# Supplementary material for: Transcriptomic and small RNA response to Mayaro virus infection in Anopheles stephensi mosquitoes
Source: PLoS Negl Trop Dis. 2022 Jun 28;16(6):e0010507. doi: 10.1371/journal.pntd.0010507 (PMC9273063; doi:10.1371/journal.pntd.0010507)
Supplement: S1 Table — Includes number of mosquitoes in each treatment and time point and associated mortality, nanodrop readings for all RNA extractions collected, pooling scheme for sequencing of mRNA and small RNA, and qPCR data from each sample using primers specific for Mayaro virus strain BeAn to confirm infection status. (XLSX) [file pntd.0010507.s001.xlsx]

## Sheet: mayv_RNAseq_feed-stephensi-BeAn
	Bloodfed Control						2018-08-09		Mayaro (BeAn-8/Aug/2018): 1*10^7 FFU/mL						2018-08-09
N in group	92							N in group	100
N presented bloodmeal	92							N presented bloodmeal	100
N bloodfed	65							N bloodfeed	91
% fed of those presented	70.6522							% fed of those presented	91
DPI	N mosquito 2 dpi	% mortality 2 dpi	N mosquito 7 dpi	% mortality 7 dpi	N mosquito 14 dpi	% mortality 14 dpi		DPI	N mosquito 2 dpi	% mortality 2 dpi	N mosquito 7 dpi	% mortality 7 dpi	N mosquito 14 dpi	% mortality 14 dpi
N subgroup	22	-	21	-	22	-		N subgroup	30	-	30	-	31	-
D0	0	0	0	0	0	0		D0	0	0	0	0	0	0
D1	3	0.12	1	0.0434783	0	0		D1	4	0.1	2	0.0512821	0	0
D2	5	0.2	3	0.130435	1	0.0416667		D2	7	0.175	3	0.0769231	2	0.05
D3			5	0.217391	2	0.0833333		D3			5	0.128205	6	0.15
D4			5	0.217391	3	0.125		D4			8	0.205128	8	0.2
D5			5	0.217391	5	0.208333		D5			9	0.230769	9	0.225
D6			6	0.26087	5	0.208333		D6			9	0.230769	9	0.225
D7			6	0.26087	5	0.208333		D7			9	0.230769	9	0.225
D8				0	7	0.291667		D8					9	0.225
D9				0	7	0.291667		D9					9	0.225
D10				0	7	0.291667		D10					9	0.225
D11				0	7	0.291667		D11					10	0.25
D12				0	7	0.291667		D12					11	0.275
D13				0	8	0.333333		D13					14	0.35
D14				0	8	0.333333		D14					15	0.375
N survive	17		15		14			N survive	23		21		16
	2018-08-11		2018-08-16		2018-08-23				2018-08-11		2018-08-16		2018-08-23

## Sheet: quality_data
Sample	Nanodrop (ng/uL)	260/280	260/230	uL initial volume	ug initial RNA	uL sent for sequencing	ug sent for sequencing	Pool allocation	qPCR CT Value
BeAn-2_dpi-stephensi-1	83.59	2.07	1.41	45	3.76155				13
BeAn-2_dpi-stephensi-2	130.83	2.1	1.67	45	5.88735	5.73263	0.75	1	13.9
BeAn-2_dpi-stephensi-3	90.33	2.17	1.63	45	4.06485	8.30289	0.75	1	11.8
BeAn-2_dpi-stephensi-4	96.02	2.13	1.23	45	4.3209				11.1
BeAn-2_dpi-stephensi-5	71.68	2.13	1.46	45	3.2256				12.3
BeAn-2_dpi-stephensi-6	113.15	2.04	1.05	45	5.09175				11.4
BeAn-2_dpi-stephensi-7	119.81	2.11	1.56	45	5.39145				10.6
BeAn-2_dpi-stephensi-8	71.12	2.14	1.95	45	3.2004	10.5456	0.75	1	11.2
BeAn-2_dpi-stephensi-9	91.53	2.05	1.38	45	4.11885				13.7
BeAn-2_dpi-stephensi-10	79.16	2.13	1.9	45	3.5622	9.47448	0.75	1	11.1
BeAn-2_dpi-stephensi-11	65.06	2.16	1.61	45	2.9277	11.5278	0.75	2	8.9
BeAn-2_dpi-stephensi-12	90.2	2.16	1.85	45	4.059	8.31486	0.75	2	15.1
BeAn-2_dpi-stephensi-13	122.17	2.13	1.7	45	5.49765	6.13899	0.75	2	10.6
BeAn-2_dpi-stephensi-14	79.47	2.15	1.72	45	3.57615	9.43752	0.75	2	12.3
BeAn-2_dpi-stephensi-15	77.17	2.15	1.3	45	3.47265				9.6
BeAn-2_dpi-stephensi-16	96.07	2.15	1.65	45	4.32315	7.80681	0.75	3	9.5
BeAn-2_dpi-stephensi-17	70.73	2.15	1.88	45	3.18285	10.6037	0.75	3	9.1
BeAn-2_dpi-stephensi-18	112.07	2.11	1.41	45	5.04315				14.3
BeAn-2_dpi-stephensi-19	138.15	2.14	1.96	45	6.21675	5.42888	0.75	3	11
BeAn-2_dpi-stephensi-20	64.72	2.14	1.04	45	2.9124				9
BeAn-2_dpi-stephensi-21	112.32	2.09	1.66	45	5.0544	6.67735	0.75	3	9.2
BeAn-2_dpi-stephensi-22	79.31	2.09	1.37	45	3.56895				14.8
BeAn-2_dpi-stephensi-23	86.94	2.11	1.56	45	3.9123				8.1
ctrl-2_dpi-stephensi-1	143.63	2.05	1.65	45	6.46335	5.22175	0.75	1	28.2
ctrl-2_dpi-stephensi-2	104.92	2.12	1.79	45	4.7214	7.1483	0.75	1	29
ctrl-2_dpi-stephensi-3	43.06	2.15	1.43	45	1.9377	17.4176	0.75	2	28.6
ctrl-2_dpi-stephensi-4	100.02	2.15	1.48	45	4.5009	7.4985	0.75	1	29.1
ctrl-2_dpi-stephensi-5	83	2.1	1.4	45	3.735				29.3
ctrl-2_dpi-stephensi-6	43	2.16	1.96	45	1.935	17.4419	0.75	1	27.9
ctrl-2_dpi-stephensi-7	89.7	2.15	1.61	45	4.0365	8.3612	0.75	2	28.1
ctrl-2_dpi-stephensi-8	101.38	2.15	1.33	45	4.5621				28.7
ctrl-2_dpi-stephensi-9	33.33	2.19	1.77	45	1.49985	22.5023	0.75	2	28.3
ctrl-2_dpi-stephensi-10	59.91	2.11	1.95	45	2.69595	12.5188	0.75	3	28.2
ctrl-2_dpi-stephensi-11	84.65	1.94	1.5	45	3.80925	8.86001	0.75	2	27.8
ctrl-2_dpi-stephensi-12	63.3	2.09	1.15	45	2.8485				28
ctrl-2_dpi-stephensi-13	105.31	2.02	1.3	45	4.73895	7.12183	0.75	3	28.7
ctrl-2_dpi-stephensi-14	40.68	2.12	1.49	45	1.8306	18.4366	0.75	3	29.2
ctrl-2_dpi-stephensi-15	112.09	2.13	1.75	45	5.04405	6.69105	0.75	3	29.7
ctrl-2_dpi-stephensi-16	97.54	2.1	1.26	45	4.3893				31
ctrl-2_dpi-stephensi-17	114.77	2.12	1.02	45	5.16465				29.3
BeAn-7_dpi-stephensi-1	57.04	1.97	1.11	45	2.5668				10.8
BeAn-7_dpi-stephensi-2	98.76	2.03	1.6	45	4.4442	7.59417	0.75	1	14.7
BeAn-7_dpi-stephensi-3	65.37	2.08	1.05	45	2.94165				8.9
BeAn-7_dpi-stephensi-4	47.15	2.05	1.39	45	2.12175	15.9067	0.75	1	9.7
BeAn-7_dpi-stephensi-5	77.02	2.01	1.53	45	3.4659	9.73773	0.75	1	9.7
BeAn-7_dpi-stephensi-6	57.14	2	1.44	45	2.5713	13.1257	0.75	1	10.1
BeAn-7_dpi-stephensi-7	45.48	1.95	0.98	45	2.0466				9.1
BeAn-7_dpi-stephensi-8	68.51	2.03	1.67	45	3.08295	10.9473	0.75	2	15.3
BeAn-7_dpi-stephensi-9	45.91	2	1.04	45	2.06595				16.1
BeAn-7_dpi-stephensi-10	63.68	2.01	1.35	45	2.8656				10.3
BeAn-7_dpi-stephensi-11	73.56	2.04	1.43	45	3.3102	10.1958	0.75	2	15
BeAn-7_dpi-stephensi-12	43.2	2.06	1.03	45	1.944				11.1
BeAn-7_dpi-stephensi-13	49.84	2.05	1.01	45	2.2428				10.6
BeAn-7_dpi-stephensi-14	43.37	2.04	1.66	45	1.95165	17.2931	0.75	2	11
BeAn-7_dpi-stephensi-15	55.95	2.07	1.83	45	2.51775	13.4048	0.75	3	9.1
BeAn-7_dpi-stephensi-16	65.32	1.98	1.5	45	2.9394	11.4819	0.75	3	10.5
BeAn-7_dpi-stephensi-17	167.54	2.06	1.44	45	7.5393	4.47654	0.75	3	26.9
BeAn-7_dpi-stephensi-18	39.82	2.17	1.46	45	1.7919	18.8348	0.75	3	27.4
BeAn-7_dpi-stephensi-19	56.89	2.09	1.31	45	2.56005				27.3
BeAn-7_dpi-stephensi-20	75.02	2.03	1.46	45	3.3759	9.99733	0.75	2	29.7
ctrl-7_dpi-stephensi-1	24.36	1.95	1.33	45	1.0962	30.7882	0.75	1	27.9
ctrl-7_dpi-stephensi-2	99.53	2.09	0.98	45	4.47885	7.53542	0.75	1	29.5
ctrl-7_dpi-stephensi-3	28.17	1.97	1.22	45	1.26765	26.6241	0.75	1	28.4
ctrl-7_dpi-stephensi-4	36.63	1.95	1.31	45	1.64835	20.475	0.75	2	27.6
ctrl-7_dpi-stephensi-5	91.74	2.06	1.43	45	4.1283	8.17528	0.75	2	28
ctrl-7_dpi-stephensi-6	80.67	2.04	1.7	45	3.63015	9.29714	0.75	1	30.1
ctrl-7_dpi-stephensi-7	91.93	2.08	1.86	45	4.13685	8.15838	0.75	2	27.9
ctrl-7_dpi-stephensi-8	50.77	2.02	0.77	45	2.28465				27.7
ctrl-7_dpi-stephensi-9	56.9	2.02	1.34	45	2.5605	13.181	0.75	2	29.8
ctrl-7_dpi-stephensi-10	52.17	2.08	1.72	45	2.34765	14.3761	0.75	3	29.9
ctrl-7_dpi-stephensi-11	54.18	2.13	0.81	45	2.4381	13.8427	0.75	3	30
ctrl-7_dpi-stephensi-12	27.23	1.99	1.1	45	1.22535	27.5432	0.75	3	30.4
ctrl-7_dpi-stephensi-13	40.86	2.06	1.83	45	1.8387	18.3554	0.75	3	24.8
ctrl-7_dpi-stephensi-14	45.64	1.92	0.79	45	2.0538				32.1
ctrl-7_dpi-stephensi-15	16.25	1.96	0.28	45	0.73125				29.6
BeAn-14_dpi-stephensi-1	27.41	2.13	0.9	45	1.23345	27.3623	0.75	1	10.8
BeAn-14_dpi-stephensi-2	19.81	1.98	0.89	45	0.89145	37.8597	0.75	2	14.7
BeAn-14_dpi-stephensi-3	41.18	2.1	1.51	45	1.8531	18.2127	0.75	1	8.9
BeAn-14_dpi-stephensi-4	22.88	1.98	1.24	45	1.0296	32.7797	0.75	1	9.7
BeAn-14_dpi-stephensi-5	17.37	2.06	1.65	45	0.78165				9.7
BeAn-14_dpi-stephensi-6	19.99	2.06	1.24	45	0.89955	37.5188	0.75	2	10.1
BeAn-14_dpi-stephensi-7	26.01	2.15	0.82	45	1.17045	28.8351	0.75	3	9.1
BeAn-14_dpi-stephensi-8	29.36	1.93	1.03	45	1.3212	25.545	0.75	2	15.3
BeAn-14_dpi-stephensi-9	26.54	1.92	1.29	45	1.1943	28.2592	0.75	3	16.1
BeAn-14_dpi-stephensi-10	22.48	2	0.53	45	1.0116	33.363	0.75	3	10.3
BeAn-14_dpi-stephensi-11	19.17	1.91	1.2	45	0.86265	39.1236	0.75	3	15
BeAn-14_dpi-stephensi-12	17.56	1.88	1.88	45	0.7902	35.0228	0.615	2	11.1
BeAn-14_dpi-stephensi-13	16.81	1.96	1.7	45	0.75645				10.6
BeAn-14_dpi-stephensi-14	11.77	2.08	1.22	45	0.52965				11
BeAn-14_dpi-stephensi-15	55.22	2.03	0.89	45	2.4849	13.582	0.75	1	9.1
BeAn-14_dpi-stephensi-16	16.75	1.97	0.84	45	0.75375				10.5
ctrl-14_dpi-stephensi-1	41.32	2.01	0.58	45	1.8594				26.9
ctrl-14_dpi-stephensi-2	28.74	1.94	0.87	45	1.2933	26.096	0.75	1	27.4
ctrl-14_dpi-stephensi-3	27.22	2.02	1.19	45	1.2249	27.5533	0.75	3	27.3
ctrl-14_dpi-stephensi-4	49.09	1.99	1.37	45	2.20905	15.2781	0.75	1	29.7
ctrl-14_dpi-stephensi-5	35.58	1.98	1.69	45	1.6011	21.0793	0.75	1	27.9
ctrl-14_dpi-stephensi-6	23.74	1.93	0.55	45	1.0683				29.5
ctrl-14_dpi-stephensi-7	21.88	1.97	1.41	45	0.9846	34.2779	0.75	2	28.4
ctrl-14_dpi-stephensi-8	41.04	2.01	1.92	45	1.8468	18.2749	0.75	2	27.6
ctrl-14_dpi-stephensi-9	43.39	2.01	1.51	45	1.95255	17.2851	0.75	2	28
ctrl-14_dpi-stephensi-10	27.18	1.86	1.17	45	1.2231	27.5938	0.75	2	30.1
ctrl-14_dpi-stephensi-11	62.99	2	1.29	45	2.83455	11.9067	0.75	3	27.9
ctrl-14_dpi-stephensi-12	59.34	2.03	1.61	45	2.6703	12.639	0.75	3	27.7
ctrl-14_dpi-stephensi-13	34.36	1.89	1.64	45	1.5462	21.8277	0.75	1	29.8
ctrl-14_dpi-stephensi-14	50.95	2	0.83	45	2.29275	14.7203	0.75	3	29.9

## Sheet: pooling_scheme
Pool	Sample 1 number	Sample 1 volume (uL)	Sample 2 number	Sample 2 volume (uL)	Sample 3 number	Sample 3 volume (uL)	Sample 4 number	Sample 4 volume (uL)	Total volume (uL)
V_D2_1	2	5.73263	3	8.30289	8	10.5456	10	9.47448	34.0556
V_D2_2	11	11.5278	12	8.31486	13	6.13899	14	9.43752	35.4192
V_D2_3	16	7.80681	17	10.6037	19	5.42888	21	6.67735	30.5167
V_D7_1	2	7.59417	4	15.9067	5	9.73773	6	13.1257	46.3642
V_D7_2	8	10.9473	11	10.1958	14	17.2931	20	9.99733	48.4335
V_D7_3	15	13.4048	16	11.4819	17	4.47654	18	18.8348	48.1981
V_D14_1	1	27.3623	3	18.2127	4	32.7797	15	13.582	91.9368
V_D14_2	2	37.8597	6	37.5188	8	25.545	12	35	135.923
V_D14_3	7	28.8351	11	39.1236	9	28.2592	10	33.363	129.581
C_D2_1	1	5.22175	2	7.1483	4	7.4985	6	17.4419	37.3104
C_D2_2	3	17.4176	7	8.3612	9	22.5023	11	8.86001	57.141
C_D2_3	10	12.5188	13	7.12183	14	18.4366	15	6.69105	44.7682
C_D7_1	1	30.7882	2	7.53542	3	26.6241	6	9.29714	74.2448
C_D7_2	4	20.475	5	8.17528	7	8.15838	9	13.181	49.9897
C_D7_3	10	14.3761	11	13.8427	12	27.5432	13	18.3554	74.1173
C_D14_1	2	26.096	4	15.2781	5	21.0793	13	21.8277	84.2811
C_D14_2	7	34.2779	8	18.2749	9	17.2851	10	27.5938	97.4316
C_D14_3	3	27.5533	11	11.9067	12	12.639	14	14.7203	66.8193

## Sheet: qPCR_summary-2DPI
Sample	Take Off	Amplification	Comparative Conc.	Rep. Takeoff	Rep. Amp.	Rep. Conc.
MAYV_2_1	12.6	1.84	1.22	13	1.81	1
MAYV_2_1	13.3	1.79	0.819
MAYV_2_2	13.9	1.83	0.581	13.9	1.83	0.581
MAYV_2_2	13.9	1.83	0.581
MAYV_2_3	11.8	1.78	1.93	11.8	1.78	1.99
MAYV_2_3	11.7	1.77	2.04
MAYV_2_4	11.1	1.75	2.88	11.1	1.74	2.88
MAYV_2_4	11.1	1.73	2.88
MAYV_2_5	12.2	1.83	1.54	12.3	1.88	1.45
MAYV_2_5	12.4	1.93	1.37
MAYV_2_6	11.2	1.73	2.72	11.4	1.74	2.5
MAYV_2_6	11.5	1.74	2.29
MAYV_2_7	10.5	1.76	4.06	10.6	1.79	3.95
MAYV_2_7	10.6	1.83	3.84
MAYV_2_8	12	1.79	1.72	11.2	1.76	2.72
MAYV_2_8	10.4	1.73	4.3
MAYV_2_9	13.7	1.82	0.651	13.7	1.75	0.67
MAYV_2_9	13.6	1.68	0.689
MAYV_2_10	11	1.73	3.05	11.1	1.73	2.97
MAYV_2_10	11.1	1.73	2.88
MAYV_2_11	8.9	1.72	10.1	8.9	1.76	10.1
MAYV_2_11	8.9	1.79	10.1
MAYV_2_12	15.1	1.8	0.292	15.1	1.75	0.292
MAYV_2_12	15.1	1.7	0.292
MAYV_2_13	10.6	1.79	3.84	10.6	1.8	3.95
MAYV_2_13	10.5	1.82	4.06
MAYV_2_14	12.3	1.84	1.45	12.3	1.86	1.45
MAYV_2_14	12.3	1.88	1.45
MAYV_2_15	9.5	1.8	7.2	9.6	1.78	6.61
MAYV_2_15	9.8	1.77	6.06
MAYV_2_16	9.5	1.75	7.2	9.5	1.75	7
MAYV_2_16	9.6	1.76	6.8
MAYV_2_17	9.1	1.79	9.05	9.1	1.76	8.79
MAYV_2_17	9.2	1.73	8.55
MAYV_2_18	14.2	1.85	0.489	14.3	1.81	0.475
MAYV_2_18	14.3	1.77	0.462
MAYV_2_19	11	1.72	3.05	11	1.72	3.05
MAYV_2_19	11	1.73	3.05
MAYV_2_20	9.1	1.72	9.05	9	1.72	9.31
MAYV_2_20	9	1.72	9.58
CTRL_2_1	27.8	1.64	0.000204	28.2	1.72	0.000167
CTRL_2_1	28.5	1.8	0.000137
CTRL_2_2	28.7	1.75	0.000122	29	1.78	0.000106
CTRL_2_2	29.2	1.81	9.17e-05
CTRL_2_3	28.1	1.71	0.000172	28.6	1.69	0.000133
CTRL_2_3	29	1.67	0.000103
CTRL_2_4	29.5	1.73	7.72e-05	29.1	1.77	9.99e-05
CTRL_2_4	28.6	1.8	0.000129
CTRL_2_5	29	1.69	0.000103	29.3	1.77	8.66e-05
CTRL_2_5	29.6	1.85	7.29e-05
CTRL_2_6	28.1	1.79	0.000172	27.9	1.8	0.000199
CTRL_2_6	27.6	1.81	0.000229
CTRL_2_7	27.1	1.68	0.000305	28.1	1.78	0.000177
CTRL_2_7	29	1.88	0.000103
CTRL_2_8	29.1	1.85	9.71e-05	28.7	1.8	0.000126
CTRL_2_8	28.2	1.74	0.000162
CTRL_2_9	28.5	1.83	0.000137	28.3	1.79	0.000158
CTRL_2_9	28	1.74	0.000182
CTRL_2_10	28.6	1.81	0.000129	28.2	1.78	0.000167
CTRL_2_10	27.7	1.75	0.000216
CTRL_2_11	27.1	1.8	0.000305	27.8	1.85	0.00021
CTRL_2_11	28.4	1.9	0.000145
CTRL_2_12	27.6	1.71	0.000229	28	1.7	0.000182
CTRL_2_12	28.4	1.69	0.000145
NTC-1	30.7	1.81	3.89e-05	30	1.8	5.97e-05
NTC-1	29.2	1.8	9.17e-05
BeAn_1:10-1	11.3	1.74	2.57	11.5	1.77	2.36
BeAn_1:10-1	11.6	1.79	2.16
MAYV_2_21	9.3	1.73	0.97	9.2	1.73	1
MAYV_2_21	9.2	1.72	1.03
MAYV_2_22	14.8	1.83	0.0345	14.8	1.87	0.0356
MAYV_2_22	14.7	1.92	0.0366
MAYV_2_23	8.2	1.9	1.89	8.1	1.99	2.01
MAYV_2_23	8	2.07	2.13
CTRL_2_13	28.5	1.66	8.47e-06	28.7	1.68	7.74e-06
CTRL_2_13	28.8	1.71	7.06e-06
CTRL_2_14	28.8	1.73	7.06e-06	29.2	1.74	5.71e-06
CTRL_2_14	29.5	1.74	4.62e-06
CTRL_2_15	30.2	1.84	3.02e-06	29.7	1.79	4.22e-06
CTRL_2_15	29.1	1.75	5.89e-06
CTRL_2_16	31.2	2	1.65e-06	31	1.94	1.86e-06
CTRL_2_16	30.8	1.88	2.1e-06
CTRL_2_17	30.1	2.13	3.21e-06	29.3	1.95	5.38e-06
CTRL_2_17	28.4	1.78	9.01e-06
NTC-2	34.9	0.2	1.75e-07	32.5	1.04	7.49e-07
NTC-2	30.1	1.89	3.21e-06
BeAn_1:10-2	11.2	1.83	0.306	11.1	1.79	0.336
BeAn_1:10-2	10.9	1.74	0.368

## Sheet: qPCR_summary-7DPI
Sample	Take Off	Amplification	Comparative Conc.	Rep. Takeoff	Rep. Amp.	Rep. Conc.
MAYV_7-1	10.8	1.85	0.971	10.8	1.82	1
MAYV_7-1	10.7	1.79	1.03
MAYV_7-2	8	2.11	5.11	8	2.01	5.11
MAYV_7-2	8	1.92	5.11
MAYV_7-3	11.8	1.97	0.536	11.8	1.95	0.553
MAYV_7-3	11.7	1.92	0.569
MAYV_7-4	12.2	1.85	0.423	12.1	1.88	0.449
MAYV_7-4	12	1.92	0.476
MAYV_7-5	9.1	1.75	2.66	9	1.72	2.74
MAYV_7-5	9	1.69	2.82
MAYV_7-6	8.2	1.88	4.54	8.2	1.91	4.54
MAYV_7-6	8.2	1.93	4.54
MAYV_7-7	9.5	1.54	2.1	9.5	1.66	2.04
MAYV_7-7	9.6	1.77	1.98
MAYV_7-8	9	1.74	2.82	8.9	1.74	2.91
MAYV_7-8	8.9	1.74	3
MAYV_7-9	9.2	1.72	2.51	9.2	1.73	2.51
MAYV_7-9	9.2	1.74	2.51
MAYV_7-10	8.3	1.99	4.28	8.4	1.92	3.91
MAYV_7-10	8.6	1.85	3.58
MAYV_7-11	8.6	2.3	3.58	8.5	2.28	3.69
MAYV_7-11	8.5	2.26	3.8
MAYV_7-12	12.5	1.91	0.354	12.9	1.87	0.288
MAYV_7-12	13.2	1.82	0.234
MAYV_7-13	13.2	1.8	0.234	13.2	1.8	0.241
MAYV_7-13	13.1	1.8	0.248
MAYV_7-14	9.6	1.77	1.98	9.7	1.77	1.81
MAYV_7-14	9.9	1.77	1.66
MAYV_7-15	12.1	2	0.449	12.3	1.92	0.399
MAYV_7-15	12.5	1.85	0.354
MAYV_7-16	12.5	1.85	0.354	12.6	1.85	0.334
MAYV_7-16	12.7	1.84	0.315
MAYV_7-17	8.3	2.07	4.28	8.3	2.01	4.15
MAYV_7-17	8.4	1.95	4.03
MAYV_7-18	11.2	1.77	0.766	11	1.78	0.862
MAYV_7-18	10.8	1.79	0.971
MAYV_7-19	12.5	1.9	0.354	12.3	1.85	0.399
MAYV_7-19	12.1	1.8	0.449
MAYV_7-20	12	1.8	0.476	11.9	1.81	0.506
MAYV_7-20	11.8	1.81	0.536
CTRL_7-1	25.6	1.77	0.000149	28.8	1.79	2.3e-05
CTRL_7-1	31.9	1.81	3.56e-06
CTRL_7-2	30.9	1.67	6.44e-06	30.3	1.73	9.47e-06
CTRL_7-2	29.6	1.79	1.39e-05
CTRL_7-3	28.8	1.61	2.24e-05	29.1	1.69	1.87e-05
CTRL_7-3	29.4	1.77	1.57e-05
CTRL_7-4	29.4	1.69	1.57e-05	29.8	1.77	1.24e-05
CTRL_7-4	30.2	1.85	9.75e-06
CTRL_7-5	30.3	1.79	9.19e-06	30.5	1.79	8.16e-06
CTRL_7-5	30.7	1.78	7.25e-06
CTRL_7-6	27.3	1.78	5.45e-05	27.5	1.8	4.84e-05
CTRL_7-6	27.7	1.82	4.3e-05
CTRL_7-7	29.7	1.76	1.31e-05	29.7	1.74	1.35e-05
CTRL_7-7	29.6	1.72	1.39e-05
CTRL_7-8	30.2	1.67	9.75e-06	29.9	1.69	1.17e-05
CTRL_7-8	29.6	1.72	1.39e-05
CTRL_7-9	31.9	1.68	3.56e-06	30.3	1.69	9.19e-06
CTRL_7-9	28.7	1.71	2.37e-05
CTRL_7-10	30.5	1.79	8.16e-06	30	1.76	1.1e-05
CTRL_7-10	29.5	1.74	1.48e-05
CTRL_7-11	30	1.73	1.1e-05	30	1.72	1.13e-05
CTRL_7-11	29.9	1.71	1.17e-05
CTRL_7-12	30.1	1.76	1.03e-05	30.4	1.82	8.92e-06
CTRL_7-12	30.6	1.87	7.69e-06
NTC-1	31.6	1.85	4.25e-06	31.8	1.85	3.89e-06
NTC-1	31.9	1.84	3.56e-06
BeAn-1:10-1	12.3	1.84	0.399	12.1	1.9	0.449
BeAn-1:10-1	11.9	1.96	0.506
CTRL_7-13	16.6	0.81	44.2	24.8	1.29	1
CTRL_7-13	32.9	1.77	0.0226
CTRL_7-14	32.4	1.85	0.0285	32.1	1.82	0.0328
CTRL_7-14	31.8	1.78	0.0377
CTRL_7-15	33.6	1.81	0.0163	29.6	0.84	0.105
CTRL_7-15	25.6	-0.14	0.674
NTC-2	32.7	1.83	0.0248	22.9	1.29	2.36
NTC-2	13.1	0.74	225
BeAn-1:10-2	12.6	1.86	284	12.7	1.86	277
BeAn-1:10-2	12.7	1.87	271

## Sheet: qPCR_summary-14DPI
Sample	Take Off	Amplification	Comparative Conc.	Rep. Takeoff	Rep. Amp.	Rep. Conc.
MAYV-14_dpi-1	10.7	1.8	1.03	10.8	1.77	1
MAYV-14_dpi-1	10.8	1.74	0.971
MAYV-14_dpi-2	14.7	1.81	0.0975	14.7	1.82	0.0975
MAYV-14_dpi-2	14.7	1.83	0.0975
MAYV-14_dpi-3	8.9	1.79	2.98	8.9	1.8	2.98
MAYV-14_dpi-3	8.9	1.82	2.98
MAYV-14_dpi-4	9.8	1.79	1.75	9.7	1.81	1.86
MAYV-14_dpi-4	9.6	1.84	1.97
MAYV-14_dpi-5	9.7	1.77	1.86	9.7	1.8	1.86
MAYV-14_dpi-5	9.7	1.82	1.86
MAYV-14_dpi-6	10.2	1.76	1.38	10.1	1.75	1.47
MAYV-14_dpi-6	10	1.75	1.56
MAYV-14_dpi-7	9.2	1.88	2.49	9.1	1.88	2.57
MAYV-14_dpi-7	9.1	1.88	2.64
MAYV-14_dpi-8	20.6	1.81	0.00301	15.3	1.79	0.0684
MAYV-14_dpi-8	10	1.77	1.56
MAYV-14_dpi-9	22.1	1.81	0.00124	16.1	1.78	0.044
MAYV-14_dpi-9	10	1.76	1.56
MAYV-14_dpi-10	10.4	1.76	1.23	10.3	1.75	1.34
MAYV-14_dpi-10	10.1	1.75	1.47
MAYV-14_dpi-11	10.1	1.73	1.47	15	1.76	0.0841
MAYV-14_dpi-11	19.8	1.79	0.00482
MAYV-14_dpi-12	11.1	1.83	0.814	11.1	1.75	0.814
MAYV-14_dpi-12	11.1	1.68	0.814
MAYV-14_dpi-13	10.7	1.78	1.03	10.6	1.78	1.09
MAYV-14_dpi-13	10.5	1.78	1.16
MAYV-14_dpi-14	10.9	1.79	0.915	11	1.8	0.889
MAYV-14_dpi-14	11	1.81	0.863
MAYV-14_dpi-15	9.4	1.91	2.22	9.1	1.85	2.64
MAYV-14_dpi-15	8.8	1.79	3.16
MAYV-14_dpi-16	10.9	1.77	0.915	10.5	1.8	1.16
MAYV-14_dpi-16	10.1	1.83	1.47
CTRL-14_dpi-1	26.8	1.92	7.79e-05	26.9	1.94	7.35e-05
CTRL-14_dpi-1	27	1.96	6.93e-05
CTRL-14_dpi-2	27.5	2.02	5.16e-05	27.4	1.94	5.63e-05
CTRL-14_dpi-2	27.2	1.86	6.16e-05
CTRL-14_dpi-3	26.6	2.02	8.77e-05	27.3	1.9	5.98e-05
CTRL-14_dpi-3	27.9	1.79	4.07e-05
CTRL-14_dpi-4	32	1.53	3.64e-06	29.7	1.65	1.45e-05
CTRL-14_dpi-4	27.3	1.76	5.8e-05
CTRL-14_dpi-5	27.5	1.78	5.16e-05	27.9	1.74	4.07e-05
CTRL-14_dpi-5	28.3	1.7	3.22e-05
CTRL-14_dpi-6	29	1.09	2.13e-05	29.5	1.4	1.63e-05
CTRL-14_dpi-6	29.9	1.72	1.25e-05
CTRL-14_dpi-7	27.4	2.01	5.47e-05	28.4	1.86	3.03e-05
CTRL-14_dpi-7	29.4	1.71	1.68e-05
CTRL-14_dpi-8	27.6	1.72	4.86e-05	27.6	1.83	4.86e-05
CTRL-14_dpi-8	27.6	1.94	4.86e-05
CTRL-14_dpi-9	27.8	1.87	4.32e-05	28	1.82	3.84e-05
CTRL-14_dpi-9	28.2	1.78	3.41e-05
CTRL-14_dpi-10	29.7	1.77	1.41e-05	30.1	1.75	1.15e-05
CTRL-14_dpi-10	30.4	1.72	9.34e-06
CTRL-14_dpi-11	28.2	1.93	3.41e-05	27.9	1.77	4.07e-05
CTRL-14_dpi-11	27.6	1.62	4.86e-05
CTRL-14_dpi-12	27.3	1.82	5.8e-05	27.7	1.77	4.58e-05
CTRL-14_dpi-12	28.1	1.73	3.62e-05
CTRL-14_dpi-13	29.8	1.7	1.33e-05	29.8	1.7	1.33e-05
CTRL-14_dpi-13	29.8	1.69	1.33e-05
CTRL-14_dpi-14	29.1	1.78	2.01e-05	29.9	1.79	1.25e-05
CTRL-14_dpi-14	30.7	1.8	7.82e-06
BeAn-1:10	13	1.91	0.265	12.6	1.85	0.336
BeAn-1:10	12.2	1.79	0.425
NTC	31.3	1.77	5.49e-06	30.9	1.78	6.95e-06
NTC	30.5	1.78	8.8e-06
