# Supplementary material for: Transcriptomic and small RNA response to Mayaro virus infection in Anopheles stephensi mosquitoes
Source: PLoS Negl Trop Dis. 2022 Jun 28;16(6):e0010507. doi: 10.1371/journal.pntd.0010507 (PMC9273063; doi:10.1371/journal.pntd.0010507)
Supplement: S2 Table — (XLSX) [file pntd.0010507.s002.xlsx]

## Sheet: 2dpi
ID	logFC	logCPM	F	PValue	FDR	interesting
ASTEI09686	-0.0776419	6.54653	0.150538	0.70337	0.999943	NOT
ASTEI09688	0.254276	6.47043	2.43817	0.13887	0.999943	NOT
ASTEI09689	0.202121	6.27828	1.60786	0.22376	0.999943	NOT
ASTEI09690	-0.0796737	7.54099	0.846486	0.371836	0.999943	NOT
ASTEI09691	-0.0268816	4.33098	0.0240075	0.878893	0.999943	NOT
ASTEI09692	-0.0497054	6.29254	0.213629	0.650446	0.999943	NOT
ASTEI09693	-0.126662	5.28255	0.253998	0.621458	0.999943	NOT
ASTEI09694	-0.247121	4.10883	1.12717	0.304862	0.999943	NOT
ASTEI09695	0.25145	7.51738	1.45215	0.246503	0.999943	NOT
ASTEI09696	-0.154865	8.6381	0.568186	0.462431	0.999943	NOT
ASTEI09697	-0.00121591	3.96553	4.41431e-05	0.994785	0.999943	NOT
ASTEI09698	0.159116	4.56605	1.1801	0.294165	0.999943	NOT
ASTEI09699	-0.0653558	6.48788	0.194439	0.665418	0.999943	NOT
ASTEI09700	0.167719	4.99774	1.57749	0.227975	0.999943	NOT
ASTEI09701	0.257479	2.13162	0.61456	0.445051	0.999943	NOT
ASTEI09702	-0.218482	5.86036	2.18191	0.15994	0.999943	NOT
ASTEI09703	0.035237	7.12961	0.0383056	0.847408	0.999943	NOT
ASTEI09704	0.173799	9.16787	1.8996	0.187958	0.999943	NOT
ASTEI09705	0.0585226	2.46692	0.0835425	0.776435	0.999943	NOT
ASTEI09706	0.382386	0.930966	0.934429	0.348756	0.999943	NOT
ASTEI09707	-0.029966	4.24895	0.0200057	0.889368	0.999943	NOT
ASTEI09708	-0.15459	5.67082	0.889118	0.360377	0.999943	NOT
ASTEI09709	0.0690525	3.82222	0.077301	0.784713	0.999943	NOT
ASTEI09710	0.0342776	5.38241	0.0212138	0.886101	0.999943	NOT
ASTEI09711	0.168211	4.65758	0.945865	0.345909	0.999943	NOT
ASTEI09712	0.00365111	5.5459	0.000283701	0.986779	0.999943	NOT
ASTEI09713	-0.0794922	6.74774	0.200476	0.660615	0.999943	NOT
ASTEI09714	-0.845269	0.522305	3.72837	0.0722518	0.999943	NOT
ASTEI09715	-0.125465	7.3515	0.989376	0.335376	0.999943	NOT
ASTEI09716	0.163529	6.64304	1.59217	0.225926	0.999943	NOT
ASTEI09717	0.192163	2.73017	0.744506	0.401553	0.999943	NOT
ASTEI09718	-0.0854938	5.39727	0.161971	0.692918	0.999943	NOT
ASTEI09719	0.0843095	2.08643	0.0505222	0.825133	0.999943	NOT
ASTEI09720	-0.0608621	4.81006	0.320661	0.579427	0.999943	NOT
ASTEI09721	0.252637	4.14183	0.96274	0.341768	0.999943	NOT
ASTEI09722	0.00172966	6.55038	0.000191831	0.989129	0.999943	NOT
ASTEI09723	0.128379	8.00717	0.742848	0.402065	0.999943	NOT
ASTEI09724	0.159948	3.96846	0.319236	0.580263	0.999943	NOT
ASTEI09725	-0.0860281	7.14713	0.480899	0.498415	0.999943	NOT
ASTEI097190	-0.00582195	6.06557	0.00118446	0.972991	0.999943	NOT
ASTEI097191	-0.043005	8.49807	0.105524	0.749701	0.999943	NOT
ASTEI09728	0.0852809	6.64876	0.446808	0.51382	0.999943	NOT
ASTEI11838	-0.174356	0.384643	0.213183	0.650785	0.999943	NOT
ASTEI09730	0.0323089	6.24522	0.011134	0.917337	0.999943	NOT
ASTEI11189	0.0170007	4.07838	0.00280171	0.958472	0.999943	NOT
ASTEI10886	0.346415	1.63013	0.349711	0.562918	0.999943	NOT
ASTEI11360	-0.256221	0.869192	0.418176	0.527437	0.999943	NOT
ASTEI11533	0.00417898	3.09468	6.95873e-05	0.993452	0.999943	NOT
ASTEI10373	0.0345417	5.98958	0.0459786	0.833048	0.999943	NOT
ASTEI10374	-0.139379	4.99566	0.224812	0.642098	0.999943	NOT
ASTEI10375	0.0805316	8.74882	0.103318	0.752236	0.999943	NOT
ASTEI10376	-0.765626	1.14053	2.35294	0.145476	0.999943	NOT
ASTEI10377	0.0614696	4.87641	0.19354	0.666141	0.999943	NOT
ASTEI10378	0.0520588	5.59691	0.279558	0.604582	0.999943	NOT
ASTEI10379	-1.78976	-0.0264314	7.54685	0.0147715	0.923291	NEGATIVE
ASTEI10380	-2.17893	0.145054	18.9127	0.000549051	0.244166	NEGATIVE
ASTEI10381	-1.78139	0.6299	14.9336	0.00147999	0.311463	NEGATIVE
ASTEI10382	-0.0686515	4.32017	0.345108	0.565471	0.999943	NOT
ASTEI10383	-0.0846694	6.05114	0.136208	0.71714	0.999943	NOT
ASTEI10384	0.0825766	5.04669	0.236431	0.633691	0.999943	NOT
ASTEI10385	0.0568171	5.78163	0.12789	0.725518	0.999943	NOT
ASTEI10386	-0.175817	5.2096	2.25978	0.153145	0.999943	NOT
ASTEI10387	-0.00540236	3.84961	0.000949954	0.975811	0.999943	NOT
ASTEI10388	-0.0431992	6.48874	0.0298259	0.865151	0.999943	NOT
ASTEI10389	-0.0841205	6.2861	1.07264	0.316451	0.999943	NOT
ASTEI10390	0.122524	6.89853	0.939613	0.347461	0.999943	NOT
ASTEI10391	-0.151703	7.75735	0.628237	0.440128	0.999943	NOT
ASTEI10392	0.252452	4.09512	0.979008	0.337844	0.999943	NOT
ASTEI103890	-0.276356	-0.126954	0.409586	0.531653	0.999943	NOT
ASTEI11673	0.271392	3.58749	0.707642	0.41319	0.999943	NOT
ASTEI09033	-0.0650593	2.27951	0.0468563	0.831488	0.999943	NOT
ASTEI09034	0.744722	7.70179	2.18975	0.159239	0.999943	NOT
ASTEI09035	0.158646	10.0498	0.897766	0.358116	0.999943	NOT
ASTEI09036	0.971765	5.62077	3.22773	0.0921803	0.999943	NOT
ASTEI09037	1.27138	6.16282	5.15867	0.0379843	0.999943	POSITIVE
ASTEI09039	-0.0409864	5.45889	0.169343	0.686406	0.999943	NOT
ASTEI09040	0.0990201	5.86596	0.696771	0.416722	0.999943	NOT
ASTEI09041	0.174012	1.52852	0.307407	0.587294	0.999943	NOT
ASTEI09042	-0.146277	6.1428	2.30912	0.149023	0.999943	NOT
ASTEI09043	0.0550604	4.49878	0.0545682	0.818395	0.999943	NOT
ASTEI09044	0.101903	6.87204	0.63058	0.439294	0.999943	NOT
ASTEI09045	0.414655	7.69257	1.08773	0.313185	0.999943	NOT
ASTEI09046	0.0508593	7.51714	0.270966	0.61014	0.999943	NOT
ASTEI09047	0.0707346	4.227	0.0570035	0.814467	0.999943	NOT
ASTEI09048	-0.220029	5.58666	0.821083	0.378921	0.999943	NOT
ASTEI09049	-0.0414079	8.20809	0.180668	0.676721	0.999943	NOT
ASTEI09050	-0.0733693	5.33387	0.526013	0.479241	0.999943	NOT
ASTEI09051	0.0290763	4.35738	0.0499833	0.826052	0.999943	NOT
ASTEI09052	-0.0124152	6.15339	0.0158431	0.901476	0.999943	NOT
ASTEI09053	-0.0793152	6.17804	0.383399	0.544906	0.999943	NOT
ASTEI09054	-1.38332	3.08324	4.43785	0.0520599	0.999943	NOT
ASTEI09055	-0.0136746	7.6599	0.0213237	0.885808	0.999943	NOT
ASTEI09056	-0.0588212	-0.543341	0.0143882	0.913457	0.999943	NOT
ASTEI09057	-0.676707	5.24555	6.45911	0.0223314	0.999943	NOT
ASTEI03856	0.0279171	3.53425	0.0104203	0.92002	0.999943	NOT
ASTEI03857	-0.389087	6.70466	3.10213	0.0981682	0.999943	NOT
ASTEI03858	-0.208798	6.73058	4.2387	0.0569694	0.999943	NOT
ASTEI03859	0.00690907	5.23759	0.00412743	0.949607	0.999943	NOT
ASTEI03860	-0.0212961	8.38764	0.011033	0.917711	0.999943	NOT
ASTEI03861	0.0371522	6.37445	0.0791262	0.782256	0.999943	NOT
ASTEI03862	-0.230649	6.82074	0.418164	0.527443	0.999943	NOT
ASTEI03863	-0.136159	8.5121	0.552061	0.468739	0.999943	NOT
ASTEI03864	0.130337	5.94438	1.09991	0.310582	0.999943	NOT
ASTEI03865	0.313491	1.33053	0.302194	0.59045	0.999943	NOT
ASTEI03868	-0.219339	4.63576	2.02201	0.175111	0.999943	NOT
ASTEI03870	-0.759632	3.84305	5.20779	0.0371987	0.999943	NOT
ASTEI03871	0.00171402	7.65062	0.000226225	0.988194	0.999943	NOT
ASTEI03872	-0.0716808	6.09455	0.506661	0.487307	0.999943	NOT
ASTEI03873	0.153473	4.01462	0.468298	0.504012	0.999943	NOT
ASTEI03874	0.154197	4.06691	0.887127	0.360901	0.999943	NOT
ASTEI03875	0.121482	6.8901	1.09979	0.310606	0.999943	NOT
ASTEI03876	0.0575488	5.04024	0.133544	0.719792	0.999943	NOT
ASTEI03877	-0.0392642	4.85401	0.0812163	0.77948	0.999943	NOT
ASTEI03878	-0.0397392	7.96323	0.105915	0.749255	0.999943	NOT
ASTEI03879	-0.0294006	6.78304	0.0681844	0.797483	0.999943	NOT
ASTEI03881	-0.222446	4.55873	0.704153	0.414319	0.999943	NOT
ASTEI03882	-0.0688836	1.46484	0.0405094	0.843141	0.999943	NOT
ASTEI03884	-0.246715	1.55002	0.42819	0.5226	0.999943	NOT
ASTEI03885	0.06487	4.52026	0.0524538	0.821882	0.999943	NOT
ASTEI03886	-0.18538	2.30238	0.332601	0.572525	0.999943	NOT
ASTEI03887	0.170964	4.07355	0.356096	0.559415	0.999943	NOT
ASTEI03888	0.140026	6.4125	0.20577	0.656475	0.999943	NOT
ASTEI03889	-0.0308811	3.53789	0.016077	0.900755	0.999943	NOT
ASTEI03890	-0.111461	3.64704	0.234621	0.634983	0.999943	NOT
ASTEI03891	0.676007	-0.0676412	1.99316	0.178037	0.999943	NOT
ASTEI03892	-0.1084	0.416191	0.0930223	0.764482	0.999943	NOT
ASTEI03893	-0.0301552	7.07577	0.0484724	0.828655	0.999943	NOT
ASTEI03894	-0.377854	2.9617	1.38934	0.256534	0.999943	NOT
ASTEI12374	1.32322	3.57733	7.92225	0.0128812	0.862537	POSITIVE
ASTEI03895	0.0869301	6.7115	0.928269	0.350304	0.999943	NOT
ASTEI03896	-0.622649	5.71986	2.24264	0.154609	0.999943	NOT
ASTEI03897	0.00659977	4.84491	0.0027873	0.958579	0.999943	NOT
ASTEI03898	-0.0349164	5.34518	0.141737	0.711733	0.999943	NOT
ASTEI03899	0.38641	-0.271073	0.344559	0.565777	0.999943	NOT
ASTEI03900	-0.0332844	2.51464	0.0133057	0.909669	0.999943	NOT
ASTEI03902	-0.138275	1.35641	0.212718	0.651138	0.999943	NOT
ASTEI12375	0.976608	0.995573	4.45948	0.0515572	0.999943	NOT
ASTEI03903	0.159595	7.04236	1.91829	0.185921	0.999943	NOT
ASTEI03904	0.168122	6.17899	1.68815	0.213095	0.999943	NOT
ASTEI03905	0.0400395	5.86835	0.168368	0.687258	0.999943	NOT
ASTEI03906	0.115886	6.91162	0.963341	0.341622	0.999943	NOT
ASTEI03907	-0.182093	6.65498	0.964231	0.341406	0.999943	NOT
ASTEI03908	-0.146411	6.58562	1.55835	0.230684	0.999943	NOT
ASTEI03909	-0.0252593	6.12432	0.0495279	0.826832	0.999943	NOT
ASTEI03910	-0.55409	2.11717	2.61801	0.126096	0.999943	NOT
ASTEI03911	-0.00744596	-0.112027	0.000411742	0.984073	0.999943	NOT
ASTEI03912	-0.744323	1.72303	2.14615	0.163186	0.999943	NOT
ASTEI03913	0.33611	3.56532	3.02969	0.101833	0.999943	NOT
ASTEI03914	0.102943	6.71919	0.268782	0.611571	0.999943	NOT
ASTEI11301	-0.527472	3.29611	7.55021	0.0147532	0.923291	NOT
ASTEI11204	0.652185	0.266623	2.22297	0.156311	0.999943	NOT
ASTEI11541	-1.48081	0.430348	1.74481	0.205959	0.999943	NOT
ASTEI11354	-0.0779982	5.71769	0.729066	0.406364	0.999943	NOT
ASTEI11396	0.0857784	7.33435	0.259927	0.61745	0.999943	NOT
ASTEI11397	0.0539273	4.73385	0.183012	0.674761	0.999943	NOT
ASTEI10413	-0.203998	5.1577	0.320136	0.579735	0.999943	NOT
ASTEI10415	0.122211	5.05278	1.57532	0.22828	0.999943	NOT
ASTEI10416	0.108513	11.0628	0.428978	0.522223	0.999943	NOT
ASTEI10417	0.229029	2.61862	0.888316	0.360588	0.999943	NOT
ASTEI10418	0.311039	2.25277	0.882512	0.362119	0.999943	NOT
ASTEI10419	-0.123131	6.98325	0.136476	0.716876	0.999943	NOT
ASTEI10421	0.232727	1.81812	0.928031	0.350364	0.999943	NOT
ASTEI10422	-0.15897	-0.366321	0.103081	0.75251	0.999943	NOT
ASTEI10423	-0.121359	5.70234	0.448386	0.513088	0.999943	NOT
ASTEI10424	0.250521	5.47113	1.20394	0.289516	0.999943	NOT
ASTEI10425	0.0261154	4.80433	0.059024	0.811274	0.999943	NOT
ASTEI10426	-0.354775	1.06991	0.970656	0.33985	0.999943	NOT
ASTEI10427	0.0489151	4.34434	0.159655	0.695	0.999943	NOT
ASTEI10428	0.0873067	5.0396	0.489214	0.494782	0.999943	NOT
ASTEI10429	-0.0149885	4.55697	0.00522137	0.943332	0.999943	NOT
ASTEI10430	0.180407	8.31289	2.68541	0.121679	0.999943	NOT
ASTEI10431	0.320824	3.00758	2.05653	0.171689	0.999943	NOT
ASTEI08001	-0.0175556	4.85253	0.00984509	0.922251	0.999943	NOT
ASTEI08002	0.0314511	6.0174	0.093164	0.764308	0.999943	NOT
ASTEI08003	-0.103266	7.01019	0.756236	0.397955	0.999943	NOT
ASTEI08004	-0.298766	2.70232	1.75073	0.205231	0.999943	NOT
ASTEI08005	0.106556	4.39158	0.308196	0.58682	0.999943	NOT
ASTEI08006	-0.0238214	7.38313	0.050402	0.825338	0.999943	NOT
ASTEI08007	0.117713	-0.389369	0.0450479	0.834719	0.999943	NOT
ASTEI08009	-0.0941878	1.09807	0.0514784	0.823516	0.999943	NOT
ASTEI08010	0.141985	12.262	0.410327	0.531287	0.999943	NOT
ASTEI08011	0.087105	10.7117	0.197751	0.662773	0.999943	NOT
ASTEI08012	-0.112467	1.94448	0.246014	0.62695	0.999943	NOT
ASTEI08013	-0.121665	4.10291	0.16895	0.68675	0.999943	NOT
ASTEI08014	0.554834	1.19507	1.31292	0.269484	0.999943	NOT
ASTEI08015	0.453921	7.90224	1.7767	0.202076	0.999943	NOT
ASTEI08017	0.806322	-0.610077	2.1594	0.161974	0.999943	NOT
ASTEI08018	0.0581541	4.7084	0.0472624	0.830772	0.999943	NOT
ASTEI08019	-0.549135	-0.651373	1.16566	0.297031	0.999943	NOT
ASTEI08020	-0.915846	1.38864	4.18077	0.0584981	0.999943	NOT
ASTEI08021	-0.77426	2.36625	5.92619	0.0276148	0.999943	NOT
ASTEI08022	-0.83298	4.59948	7.20873	0.0167509	0.949681	NOT
ASTEI08023	0.202836	5.6664	0.901913	0.357039	0.999943	NOT
ASTEI08024	1.24246	5.43422	3.59847	0.0768844	0.999943	NOT
ASTEI08025	-0.0586143	5.35558	0.0160959	0.900697	0.999943	NOT
ASTEI08026	-0.0417545	5.66791	0.050246	0.825603	0.999943	NOT
ASTEI08027	-0.660411	-0.580891	0.662009	0.42834	0.999943	NOT
ASTEI08028	-0.0856583	5.71655	0.178692	0.678384	0.999943	NOT
ASTEI08029	-0.0335522	4.32449	0.0409892	0.842228	0.999943	NOT
ASTEI08030	-0.0614574	0.449149	0.0123406	0.912992	0.999943	NOT
ASTEI08031	0.139565	4.33565	0.161782	0.693088	0.999943	NOT
ASTEI08032	0.0902611	5.71371	0.18481	0.673269	0.999943	NOT
ASTEI08033	0.296822	7.5861	0.190012	0.668998	0.999943	NOT
ASTEI08034	0.738555	10.5787	1.50401	0.238606	0.999943	NOT
ASTEI08035	-0.0641806	6.52835	0.0521226	0.822435	0.999943	NOT
ASTEI08036	0.390444	8.65001	1.54022	0.233288	0.999943	NOT
ASTEI08037	-0.236127	2.06784	0.518816	0.482214	0.999943	NOT
ASTEI08038	0.422218	-0.19377	0.734841	0.404554	0.999943	NOT
ASTEI08039	-0.537596	0.686951	2.42395	0.139946	0.999943	NOT
ASTEI08040	-0.101118	1.29734	0.124305	0.729224	0.999943	NOT
ASTEI08042	-0.0641921	6.30122	0.0290351	0.866932	0.999943	NOT
ASTEI08043	-0.148051	0.301218	0.166526	0.688875	0.999943	NOT
ASTEI08044	-0.1369	2.94916	0.270137	0.610682	0.999943	NOT
ASTEI08045	0.0318184	3.88627	0.0296709	0.865498	0.999943	NOT
ASTEI08046	0.0167012	6.53803	0.0154351	0.902745	0.999943	NOT
ASTEI08047	-0.168166	7.81078	2.21071	0.157384	0.999943	NOT
ASTEI08048	-0.0950612	6.67939	0.989118	0.335437	0.999943	NOT
ASTEI08049	-0.124358	4.74166	0.259201	0.617937	0.999943	NOT
ASTEI080453	-0.100798	2.41582	0.113718	0.740535	0.999943	NOT
ASTEI08051	-0.516301	6.55314	0.928304	0.350295	0.999943	NOT
ASTEI08052	-0.118389	5.06334	0.201995	0.659421	0.999943	NOT
ASTEI08053	-0.26281	4.2682	1.66293	0.216374	0.999943	NOT
ASTEI08054	0.050087	4.93526	0.0438467	0.836903	0.999943	NOT
ASTEI08055	0.33428	9.97875	2.43675	0.138977	0.999943	NOT
ASTEI08056	0.0457626	6.05999	0.305334	0.588545	0.999943	NOT
ASTEI08057	0.0341081	5.56725	0.050086	0.825876	0.999943	NOT
ASTEI08058	0.0835946	4.31649	0.159567	0.69508	0.999943	NOT
ASTEI08059	0.0450372	5.76638	0.0980091	0.758462	0.999943	NOT
ASTEI08060	0.146713	6.31308	1.33385	0.265852	0.999943	NOT
ASTEI08061	0.0979765	5.52546	0.54438	0.471795	0.999943	NOT
ASTEI08062	-0.0212375	6.12741	0.0101117	0.921209	0.999943	NOT
ASTEI08063	-0.0509201	5.15569	0.100211	0.755857	0.999943	NOT
ASTEI08064	0.0769547	4.79946	0.392178	0.540393	0.999943	NOT
ASTEI08065	-0.164631	5.80519	1.8937	0.188607	0.999943	NOT
ASTEI08067	-0.131399	4.5907	0.425451	0.523915	0.999943	NOT
ASTEI08068	-0.0856592	5.90589	0.634266	0.437986	0.999943	NOT
ASTEI08069	-0.0655659	4.74554	0.306262	0.587984	0.999943	NOT
ASTEI08070	-0.0836455	7.0714	0.579107	0.458238	0.999943	NOT
ASTEI08071	0.1877	5.83154	2.44839	0.138103	0.999943	NOT
ASTEI08072	0.854576	6.98747	1.96328	0.181132	0.999943	NOT
ASTEI08073	-0.0495721	4.75729	0.166168	0.689191	0.999943	NOT
ASTEI08074	-0.301782	2.77659	0.875297	0.364035	0.999943	NOT
ASTEI08075	-0.181982	0.475964	0.196357	0.663882	0.999943	NOT
ASTEI00989	-0.00823152	6.00984	0.00166549	0.967975	0.999943	NOT
ASTEI00990	0.259878	4.49962	0.743372	0.401903	0.999943	NOT
ASTEI00991	0.0506864	5.63201	0.0454855	0.833931	0.999943	NOT
ASTEI00992	0.215714	6.36512	2.31586	0.14847	0.999943	NOT
ASTEI00993	0.266003	5.03746	5.08122	0.0392623	0.999943	NOT
ASTEI00994	-0.0768404	7.14726	0.320206	0.579694	0.999943	NOT
ASTEI00995	0.128014	5.99796	0.699758	0.415747	0.999943	NOT
ASTEI00996	-0.0885674	6.10544	0.654799	0.430814	0.999943	NOT
ASTEI00997	0.0881862	5.21265	0.544648	0.471688	0.999943	NOT
ASTEI00998	0.0242112	5.65868	0.0534969	0.820153	0.999943	NOT
ASTEI00999	0.272768	5.29822	3.43104	0.0833854	0.999943	NOT
ASTEI01000	-0.0301983	4.62526	0.0387951	0.846449	0.999943	NOT
ASTEI01001	0.158102	5.95809	1.29105	0.273349	0.999943	NOT
ASTEI01002	0.0807659	6.50125	0.463977	0.505957	0.999943	NOT
ASTEI01003	-0.0051548	4.42665	0.00141205	0.970511	0.999943	NOT
ASTEI01004	-0.0712379	6.3415	0.369115	0.552404	0.999943	NOT
ASTEI01005	-0.0101835	5.25572	0.00485342	0.945362	0.999943	NOT
ASTEI01006	-0.0898957	6.94237	0.0265496	0.872699	0.999943	NOT
ASTEI01007	-0.0873538	6.91269	0.902958	0.356769	0.999943	NOT
ASTEI01008	0.144918	6.04893	0.438001	0.517939	0.999943	NOT
ASTEI01009	0.0014515	7.8123	4.16923e-05	0.994932	0.999943	NOT
ASTEI01010	0.0966897	9.6256	0.876721	0.363655	0.999943	NOT
ASTEI01011	0.0309563	4.54757	0.0403559	0.843434	0.999943	NOT
ASTEI01012	-0.0405673	6.41901	0.0566937	0.814961	0.999943	NOT
ASTEI01013	-0.0148815	2.52036	0.00274223	0.958915	0.999943	NOT
ASTEI01014	-0.0314953	2.15853	0.0111006	0.91746	0.999943	NOT
ASTEI01015	-0.0441879	6.23124	0.248395	0.6253	0.999943	NOT
ASTEI01016	-0.027982	5.02444	0.0707489	0.793803	0.999943	NOT
ASTEI01017	0.0499314	4.36943	0.108399	0.746441	0.999943	NOT
ASTEI01018	0.140336	6.0411	0.558745	0.466107	0.999943	NOT
ASTEI01019	0.0704343	4.20199	0.155076	0.699168	0.999943	NOT
ASTEI01020	-0.077567	6.25297	1.12733	0.304829	0.999943	NOT
ASTEI01021	-0.0616381	5.5909	0.173336	0.682949	0.999943	NOT
ASTEI01022	0.0571195	6.24501	0.0543944	0.818679	0.999943	NOT
ASTEI01023	-0.0345631	4.50226	0.125503	0.727979	0.999943	NOT
ASTEI01024	-0.0972188	3.64478	0.103129	0.752454	0.999943	NOT
ASTEI01026	-0.0263257	5.28579	0.0598061	0.810054	0.999943	NOT
ASTEI01027	0.0834452	6.36903	0.269927	0.61082	0.999943	NOT
ASTEI01028	0.00401563	3.32248	0.000661374	0.979816	0.999943	NOT
ASTEI01029	-0.0194489	4.89078	0.00806897	0.92959	0.999943	NOT
ASTEI01030	0.0501439	6.94205	0.0646918	0.802617	0.999943	NOT
ASTEI01031	0.0571449	5.17105	0.118848	0.734983	0.999943	NOT
ASTEI01032	-0.0714711	2.08323	0.0140877	0.907065	0.999943	NOT
ASTEI01033	0.54353	-0.917079	0.402113	0.535372	0.999943	NOT
ASTEI01034	0.0666971	5.4456	0.348462	0.563608	0.999943	NOT
ASTEI01035	0.0154753	7.47847	0.0219376	0.884189	0.999943	NOT
ASTEI01036	-0.0220221	5.00331	0.0472398	0.830811	0.999943	NOT
ASTEI01037	0.0109376	5.01212	0.0054635	0.942036	0.999943	NOT
ASTEI01038	-0.285523	-0.299145	0.439766	0.586664	0.999943	NOT
ASTEI01039	-0.144513	-0.947749	0.0470141	0.831577	0.999943	NOT
ASTEI01040	0.261285	3.07954	0.713091	0.411437	0.999943	NOT
ASTEI01041	0.0130441	5.38848	0.00983606	0.922286	0.999943	NOT
ASTEI01042	0.054267	6.18805	0.19349	0.666182	0.999943	NOT
ASTEI01043	0.0840362	9.78301	0.518963	0.482153	0.999943	NOT
ASTEI01044	-0.169416	5.60331	0.397975	0.537453	0.999943	NOT
ASTEI01045	0.0881787	6.23205	0.407829	0.532523	0.999943	NOT
ASTEI01046	-0.0891249	5.97317	0.719973	0.40924	0.999943	NOT
ASTEI01047	-0.205722	4.66271	0.5629	0.464483	0.999943	NOT
ASTEI01048	-1.39088	5.13986	18.6745	0.000580548	0.244166	NEGATIVE
ASTEI01049	0.0127276	7.21963	0.0175899	0.896218	0.999943	NOT
ASTEI01050	-0.0508034	4.49834	0.119703	0.734071	0.999943	NOT
ASTEI01052	-0.397646	-0.282086	0.324758	0.57704	0.999943	NOT
ASTEI01053	0.162358	5.77975	0.394658	0.539132	0.999943	NOT
ASTEI01054	0.0487772	8.89784	0.0420433	0.840242	0.999943	NOT
ASTEI01055	-0.0369574	6.36922	0.0355813	0.852863	0.999943	NOT
ASTEI01056	0.0283735	6.79726	0.0350569	0.853938	0.999943	NOT
ASTEI01057	0.258651	6.12972	0.529766	0.477704	0.999943	NOT
ASTEI01058	0.0917543	3.03936	0.0638988	0.803803	0.999943	NOT
ASTEI01059	0.107032	5.88268	0.73341	0.405002	0.999943	NOT
ASTEI01060	-0.0581373	6.20322	0.297313	0.593437	0.999943	NOT
ASTEI01061	-0.0257713	6.92339	0.0275759	0.870286	0.999943	NOT
ASTEI01062	-0.0192201	6.35036	0.0256632	0.874823	0.999943	NOT
ASTEI01063	-0.0728366	6.46679	0.337679	0.569639	0.999943	NOT
ASTEI01064	0.00400966	5.93612	0.000758777	0.978381	0.999943	NOT
ASTEI01065	-0.485345	7.31459	1.2136	0.28766	0.999943	NOT
ASTEI01066	-0.0508455	5.27208	0.135749	0.717595	0.999943	NOT
ASTEI01067	0.11712	6.04718	0.723401	0.408152	0.999943	NOT
ASTEI01068	-0.0552559	1.83558	0.0542793	0.818868	0.999943	NOT
ASTEI01069	-0.918906	3.25977	2.13749	0.163985	0.999943	NOT
ASTEI01072	0.075647	7.18931	0.115066	0.739063	0.999943	NOT
ASTEI01074	0.0779743	3.35808	0.081358	0.779293	0.999943	NOT
ASTEI01075	-0.0116633	6.28117	0.00044849	0.983378	0.999943	NOT
ASTEI01076	0.0648883	6.114	0.0347406	0.854591	0.999943	NOT
ASTEI01077	-0.262279	2.68161	0.719602	0.409358	0.999943	NOT
ASTEI01078	-0.184432	1.13092	0.264979	0.61408	0.999943	NOT
ASTEI01079	-0.213568	2.05485	0.464685	0.505637	0.999943	NOT
ASTEI01080	-0.210818	2.70807	0.404737	0.534061	0.999943	NOT
ASTEI01082	-0.230749	-0.0679001	0.203339	0.658368	0.999943	NOT
ASTEI01083	0.475058	7.17622	3.01654	0.102516	0.999943	NOT
ASTEI01084	0.063395	7.31333	0.14828	0.705488	0.999943	NOT
ASTEI01085	0.112601	5.75633	0.375864	0.548836	0.999943	NOT
ASTEI01088	0.210649	0.0637089	0.165331	0.68993	0.999943	NOT
ASTEI01089	-0.0392221	-0.784609	0.00126771	0.972058	0.999943	NOT
ASTEI01090	0.0191751	2.45701	0.00418659	0.949248	0.999943	NOT
ASTEI01091	0.129296	2.61399	0.167847	0.687714	0.999943	NOT
ASTEI01092	0.419172	1.45614	0.483983	0.497062	0.999943	NOT
ASTEI01093	-0.0712972	1.16905	0.0217761	0.884613	0.999943	NOT
ASTEI01094	0.0854853	5.65593	0.155093	0.699153	0.999943	NOT
ASTEI01095	-0.466974	2.56584	2.20778	0.157641	0.999943	NOT
ASTEI01096	0.317976	5.19559	4.34258	0.054344	0.999943	NOT
ASTEI01097	0.147553	5.73052	1.34118	0.264595	0.999943	NOT
ASTEI01098	0.117992	5.44406	0.748321	0.400377	0.999943	NOT
ASTEI01099	0.0959992	7.07075	0.598059	0.45111	0.999943	NOT
ASTEI01100	-0.0409205	4.87639	0.0238257	0.879348	0.999943	NOT
ASTEI01101	-0.109037	6.1773	1.22228	0.286007	0.999943	NOT
ASTEI01102	0.0631225	7.60791	0.0649808	0.802187	0.999943	NOT
ASTEI01103	0.996958	5.63797	2.06243	0.171112	0.999943	NOT
ASTEI01104	0.0499324	5.89032	0.22204	0.644142	0.999943	NOT
ASTEI01105	-0.270514	6.37715	1.32493	0.267392	0.999943	NOT
ASTEI01106	0.00168886	3.94998	5.81123e-05	0.994016	0.999943	NOT
ASTEI01107	-0.520414	4.2114	9.7126	0.00694288	0.645	NOT
ASTEI01108	-0.0484414	5.6063	0.106254	0.748868	0.999943	NOT
ASTEI01109	0.0780442	0.0580778	0.0400918	0.846051	0.999943	NOT
ASTEI01110	0.105607	3.87941	0.602756	0.449372	0.999943	NOT
ASTEI01111	0.0541469	6.1462	0.276119	0.606793	0.999943	NOT
ASTEI01112	0.0330942	4.90984	0.0546963	0.818186	0.999943	NOT
ASTEI01114	-0.00538176	4.83786	0.00119238	0.972901	0.999943	NOT
ASTEI01115	-0.053986	5.03609	0.106771	0.748281	0.999943	NOT
ASTEI01116	0.0713709	7.69976	0.314687	0.582946	0.999943	NOT
ASTEI01117	0.0779486	4.3296	0.0792355	0.78211	0.999943	NOT
ASTEI01119	-0.397405	-0.706668	0.287197	0.599732	0.999943	NOT
ASTEI01120	-0.130711	2.36133	0.428561	0.522422	0.999943	NOT
ASTEI01121	0.430432	-0.152098	0.957993	0.342926	0.999943	NOT
ASTEI01122	0.0248899	4.94872	0.0306409	0.863341	0.999943	NOT
ASTEI01123	0.0352988	7.15122	0.0704371	0.794246	0.999943	NOT
ASTEI01124	0.1061	2.00256	0.237459	0.632959	0.999943	NOT
ASTEI01125	0.14737	8.91207	0.630348	0.439376	0.999943	NOT
ASTEI01126	0.429068	1.2909	2.49051	0.134995	0.999943	NOT
ASTEI01127	0.00611824	7.41677	0.00106865	0.974345	0.999943	NOT
ASTEI01128	-0.0369305	5.31726	0.105764	0.749426	0.999943	NOT
ASTEI01129	0.371315	3.78123	2.32376	0.147826	0.999943	NOT
ASTEI01130	0.263388	0.0910132	0.292522	0.5964	0.999943	NOT
ASTEI01131	0.03149	0.0160194	0.00670434	0.935804	0.999943	NOT
ASTEI01132	-0.112081	6.22189	1.13482	0.303282	0.999943	NOT
ASTEI01133	-0.133102	1.50665	0.274362	0.607929	0.999943	NOT
ASTEI01134	-1.27531	4.2204	9.33351	0.00787808	0.688464	NEGATIVE
ASTEI01135	-0.0993395	6.78618	0.488635	0.495033	0.999943	NOT
ASTEI01136	0.0736963	7.9237	0.266725	0.612925	0.999943	NOT
ASTEI01137	0.186506	5.07305	2.15751	0.162146	0.999943	NOT
ASTEI01138	0.00439688	4.52621	0.00149481	0.96966	0.999943	NOT
ASTEI01139	0.185069	10.5904	1.56033	0.230401	0.999943	NOT
ASTEI01140	0.20686	10.2691	1.5255	0.235431	0.999943	NOT
ASTEI01141	0.0436672	6.4949	0.220066	0.645608	0.999943	NOT
ASTEI01142	-0.0743933	6.29595	0.233887	0.635509	0.999943	NOT
ASTEI01143	-0.786584	1.29492	6.2073	0.0246671	0.999943	NOT
ASTEI01144	-0.0612083	5.64028	0.330008	0.574009	0.999943	NOT
ASTEI01145	-0.559493	0.792929	1.1563	0.29891	0.999943	NOT
ASTEI01146	-0.309321	5.10848	2.08129	0.169286	0.999943	NOT
ASTEI01147	0.190874	6.26113	3.0157	0.10256	0.999943	NOT
ASTEI01148	0.00906181	4.96386	0.00416242	0.949395	0.999943	NOT
ASTEI01149	0.113505	7.64145	0.90305	0.356745	0.999943	NOT
ASTEI01150	0.102091	4.85383	0.38273	0.545253	0.999943	NOT
ASTEI01151	-0.0844284	3.54758	0.169639	0.686148	0.999943	NOT
ASTEI01152	0.211158	0.734522	0.47043	0.52403	0.999943	NOT
ASTEI01153	-0.00518352	5.73415	0.00116775	0.973182	0.999943	NOT
ASTEI01154	-0.0556412	4.70105	0.13844	0.714943	0.999943	NOT
ASTEI01155	0.0283223	7.9227	0.0494327	0.826996	0.999943	NOT
ASTEI01156	0.0327873	4.62067	0.0629945	0.805166	0.999943	NOT
ASTEI01157	-0.12326	4.65626	1.07849	0.31518	0.999943	NOT
ASTEI01158	0.237152	7.28005	1.69236	0.212554	0.999943	NOT
ASTEI01159	-0.0019714	5.38246	6.06432e-05	0.993887	0.999943	NOT
ASTEI01160	-0.0248147	4.56537	0.0255026	0.875212	0.999943	NOT
ASTEI01161	0.0319776	5.19283	0.0593452	0.810772	0.999943	NOT
ASTEI01162	0.0476335	6.53336	0.116291	0.737734	0.999943	NOT
ASTEI01163	0.27728	3.00894	0.692339	0.418176	0.999943	NOT
ASTEI01164	-0.0729922	2.6792	0.075444	0.787246	0.999943	NOT
ASTEI01165	1.76299	0.460352	17.0669	0.000855543	0.268308	POSITIVE
ASTEI01166	-0.00542256	0.244196	0.000129631	0.991063	0.999943	NOT
ASTEI01167	0.0324753	5.95149	0.0165468	0.899324	0.999943	NOT
ASTEI01168	0.0362813	6.94348	0.0118781	0.914631	0.999943	NOT
ASTEI01169	0.0700225	5.57708	0.0723359	0.791561	0.999943	NOT
ASTEI01170	0.394771	8.65063	3.09564	0.0984898	0.999943	NOT
ASTEI01171	0.137016	9.35589	0.358455	0.558132	0.999943	NOT
ASTEI01172	0.13885	2.57782	0.312764	0.584088	0.999943	NOT
ASTEI01176	-0.659392	0.599586	2.44992	0.137988	0.999943	NOT
ASTEI01178	0.0518695	3.96634	0.0565688	0.815161	0.999943	NOT
ASTEI01179	0.2436	7.0225	1.8202	0.19693	0.999943	NOT
ASTEI01180	0.225128	5.5866	1.33152	0.266253	0.999943	NOT
ASTEI01181	0.074641	5.56963	0.89882	0.357842	0.999943	NOT
ASTEI01182	-0.338333	2.67632	2.43211	0.139327	0.999943	NOT
ASTEI01183	-0.0863896	1.53254	0.0670096	0.799194	0.999943	NOT
ASTEI01184	-0.203221	4.67782	1.27756	0.275772	0.999943	NOT
ASTEI01185	0.0885318	5.76239	0.0269924	0.871652	0.999943	NOT
ASTEI01187	0.129525	7.89356	0.252983	0.622149	0.999943	NOT
ASTEI01188	0.243433	0.886982	0.390969	0.541011	0.999943	NOT
ASTEI01189	-0.426257	0.853133	1.13293	0.303671	0.999943	NOT
ASTEI01190	0.20143	3.37409	0.295403	0.594615	0.999943	NOT
ASTEI01192	0.011789	7.09681	0.00834028	0.92842	0.999943	NOT
ASTEI01193	-0.0475203	7.26584	0.0833434	0.776694	0.999943	NOT
ASTEI01194	0.0204732	5.90255	0.0143965	0.906057	0.999943	NOT
ASTEI01195	-0.0333768	6.79273	0.0681649	0.797511	0.999943	NOT
ASTEI01196	-0.063331	4.84594	0.413487	0.52973	0.999943	NOT
ASTEI01197	0.118322	1.18808	0.126225	0.727232	0.999943	NOT
ASTEI01198	0.00335593	8.85718	0.00152146	0.96939	0.999943	NOT
ASTEI01199	-0.12863	6.47013	1.35149	0.262841	0.999943	NOT
ASTEI01200	0.128434	2.31691	0.117885	0.736015	0.999943	NOT
ASTEI01201	-0.168046	0.0274501	0.115559	0.738527	0.999943	NOT
ASTEI01202	-0.372811	3.01864	1.98592	0.178781	0.999943	NOT
ASTEI01203	-0.00593281	5.04519	0.000798223	0.977826	0.999943	NOT
ASTEI01204	0.213998	4.03976	0.650832	0.432185	0.999943	NOT
ASTEI01205	0.136582	6.26331	0.855933	0.369251	0.999943	NOT
ASTEI01206	0.12327	5.85623	0.845511	0.372104	0.999943	NOT
ASTEI01207	0.248268	4.67423	6.73424	0.0200656	0.999943	NOT
ASTEI01208	0.130393	5.58302	0.496442	0.491661	0.999943	NOT
ASTEI01209	-0.144231	1.88875	0.260364	0.617156	0.999943	NOT
ASTEI01210	-0.00114352	8.15122	5.8758e-05	0.993983	0.999943	NOT
ASTEI01211	0.174083	8.6561	0.735222	0.404435	0.999943	NOT
ASTEI01212	-0.0311059	4.4421	0.0267949	0.872118	0.999943	NOT
ASTEI01213	-0.0564107	3.09001	0.126532	0.726915	0.999943	NOT
ASTEI01214	0.128007	5.32283	1.10175	0.31019	0.999943	NOT
ASTEI01215	0.172437	4.60867	0.95127	0.344575	0.999943	NOT
ASTEI01216	-0.00728545	5.36573	0.00274081	0.958925	0.999943	NOT
ASTEI01217	-0.00872226	3.89332	0.00216571	0.963484	0.999943	NOT
ASTEI01218	0.15715	3.54467	0.620851	0.442776	0.999943	NOT
ASTEI01219	-0.00307154	7.51322	0.00160503	0.968561	0.999943	NOT
ASTEI01220	0.0102503	6.76034	0.0127602	0.911531	0.999943	NOT
ASTEI01221	-0.0269727	5.35014	0.0377091	0.848585	0.999943	NOT
ASTEI01222	0.150005	3.81715	0.347864	0.56394	0.999943	NOT
ASTEI01223	0.11522	4.55263	0.10788	0.747025	0.999943	NOT
ASTEI01224	-0.00357203	3.37427	6.92763e-05	0.993467	0.999943	NOT
ASTEI01225	0.016731	0.762036	0.00152778	0.969327	0.999943	NOT
ASTEI01226	-0.0805056	7.10932	0.108587	0.746229	0.999943	NOT
ASTEI01227	0.025931	6.03693	0.0348756	0.854312	0.999943	NOT
ASTEI01228	-0.206067	4.47239	0.808112	0.382617	0.999943	NOT
ASTEI01229	0.0122901	1.7545	0.00149622	0.969645	0.999943	NOT
ASTEI01230	0.0509996	6.00215	0.0798991	0.781225	0.999943	NOT
ASTEI01231	-0.0187995	8.40051	0.0282624	0.868697	0.999943	NOT
ASTEI01232	-0.301298	4.29607	2.851	0.111601	0.999943	NOT
ASTEI01233	0.0112587	6.13977	0.00226454	0.962661	0.999943	NOT
ASTEI01234	0.0698446	6.339	0.665113	0.427282	0.999943	NOT
ASTEI01235	-0.0445689	6.0914	0.0931101	0.764374	0.999943	NOT
ASTEI01236	0.11085	8.69212	0.376476	0.548515	0.999943	NOT
ASTEI01237	-0.321447	6.77208	3.5569	0.0784404	0.999943	NOT
ASTEI01238	0.0177703	6.45845	0.0175754	0.896261	0.999943	NOT
ASTEI01239	0.161621	2.82426	0.500683	0.489846	0.999943	NOT
ASTEI01240	-0.0264068	7.55007	0.0597858	0.810086	0.999943	NOT
ASTEI01242	-0.0821895	4.46313	0.0438858	0.836832	0.999943	NOT
ASTEI01243	-0.216963	0.771857	0.307716	0.587108	0.999943	NOT
ASTEI01244	-0.345799	5.8825	5.31088	0.0356107	0.999943	NOT
ASTEI01245	0.200825	3.87042	0.550449	0.469378	0.999943	NOT
ASTEI01246	-0.180153	5.85146	0.9594	0.342582	0.999943	NOT
ASTEI01247	-0.04614	6.84383	0.0446948	0.835358	0.999943	NOT
ASTEI01248	0.0916139	7.15799	0.195687	0.664418	0.999943	NOT
ASTEI01249	0.0800584	8.54503	0.644653	0.434334	0.999943	NOT
ASTEI01250	0.647453	0.626796	1.79889	0.19943	0.999943	NOT
ASTEI01251	-0.442638	0.924171	1.57101	0.228888	0.999943	NOT
ASTEI01252	-0.117172	1.86972	0.133811	0.719524	0.999943	NOT
ASTEI01253	0.0530102	1.49335	0.0312148	0.862081	0.999943	NOT
ASTEI01254	-0.692414	0.791379	2.41982	0.140261	0.999943	NOT
ASTEI01255	-0.182802	7.73781	0.206951	0.65556	0.999943	NOT
ASTEI01256	0.246989	1.39198	0.511314	0.485346	0.999943	NOT
ASTEI11629	-0.246448	1.05147	0.679601	0.422398	0.999943	NOT
ASTEI10847	0.0033416	6.60583	0.00113807	0.973525	0.999943	NOT
ASTEI10848	0.0413645	4.8524	0.0672524	0.798839	0.999943	NOT
ASTEI10849	0.104836	6.52278	0.684921	0.420626	0.999943	NOT
ASTEI10850	0.0777433	5.58454	0.334313	0.571548	0.999943	NOT
ASTEI10851	0.226719	7.87534	1.93128	0.184522	0.999943	NOT
ASTEI10852	-0.291417	1.8637	0.609223	0.446996	0.999943	NOT
ASTEI10853	0.0417684	5.67651	0.176683	0.680087	0.999943	NOT
ASTEI10854	-0.105137	2.63207	0.0948275	0.762282	0.999943	NOT
ASTEI10855	-0.124926	3.78672	0.183063	0.674719	0.999943	NOT
ASTEI10856	0.117957	5.86231	1.11824	0.306718	0.999943	NOT
ASTEI11139	-0.292324	-0.00970974	0.233405	0.635855	0.999943	NOT
ASTEI11421	-0.133132	6.11696	0.764965	0.39531	0.999943	NOT
ASTEI09419	0.0902115	10.0736	0.30096	0.591202	0.999943	NOT
ASTEI09421	0.100723	3.75911	0.0733886	0.790088	0.999943	NOT
ASTEI09422	-0.0851832	5.95511	0.146906	0.706786	0.999943	NOT
ASTEI09423	0.0540142	5.89471	0.0391708	0.845718	0.999943	NOT
ASTEI09424	-0.120711	5.88762	0.11556	0.738526	0.999943	NOT
ASTEI09425	0.125731	4.84288	0.442645	0.515759	0.999943	NOT
ASTEI09426	-0.0716296	7.43885	0.341786	0.567327	0.999943	NOT
ASTEI09427	0.0952776	4.91374	0.193659	0.666045	0.999943	NOT
ASTEI09428	0.0858858	6.97614	0.325805	0.576433	0.999943	NOT
ASTEI09429	-0.110187	3.03552	0.0347672	0.854536	0.999943	NOT
ASTEI09430	-0.787789	1.00865	2.38368	0.14305	0.999943	NOT
ASTEI09431	-0.120017	4.85686	0.13381	0.719526	0.999943	NOT
ASTEI09432	-0.03403	3.65967	0.00962893	0.923106	0.999943	NOT
ASTEI09433	0.487581	0.136961	0.828747	0.376763	0.999943	NOT
ASTEI09434	0.187219	7.50475	0.116906	0.737069	0.999943	NOT
ASTEI09435	0.314437	1.07628	0.356041	0.559445	0.999943	NOT
ASTEI09436	-0.0473667	-0.0913013	0.00498365	0.944635	0.999943	NOT
ASTEI09437	0.00179617	5.95595	0.000108507	0.991824	0.999943	NOT
ASTEI09438	0.0392649	7.74597	0.109364	0.745357	0.999943	NOT
ASTEI09439	0.0578484	5.28988	0.167632	0.687903	0.999943	NOT
ASTEI09440	0.846573	7.42205	1.24702	0.281364	0.999943	NOT
ASTEI09441	-0.166988	6.03051	1.4135	0.252613	0.999943	NOT
ASTEI09442	-0.239122	5.58489	0.402873	0.534992	0.999943	NOT
ASTEI09443	-0.104453	6.75381	0.351089	0.562158	0.999943	NOT
ASTEI09444	0.117571	7.54957	0.37343	0.550118	0.999943	NOT
ASTEI09445	-0.0349444	4.62144	0.142263	0.711225	0.999943	NOT
ASTEI09446	-0.02739	6.37401	0.0842889	0.775468	0.999943	NOT
ASTEI09447	-0.0423956	4.04145	0.0816245	0.778942	0.999943	NOT
ASTEI09448	-0.135472	5.80978	0.532789	0.476471	0.999943	NOT
ASTEI09449	0.0774588	4.97262	0.322768	0.578197	0.999943	NOT
ASTEI09450	-0.376189	3.32665	3.61571	0.0762496	0.999943	NOT
ASTEI09451	0.448571	7.90395	1.35314	0.262562	0.999943	NOT
ASTEI09452	0.809297	3.97272	3.69587	0.073379	0.999943	NOT
ASTEI09453	0.737722	8.48647	3.30004	0.0889311	0.999943	NOT
ASTEI02716	0.166078	6.7977	0.750638	0.399666	0.999943	NOT
ASTEI02717	-0.206061	4.5452	0.0447726	0.835217	0.999943	NOT
ASTEI02718	0.0174226	8.38697	0.00694103	0.934684	0.999943	NOT
ASTEI02719	-0.0364548	6.36636	0.0410837	0.842049	0.999943	NOT
ASTEI02720	0.116947	3.41692	0.526303	0.479122	0.999943	NOT
ASTEI02722	0.0407893	6.18225	0.157369	0.697072	0.999943	NOT
ASTEI02723	-0.277062	5.32469	3.2553	0.090925	0.999943	NOT
ASTEI02724	0.0810825	6.34861	0.414941	0.529017	0.999943	NOT
ASTEI02725	0.0826419	3.7464	0.190648	0.66848	0.999943	NOT
ASTEI02726	0.0569167	7.93612	0.176653	0.680112	0.999943	NOT
ASTEI02727	-0.287051	6.36237	2.37714	0.143562	0.999943	NOT
ASTEI02728	-0.0433418	5.28691	0.224462	0.642355	0.999943	NOT
ASTEI02729	0.0582098	4.0594	0.109037	0.745724	0.999943	NOT
ASTEI02730	0.0757324	4.87749	0.414077	0.529441	0.999943	NOT
ASTEI02731	1.49828	7.88217	17.5388	0.000761874	0.268308	POSITIVE
ASTEI02732	0.257791	0.231915	0.278826	0.605051	0.999943	NOT
ASTEI02733	-0.109957	6.52312	0.589286	0.454387	0.999943	NOT
ASTEI02734	0.0433763	6.43791	0.0212014	0.886134	0.999943	NOT
ASTEI02735	0.0179804	5.48257	0.00465656	0.94648	0.999943	NOT
ASTEI02736	0.107541	5.75661	0.309745	0.585891	0.999943	NOT
ASTEI02737	0.2095	9.53181	1.20049	0.290183	0.999943	NOT
ASTEI02744	0.0766973	-0.208615	0.0189413	0.892331	0.999943	NOT
ASTEI02745	0.107336	-0.337153	0.0484793	0.828644	0.999943	NOT
ASTEI02749	-0.20911	6.71853	0.681651	0.421714	0.999943	NOT
ASTEI02750	0.0527314	6.55774	0.190984	0.668207	0.999943	NOT
ASTEI02751	-0.0379068	3.46372	0.0419378	0.840439	0.999943	NOT
ASTEI02752	-0.0766852	7.27808	0.939138	0.34758	0.999943	NOT
ASTEI02753	-0.0314896	5.80211	0.0511364	0.824093	0.999943	NOT
ASTEI02754	0.659565	3.42644	4.17021	0.058782	0.999943	NOT
ASTEI02757	0.0753935	8.72802	0.204289	0.657627	0.999943	NOT
ASTEI02758	0.0654246	4.98748	0.039562	0.84496	0.999943	NOT
ASTEI02759	-0.0299406	5.61081	0.102091	0.753658	0.999943	NOT
ASTEI02760	-0.0401779	8.11738	0.170279	0.685592	0.999943	NOT
ASTEI02761	-0.156911	3.49005	0.667621	0.42643	0.999943	NOT
ASTEI02762	0.0596903	8.03382	0.387489	0.542795	0.999943	NOT
ASTEI02763	0.0854827	7.80281	0.117004	0.736963	0.999943	NOT
ASTEI02764	0.214787	6.05654	2.94446	0.106358	0.999943	NOT
ASTEI02765	0.399002	4.04055	3.0665	0.0999507	0.999943	NOT
ASTEI02766	0.181173	4.41029	1.14453	0.301295	0.999943	NOT
ASTEI02767	0.055665	5.62742	0.0624664	0.805966	0.999943	NOT
ASTEI02768	-0.0830353	6.2499	0.0750836	0.787741	0.999943	NOT
ASTEI02769	-0.0838322	4.79589	0.161019	0.693772	0.999943	NOT
ASTEI02770	-0.0756078	5.22419	0.417142	0.527941	0.999943	NOT
ASTEI02771	-0.322552	1.68274	1.09202	0.312263	0.999943	NOT
ASTEI02772	0.103686	6.68574	0.931361	0.349526	0.999943	NOT
ASTEI02774	-0.0843503	8.06298	0.441758	0.516174	0.999943	NOT
ASTEI02775	0.0947464	4.71324	0.324092	0.577427	0.999943	NOT
ASTEI02776	0.0217532	5.06097	0.00458127	0.946914	0.999943	NOT
ASTEI02777	0.188934	1.48651	0.117386	0.736551	0.999943	NOT
ASTEI02778	-0.129525	2.35617	0.0965742	0.760176	0.999943	NOT
ASTEI02779	-0.273745	1.53402	0.712252	0.411707	0.999943	NOT
ASTEI02780	-0.272601	2.75149	1.0636	0.318432	0.999943	NOT
ASTEI02781	-0.18213	2.93412	0.342657	0.566839	0.999943	NOT
ASTEI02782	-0.100174	6.7902	0.26937	0.611185	0.999943	NOT
ASTEI02783	-0.0751082	6.38941	0.196752	0.663567	0.999943	NOT
ASTEI02784	0.242643	3.02504	0.614592	0.445039	0.999943	NOT
ASTEI02785	0.0590492	7.15456	0.198131	0.66247	0.999943	NOT
ASTEI02786	-0.13051	5.84565	0.163537	0.691521	0.999943	NOT
ASTEI02787	-0.0270381	5.65311	0.108698	0.746104	0.999943	NOT
ASTEI02788	0.555812	0.930653	1.93011	0.184648	0.999943	NOT
ASTEI02789	-0.0458619	8.81743	0.0498078	0.826352	0.999943	NOT
ASTEI02790	-0.0947412	6.74439	1.46244	0.244909	0.999943	NOT
ASTEI02791	0.0389435	2.99301	0.016514	0.899423	0.999943	NOT
ASTEI02792	-0.0607214	0.924213	0.0363684	0.851266	0.999943	NOT
ASTEI02794	0.022325	5.94018	0.0556161	0.816694	0.999943	NOT
ASTEI02795	-0.0265476	3.76915	0.0347516	0.854568	0.999943	NOT
ASTEI02796	-0.177123	5.57639	1.54999	0.23188	0.999943	NOT
ASTEI02797	-0.0835753	1.07442	0.11215	0.750986	0.999943	NOT
ASTEI02798	0.0206418	6.6509	0.0204397	0.888183	0.999943	NOT
ASTEI02799	-0.124367	0.569546	0.138846	0.714545	0.999943	NOT
ASTEI02800	0.166397	-0.138661	0.0958255	0.761076	0.999943	NOT
ASTEI02801	-0.0226249	6.7235	0.00975777	0.922595	0.999943	NOT
ASTEI02802	-0.0204578	7.53974	0.00517829	0.943566	0.999943	NOT
ASTEI02803	0.378777	2.79336	3.25863	0.0907747	0.999943	NOT
ASTEI02804	0.203358	5.48885	1.14708	0.300777	0.999943	NOT
ASTEI02806	0.0396152	3.36559	0.0348564	0.854351	0.999943	NOT
ASTEI02807	-0.112078	5.70765	1.62021	0.222077	0.999943	NOT
ASTEI02810	0.139034	8.58984	0.447979	0.513276	0.999943	NOT
ASTEI02811	0.129071	4.90047	1.19771	0.290721	0.999943	NOT
ASTEI02812	-0.149589	6.90785	0.298436	0.592747	0.999943	NOT
ASTEI02813	-0.329933	7.25395	7.68495	0.0140413	0.910654	NOT
ASTEI02814	0.198893	7.11114	0.649671	0.432587	0.999943	NOT
ASTEI02815	0.0256468	8.44602	0.00497657	0.944674	0.999943	NOT
ASTEI02816	0.501981	1.18823	0.966574	0.340838	0.999943	NOT
ASTEI02818	-0.119054	5.77352	0.514819	0.483878	0.999943	NOT
ASTEI02819	-0.593346	6.12156	10.6483	0.00513022	0.534372	NOT
ASTEI02820	-0.0742628	6.15804	0.348189	0.563759	0.999943	NOT
ASTEI02821	0.0622362	5.62657	0.442151	0.51599	0.999943	NOT
ASTEI02822	0.0122652	7.56882	0.00671507	0.935753	0.999943	NOT
ASTEI02823	-0.590242	0.571077	1.85414	0.193029	0.999943	NOT
ASTEI02825	-0.135677	4.22828	0.260415	0.617123	0.999943	NOT
ASTEI02826	0.00750738	6.05296	0.00334937	0.954599	0.999943	NOT
ASTEI02827	0.242833	5.90364	3.4127	0.0841365	0.999943	NOT
ASTEI02828	0.482827	-0.310452	0.431394	0.521069	0.999943	NOT
ASTEI02829	0.0534648	7.46475	0.183276	0.674541	0.999943	NOT
ASTEI02830	-0.0804123	5.45398	1.02655	0.326736	0.999943	NOT
ASTEI02831	-0.111382	4.46566	0.218098	0.647079	0.999943	NOT
ASTEI02832	-0.17661	3.96852	0.356411	0.559243	0.999943	NOT
ASTEI02833	-0.0642795	5.90315	0.123955	0.729589	0.999943	NOT
ASTEI02834	0.0369785	4.78541	0.0737759	0.789549	0.999943	NOT
ASTEI02835	0.00163166	4.98266	0.00023701	0.987916	0.999943	NOT
ASTEI02837	-0.185467	-0.310415	0.115183	0.738936	0.999943	NOT
ASTEI02838	-0.257062	0.243771	0.314884	0.582829	0.999943	NOT
ASTEI02839	-0.667061	0.504453	1.97764	0.179636	0.999943	NOT
ASTEI02840	0.0417704	3.79886	0.014949	0.904281	0.999943	NOT
ASTEI02841	-0.911593	7.16011	11.7205	0.00368221	0.476999	NOT
ASTEI02842	0.248617	2.58675	0.854701	0.369587	0.999943	NOT
ASTEI02843	0.238023	2.2068	0.64608	0.433836	0.999943	NOT
ASTEI02845	-0.0325447	5.11639	0.0558284	0.816351	0.999943	NOT
ASTEI02846	0.0105311	5.70787	0.00315723	0.955919	0.999943	NOT
ASTEI02847	-0.0805284	5.63217	0.679824	0.422323	0.999943	NOT
ASTEI02848	0.189826	4.14642	1.14763	0.300664	0.999943	NOT
ASTEI02849	-0.126773	6.31348	0.646427	0.433715	0.999943	NOT
ASTEI02850	0.0117639	5.25636	0.00939881	0.924027	0.999943	NOT
ASTEI02851	0.115594	8.16679	1.29089	0.273378	0.999943	NOT
ASTEI02852	-0.0222575	5.335	0.0405904	0.842986	0.999943	NOT
ASTEI02853	-0.0661617	7.15222	0.613975	0.445263	0.999943	NOT
ASTEI02854	-0.0673001	5.00044	0.371377	0.551203	0.999943	NOT
ASTEI02855	0.111028	6.35398	0.699226	0.415921	0.999943	NOT
ASTEI02857	-1.09661	-0.130883	1.26763	0.277573	0.999943	NOT
ASTEI02858	0.0293723	3.07257	0.0258799	0.8743	0.999943	NOT
ASTEI02859	-0.0767161	7.50997	0.220391	0.645367	0.999943	NOT
ASTEI02860	-0.166602	5.60719	0.435514	0.519113	0.999943	NOT
ASTEI02861	-0.00160068	4.74822	4.02532e-05	0.99502	0.999943	NOT
ASTEI02862	1.36927	1.1443	0.372874	0.550411	0.999943	NOT
ASTEI02867	0.332461	0.391152	0.652743	0.431524	0.999943	NOT
ASTEI02868	0.943605	-0.308241	1.22988	0.284568	0.999943	NOT
ASTEI02869	-1.4878	1.42222	4.91723	0.0421375	0.999943	NEGATIVE
ASTEI02870	0.0408436	5.32812	0.0235568	0.880025	0.999943	NOT
ASTEI02871	0.0403958	4.92603	0.0456615	0.833616	0.999943	NOT
ASTEI02872	0.0100647	6.64161	0.00431415	0.948482	0.999943	NOT
ASTEI02873	-0.0604052	5.06073	0.150137	0.703744	0.999943	NOT
ASTEI02875	0.00780115	3.30516	0.000555071	0.981508	0.999943	NOT
ASTEI02876	0.0744681	5.05883	0.275035	0.607494	0.999943	NOT
ASTEI02877	0.00191456	4.56779	0.000158643	0.990114	0.999943	NOT
ASTEI02878	0.0674425	6.8335	0.039593	0.8449	0.999943	NOT
ASTEI02879	-0.304185	6.2665	1.70757	0.210614	0.999943	NOT
ASTEI02880	-0.45322	4.50298	2.54599	0.131031	0.999943	NOT
ASTEI02881	0.0749286	3.93584	0.164945	0.690271	0.999943	NOT
ASTEI02882	-0.166898	5.53541	0.929615	0.349965	0.999943	NOT
ASTEI02883	0.844981	7.88007	3.32259	0.0879459	0.999943	NOT
ASTEI02884	-0.00972154	6.34088	0.00975931	0.922589	0.999943	NOT
ASTEI02885	0.0700896	4.29298	0.274414	0.607896	0.999943	NOT
ASTEI02886	0.0785233	4.815	0.317352	0.581371	0.999943	NOT
ASTEI02887	0.0911165	9.42639	0.359656	0.557481	0.999943	NOT
ASTEI02888	0.0668136	6.93368	0.229808	0.638451	0.999943	NOT
ASTEI02889	0.0381276	7.35692	0.0513444	0.823742	0.999943	NOT
ASTEI02890	-0.456305	0.590328	1.27894	0.275523	0.999943	NOT
ASTEI02891	-0.199784	6.68817	1.00276	0.332228	0.999943	NOT
ASTEI02892	0.0893888	6.82019	0.391291	0.540846	0.999943	NOT
ASTEI02893	0.0781836	5.04261	0.252574	0.622429	0.999943	NOT
ASTEI02894	0.111796	7.54358	0.819201	0.379454	0.999943	NOT
ASTEI02895	-0.0259331	3.65212	0.032151	0.860051	0.999943	NOT
ASTEI02896	-0.0462204	3.98789	0.0654677	0.801464	0.999943	NOT
ASTEI02897	-0.466246	3.7211	3.8549	0.0680534	0.999943	NOT
ASTEI02900	0.260318	4.57838	2.2051	0.157878	0.999943	NOT
ASTEI02901	-0.000750761	4.40682	3.37989e-05	0.995437	0.999943	NOT
ASTEI02902	-0.0950851	5.48918	0.141386	0.712073	0.999943	NOT
ASTEI02903	-0.334964	2.65201	1.79916	0.199398	0.999943	NOT
ASTEI02906	0.503308	2.49336	1.64096	0.219282	0.999943	NOT
ASTEI02907	0.383183	2.20325	0.587652	0.455002	0.999943	NOT
ASTEI02908	-0.321804	2.36628	0.397872	0.537505	0.999943	NOT
ASTEI02909	0.293326	0.945678	0.659017	0.429364	0.999943	NOT
ASTEI02910	-0.135575	5.85037	0.708856	0.412799	0.999943	NOT
ASTEI02911	0.105486	6.87214	1.09745	0.311104	0.999943	NOT
ASTEI02913	-0.549757	-0.484113	1.60001	0.233878	0.999943	NOT
ASTEI02914	0.0837557	4.78574	0.102791	0.752845	0.999943	NOT
ASTEI02915	-0.0715431	5.43313	0.077674	0.784209	0.999943	NOT
ASTEI02916	-0.149444	5.91474	0.274303	0.607968	0.999943	NOT
ASTEI02917	-0.0177339	3.90224	0.0155812	0.902289	0.999943	NOT
ASTEI02918	0.0719313	8.57939	0.147043	0.706656	0.999943	NOT
ASTEI02919	-0.176534	7.08558	0.420058	0.526522	0.999943	NOT
ASTEI02920	-0.0437589	6.53038	0.145479	0.708141	0.999943	NOT
ASTEI02923	-0.37028	0.341449	0.642409	0.435119	0.999943	NOT
ASTEI02924	-0.085589	0.155007	0.039409	0.845256	0.999943	NOT
ASTEI02925	0.0722206	2.60324	0.0496308	0.826656	0.999943	NOT
ASTEI11772	-0.00825211	3.3129	0.000303744	0.98632	0.999943	NOT
ASTEI05052	-0.0514119	5.70354	0.0293011	0.86633	0.999943	NOT
ASTEI05053	0.120497	3.77158	0.640151	0.435911	0.999943	NOT
ASTEI05054	-0.0283943	6.69713	0.107187	0.747809	0.999943	NOT
ASTEI05055	-0.0492415	6.59692	0.196011	0.664159	0.999943	NOT
ASTEI05056	-0.400027	2.90799	2.28429	0.151079	0.999943	NOT
ASTEI05057	-0.147207	2.20216	0.195273	0.664749	0.999943	NOT
ASTEI05058	0.13981	6.41131	1.50016	0.239181	0.999943	NOT
ASTEI05059	0.0995484	5.24868	0.552731	0.468475	0.999943	NOT
ASTEI05060	0.106125	3.08934	0.440556	0.516738	0.999943	NOT
ASTEI05061	-0.102588	7.66109	0.0617736	0.807022	0.999943	NOT
ASTEI05062	0.0331709	5.49182	0.069111	0.796145	0.999943	NOT
ASTEI05063	-0.224404	4.18974	1.08031	0.314785	0.999943	NOT
ASTEI05065	0.0570534	7.383	0.272919	0.608867	0.999943	NOT
ASTEI05066	0.0618492	3.87445	0.182653	0.67506	0.999943	NOT
ASTEI05067	-0.186993	8.26943	1.43358	0.249414	0.999943	NOT
ASTEI05068	0.152139	6.54069	0.679049	0.422582	0.999943	NOT
ASTEI05069	0.0663727	4.98307	0.0627721	0.805502	0.999943	NOT
ASTEI11810	0.203804	-0.355933	0.118387	0.735477	0.999943	NOT
ASTEI05070	0.221187	3.99875	1.01307	0.329832	0.999943	NOT
ASTEI05071	-0.308801	6.48312	3.89536	0.0667719	0.999943	NOT
ASTEI05072	0.12685	0.821888	0.299636	0.592012	0.999943	NOT
ASTEI05073	0.0324448	4.21877	0.0285321	0.868078	0.999943	NOT
ASTEI05074	-0.439836	4.07523	2.74286	0.118063	0.999943	NOT
ASTEI05075	-0.0591788	9.45387	0.35967	0.557473	0.999943	NOT
ASTEI05076	0.88579	-0.539011	1.50913	0.237846	0.999943	NOT
ASTEI05077	0.0560426	7.89382	0.154671	0.69954	0.999943	NOT
ASTEI05078	-0.186107	4.79534	0.909018	0.355205	0.999943	NOT
ASTEI05079	-0.23525	3.68987	0.804213	0.383739	0.999943	NOT
ASTEI05080	-0.0164039	4.18807	0.00483168	0.945484	0.999943	NOT
ASTEI05081	-0.0735437	4.53986	0.296385	0.594009	0.999943	NOT
ASTEI05082	-0.0252193	5.20715	0.0622178	0.806344	0.999943	NOT
ASTEI05083	-0.0492818	7.20413	0.06027	0.809334	0.999943	NOT
ASTEI05084	-0.0420888	5.58714	0.186222	0.672102	0.999943	NOT
ASTEI05085	0.0798238	6.56086	0.53179	0.476878	0.999943	NOT
ASTEI05086	0.0943316	5.87082	0.445725	0.514323	0.999943	NOT
ASTEI05087	0.000565172	7.4387	8.28815e-06	0.99774	0.999943	NOT
ASTEI050821	-0.0896162	5.37956	0.297282	0.593456	0.999943	NOT
ASTEI05089	-0.09612	5.96544	0.932941	0.349129	0.999943	NOT
ASTEI05090	-0.0403664	6.18613	0.263977	0.614745	0.999943	NOT
ASTEI050823	-0.142098	5.93088	1.56087	0.230325	0.999943	NOT
ASTEI05092	0.0572953	6.08962	0.379299	0.547037	0.999943	NOT
ASTEI05093	0.131066	10.6376	1.20047	0.290186	0.999943	NOT
ASTEI05094	0.166841	3.7797	0.955483	0.34354	0.999943	NOT
ASTEI05095	0.060369	5.16793	0.210375	0.652926	0.999943	NOT
ASTEI05097	-0.0220936	6.19834	0.0137944	0.908033	0.999943	NOT
ASTEI05098	-0.113472	4.42457	0.172203	0.683925	0.999943	NOT
ASTEI05099	0.0787177	3.74063	0.191973	0.667406	0.999943	NOT
ASTEI05100	-0.140436	1.91862	0.0775703	0.784349	0.999943	NOT
ASTEI05101	-0.0600137	4.5418	0.0123751	0.912871	0.999943	NOT
ASTEI05102	-0.132075	0.586377	0.0394866	0.845106	0.999943	NOT
ASTEI05104	0.121195	2.90096	0.232781	0.636304	0.999943	NOT
ASTEI05105	1.1656	-0.0107325	3.83912	0.0685607	0.999943	NOT
ASTEI05106	1.29608	1.81619	6.83754	0.019284	0.999943	POSITIVE
ASTEI05108	-0.609083	1.55781	2.41114	0.140924	0.999943	NOT
ASTEI05112	-0.0551775	6.84125	0.205228	0.656896	0.999943	NOT
ASTEI05113	-0.314423	7.00348	4.8791	0.0428406	0.999943	NOT
ASTEI05115	-0.248436	1.54389	0.394793	0.539063	0.999943	NOT
ASTEI05116	0.017685	3.30375	0.00106979	0.974331	0.999943	NOT
ASTEI05117	0.0684452	5.7707	0.359083	0.557791	0.999943	NOT
ASTEI05118	-0.150183	6.9079	1.71819	0.209272	0.999943	NOT
ASTEI05119	-0.0237907	6.43754	0.0239081	0.879141	0.999943	NOT
ASTEI05121	0.149102	1.30254	0.0892511	0.769153	0.999943	NOT
ASTEI05122	-0.0747198	3.70169	0.111082	0.743442	0.999943	NOT
ASTEI05123	0.023118	4.76626	0.00873712	0.926742	0.999943	NOT
ASTEI05124	0.0315724	7.40724	0.0502017	0.825679	0.999943	NOT
ASTEI05125	0.0127671	8.95537	0.00182171	0.966508	0.999943	NOT
ASTEI05127	-0.607738	1.88843	3.93164	0.0656473	0.999943	NOT
ASTEI05128	-0.0116903	6.35063	0.019743	0.890092	0.999943	NOT
ASTEI05129	0.177905	5.29234	0.524606	0.47982	0.999943	NOT
ASTEI05130	0.000332864	5.83286	9.38807e-06	0.997595	0.999943	NOT
ASTEI05131	-0.0674604	0.776619	0.0206444	0.887628	0.999943	NOT
ASTEI05132	0.311792	7.7746	0.74138	0.40252	0.999943	NOT
ASTEI051271	0.557399	3.51126	3.20058	0.0934367	0.999943	NOT
ASTEI05135	0.0228758	3.97206	0.0054049	0.942347	0.999943	NOT
ASTEI05138	0.198906	2.60334	0.522153	0.480832	0.999943	NOT
ASTEI05139	0.135085	2.60909	0.205569	0.656631	0.999943	NOT
ASTEI05140	0.200438	1.57059	0.0955413	0.761419	0.999943	NOT
ASTEI05141	0.408573	3.95091	1.51445	0.237057	0.999943	NOT
ASTEI05142	-0.15883	4.51774	0.637241	0.436935	0.999943	NOT
ASTEI05143	-1.50823	-1.10586	0.434954	0.519378	0.999943	NOT
ASTEI05144	0.0678765	4.54117	0.201618	0.659716	0.999943	NOT
ASTEI05145	-0.104724	6.11358	0.188604	0.670147	0.999943	NOT
ASTEI05146	0.0503216	6.53522	0.249995	0.624197	0.999943	NOT
ASTEI05147	0.0154745	7.84652	0.00689609	0.934895	0.999943	NOT
ASTEI05148	-0.011638	6.70635	0.00328511	0.955036	0.999943	NOT
ASTEI05149	-0.0757651	5.59769	0.255946	0.620135	0.999943	NOT
ASTEI05150	-0.0146472	2.86401	0.00476336	0.94587	0.999943	NOT
ASTEI05151	-0.223269	2.5364	1.09895	0.310784	0.999943	NOT
ASTEI05152	-0.170613	4.40524	0.483314	0.497355	0.999943	NOT
ASTEI05153	-0.0881458	5.74749	0.317002	0.581577	0.999943	NOT
ASTEI05154	-0.126924	5.99888	0.785887	0.389077	0.999943	NOT
ASTEI05155	0.543917	7.75509	6.69844	0.0203448	0.999943	NOT
ASTEI05156	0.0823413	6.57149	0.345016	0.565521	0.999943	NOT
ASTEI05157	-0.12308	6.94242	0.150706	0.703213	0.999943	NOT
ASTEI05158	0.0512833	3.39396	0.120923	0.732777	0.999943	NOT
ASTEI05159	0.113399	5.3592	0.754585	0.398458	0.999943	NOT
ASTEI05160	-0.0833855	6.74291	1.08832	0.313057	0.999943	NOT
ASTEI05161	0.0171654	6.90686	0.0257592	0.874591	0.999943	NOT
ASTEI05162	0.660054	0.627378	2.04007	0.17331	0.999943	NOT
ASTEI05163	-0.65886	-0.288271	1.75737	0.204419	0.999943	NOT
ASTEI05164	0.771841	1.49343	0.951046	0.34463	0.999943	NOT
ASTEI051572	0.0964262	6.96415	0.478717	0.499376	0.999943	NOT
ASTEI051573	-0.0295589	5.3935	0.110333	0.744275	0.999943	NOT
ASTEI051574	-0.0627997	7.217	0.254829	0.620892	0.999943	NOT
ASTEI05168	-0.0494839	6.52908	0.109678	0.745006	0.999943	NOT
ASTEI05169	-0.0783536	7.91547	0.171018	0.684951	0.999943	NOT
ASTEI05170	-0.0620959	6.01236	0.45638	0.509409	0.999943	NOT
ASTEI05176	-0.448195	0.334243	1.1441	0.301382	0.999943	NOT
ASTEI11426	-0.375483	1.98411	1.84918	0.193593	0.999943	NOT
ASTEI11402	0.452082	5.23478	2.12058	0.165558	0.999943	NOT
ASTEI11743	0.796891	0.981113	1.01032	0.330468	0.999943	NOT
ASTEI11363	0.13382	2.22384	0.16161	0.693242	0.999943	NOT
ASTEI11317	-0.166212	3.50783	0.317698	0.581167	0.999943	NOT
ASTEI10696	-0.258719	3.13644	2.99387	0.103706	0.999943	NOT
ASTEI10697	0.107787	2.24343	0.482476	0.497722	0.999943	NOT
ASTEI10698	-0.23201	4.41888	2.15493	0.162382	0.999943	NOT
ASTEI10699	0.181557	8.20433	0.869936	0.365468	0.999943	NOT
ASTEI10700	0.0979468	6.56531	0.210329	0.652961	0.999943	NOT
ASTEI10701	0.0334844	7.58618	0.0642669	0.803252	0.999943	NOT
ASTEI10702	-0.0464847	5.75953	0.194919	0.665033	0.999943	NOT
ASTEI10703	0.118991	6.68154	1.58481	0.22695	0.999943	NOT
ASTEI10704	-0.0726488	6.09523	0.298895	0.592466	0.999943	NOT
ASTEI10705	-0.00495926	5.50221	0.00222776	0.962965	0.999943	NOT
ASTEI10706	-0.0814311	6.4686	0.380936	0.546184	0.999943	NOT
ASTEI10707	0.449373	4.12978	1.83969	0.194678	0.999943	NOT
ASTEI10708	-0.0849961	3.813	0.34655	0.564668	0.999943	NOT
ASTEI06155	0.0601314	0.548612	0.0135499	0.908847	0.999943	NOT
ASTEI06157	-0.0498145	5.50186	0.20067	0.660462	0.999943	NOT
ASTEI06158	0.0480359	5.37585	0.212463	0.651332	0.999943	NOT
ASTEI06159	-0.145264	5.38465	1.33436	0.265763	0.999943	NOT
ASTEI06160	0.118077	3.67822	0.325069	0.576859	0.999943	NOT
ASTEI06162	0.0247157	5.84218	0.0218916	0.884309	0.999943	NOT
ASTEI06163	0.026596	1.41856	0.0114295	0.916251	0.999943	NOT
ASTEI06164	-0.149345	7.18303	1.2354	0.28353	0.999943	NOT
ASTEI06165	-0.392284	4.0163	0.744511	0.401551	0.999943	NOT
ASTEI06166	0.0791637	8.59128	0.264306	0.614527	0.999943	NOT
ASTEI06167	-0.283107	0.684562	0.363042	0.555653	0.999943	NOT
ASTEI06168	-0.0739469	6.3653	0.370505	0.551665	0.999943	NOT
ASTEI06169	0.259608	5.41605	2.42866	0.139588	0.999943	NOT
ASTEI06170	-0.0878729	4.29481	0.203159	0.658509	0.999943	NOT
ASTEI06171	-0.462457	0.956416	0.89656	0.35843	0.999943	NOT
ASTEI06172	0.0491741	7.96241	0.10065	0.755341	0.999943	NOT
ASTEI06173	0.192478	0.6135	0.245818	0.627086	0.999943	NOT
ASTEI06174	0.0994515	9.03715	0.211401	0.652141	0.999943	NOT
ASTEI06175	0.203214	4.9139	0.150104	0.703775	0.999943	NOT
ASTEI06176	0.754591	3.74049	3.92086	0.0659789	0.999943	NOT
ASTEI06177	0.15661	6.38485	0.625424	0.441133	0.999943	NOT
ASTEI06178	0.145595	4.98545	0.778511	0.391257	0.999943	NOT
ASTEI06179	-0.100013	5.59797	0.439205	0.517373	0.999943	NOT
ASTEI06180	-0.0305586	4.00937	0.0231632	0.881024	0.999943	NOT
ASTEI06182	0.0473323	1.59701	0.0145718	0.90549	0.999943	NOT
ASTEI06183	0.108456	1.58193	0.0651463	0.801941	0.999943	NOT
ASTEI06184	-0.223444	3.11984	0.517976	0.482563	0.999943	NOT
ASTEI11157	0.0839539	4.98757	0.275735	0.607041	0.999943	NOT
ASTEI10516	-0.0390892	0.12323	0.00714206	0.933747	0.999943	NOT
ASTEI10517	0.0608701	-0.192897	0.0141459	0.906874	0.999943	NOT
ASTEI10518	0.0223845	5.68449	0.00654048	0.936592	0.999943	NOT
ASTEI10519	0.0468286	1.71795	0.012546	0.912274	0.999943	NOT
ASTEI10521	0.0297892	3.4075	0.00856986	0.927444	0.999943	NOT
ASTEI11241	-0.0860765	5.43234	0.413897	0.529529	0.999943	NOT
ASTEI11359	-0.407418	1.80942	1.2952	0.27261	0.999943	NOT
ASTEI11086	-0.00533599	5.68172	0.00103915	0.974701	0.999943	NOT
ASTEI11087	0.0731464	8.55569	0.409714	0.53159	0.999943	NOT
ASTEI06764	-0.0894215	5.67652	0.285291	0.600934	0.999943	NOT
ASTEI06765	0.0325394	5.26695	0.0373841	0.84923	0.999943	NOT
ASTEI06766	0.0576894	6.01268	0.371679	0.551043	0.999943	NOT
ASTEI06767	0.107464	4.97399	0.878635	0.363146	0.999943	NOT
ASTEI06768	0.0376748	4.23981	0.0193477	0.89119	0.999943	NOT
ASTEI06769	-0.0427011	5.89313	0.061109	0.80804	0.999943	NOT
ASTEI06770	-0.158113	5.91184	1.95145	0.182376	0.999943	NOT
ASTEI06771	0.0216205	4.39695	0.0124067	0.91276	0.999943	NOT
ASTEI06772	-0.0405721	6.31182	0.0894248	0.768936	0.999943	NOT
ASTEI06773	-0.0399385	5.80669	0.0268222	0.872054	0.999943	NOT
ASTEI06774	0.119071	5.57135	0.719881	0.409269	0.999943	NOT
ASTEI06775	0.0196301	7.79993	0.0124748	0.912522	0.999943	NOT
ASTEI06776	0.0219016	4.20904	0.00701683	0.934329	0.999943	NOT
ASTEI06777	-0.0283419	6.80777	0.0574757	0.813715	0.999943	NOT
ASTEI06778	0.0161997	7.45046	0.00497455	0.944686	0.999943	NOT
ASTEI06782	-0.622293	-0.308913	1.30833	0.270288	0.999943	NOT
ASTEI06784	-0.239161	2.15066	0.519216	0.482048	0.999943	NOT
ASTEI06786	-0.148032	1.46593	0.197593	0.662898	0.999943	NOT
ASTEI06787	-0.275588	5.99035	0.653737	0.431181	0.999943	NOT
ASTEI06788	-0.0302966	7.49998	0.0754651	0.787217	0.999943	NOT
ASTEI06789	-0.146047	5.81465	0.25789	0.61882	0.999943	NOT
ASTEI06790	-0.0493458	3.58539	0.0396154	0.844857	0.999943	NOT
ASTEI06791	-0.0895863	7.96116	0.250268	0.624009	0.999943	NOT
ASTEI06792	-0.660001	0.63022	1.70026	0.211544	0.999943	NOT
ASTEI06793	-0.0901661	6.35003	0.216475	0.648296	0.999943	NOT
ASTEI06795	-0.0911272	6.86824	0.567365	0.462749	0.999943	NOT
ASTEI06796	-0.52909	0.695388	1.9812	0.179267	0.999943	NOT
ASTEI06797	-0.0927019	3.39169	0.0902323	0.767927	0.999943	NOT
ASTEI06798	-0.0722736	4.92945	0.255923	0.62015	0.999943	NOT
ASTEI06799	-0.0972193	4.6263	0.659006	0.429368	0.999943	NOT
ASTEI06800	-0.0296079	8.75058	0.0442832	0.836106	0.999943	NOT
ASTEI06801	-0.22104	6.58844	3.01042	0.102836	0.999943	NOT
ASTEI06802	-0.0727449	5.17243	0.0445405	0.835638	0.999943	NOT
ASTEI06803	0.0416694	8.29174	0.143786	0.70976	0.999943	NOT
ASTEI06804	0.00578372	8.25052	0.00372855	0.952101	0.999943	NOT
ASTEI06805	0.277774	4.3732	1.24357	0.282004	0.999943	NOT
ASTEI06806	0.231896	7.50412	1.39887	0.254978	0.999943	NOT
ASTEI06807	0.0408215	8.10218	0.13178	0.721563	0.999943	NOT
ASTEI06808	-0.0167454	4.28024	0.0176437	0.89606	0.999943	NOT
ASTEI06809	0.44356	7.75905	0.598138	0.451081	0.999943	NOT
ASTEI06810	-0.259644	1.21803	0.499655	0.490285	0.999943	NOT
ASTEI06811	-0.217403	2.10103	0.244924	0.627708	0.999943	NOT
ASTEI06812	-0.195357	1.92891	0.23785	0.632682	0.999943	NOT
ASTEI06813	0.221921	6.9797	0.272341	0.609243	0.999943	NOT
ASTEI06814	0.199608	8.05385	1.38602	0.257079	0.999943	NOT
ASTEI06815	0.0409064	3.7568	0.016625	0.899088	0.999943	NOT
ASTEI06816	0.0452598	8.0185	0.159147	0.695459	0.999943	NOT
ASTEI06817	0.122566	5.51704	2.3277	0.147505	0.999943	NOT
ASTEI06818	0.227009	1.41334	0.764964	0.39531	0.999943	NOT
ASTEI06819	0.152846	-0.316293	0.0544253	0.818629	0.999943	NOT
ASTEI06822	-1.21504	0.957217	1.49514	0.239934	0.999943	NOT
ASTEI11676	-0.218741	0.462353	0.23377	0.635593	0.999943	NOT
ASTEI11407	-0.049873	4.22396	0.174626	0.681842	0.999943	NOT
ASTEI11712	-0.0355159	3.15958	0.00479207	0.945708	0.999943	NOT
ASTEI11091	-0.0855726	5.36456	0.414106	0.529427	0.999943	NOT
ASTEI11011	-0.016295	1.46297	0.00260014	0.959992	0.999943	NOT
ASTEI11638	0.230173	3.65116	2.47868	0.13586	0.999943	NOT
ASTEI11135	0.0906216	-0.109475	0.0382188	0.847579	0.999943	NOT
ASTEI10025	0.0940772	6.63399	0.0838896	0.775984	0.999943	NOT
ASTEI10027	0.0454384	9.48165	0.0244432	0.877808	0.999943	NOT
ASTEI10030	-0.482594	-0.408057	0.54325	0.472248	0.999943	NOT
ASTEI10032	1.18744	3.83818	1.02553	0.326967	0.999943	NOT
ASTEI10033	-0.901481	9.36457	1.50172	0.238948	0.999943	NOT
ASTEI10034	-0.10893	5.32966	0.951774	0.344451	0.999943	NOT
ASTEI10035	-0.0126184	7.03134	0.0221717	0.883577	0.999943	NOT
ASTEI10038	-0.371888	5.89091	0.9396	0.347465	0.999943	NOT
ASTEI10039	-0.064065	4.74253	0.233228	0.635982	0.999943	NOT
ASTEI10041	-0.119702	1.44096	0.154237	0.69994	0.999943	NOT
ASTEI10042	0.117298	1.19676	0.072921	0.790741	0.999943	NOT
ASTEI10044	-0.234693	6.28458	0.775919	0.392028	0.999943	NOT
ASTEI10045	0.0973489	4.79144	0.123196	0.730383	0.999943	NOT
ASTEI10046	0.142985	6.50756	0.420004	0.526548	0.999943	NOT
ASTEI10047	0.0691288	5.35572	0.358894	0.557893	0.999943	NOT
ASTEI10048	-0.0214564	8.27452	0.0292726	0.866395	0.999943	NOT
ASTEI10049	0.1037	3.7125	0.368083	0.552953	0.999943	NOT
ASTEI10050	0.257861	2.91019	0.154049	0.700112	0.999943	NOT
ASTEI10051	0.669624	6.21736	1.32843	0.266786	0.999943	NOT
ASTEI10053	-0.330135	4.52587	0.959473	0.342564	0.999943	NOT
ASTEI10054	0.0221226	1.25168	0.00236702	0.961826	0.999943	NOT
ASTEI11588	0.980321	2.81416	4.51639	0.0502611	0.999943	NOT
ASTEI11647	-0.225549	4.49025	0.479005	0.499249	0.999943	NOT
ASTEI11534	-0.0272291	5.18132	0.0411556	0.841913	0.999943	NOT
ASTEI11436	0.519359	8.80605	2.87781	0.110066	0.999943	NOT
ASTEI11415	-0.413084	0.998749	1.30477	0.270915	0.999943	NOT
ASTEI10970	-0.352342	4.57108	1.56768	0.229358	0.999943	NOT
ASTEI10971	0.137503	5.39001	1.34368	0.264168	0.999943	NOT
ASTEI10972	0.352228	2.11244	0.915764	0.353476	0.999943	NOT
ASTEI10973	-0.249164	5.53545	4.19748	0.0580524	0.999943	NOT
ASTEI10974	-0.140595	4.71973	0.562331	0.464705	0.999943	NOT
ASTEI11682	0.318155	1.38311	0.566319	0.463154	0.999943	NOT
ASTEI11348	1.25397	7.15263	4.84888	0.0434077	0.999943	POSITIVE
ASTEI11456	0.00323058	7.87102	0.000692313	0.979349	0.999943	NOT
ASTEI03915	0.361828	-0.525998	0.617738	0.446186	0.999943	NOT
ASTEI03916	-0.0495265	6.01619	0.0698162	0.795133	0.999943	NOT
ASTEI03917	-0.135223	6.53966	1.96817	0.180621	0.999943	NOT
ASTEI03918	-0.179958	4.53744	0.51642	0.483211	0.999943	NOT
ASTEI03919	0.238236	4.44851	0.526128	0.479194	0.999943	NOT
ASTEI03922	0.0179885	4.43259	0.00333491	0.954697	0.999943	NOT
ASTEI03923	-0.159292	7.57315	0.168666	0.686998	0.999943	NOT
ASTEI03924	0.064418	5.60924	0.121952	0.73169	0.999943	NOT
ASTEI03925	0.232454	7.14007	0.524057	0.480046	0.999943	NOT
ASTEI03926	0.235841	1.1337	0.435718	0.519017	0.999943	NOT
ASTEI03928	0.088935	8.07589	0.40809	0.532394	0.999943	NOT
ASTEI03929	-0.0848415	6.5537	0.139278	0.714123	0.999943	NOT
ASTEI03930	-0.148043	4.43819	0.170049	0.685792	0.999943	NOT
ASTEI03931	0.260904	5.73604	1.45693	0.245761	0.999943	NOT
ASTEI03932	-0.0230893	6.22023	0.025556	0.875082	0.999943	NOT
ASTEI03933	-0.309694	2.19073	0.748601	0.400291	0.999943	NOT
ASTEI03934	-0.00809877	4.9036	0.00334206	0.954648	0.999943	NOT
ASTEI03935	0.605945	4.28978	2.31122	0.14885	0.999943	NOT
ASTEI03936	0.122587	5.66115	0.162817	0.692163	0.999943	NOT
ASTEI03937	0.00763239	5.2651	0.00727717	0.933125	0.999943	NOT
ASTEI03938	-0.0941624	5.00692	1.0854	0.313686	0.999943	NOT
ASTEI03939	0.0506685	5.80651	0.130335	0.723024	0.999943	NOT
ASTEI03940	0.030687	6.1235	0.0593885	0.810704	0.999943	NOT
ASTEI03941	0.0587121	9.17219	0.0932914	0.764152	0.999943	NOT
ASTEI03942	-0.0581344	7.8717	0.413399	0.529774	0.999943	NOT
ASTEI03943	-0.0415499	4.54266	0.0904413	0.767667	0.999943	NOT
ASTEI03944	-0.196564	3.57048	0.721631	0.408713	0.999943	NOT
ASTEI03945	0.43167	6.51287	2.01468	0.175848	0.999943	NOT
ASTEI03946	0.0459163	4.47191	0.0155335	0.902437	0.999943	NOT
ASTEI03947	-0.0369733	6.65659	0.114048	0.740174	0.999943	NOT
ASTEI03948	-0.00678547	7.34463	0.00129515	0.971757	0.999943	NOT
ASTEI03951	-0.0174877	4.80559	0.00497753	0.944669	0.999943	NOT
ASTEI03952	-0.133057	8.12886	2.71718	0.119663	0.999943	NOT
ASTEI03953	-0.279188	6.93092	0.872359	0.364819	0.999943	NOT
ASTEI03954	0.0235269	4.86452	0.0171658	0.897469	0.999943	NOT
ASTEI03955	0.150167	4.82245	1.42704	0.25045	0.999943	NOT
ASTEI03956	-0.137374	5.50315	0.117691	0.736223	0.999943	NOT
ASTEI03957	-0.572163	3.3186	5.94219	0.0274365	0.999943	NOT
ASTEI03959	-0.0437592	3.59692	0.0176563	0.896024	0.999943	NOT
ASTEI03960	-0.157703	3.61954	1.29121	0.273321	0.999943	NOT
ASTEI03961	-0.0894623	4.87367	0.166876	0.688567	0.999943	NOT
ASTEI03962	0.0213549	2.67309	0.00771797	0.931135	0.999943	NOT
ASTEI03963	0.255432	3.01495	0.628758	0.439942	0.999943	NOT
ASTEI03964	0.0567395	3.56641	0.0511084	0.82414	0.999943	NOT
ASTEI03965	0.00254707	5.0893	0.000431503	0.983696	0.999943	NOT
ASTEI03966	-0.021493	6.40219	0.0398959	0.844316	0.999943	NOT
ASTEI03967	-0.121676	4.35937	1.01751	0.328807	0.999943	NOT
ASTEI03968	-0.0586158	4.31031	0.0492713	0.827274	0.999943	NOT
ASTEI03969	-0.0935775	7.11558	1.30294	0.271238	0.999943	NOT
ASTEI03970	-0.0428751	4.49021	0.0434786	0.837579	0.999943	NOT
ASTEI03971	0.0980944	3.20254	0.163688	0.691386	0.999943	NOT
ASTEI03972	0.0535312	6.12701	0.282804	0.60251	0.999943	NOT
ASTEI03973	0.84748	2.84111	6.71552	0.020211	0.999943	NOT
ASTEI03974	1.24498	2.63525	6.64293	0.0207868	0.999943	POSITIVE
ASTEI03975	0.00149447	4.31954	3.11204e-05	0.995621	0.999943	NOT
ASTEI03979	0.0963831	2.03466	0.0796689	0.781531	0.999943	NOT
ASTEI03980	0.259763	9.82939	2.3412	0.146416	0.999943	NOT
ASTEI03981	-0.00253526	5.37457	0.000418389	0.983945	0.999943	NOT
ASTEI03982	0.190033	3.71522	1.45495	0.246068	0.999943	NOT
ASTEI03983	-0.165604	2.80602	0.421997	0.525581	0.999943	NOT
ASTEI03984	0.0996202	-0.0333928	0.025294	0.875718	0.999943	NOT
ASTEI03985	-0.0189398	6.36463	0.028226	0.868781	0.999943	NOT
ASTEI03986	-0.0177779	5.65547	0.0133808	0.909415	0.999943	NOT
ASTEI03987	-0.163163	5.00914	0.272987	0.608822	0.999943	NOT
ASTEI03988	0.11543	6.32186	0.89161	0.359724	0.999943	NOT
ASTEI03989	0.0825891	8.30716	0.129105	0.724276	0.999943	NOT
ASTEI03990	-0.148024	4.1138	0.76387	0.39564	0.999943	NOT
ASTEI03991	0.0567247	5.17327	0.319981	0.579826	0.999943	NOT
ASTEI03992	0.125426	3.99892	0.371254	0.551268	0.999943	NOT
ASTEI03993	0.247433	4.83243	0.217935	0.6472	0.999943	NOT
ASTEI03994	0.0684956	1.18335	0.013686	0.908393	0.999943	NOT
ASTEI03995	0.162102	4.90084	0.188318	0.670381	0.999943	NOT
ASTEI03996	0.186152	1.64413	0.438241	0.517826	0.999943	NOT
ASTEI03997	-0.0570255	6.37723	0.119491	0.734297	0.999943	NOT
ASTEI03998	-1.87428	5.81341	16.5047	0.000984626	0.275052	NEGATIVE
ASTEI03999	-0.0374913	8.02994	0.0234824	0.880213	0.999943	NOT
ASTEI04000	0.213106	7.50801	0.556436	0.467014	0.999943	NOT
ASTEI04001	0.0724337	6.89754	0.264726	0.614248	0.999943	NOT
ASTEI04002	-0.0103477	7.36333	0.0101951	0.920886	0.999943	NOT
ASTEI04003	-0.0180773	6.59361	0.019851	0.889793	0.999943	NOT
ASTEI04004	0.121173	5.87649	1.20422	0.289461	0.999943	NOT
ASTEI04005	-0.041702	7.74695	0.188447	0.670276	0.999943	NOT
ASTEI04006	-0.0273969	6.09298	0.0349781	0.8541	0.999943	NOT
ASTEI04007	-0.0886988	6.06959	0.351553	0.561903	0.999943	NOT
ASTEI04010	-0.719841	-0.71981	0.721052	0.408897	0.999943	NOT
ASTEI04011	-1.29751	-0.351494	4.78826	0.0445717	0.999943	NEGATIVE
ASTEI04012	-0.212805	6.1767	2.62599	0.125562	0.999943	NOT
ASTEI04013	0.772543	1.45399	4.75385	0.0452485	0.999943	NOT
ASTEI04014	0.0575271	0.0794064	0.0302381	0.876713	0.999943	NOT
ASTEI04015	0.0665215	5.63944	0.586667	0.455373	0.999943	NOT
ASTEI04016	0.12107	5.54695	0.179233	0.677928	0.999943	NOT
ASTEI04017	-0.227878	4.64549	5.57708	0.0318607	0.999943	NOT
ASTEI04018	-0.431348	1.86022	2.81195	0.113884	0.999943	NOT
ASTEI04019	0.0116688	2.20069	0.00162456	0.968371	0.999943	NOT
ASTEI04020	0.0186334	5.84962	0.0224478	0.88286	0.999943	NOT
ASTEI04021	-0.0248306	6.18169	0.0225341	0.882637	0.999943	NOT
ASTEI04022	0.0537834	5.37925	0.162198	0.692716	0.999943	NOT
ASTEI04023	0.0146413	7.05682	0.00425814	0.948817	0.999943	NOT
ASTEI04024	-0.041985	7.52086	0.0628619	0.805366	0.999943	NOT
ASTEI04025	-0.0824021	1.42261	0.0691019	0.796158	0.999943	NOT
ASTEI04026	0.47673	4.78947	1.19631	0.290993	0.999943	NOT
ASTEI04027	0.0369947	5.74921	0.0543939	0.81868	0.999943	NOT
ASTEI04028	0.0957385	8.06353	0.0957211	0.761202	0.999943	NOT
ASTEI04029	0.149695	5.50261	1.27573	0.276103	0.999943	NOT
ASTEI04030	-0.120451	5.62311	0.349134	0.563237	0.999943	NOT
ASTEI04031	-0.158076	5.66818	1.00952	0.330655	0.999943	NOT
ASTEI04032	-0.0220152	7.36975	0.02545	0.875339	0.999943	NOT
ASTEI04033	0.0676832	6.69487	0.542042	0.472732	0.999943	NOT
ASTEI04034	-0.143411	5.06593	0.369249	0.552333	0.999943	NOT
ASTEI04035	-0.255553	7.17717	0.774633	0.392411	0.999943	NOT
ASTEI04036	0.11781	4.44952	0.507171	0.487091	0.999943	NOT
ASTEI04037	-0.201989	4.22451	0.612848	0.445673	0.999943	NOT
ASTEI04038	0.07987	1.77558	0.113067	0.741249	0.999943	NOT
ASTEI11439	0.505735	2.93814	2.61199	0.126499	0.999943	NOT
ASTEI04399	-0.0171977	5.32244	0.0167522	0.898704	0.999943	NOT
ASTEI04400	0.0486131	5.79745	0.118578	0.735273	0.999943	NOT
ASTEI04401	0.108803	1.1769	0.0684228	0.797138	0.999943	NOT
ASTEI04402	-0.323378	2.78375	0.346806	0.564526	0.999943	NOT
ASTEI04403	-0.211661	3.86485	0.163354	0.691684	0.999943	NOT
ASTEI04404	-0.206158	-0.106244	0.0677608	0.798098	0.999943	NOT
ASTEI04405	0.665119	8.9841	2.3786	0.143447	0.999943	NOT
ASTEI04406	0.913465	-0.488223	2.63381	0.125043	0.999943	NOT
ASTEI04407	0.843574	4.83636	3.13912	0.0963574	0.999943	NOT
ASTEI04408	-0.104972	6.12492	0.258178	0.618626	0.999943	NOT
ASTEI04409	0.0226889	8.13492	0.031625	0.861188	0.999943	NOT
ASTEI04410	0.003892	5.7303	0.00080632	0.977714	0.999943	NOT
ASTEI04411	-0.0168455	7.47284	0.00338148	0.954382	0.999943	NOT
ASTEI04412	0.261593	6.20765	0.800184	0.384903	0.999943	NOT
ASTEI04413	0.154024	7.31295	0.96956	0.340115	0.999943	NOT
ASTEI04414	-0.366243	3.8563	0.175616	0.680996	0.999943	NOT
ASTEI04415	0.52254	9.60476	1.26763	0.277574	0.999943	NOT
ASTEI04416	0.487877	4.34566	1.60625	0.223982	0.999943	NOT
ASTEI04417	-0.0445506	5.65521	0.151473	0.702498	0.999943	NOT
ASTEI04418	0.138711	5.71311	0.635183	0.437661	0.999943	NOT
ASTEI04419	0.00247074	8.44271	0.000614378	0.980546	0.999943	NOT
ASTEI04420	0.00875264	4.40599	0.00283075	0.958258	0.999943	NOT
ASTEI04421	0.0310026	6.23032	0.132636	0.720702	0.999943	NOT
ASTEI04422	-0.0577947	6.71338	0.0939242	0.76338	0.999943	NOT
ASTEI04423	0.0108822	4.81384	0.00335043	0.954592	0.999943	NOT
ASTEI04424	0.169486	4.1188	1.28083	0.275183	0.999943	NOT
ASTEI04425	-0.282348	5.02834	2.58617	0.128249	0.999943	NOT
ASTEI04426	0.0568671	6.27998	0.187828	0.670782	0.999943	NOT
ASTEI04427	0.163624	7.18197	0.65663	0.430184	0.999943	NOT
ASTEI04428	-0.100209	5.77238	0.622758	0.442089	0.999943	NOT
ASTEI04429	0.0310653	6.05139	0.0152872	0.90321	0.999943	NOT
ASTEI04430	0.293013	8.03568	0.641446	0.435456	0.999943	NOT
ASTEI04431	0.0173555	4.18313	0.00425206	0.948853	0.999943	NOT
ASTEI04432	-0.0506504	4.70609	0.186168	0.672147	0.999943	NOT
ASTEI04433	-0.0633726	3.68503	0.0461297	0.832779	0.999943	NOT
ASTEI04434	-0.0542712	6.77889	0.389303	0.541864	0.999943	NOT
ASTEI04435	0.0156493	7.51357	0.0109377	0.918066	0.999943	NOT
ASTEI04436	-0.698767	6.50031	6.60473	0.0210974	0.999943	NOT
ASTEI04437	-0.801733	2.24361	4.75809	0.0451645	0.999943	NOT
ASTEI04438	-0.150154	9.11055	0.684094	0.420901	0.999943	NOT
ASTEI04439	-0.368608	6.97827	1.02257	0.327646	0.999943	NOT
ASTEI04440	-0.0674529	6.49973	0.286517	0.60016	0.999943	NOT
ASTEI04441	0.0241141	1.57092	0.00905628	0.92542	0.999943	NOT
ASTEI04442	-0.119741	-0.113929	0.104536	0.792123	0.999943	NOT
ASTEI04443	-1.17622	-0.680253	3.43615	0.0831774	0.999943	NOT
ASTEI04444	0.0568592	0.145436	0.0167529	0.898702	0.999943	NOT
ASTEI04446	-0.0592185	7.30342	0.0993558	0.756865	0.999943	NOT
ASTEI04447	-0.0682616	7.37323	0.463541	0.506154	0.999943	NOT
ASTEI04448	-0.0467029	7.55623	0.12762	0.725795	0.999943	NOT
ASTEI04449	-0.00807624	5.22606	0.00173213	0.967341	0.999943	NOT
ASTEI04450	0.200332	6.41235	1.98141	0.179246	0.999943	NOT
ASTEI04451	0.0115787	4.44812	0.00428942	0.94863	0.999943	NOT
ASTEI04452	-0.00207349	6.63933	0.000511445	0.98225	0.999943	NOT
ASTEI04453	-0.021664	2.8902	0.0137527	0.908171	0.999943	NOT
ASTEI04454	0.0749178	4.10131	0.448781	0.512905	0.999943	NOT
ASTEI04456	-1.21052	-0.623507	8.86524	0.0264067	0.999943	NEGATIVE
ASTEI04457	0.198785	1.83425	0.265054	0.61403	0.999943	NOT
ASTEI04458	0.257426	5.18282	1.64384	0.218897	0.999943	NOT
ASTEI04459	0.0053508	7.67953	0.00261897	0.959848	0.999943	NOT
ASTEI04460	0.0146805	3.51092	0.00536101	0.942581	0.999943	NOT
ASTEI04461	0.128914	5.66565	0.752498	0.399096	0.999943	NOT
ASTEI04462	-0.0907137	3.48505	0.231132	0.637492	0.999943	NOT
ASTEI04463	-0.0428208	6.5166	0.0772153	0.784829	0.999943	NOT
ASTEI04464	-0.0346698	4.50525	0.00216553	0.963486	0.999943	NOT
ASTEI04465	-0.124345	5.62233	1.53368	0.234237	0.999943	NOT
ASTEI04466	0.191897	6.93305	0.284757	0.601272	0.999943	NOT
ASTEI04467	0.12611	8.05201	0.14782	0.705921	0.999943	NOT
ASTEI04468	0.0321873	10.8847	0.0138369	0.907892	0.999943	NOT
ASTEI04469	0.126158	1.63758	0.147158	0.706547	0.999943	NOT
ASTEI04470	0.697476	7.51194	6.3982	0.0228721	0.999943	NOT
ASTEI04471	0.67706	5.68588	4.15321	0.0592423	0.999943	NOT
ASTEI04472	0.319644	5.50179	1.38882	0.25662	0.999943	NOT
ASTEI04473	0.563065	6.38948	5.68366	0.030489	0.999943	NOT
ASTEI04474	0.192074	2.41783	0.644634	0.434341	0.999943	NOT
ASTEI04475	-0.10243	0.964237	0.0867857	0.772266	0.999943	NOT
ASTEI04476	0.0800865	5.07576	0.271396	0.609859	0.999943	NOT
ASTEI04477	-0.0387199	7.05318	0.175081	0.681453	0.999943	NOT
ASTEI04478	-0.0687575	7.12829	0.308888	0.586404	0.999943	NOT
ASTEI04479	0.00987825	5.01435	0.00882893	0.926359	0.999943	NOT
ASTEI04480	0.156436	7.60787	0.603238	0.449194	0.999943	NOT
ASTEI04481	0.130642	4.61302	1.07076	0.316864	0.999943	NOT
ASTEI04482	-0.719622	4.73413	3.68996	0.0735863	0.999943	NOT
ASTEI04484	-0.195253	4.38846	1.41285	0.252716	0.999943	NOT
ASTEI04485	-0.223923	5.38967	2.89171	0.10928	0.999943	NOT
ASTEI04486	-0.126137	6.41522	0.85688	0.368993	0.999943	NOT
ASTEI04491	-0.116514	5.85133	0.380105	0.546617	0.999943	NOT
ASTEI04492	-0.25673	1.17885	0.783041	0.389916	0.999943	NOT
ASTEI04493	0.119447	5.43027	0.356014	0.55946	0.999943	NOT
ASTEI04494	-0.242052	2.45368	0.444173	0.515046	0.999943	NOT
ASTEI04495	0.402007	0.779121	1.01589	0.32918	0.999943	NOT
ASTEI04496	-0.0961009	1.67022	0.0430425	0.838383	0.999943	NOT
ASTEI04497	-0.0417076	0.60338	0.020204	0.888825	0.999943	NOT
ASTEI04498	-0.109893	5.65615	0.371034	0.551385	0.999943	NOT
ASTEI04500	-0.091012	7.56376	0.122261	0.731365	0.999943	NOT
ASTEI04501	-0.228773	3.28179	1.83447	0.195278	0.999943	NOT
ASTEI04502	0.0398692	5.87072	0.149716	0.704139	0.999943	NOT
ASTEI04503	-0.0137226	5.84756	0.0114684	0.91611	0.999943	NOT
ASTEI04504	0.245685	8.89424	1.95903	0.181578	0.999943	NOT
ASTEI04505	-0.0209659	6.35936	0.00787113	0.930456	0.999943	NOT
ASTEI04506	-0.662188	-0.359387	0.915	0.353672	0.999943	NOT
ASTEI04507	0.153403	7.56369	1.51581	0.236856	0.999943	NOT
ASTEI04508	-1.41207	-1.06807	2.1305	0.164632	0.999943	NOT
ASTEI04510	-0.143289	-0.123048	0.0563788	0.815466	0.999943	NOT
ASTEI04511	0.0341566	5.90838	0.0415518	0.841165	0.999943	NOT
ASTEI04512	0.0462829	6.05699	0.0540271	0.819281	0.999943	NOT
ASTEI04513	-0.191455	0.966145	0.178845	0.678255	0.999943	NOT
ASTEI04514	-0.145872	7.58557	0.154643	0.699566	0.999943	NOT
ASTEI04515	0.0843273	5.33539	0.557272	0.466685	0.999943	NOT
ASTEI04516	-0.36622	1.80548	0.952507	0.344271	0.999943	NOT
ASTEI04517	0.548709	2.6211	5.06435	0.0395473	0.999943	NOT
ASTEI04518	0.490313	5.4817	6.6616	0.020637	0.999943	NOT
ASTEI04519	-0.0125808	6.49651	0.00989426	0.922058	0.999943	NOT
ASTEI04520	0.104487	6.89605	0.640289	0.435862	0.999943	NOT
ASTEI04521	-0.0713962	3.88542	0.257036	0.619396	0.999943	NOT
ASTEI04522	-0.0563265	4.99384	0.161924	0.692961	0.999943	NOT
ASTEI04523	-0.34892	0.158638	0.421249	0.525944	0.999943	NOT
ASTEI04524	0.0424811	0.251498	0.00480111	0.945657	0.999943	NOT
ASTEI04525	-0.270302	3.99202	0.426762	0.523285	0.999943	NOT
ASTEI04526	0.0575974	4.61759	0.0852218	0.774265	0.999943	NOT
ASTEI04527	-0.275548	4.09968	1.34324	0.264244	0.999943	NOT
ASTEI04528	-0.198644	1.23987	0.245646	0.627205	0.999943	NOT
ASTEI04529	0.0845024	5.91533	0.68934	0.419164	0.999943	NOT
ASTEI04530	0.00955897	5.88896	0.00832509	0.928485	0.999943	NOT
ASTEI04531	0.0488971	4.97966	0.110564	0.744017	0.999943	NOT
ASTEI04532	-0.0632535	4.91085	0.0787892	0.782707	0.999943	NOT
ASTEI04533	-0.163469	5.95588	1.95471	0.182032	0.999943	NOT
ASTEI04534	0.245279	1.73709	0.591191	0.453672	0.999943	NOT
ASTEI04535	-0.240672	-0.6696	0.130605	0.72275	0.999943	NOT
ASTEI10256	0.0295249	5.60394	0.0608842	0.808386	0.999943	NOT
ASTEI10257	0.355377	3.3165	2.79044	0.115166	0.999943	NOT
ASTEI10258	0.0764812	6.42998	0.0542287	0.81895	0.999943	NOT
ASTEI10259	0.0617105	5.22771	0.0973518	0.759245	0.999943	NOT
ASTEI10260	0.274476	1.08165	0.784678	0.389433	0.999943	NOT
ASTEI10261	0.0376896	6.353	0.116142	0.737895	0.999943	NOT
ASTEI10262	0.162972	9.27909	0.167005	0.688453	0.999943	NOT
ASTEI10263	-0.00963126	1.44484	0.00118716	0.97296	0.999943	NOT
ASTEI10264	0.194005	8.45951	0.243959	0.628381	0.999943	NOT
ASTEI10265	0.177534	7.72123	0.435299	0.519215	0.999943	NOT
ASTEI10268	-0.680492	5.91589	5.06464	0.0395425	0.999943	NOT
ASTEI10269	-0.270457	2.90505	0.791571	0.387409	0.999943	NOT
ASTEI10270	-0.668302	5.58618	2.85856	0.111166	0.999943	NOT
ASTEI10271	-0.0593834	6.90272	0.0736072	0.789784	0.999943	NOT
ASTEI10272	-0.12525	6.63689	0.757419	0.397595	0.999943	NOT
ASTEI10273	-0.242978	3.45963	0.437009	0.518407	0.999943	NOT
ASTEI10274	0.335273	9.02159	0.575072	0.45978	0.999943	NOT
ASTEI10275	-0.0834776	8.95581	0.0600122	0.809734	0.999943	NOT
ASTEI10276	0.49711	10.0695	0.727333	0.40691	0.999943	NOT
ASTEI02042	0.109806	0.261781	0.0158638	0.901411	0.999943	NOT
ASTEI02043	-0.0747015	5.12054	0.369003	0.552463	0.999943	NOT
ASTEI02044	0.0617029	6.34128	0.30355	0.589626	0.999943	NOT
ASTEI02045	0.190796	4.28358	1.8506	0.193432	0.999943	NOT
ASTEI02047	-0.0817117	2.32896	0.0789027	0.782555	0.999943	NOT
ASTEI02048	0.0209757	6.79488	0.0264964	0.872826	0.999943	NOT
ASTEI02049	0.0889832	5.13733	0.675397	0.423806	0.999943	NOT
ASTEI02051	0.103054	6.39228	0.956755	0.343229	0.999943	NOT
ASTEI02052	0.295971	5.54901	3.0286	0.10189	0.999943	NOT
ASTEI02053	-0.102445	6.77415	0.710112	0.412394	0.999943	NOT
ASTEI02054	-0.0544504	6.9977	0.067399	0.798625	0.999943	NOT
ASTEI02055	0.142833	9.81959	0.711381	0.411986	0.999943	NOT
ASTEI02056	0.184339	4.16016	0.708666	0.41286	0.999943	NOT
ASTEI02057	0.000102099	5.35366	4.0567e-07	0.9995	0.999943	NOT
ASTEI02058	-0.0205668	4.25954	0.0267367	0.872256	0.999943	NOT
ASTEI02059	-0.135955	5.17808	0.690962	0.418629	0.999943	NOT
ASTEI02060	0.251018	6.22426	4.71685	0.0459898	0.999943	NOT
ASTEI02061	0.146859	5.08497	0.402415	0.535221	0.999943	NOT
ASTEI02062	-0.217731	3.05224	0.436417	0.518686	0.999943	NOT
ASTEI12300	0.0485379	1.70563	0.0122373	0.913355	0.999943	NOT
ASTEI02063	-0.0549348	4.51858	0.0467553	0.831667	0.999943	NOT
ASTEI02064	0.0722754	7.84647	0.293349	0.595887	0.999943	NOT
ASTEI02065	-0.236372	4.08819	1.036	0.324588	0.999943	NOT
ASTEI02066	-0.122457	5.61152	0.690162	0.418893	0.999943	NOT
ASTEI02067	0.409151	5.478	4.29588	0.0555064	0.999943	NOT
ASTEI02068	-0.0308321	0.807443	0.00319672	0.955644	0.999943	NOT
ASTEI02070	-0.151897	4.41088	1.0449	0.322586	0.999943	NOT
ASTEI02071	-0.151703	1.99852	0.335405	0.570928	0.999943	NOT
ASTEI02072	-0.185534	3.32598	0.74411	0.401675	0.999943	NOT
ASTEI02073	-0.0989185	1.46022	0.140108	0.713314	0.999943	NOT
ASTEI02077	-0.257921	5.12767	1.01796	0.328704	0.999943	NOT
ASTEI02079	-0.065891	5.88814	0.108455	0.746378	0.999943	NOT
ASTEI02080	0.0173226	5.68153	0.0158168	0.901557	0.999943	NOT
ASTEI02081	-0.0995194	4.3137	0.218201	0.647001	0.999943	NOT
ASTEI02082	0.071829	7.13864	0.491657	0.493723	0.999943	NOT
ASTEI02084	-0.00541822	4.47464	0.000431264	0.9837	0.999943	NOT
ASTEI02085	0.247468	1.50485	0.604022	0.448905	0.999943	NOT
ASTEI02087	0.0607633	9.12923	0.224906	0.642029	0.999943	NOT
ASTEI02090	0.0391622	0.175066	0.00360284	0.952914	0.999943	NOT
ASTEI02091	-0.173236	3.3681	0.720201	0.409168	0.999943	NOT
ASTEI02092	-0.0172532	7.58819	0.00427174	0.948735	0.999943	NOT
ASTEI02093	-0.0842643	6.3908	0.348947	0.56334	0.999943	NOT
ASTEI02094	-0.0407157	6.32013	0.0462747	0.83252	0.999943	NOT
ASTEI02096	0.0329884	4.07129	0.0350782	0.853895	0.999943	NOT
ASTEI02097	0.0517664	4.85978	0.125889	0.727579	0.999943	NOT
ASTEI02098	0.135868	5.9654	1.62942	0.220831	0.999943	NOT
ASTEI02099	0.153635	-0.369149	0.162116	0.692788	0.999943	NOT
ASTEI02100	-0.123256	3.32531	0.39552	0.538695	0.999943	NOT
ASTEI02101	-0.343644	3.95924	1.84206	0.194407	0.999943	NOT
ASTEI02103	-0.0121246	4.29891	0.00196035	0.965258	0.999943	NOT
ASTEI02104	-0.0607763	5.9804	0.0209582	0.886784	0.999943	NOT
ASTEI02105	1.34635	-0.0699741	1.875	0.190681	0.999943	NOT
ASTEI02106	-0.15427	3.29201	0.120694	0.733019	0.999943	NOT
ASTEI02107	0.0679538	5.61267	0.0282251	0.868783	0.999943	NOT
ASTEI02109	0.259618	4.02351	0.372288	0.550721	0.999943	NOT
ASTEI02110	-0.188426	6.24291	0.337423	0.569784	0.999943	NOT
ASTEI02111	-0.365855	4.66725	1.26858	0.277401	0.999943	NOT
ASTEI02112	0.0956894	5.32694	0.455347	0.509882	0.999943	NOT
ASTEI02113	-0.00348667	6.50166	0.000645404	0.980061	0.999943	NOT
ASTEI02114	0.00223337	8.51517	0.000197783	0.988961	0.999943	NOT
ASTEI02115	-0.064989	4.88231	0.170921	0.685034	0.999943	NOT
ASTEI02116	0.0170255	7.27734	0.0209635	0.88677	0.999943	NOT
ASTEI02117	-0.279614	4.29665	5.67548	0.0305919	0.999943	NOT
ASTEI02118	-0.169932	5.32775	0.900271	0.357465	0.999943	NOT
ASTEI02119	-0.0774941	4.17771	0.100323	0.755726	0.999943	NOT
ASTEI02120	-2.25841	3.64442	10.9665	0.00464193	0.527367	NEGATIVE
ASTEI02121	-3.47696	3.29985	17.0091	0.000867893	0.268308	NEGATIVE
ASTEI02122	-0.000204284	1.40376	5.63131e-07	0.999411	0.999943	NOT
ASTEI02124	0.124883	2.72981	0.0984895	0.757891	0.999943	NOT
ASTEI02125	0.367897	0.556412	0.377119	0.548178	0.999943	NOT
ASTEI02126	0.0691145	4.05021	0.0874901	0.771372	0.999943	NOT
ASTEI02127	-0.213407	5.53051	0.804428	0.383677	0.999943	NOT
ASTEI02128	-0.0591543	6.57258	0.315493	0.582469	0.999943	NOT
ASTEI02129	0.0821386	7.12817	0.286997	0.599858	0.999943	NOT
ASTEI02130	0.282952	5.53985	5.51182	0.0327358	0.999943	NOT
ASTEI02131	-0.0472437	5.44543	0.0312227	0.862064	0.999943	NOT
ASTEI02132	-0.335354	7.27242	0.726943	0.407033	0.999943	NOT
ASTEI02133	0.0161087	2.4697	0.0022488	0.962791	0.999943	NOT
ASTEI02134	-0.202596	7.96709	1.43088	0.249841	0.999943	NOT
ASTEI02135	-0.0980955	7.2576	1.16444	0.297275	0.999943	NOT
ASTEI02136	-0.0283783	4.25245	0.0618037	0.806976	0.999943	NOT
ASTEI02137	-0.0325272	7.26064	0.0738997	0.789377	0.999943	NOT
ASTEI02138	-0.0244903	2.80361	0.0160626	0.900799	0.999943	NOT
ASTEI02139	-0.0508601	7.22219	0.245366	0.6274	0.999943	NOT
ASTEI02140	0.110162	1.22247	0.0738934	0.789386	0.999943	NOT
ASTEI02141	-0.116335	4.85798	0.239787	0.63131	0.999943	NOT
ASTEI02142	-0.0287433	4.53835	0.0795601	0.781676	0.999943	NOT
ASTEI02143	-0.0307765	5.42435	0.0378914	0.848224	0.999943	NOT
ASTEI02144	-0.0750374	4.13707	0.223122	0.643343	0.999943	NOT
ASTEI02145	-0.121985	6.46073	0.666089	0.42695	0.999943	NOT
ASTEI02146	0.0103378	6.70488	0.00296248	0.957298	0.999943	NOT
ASTEI02147	0.144165	4.69287	1.16441	0.297282	0.999943	NOT
ASTEI02148	-0.083188	6.25956	0.608018	0.447437	0.999943	NOT
ASTEI02149	-0.112638	5.13168	0.69071	0.418712	0.999943	NOT
ASTEI02150	-0.0444136	6.99649	0.139549	0.713858	0.999943	NOT
ASTEI02152	-0.0245076	1.99802	0.00336247	0.95451	0.999943	NOT
ASTEI02153	-0.369191	7.83461	0.73275	0.405208	0.999943	NOT
ASTEI02154	-0.157955	6.92635	0.0857468	0.773592	0.999943	NOT
ASTEI02155	-0.109751	8.35024	0.565983	0.463285	0.999943	NOT
ASTEI021531	-0.0767933	3.69423	0.17058	0.68533	0.999943	NOT
ASTEI02157	0.0635769	6.228	0.645174	0.434153	0.999943	NOT
ASTEI02158	-0.242522	8.02681	0.819416	0.379393	0.999943	NOT
ASTEI02159	0.213775	3.37937	0.839812	0.373678	0.999943	NOT
ASTEI02160	-0.108875	6.03637	0.205469	0.656708	0.999943	NOT
ASTEI02161	0.0817546	7.19837	0.426449	0.523435	0.999943	NOT
ASTEI02162	-0.0354315	3.16415	0.0286735	0.867755	0.999943	NOT
ASTEI02163	0.212526	9.05099	1.23738	0.283161	0.999943	NOT
ASTEI02164	-0.0544763	7.24482	0.281554	0.603307	0.999943	NOT
ASTEI021535	-0.112359	5.76969	0.842364	0.372972	0.999943	NOT
ASTEI02166	-0.0358017	5.0501	0.0509563	0.824397	0.999943	NOT
ASTEI02167	0.390144	10.0385	1.45207	0.246515	0.999943	NOT
ASTEI02168	0.063391	3.91985	0.146785	0.706901	0.999943	NOT
ASTEI02169	-0.0601794	3.82467	0.100293	0.755761	0.999943	NOT
ASTEI02171	-0.272027	0.961368	0.535588	0.475335	0.999943	NOT
ASTEI02172	0.0526036	5.78765	0.203809	0.658001	0.999943	NOT
ASTEI02173	-0.0543963	4.56124	0.0893921	0.768977	0.999943	NOT
ASTEI02174	-0.116106	6.28932	1.77677	0.202068	0.999943	NOT
ASTEI02175	-0.0470002	4.42319	0.0976449	0.758895	0.999943	NOT
ASTEI02176	-0.112033	4.61714	0.25676	0.619583	0.999943	NOT
ASTEI02177	-0.0594409	6.37859	0.0885175	0.770074	0.999943	NOT
ASTEI02178	-0.01191	4.36875	0.00448676	0.947463	0.999943	NOT
ASTEI02179	-0.0760686	5.95662	1.19897	0.290475	0.999943	NOT
ASTEI02180	-0.0654779	7.99893	0.203265	0.658426	0.999943	NOT
ASTEI02181	-0.210474	5.00212	1.21044	0.288265	0.999943	NOT
ASTEI02182	-0.0233183	5.41016	0.0388483	0.846345	0.999943	NOT
ASTEI02184	-0.0246276	7.93431	0.0421497	0.840043	0.999943	NOT
ASTEI02185	0.136408	5.24568	1.03368	0.325114	0.999943	NOT
ASTEI02186	0.00347916	6.53034	0.000596755	0.980827	0.999943	NOT
ASTEI02187	0.373066	3.27521	0.870429	0.365336	0.999943	NOT
ASTEI02188	-0.233946	5.31809	3.72172	0.0724807	0.999943	NOT
ASTEI02189	-0.365268	5.39805	4.61426	0.0481203	0.999943	NOT
ASTEI02195	0.0757433	7.49051	0.306785	0.587669	0.999943	NOT
ASTEI02196	-0.222938	2.27228	0.45624	0.509473	0.999943	NOT
ASTEI02197	0.0995599	0.484044	0.0532177	0.820614	0.999943	NOT
ASTEI02198	-2.02489	2.91283	14.8063	0.00153123	0.3158	NEGATIVE
ASTEI02199	0.105168	3.08107	0.0920327	0.765697	0.999943	NOT
ASTEI02200	0.0554436	6.92155	0.260929	0.616778	0.999943	NOT
ASTEI02201	-0.111292	5.53424	0.344301	0.56592	0.999943	NOT
ASTEI02202	0.0451183	2.97134	0.0466799	0.8318	0.999943	NOT
ASTEI02203	-0.261942	3.27003	1.94751	0.182792	0.999943	NOT
ASTEI02204	-0.0279456	7.55186	0.0288275	0.867404	0.999943	NOT
ASTEI02205	-0.340938	7.3052	5.37638	0.0346426	0.999943	NOT
ASTEI02206	-0.0692648	7.34411	0.467705	0.504278	0.999943	NOT
ASTEI02207	0.284026	2.27366	0.209369	0.653696	0.999943	NOT
ASTEI02208	0.306168	7.20823	0.614387	0.445114	0.999943	NOT
ASTEI02209	0.926496	5.20255	1.49961	0.239264	0.999943	NOT
ASTEI02210	-0.82074	1.91057	1.19309	0.291619	0.999943	NOT
ASTEI02211	0.03332	5.75764	0.0848237	0.774778	0.999943	NOT
ASTEI02212	-0.0874584	5.84608	0.278387	0.605332	0.999943	NOT
ASTEI02213	0.157522	6.85666	0.821994	0.378664	0.999943	NOT
ASTEI02214	0.280772	6.63069	2.57746	0.128846	0.999943	NOT
ASTEI02215	0.283956	7.01106	1.80986	0.198138	0.999943	NOT
ASTEI02216	0.0027576	5.07699	0.000689217	0.979395	0.999943	NOT
ASTEI02217	-0.0609699	4.53375	0.22527	0.641761	0.999943	NOT
ASTEI02218	-0.155456	6.12325	1.62124	0.221937	0.999943	NOT
ASTEI02219	-0.182348	9.26322	0.535173	0.475503	0.999943	NOT
ASTEI02220	-0.107752	5.70306	0.111745	0.742707	0.999943	NOT
ASTEI02221	0.136637	9.70789	1.32701	0.267031	0.999943	NOT
ASTEI02222	-0.0672003	5.80634	0.127283	0.726141	0.999943	NOT
ASTEI02223	-0.119529	9.35863	1.37973	0.258116	0.999943	NOT
ASTEI02224	0.0120838	5.5801	0.00684614	0.935131	0.999943	NOT
ASTEI02225	0.0215814	6.32188	0.0349976	0.85406	0.999943	NOT
ASTEI02227	0.147269	2.028	0.268976	0.611443	0.999943	NOT
ASTEI02228	0.405571	3.02536	1.58318	0.227177	0.999943	NOT
ASTEI02229	-0.97478	2.91408	6.28344	0.0239324	0.999943	NOT
ASTEI02230	-0.0314467	7.05426	0.0306508	0.863319	0.999943	NOT
ASTEI02231	-0.508307	1.63267	1.28334	0.27473	0.999943	NOT
ASTEI02232	0.147784	1.89786	0.16105	0.693744	0.999943	NOT
ASTEI02233	-0.846704	5.72927	12.8014	0.00267509	0.402609	NOT
ASTEI02234	-0.04542	6.24804	0.124271	0.72926	0.999943	NOT
ASTEI02235	-0.0350964	5.65998	0.0367722	0.850453	0.999943	NOT
ASTEI02236	-0.050009	5.7976	0.0828703	0.77731	0.999943	NOT
ASTEI02237	-0.168381	2.77738	0.256319	0.619882	0.999943	NOT
ASTEI02238	-0.474961	7.71014	3.61737	0.0761888	0.999943	NOT
ASTEI02239	-0.0920121	6.61407	0.249713	0.624391	0.999943	NOT
ASTEI02240	-0.0378911	3.33011	0.027735	0.869916	0.999943	NOT
ASTEI02241	-0.0727099	6.931	0.743806	0.401769	0.999943	NOT
ASTEI02242	-0.0442167	5.09843	0.107283	0.7477	0.999943	NOT
ASTEI02243	0.0837529	4.94949	0.364489	0.554875	0.999943	NOT
ASTEI02244	-0.053088	9.01448	0.145819	0.707818	0.999943	NOT
ASTEI02245	-0.305759	3.52783	0.979115	0.337818	0.999943	NOT
ASTEI02246	0.0505615	4.69316	0.129481	0.723892	0.999943	NOT
ASTEI02247	0.431205	7.88755	1.63641	0.219891	0.999943	NOT
ASTEI02248	0.155133	6.91344	0.323169	0.577964	0.999943	NOT
ASTEI02249	0.050095	4.82027	0.127157	0.726271	0.999943	NOT
ASTEI02250	-0.427146	4.71207	4.88503	0.0427304	0.999943	NOT
ASTEI02251	-0.781525	2.92701	6.27977	0.0239672	0.999943	NOT
ASTEI02252	0.0808769	9.91325	0.145499	0.708123	0.999943	NOT
ASTEI02254	0.0318796	9.31173	0.0664329	0.80004	0.999943	NOT
ASTEI02255	0.11856	5.09368	1.24576	0.281596	0.999943	NOT
ASTEI02256	-0.164674	4.86829	0.546012	0.471143	0.999943	NOT
ASTEI02257	-0.747218	2.8118	9.63534	0.0071227	0.655797	NOT
ASTEI02258	-0.546287	-0.560502	1.10269	0.30999	0.999943	NOT
ASTEI02260	-0.0728724	4.0661	0.258871	0.618159	0.999943	NOT
ASTEI02261	-0.148115	6.85824	2.41981	0.140261	0.999943	NOT
ASTEI02262	0.126717	1.79156	0.10653	0.748554	0.999943	NOT
ASTEI02263	1.19968	4.14085	20.3528	0.00039528	0.244166	POSITIVE
ASTEI02264	-0.00353942	5.99604	0.000828842	0.977405	0.999943	NOT
ASTEI02265	-0.0294693	4.82099	0.0636942	0.804111	0.999943	NOT
ASTEI02266	0.221433	7.95356	1.65833	0.216978	0.999943	NOT
ASTEI02267	0.202715	7.89395	0.18443	0.673584	0.999943	NOT
ASTEI02273	0.0151236	5.2376	0.00634834	0.937528	0.999943	NOT
ASTEI02274	-0.0878192	6.88517	0.829811	0.376464	0.999943	NOT
ASTEI02275	-0.500837	3.98039	3.07981	0.0992803	0.999943	NOT
ASTEI02276	-0.0458216	7.85995	0.137277	0.716085	0.999943	NOT
ASTEI02277	-0.0790249	7.29218	0.61546	0.444724	0.999943	NOT
ASTEI02278	0.0855104	5.48282	0.247863	0.625667	0.999943	NOT
ASTEI02279	0.0739157	4.86718	0.610874	0.446393	0.999943	NOT
ASTEI02280	0.110094	5.12346	0.901284	0.357202	0.999943	NOT
ASTEI02281	-0.0523734	5.00431	0.271845	0.609566	0.999943	NOT
ASTEI02282	-0.0285634	9.16574	0.0820194	0.778423	0.999943	NOT
ASTEI02283	0.0781982	4.77703	0.564052	0.464035	0.999943	NOT
ASTEI02284	0.0957538	5.55052	0.712015	0.411783	0.999943	NOT
ASTEI02285	-0.0804928	4.07511	0.0515347	0.823421	0.999943	NOT
ASTEI11405	-0.0173462	5.14398	0.00636744	0.937434	0.999943	NOT
ASTEI10588	0.117175	3.91352	0.329289	0.574422	0.999943	NOT
ASTEI10589	-0.180379	6.66911	4.16146	0.0590184	0.999943	NOT
ASTEI10590	-0.00626456	6.8919	0.00456253	0.947022	0.999943	NOT
ASTEI10591	0.0450768	6.34904	0.117365	0.736574	0.999943	NOT
ASTEI10592	0.165075	5.96329	1.29228	0.27313	0.999943	NOT
ASTEI10593	-0.00730673	5.49574	0.00411427	0.949688	0.999943	NOT
ASTEI10594	0.072724	5.53224	0.346637	0.56462	0.999943	NOT
ASTEI10595	-0.033982	6.06464	0.0697395	0.795243	0.999943	NOT
ASTEI10596	0.707955	4.00198	10.5772	0.00524712	0.540291	NOT
ASTEI10597	-0.170976	3.48725	1.03988	0.323713	0.999943	NOT
ASTEI10598	-0.264803	2.94989	2.02124	0.175188	0.999943	NOT
ASTEI10599	-0.221711	1.53568	0.419829	0.526633	0.999943	NOT
ASTEI10600	-0.0398601	6.08424	0.20336	0.658352	0.999943	NOT
ASTEI10601	0.240234	5.47173	1.24306	0.2821	0.999943	NOT
ASTEI10602	0.0304339	6.48384	0.147348	0.706368	0.999943	NOT
ASTEI10603	-0.0225031	6.39755	0.0137972	0.908024	0.999943	NOT
ASTEI10604	0.187072	9.5913	0.420229	0.526439	0.999943	NOT
ASTEI10605	0.0537156	3.98199	0.0229885	0.881469	0.999943	NOT
ASTEI10606	0.0880165	5.06381	0.113313	0.740979	0.999943	NOT
ASTEI10607	0.0139098	5.03291	0.00359881	0.952941	0.999943	NOT
ASTEI10608	-0.776647	7.95127	10.8327	0.00484049	0.531012	NOT
ASTEI10609	-0.392148	7.3245	2.73412	0.118604	0.999943	NOT
ASTEI10610	-0.0302199	6.03057	0.0402435	0.843649	0.999943	NOT
ASTEI10660	0.448252	-0.601617	0.762133	0.44613	0.999943	NOT
ASTEI10661	-0.851277	4.28452	6.12824	0.0254577	0.999943	NOT
ASTEI11466	0.00629305	5.30985	0.00218831	0.963295	0.999943	NOT
ASTEI11518	0.474702	0.442611	0.878837	0.363093	0.999943	NOT
ASTEI10793	-0.0662242	7.44779	0.050816	0.824635	0.999943	NOT
ASTEI10794	0.0722051	6.19261	0.550302	0.469436	0.999943	NOT
ASTEI10795	-0.030146	6.72288	0.0687884	0.79661	0.999943	NOT
ASTEI10796	-0.0773265	7.05099	0.806651	0.383037	0.999943	NOT
ASTEI10797	-0.123176	6.18523	0.438323	0.517787	0.999943	NOT
ASTEI10798	-0.138552	6.16324	0.250484	0.623861	0.999943	NOT
ASTEI10799	-0.0518207	6.66426	0.0143755	0.906125	0.999943	NOT
ASTEI10800	0.146939	4.35495	1.42433	0.250881	0.999943	NOT
ASTEI10801	0.0357617	5.27697	0.0575485	0.8136	0.999943	NOT
ASTEI10802	-0.0466356	3.68154	0.126371	0.727081	0.999943	NOT
ASTEI11362	-0.208648	5.19114	0.315157	0.582668	0.999943	NOT
ASTEI08860	0.00377817	3.44877	0.000216345	0.988455	0.999943	NOT
ASTEI08861	-0.0580234	6.08911	0.168243	0.687367	0.999943	NOT
ASTEI08862	-0.941176	2.5875	5.33234	0.03529	0.999943	NOT
ASTEI08863	-0.0323696	2.4281	0.0103082	0.92045	0.999943	NOT
ASTEI08864	-0.200997	3.47298	1.06732	0.317616	0.999943	NOT
ASTEI08865	-0.378923	4.95028	2.97832	0.104532	0.999943	NOT
ASTEI088630	0.0144539	6.48049	0.0273841	0.870733	0.999943	NOT
ASTEI08867	-0.135979	9.61652	0.472737	0.502028	0.999943	NOT
ASTEI08868	0.0399133	4.70926	0.0903679	0.767759	0.999943	NOT
ASTEI08869	-0.0385815	6.04148	0.124445	0.729079	0.999943	NOT
ASTEI08870	-0.0320301	6.94576	0.016725	0.898786	0.999943	NOT
ASTEI08871	0.00743503	6.8977	0.00170017	0.967644	0.999943	NOT
ASTEI08872	0.306575	2.8009	1.42131	0.251362	0.999943	NOT
ASTEI08873	0.37162	3.7446	1.83298	0.195449	0.999943	NOT
ASTEI08874	0.407103	1.82558	2.25225	0.153786	0.999943	NOT
ASTEI08875	0.135708	1.32283	0.175693	0.68093	0.999943	NOT
ASTEI08876	-0.00453605	0.855958	0.00021266	0.988554	0.999943	NOT
ASTEI08877	0.014304	5.12782	0.00472339	0.946098	0.999943	NOT
ASTEI08878	0.179959	8.2223	0.647912	0.433199	0.999943	NOT
ASTEI08879	0.0220601	6.20749	0.0275761	0.870285	0.999943	NOT
ASTEI08880	-0.0107465	5.7446	0.0036148	0.952836	0.999943	NOT
ASTEI08881	0.123699	6.41245	0.486218	0.496085	0.999943	NOT
ASTEI08882	0.0948098	7.74141	0.524703	0.47978	0.999943	NOT
ASTEI08883	0.0820561	7.17857	0.545008	0.471544	0.999943	NOT
ASTEI08884	-0.0252314	5.3332	0.01077	0.918694	0.999943	NOT
ASTEI08885	-0.0105184	7.59177	0.00221269	0.963091	0.999943	NOT
ASTEI08886	-0.118711	3.92133	0.215987	0.648664	0.999943	NOT
ASTEI08887	-0.284669	4.49889	1.35965	0.261465	0.999943	NOT
ASTEI08888	-0.13383	6.4113	0.429142	0.522144	0.999943	NOT
ASTEI08889	0.0275694	8.70192	0.015772	0.901696	0.999943	NOT
ASTEI08890	-0.302837	0.71505	0.580995	0.45752	0.999943	NOT
ASTEI08891	0.125791	1.13531	0.163635	0.691434	0.999943	NOT
ASTEI08892	0.0577176	0.188087	0.0177443	0.895767	0.999943	NOT
ASTEI08893	-0.829873	0.95137	3.40436	0.0844806	0.999943	NOT
ASTEI08894	0.0182108	0.142347	0.00129462	0.971763	0.999943	NOT
ASTEI11254	-0.238936	2.16212	0.540011	0.473549	0.999943	NOT
ASTEI12203	0.36912	0.413224	0.554311	0.46785	0.999943	NOT
ASTEI11255	-0.079817	8.27554	0.0876496	0.77117	0.999943	NOT
ASTEI10154	-0.218525	3.79186	0.373949	0.549844	0.999943	NOT
ASTEI10155	-0.670249	0.339267	1.41969	0.251621	0.999943	NOT
ASTEI10156	-0.197436	3.55613	0.227154	0.640382	0.999943	NOT
ASTEI10157	-0.315578	5.99999	1.65921	0.216862	0.999943	NOT
ASTEI10159	-0.00540605	5.82822	0.00133386	0.971339	0.999943	NOT
ASTEI10160	0.0327859	6.82777	0.0596262	0.810334	0.999943	NOT
ASTEI10161	0.0750133	5.34252	0.397493	0.537696	0.999943	NOT
ASTEI10162	-0.718699	3.54633	1.77071	0.202798	0.999943	NOT
ASTEI10163	-0.249169	5.60152	1.8638	0.191937	0.999943	NOT
ASTEI10164	0.227976	5.01355	0.385856	0.543636	0.999943	NOT
ASTEI10165	0.000828508	5.34367	5.23531e-06	0.998204	0.999943	NOT
ASTEI10166	0.453281	7.55612	2.25138	0.15386	0.999943	NOT
ASTEI10170	-0.599537	0.185133	2.21584	0.156934	0.999943	NOT
ASTEI10171	0.127471	2.85566	0.208066	0.654699	0.999943	NOT
ASTEI11228	0.0240447	5.49668	0.0386043	0.846822	0.999943	NOT
ASTEI11229	0.0993954	4.92672	0.577175	0.458976	0.999943	NOT
ASTEI12214	0.351041	4.17455	0.571302	0.461228	0.999943	NOT
ASTEI11076	-0.101231	-0.26842	0.0466009	0.83194	0.999943	NOT
ASTEI11389	-0.1581	3.43565	0.272508	0.609134	0.999943	NOT
ASTEI10845	-0.212358	3.89025	0.383161	0.545029	0.999943	NOT
ASTEI10846	-0.1786	2.25395	0.383876	0.544659	0.999943	NOT
ASTEI11202	-0.372739	-0.848009	0.353523	0.560821	0.999943	NOT
ASTEI11478	-0.113986	7.73516	0.366825	0.553624	0.999943	NOT
ASTEI07295	0.220202	2.26795	0.683598	0.421066	0.999943	NOT
ASTEI07296	0.0313128	0.525848	0.00878105	0.926559	0.999943	NOT
ASTEI07297	-0.0155285	0.673864	0.00309624	0.956346	0.999943	NOT
ASTEI07298	-0.207952	-0.111171	0.275697	0.607066	0.999943	NOT
ASTEI07299	0.0388842	7.83421	0.0743421	0.788764	0.999943	NOT
ASTEI07300	0.0596334	5.37293	0.345362	0.565329	0.999943	NOT
ASTEI07301	0.91167	0.269546	2.98615	0.104115	0.999943	NOT
ASTEI07302	0.0119253	4.67357	0.00776783	0.930913	0.999943	NOT
ASTEI07303	-0.0648179	7.22074	0.250028	0.624175	0.999943	NOT
ASTEI07304	0.0182615	5.24522	0.0195823	0.890537	0.999943	NOT
ASTEI07307	-0.0220927	-0.220097	0.00365004	0.952607	0.999943	NOT
ASTEI07312	0.087706	4.42118	0.212789	0.651084	0.999943	NOT
ASTEI07315	0.624703	0.0350965	3.8174	0.0692668	0.999943	NOT
ASTEI07317	0.125626	1.00902	0.121475	0.732192	0.999943	NOT
ASTEI07318	-0.0432504	1.8512	0.0110964	0.917476	0.999943	NOT
ASTEI07319	-0.0561334	6.64668	0.229301	0.638818	0.999943	NOT
ASTEI07320	0.1722	7.50974	1.61184	0.223216	0.999943	NOT
ASTEI07321	-0.226245	-0.0207424	0.233282	0.635943	0.999943	NOT
ASTEI07323	-0.134771	1.44797	0.117248	0.7367	0.999943	NOT
ASTEI07324	0.0801993	8.51947	0.780916	0.390544	0.999943	NOT
ASTEI07325	0.0658364	4.0587	0.203999	0.657852	0.999943	NOT
ASTEI07326	0.0911489	4.70951	0.448049	0.513244	0.999943	NOT
ASTEI07328	-0.146428	5.40281	0.210285	0.652995	0.999943	NOT
ASTEI07329	0.108144	1.80692	0.056635	0.815055	0.999943	NOT
ASTEI07330	-0.0878368	4.49731	0.556306	0.467065	0.999943	NOT
ASTEI07332	-0.27628	7.70834	2.41055	0.14097	0.999943	NOT
ASTEI07333	0.4151	0.953825	1.05261	0.320865	0.999943	NOT
ASTEI07335	-0.0592629	7.77605	0.069699	0.795301	0.999943	NOT
ASTEI07336	-0.112422	4.55682	0.136347	0.717004	0.999943	NOT
ASTEI07337	0.194115	6.32343	2.30099	0.149692	0.999943	NOT
ASTEI07338	-0.0664514	4.83587	0.0959483	0.760928	0.999943	NOT
ASTEI07339	-0.0934675	2.32753	0.134234	0.719102	0.999943	NOT
ASTEI07340	-0.0210663	5.14566	0.00902156	0.925563	0.999943	NOT
ASTEI07341	0.153509	5.41006	2.3381	0.146665	0.999943	NOT
ASTEI07342	-0.0275566	5.39017	0.0913274	0.766568	0.999943	NOT
ASTEI07343	-0.159991	4.8683	0.779731	0.390895	0.999943	NOT
ASTEI07344	-0.0845224	7.75545	0.190754	0.668394	0.999943	NOT
ASTEI07345	-0.157258	3.76817	0.604784	0.448625	0.999943	NOT
ASTEI07346	-0.0897294	8.63706	0.45756	0.50887	0.999943	NOT
ASTEI11784	0.0626053	3.81783	0.070408	0.794288	0.999943	NOT
ASTEI11218	-0.523375	0.674828	1.1634	0.297484	0.999943	NOT
ASTEI11219	-0.165548	5.72151	0.851697	0.370407	0.999943	NOT
ASTEI11030	-0.381733	0.964617	0.977945	0.338098	0.999943	NOT
ASTEI11314	-0.0876098	5.00268	0.216445	0.648319	0.999943	NOT
ASTEI04155	-0.187332	4.23642	0.896016	0.358572	0.999943	NOT
ASTEI04157	0.238273	8.81869	0.354094	0.560509	0.999943	NOT
ASTEI04158	0.257845	4.1059	1.24466	0.281802	0.999943	NOT
ASTEI04159	0.0614587	4.90136	0.088956	0.769523	0.999943	NOT
ASTEI04160	-0.0252947	5.9163	0.0162928	0.900095	0.999943	NOT
ASTEI04161	-0.0237572	5.36296	0.0539296	0.819441	0.999943	NOT
ASTEI04162	0.418616	5.89159	2.7728	0.116229	0.999943	NOT
ASTEI04163	-0.0665049	5.11981	0.0300144	0.86473	0.999943	NOT
ASTEI04164	-0.141051	8.08598	0.743099	0.401987	0.999943	NOT
ASTEI04165	-0.15724	4.21868	0.517892	0.482598	0.999943	NOT
ASTEI04166	0.062163	4.45224	0.219937	0.645705	0.999943	NOT
ASTEI04167	0.130493	7.73971	0.0605324	0.808928	0.999943	NOT
ASTEI04168	-0.0562531	5.88108	0.211781	0.651852	0.999943	NOT
ASTEI04169	0.244763	7.78362	2.17915	0.160188	0.999943	NOT
ASTEI04171	0.299976	6.51343	2.26591	0.152625	0.999943	NOT
ASTEI04172	0.263626	5.99605	1.33425	0.265783	0.999943	NOT
ASTEI04173	0.0953586	4.59431	0.119882	0.733881	0.999943	NOT
ASTEI04174	-0.0842706	5.12655	0.827423	0.377134	0.999943	NOT
ASTEI04175	-0.0659131	6.74013	0.206302	0.656062	0.999943	NOT
ASTEI04176	-0.0237677	1.02893	0.00373141	0.952083	0.999943	NOT
ASTEI04177	0.434543	-0.320649	0.639611	0.436101	0.999943	NOT
ASTEI04178	-0.127768	3.44255	0.262661	0.615621	0.999943	NOT
ASTEI04180	0.067741	0.455212	0.0319524	0.860479	0.999943	NOT
ASTEI04181	-0.666163	-0.261491	2.07569	0.169826	0.999943	NOT
ASTEI04182	0.0099747	0.0941861	0.00089605	0.976507	0.999943	NOT
ASTEI04183	0.10914	6.19343	0.203734	0.658059	0.999943	NOT
ASTEI04184	-0.110753	4.13228	0.513647	0.484368	0.999943	NOT
ASTEI04186	-0.164989	4.65653	0.319604	0.580047	0.999943	NOT
ASTEI04187	-0.00796001	2.66807	0.001075	0.974269	0.999943	NOT
ASTEI04188	-0.994579	1.4615	6.58721	0.0212416	0.999943	NOT
ASTEI04189	0.110952	4.71234	0.0841381	0.775663	0.999943	NOT
ASTEI04190	-0.295614	4.33742	2.17005	0.161008	0.999943	NOT
ASTEI04191	0.0618588	9.62819	0.372315	0.550707	0.999943	NOT
ASTEI04192	0.0407451	6.53666	0.112741	0.741608	0.999943	NOT
ASTEI04193	-0.0703317	7.57853	0.699	0.415994	0.999943	NOT
ASTEI04194	0.453072	6.80275	1.63112	0.220601	0.999943	NOT
ASTEI04195	0.231501	4.17385	1.93464	0.184162	0.999943	NOT
ASTEI04196	0.0202545	6.66231	0.00666903	0.935973	0.999943	NOT
ASTEI04197	0.0956262	5.0431	1.10602	0.309286	0.999943	NOT
ASTEI04198	0.0492054	6.62476	0.171261	0.68474	0.999943	NOT
ASTEI04199	-0.0455935	6.83226	0.0396217	0.844845	0.999943	NOT
ASTEI04200	0.276533	10.0838	0.337696	0.56963	0.999943	NOT
ASTEI04201	0.0604988	6.73653	0.332314	0.572688	0.999943	NOT
ASTEI04202	0.137758	6.25278	1.08208	0.314402	0.999943	NOT
ASTEI04203	-0.0787477	3.6508	0.29701	0.593624	0.999943	NOT
ASTEI04204	0.198475	10.193	1.49	0.240706	0.999943	NOT
ASTEI04205	0.0126987	5.17179	0.0151943	0.903503	0.999943	NOT
ASTEI04206	0.137104	7.67177	1.48264	0.24182	0.999943	NOT
ASTEI04207	-0.371943	4.52166	4.23475	0.0570723	0.999943	NOT
ASTEI04208	0.0818492	7.70935	0.036695	0.850608	0.999943	NOT
ASTEI04209	-0.105387	7.54979	0.0698824	0.795038	0.999943	NOT
ASTEI04210	-0.328382	0.918584	0.98747	0.335828	0.999943	NOT
ASTEI04211	-0.408182	3.66752	0.371503	0.551136	0.999943	NOT
ASTEI04212	-0.369651	2.61737	1.56881	0.229198	0.999943	NOT
ASTEI04213	-0.170642	2.11528	0.343325	0.566465	0.999943	NOT
ASTEI04214	-0.178078	4.91008	2.90014	0.108807	0.999943	NOT
ASTEI04215	0.215323	7.93674	1.62152	0.221898	0.999943	NOT
ASTEI04216	0.0294822	4.8024	0.0496332	0.826651	0.999943	NOT
ASTEI04217	0.00143004	5.15256	7.11865e-05	0.993377	0.999943	NOT
ASTEI04218	0.69124	0.274556	2.40764	0.141193	0.999943	NOT
ASTEI04219	-0.23587	4.12129	4.26721	0.0562344	0.999943	NOT
ASTEI04220	-0.0356999	7.28554	0.135262	0.718079	0.999943	NOT
ASTEI04221	-0.0774331	3.19406	0.168695	0.686972	0.999943	NOT
ASTEI04222	0.0948376	7.7726	0.045691	0.833563	0.999943	NOT
ASTEI04223	-0.158908	3.55052	0.305647	0.588356	0.999943	NOT
ASTEI04224	-0.488611	9.40046	0.635331	0.437609	0.999943	NOT
ASTEI04228	-1.27163	-0.367769	4.33613	0.0545029	0.999943	NOT
ASTEI04229	0.0881908	6.98869	0.106366	0.748741	0.999943	NOT
ASTEI04230	0.056131	3.93591	0.0988368	0.757479	0.999943	NOT
ASTEI04231	-0.0689608	5.94269	0.377234	0.548118	0.999943	NOT
ASTEI04232	-0.0406412	4.58803	0.0967575	0.759956	0.999943	NOT
ASTEI04233	0.128328	5.31867	0.97212	0.339498	0.999943	NOT
ASTEI04234	-0.0153368	6.39445	0.0153044	0.903156	0.999943	NOT
ASTEI04235	-0.022111	7.53755	0.0128995	0.911052	0.999943	NOT
ASTEI04236	-0.0485189	5.76105	0.271385	0.609866	0.999943	NOT
ASTEI04237	-0.0901655	2.83874	0.194282	0.665544	0.999943	NOT
ASTEI04238	-0.267217	6.11904	1.69366	0.212388	0.999943	NOT
ASTEI04239	0.284598	2.04262	0.656292	0.4303	0.999943	NOT
ASTEI04240	0.145459	5.91359	0.216956	0.647935	0.999943	NOT
ASTEI04241	-0.0672523	4.78852	0.0481191	0.82927	0.999943	NOT
ASTEI04242	-0.0424157	6.51573	0.108291	0.746562	0.999943	NOT
ASTEI04243	0.0171788	6.45442	0.0427284	0.838965	0.999943	NOT
ASTEI04244	-0.218945	4.25494	1.04497	0.322571	0.999943	NOT
ASTEI04245	-0.745713	4.41788	4.84503	0.0434805	0.999943	NOT
ASTEI04246	0.00411228	6.84622	0.000733592	0.978742	0.999943	NOT
ASTEI04247	-0.324402	4.48751	0.869678	0.365537	0.999943	NOT
ASTEI04248	-0.0490284	6.44077	0.0993652	0.756854	0.999943	NOT
ASTEI04249	0.0405013	4.57772	0.0832212	0.776853	0.999943	NOT
ASTEI04250	0.109667	5.34822	0.700162	0.415616	0.999943	NOT
ASTEI04251	0.136746	5.6091	2.40094	0.141709	0.999943	NOT
ASTEI04252	-0.0961651	6.30637	0.0775575	0.784366	0.999943	NOT
ASTEI04253	-0.109449	-0.296892	0.0473	0.830705	0.999943	NOT
ASTEI04254	0.0110832	5.5579	0.00807734	0.929554	0.999943	NOT
ASTEI04255	-0.0245052	7.19382	0.0511196	0.824121	0.999943	NOT
ASTEI04256	-0.130422	6.86578	0.377755	0.547845	0.999943	NOT
ASTEI04257	-0.007001	4.53307	0.00255049	0.960376	0.999943	NOT
ASTEI04258	0.145652	6.81303	0.541132	0.473098	0.999943	NOT
ASTEI04259	-0.171221	3.61043	1.25365	0.280137	0.999943	NOT
ASTEI04260	0.00747556	6.65626	0.00102981	0.974815	0.999943	NOT
ASTEI04261	-0.0581709	7.89706	0.0328865	0.858478	0.999943	NOT
ASTEI04262	0.0522462	6.37925	0.200687	0.660449	0.999943	NOT
ASTEI04263	0.0617914	6.34095	0.261207	0.616592	0.999943	NOT
ASTEI04264	0.0143045	3.16013	0.00387755	0.951155	0.999943	NOT
ASTEI04265	-0.0801017	3.08517	0.117866	0.736035	0.999943	NOT
ASTEI04266	0.027068	5.72818	0.102215	0.753514	0.999943	NOT
ASTEI04267	0.198003	4.75928	2.21127	0.157335	0.999943	NOT
ASTEI04268	-0.210398	5.03455	0.12258	0.731029	0.999943	NOT
ASTEI04269	0.413979	5.50126	2.55339	0.130514	0.999943	NOT
ASTEI04270	0.49355	10.6694	1.19095	0.292037	0.999943	NOT
ASTEI04271	0.665564	0.330315	2.59319	0.127771	0.999943	NOT
ASTEI11344	-0.852485	-0.705482	1.2744	0.276344	0.999943	NOT
ASTEI11669	-0.285969	2.01532	1.18025	0.294135	0.999943	NOT
ASTEI11446	0.154891	1.46426	0.215675	0.648899	0.999943	NOT
ASTEI10709	-0.0626382	4.0708	0.0422189	0.839913	0.999943	NOT
ASTEI10710	-0.00340479	8.7783	0.000460005	0.983166	0.999943	NOT
ASTEI10711	0.0259899	6.3934	0.0623138	0.806198	0.999943	NOT
ASTEI10712	-0.145531	4.63014	1.12656	0.304988	0.999943	NOT
ASTEI10713	-0.0174084	3.49945	0.00757791	0.931761	0.999943	NOT
ASTEI10714	0.116501	7.50382	1.00366	0.332018	0.999943	NOT
ASTEI10715	0.114527	4.96734	0.605555	0.448341	0.999943	NOT
ASTEI10716	-0.0480619	6.85787	0.329143	0.574507	0.999943	NOT
ASTEI10717	-0.0260572	6.86669	0.0186032	0.89329	0.999943	NOT
ASTEI10718	-0.0986407	7.53941	0.466441	0.504846	0.999943	NOT
ASTEI10719	0.0261614	5.70772	0.046255	0.832555	0.999943	NOT
ASTEI10720	-0.358076	5.52599	3.20189	0.0933755	0.999943	NOT
ASTEI10671	-0.130602	4.30368	0.198007	0.662569	0.999943	NOT
ASTEI10673	-1.91792	0.90958	2.59263	0.127809	0.999943	NOT
ASTEI10674	-0.351503	3.61233	1.08455	0.313869	0.999943	NOT
ASTEI10675	-0.00922235	7.55979	0.000432339	0.98368	0.999943	NOT
ASTEI10676	0.211462	6.20998	2.43505	0.139105	0.999943	NOT
ASTEI10677	0.00370748	7.17153	0.000533729	0.981867	0.999943	NOT
ASTEI10678	-0.180359	5.44947	0.639381	0.436182	0.999943	NOT
ASTEI10679	-0.154614	4.35169	1.22025	0.286392	0.999943	NOT
ASTEI10680	-0.848994	1.72809	4.19036	0.0582419	0.999943	NOT
ASTEI10681	-0.5751	0.453995	2.67435	0.122391	0.999943	NOT
ASTEI10682	-0.92879	1.43084	5.31715	0.0355166	0.999943	NOT
ASTEI07902	0.0367271	5.34482	0.0539594	0.819392	0.999943	NOT
ASTEI07903	-0.0702235	6.07085	0.40404	0.534409	0.999943	NOT
ASTEI07904	0.303456	3.64704	0.77544	0.39217	0.999943	NOT
ASTEI07905	0.159816	2.31404	0.217057	0.647859	0.999943	NOT
ASTEI07907	-0.072609	6.41086	1.06233	0.318713	0.999943	NOT
ASTEI07908	-0.120591	5.94482	0.733333	0.405026	0.999943	NOT
ASTEI07909	-0.284459	4.14978	3.3818	0.0854202	0.999943	NOT
ASTEI07910	-0.175126	3.66782	0.931032	0.349608	0.999943	NOT
ASTEI07911	0.694214	-0.00655254	2.16069	0.161856	0.999943	NOT
ASTEI07912	0.00870691	1.23719	0.000536285	0.981824	0.999943	NOT
ASTEI07913	-0.054008	4.68557	0.194909	0.665041	0.999943	NOT
ASTEI07914	0.0936257	6.10292	0.280151	0.604202	0.999943	NOT
ASTEI07915	0.0465322	6.3517	0.123011	0.730576	0.999943	NOT
ASTEI07916	0.0581736	6.93818	0.186469	0.671899	0.999943	NOT
ASTEI07917	0.0350358	5.11933	0.0844924	0.775205	0.999943	NOT
ASTEI07918	0.17141	5.53343	1.29591	0.272485	0.999943	NOT
ASTEI07919	0.0864137	6.0087	0.0927929	0.764763	0.999943	NOT
ASTEI07920	0.210369	3.42781	1.15447	0.299279	0.999943	NOT
ASTEI07921	-0.203617	3.90587	1.1837	0.293456	0.999943	NOT
ASTEI07922	-0.044935	6.92483	0.139758	0.713655	0.999943	NOT
ASTEI07923	-0.151604	1.84308	0.158545	0.696004	0.999943	NOT
ASTEI07924	-0.236615	6.39505	0.513159	0.484572	0.999943	NOT
ASTEI07925	-0.114362	3.39491	0.182959	0.674805	0.999943	NOT
ASTEI07926	0.0887307	7.33456	0.208953	0.654016	0.999943	NOT
ASTEI07927	-0.0604328	4.96801	0.283356	0.60216	0.999943	NOT
ASTEI07928	0.0697198	6.43186	0.652059	0.43176	0.999943	NOT
ASTEI07929	0.121918	3.6264	0.313322	0.583757	0.999943	NOT
ASTEI079290	-0.17217	8.10426	2.3179	0.148303	0.999943	NOT
ASTEI07931	-0.00575995	6.30561	0.00148836	0.969725	0.999943	NOT
ASTEI07932	0.31758	2.77115	2.85226	0.111528	0.999943	NOT
ASTEI07933	-0.0122859	5.13294	0.00701573	0.934334	0.999943	NOT
ASTEI07935	0.108339	2.76754	0.0389421	0.846163	0.999943	NOT
ASTEI07939	0.219633	-0.369755	0.157305	0.69713	0.999943	NOT
ASTEI07940	-0.0282603	7.14314	0.0257665	0.874573	0.999943	NOT
ASTEI07941	0.0131823	6.69163	0.00389191	0.951064	0.999943	NOT
ASTEI07942	0.264647	6.12849	1.35055	0.263	0.999943	NOT
ASTEI07943	-0.0704314	3.20137	0.0628131	0.80544	0.999943	NOT
ASTEI07944	-0.0202328	7.24839	0.0277517	0.869877	0.999943	NOT
ASTEI07945	1.27505	3.18821	5.86004	0.0283665	0.999943	POSITIVE
ASTEI07946	-0.482332	2.80417	3.33766	0.0872946	0.999943	NOT
ASTEI07947	-0.0748718	3.5147	0.295547	0.594526	0.999943	NOT
ASTEI07948	-0.0101066	5.04283	0.0094035	0.924009	0.999943	NOT
ASTEI07949	-0.152307	5.79441	2.95512	0.105779	0.999943	NOT
ASTEI07950	0.225022	8.57945	1.51953	0.236308	0.999943	NOT
ASTEI07951	0.159393	6.3591	1.27448	0.276329	0.999943	NOT
ASTEI07952	0.0423194	7.67996	0.0553782	0.817079	0.999943	NOT
ASTEI07953	-0.0563645	-0.263003	0.0117013	0.915266	0.999943	NOT
ASTEI07954	0.327044	7.17648	1.914	0.186386	0.999943	NOT
ASTEI07955	-0.169924	8.58058	2.05719	0.171624	0.999943	NOT
ASTEI07956	0.338689	7.77328	1.99845	0.177495	0.999943	NOT
ASTEI07957	0.00800165	6.90769	0.00323234	0.955398	0.999943	NOT
ASTEI07958	-0.0415779	5.61381	0.0274439	0.870594	0.999943	NOT
ASTEI07959	-0.15979	5.94568	2.00706	0.176619	0.999943	NOT
ASTEI07960	-0.0410812	7.24504	0.142701	0.710803	0.999943	NOT
ASTEI07961	-0.278282	2.86457	1.20361	0.289579	0.999943	NOT
ASTEI07962	-0.228653	1.87356	0.655314	0.430637	0.999943	NOT
ASTEI07963	0.0463892	4.11907	0.117663	0.736253	0.999943	NOT
ASTEI07964	-0.388691	1.74225	0.921471	0.352023	0.999943	NOT
ASTEI07965	0.0680037	7.00427	0.12973	0.723639	0.999943	NOT
ASTEI07966	0.0584594	6.94569	0.1416	0.711866	0.999943	NOT
ASTEI07967	0.0622175	2.60765	0.109867	0.744795	0.999943	NOT
ASTEI07968	-0.0153669	4.36282	0.00736273	0.932734	0.999943	NOT
ASTEI07969	0.1299	3.39748	0.81693	0.380099	0.999943	NOT
ASTEI07970	-0.0438736	7.18302	0.153594	0.700532	0.999943	NOT
ASTEI07971	-0.0126567	3.03124	0.00486751	0.945283	0.999943	NOT
ASTEI07972	0.0891831	8.79961	0.839102	0.373875	0.999943	NOT
ASTEI07973	0.299871	3.98617	2.02363	0.174948	0.999943	NOT
ASTEI07974	0.0240725	6.95315	0.026793	0.872123	0.999943	NOT
ASTEI07975	0.0177478	3.83116	0.0146072	0.905376	0.999943	NOT
ASTEI07976	-0.102323	0.799627	0.0377502	0.848503	0.999943	NOT
ASTEI07977	-0.431893	-0.504712	0.395764	0.538571	0.999943	NOT
ASTEI07978	-0.290469	4.71221	0.928073	0.350353	0.999943	NOT
ASTEI07979	-0.00209141	4.52842	0.000213819	0.988522	0.999943	NOT
ASTEI07980	0.0144999	4.46646	0.010782	0.918649	0.999943	NOT
ASTEI07981	0.0977261	6.53784	0.273126	0.608732	0.999943	NOT
ASTEI07982	0.00642208	4.79296	0.00119774	0.97284	0.999943	NOT
ASTEI07983	-0.0380294	7.71439	0.0473867	0.830553	0.999943	NOT
ASTEI07984	-0.0959039	5.58825	0.162981	0.692016	0.999943	NOT
ASTEI07985	-0.820973	5.2172	3.42912	0.0834636	0.999943	NOT
ASTEI07986	-0.0640843	4.99296	0.262127	0.615977	0.999943	NOT
ASTEI07987	-0.0226534	6.52901	0.0168934	0.898281	0.999943	NOT
ASTEI07988	0.0068605	6.37421	0.00398036	0.950512	0.999943	NOT
ASTEI07990	0.0977451	3.83446	0.0673484	0.798699	0.999943	NOT
ASTEI07992	-0.197224	2.8688	0.525421	0.479485	0.999943	NOT
ASTEI07993	-0.0778356	2.77669	0.131859	0.721483	0.999943	NOT
ASTEI07994	0.217132	1.77324	0.566847	0.462949	0.999943	NOT
ASTEI07995	-0.119072	3.94279	0.346395	0.564754	0.999943	NOT
ASTEI07996	0.067963	4.11458	0.235232	0.634546	0.999943	NOT
ASTEI07997	-0.0203952	4.63103	0.0105914	0.919368	0.999943	NOT
ASTEI07998	0.0171247	7.14562	0.0414166	0.84142	0.999943	NOT
ASTEI07999	0.125996	3.92296	0.324518	0.577179	0.999943	NOT
ASTEI08000	0.241851	0.00727595	0.180238	0.677082	0.999943	NOT
ASTEI10983	0.367394	8.72987	1.09186	0.312297	0.999943	NOT
ASTEI11198	0.417787	5.4819	0.900799	0.357328	0.999943	NOT
ASTEI11434	-0.341652	1.70551	1.40579	0.253855	0.999943	NOT
ASTEI11063	-0.553691	-0.0901586	1.25062	0.280696	0.999943	NOT
ASTEI10522	-0.000802865	3.53617	9.64121e-06	0.997563	0.999943	NOT
ASTEI10523	0.0508525	2.78642	0.044776	0.835211	0.999943	NOT
ASTEI10524	-0.16221	3.18804	0.26109	0.616671	0.999943	NOT
ASTEI10525	0.107904	6.92571	0.768826	0.394148	0.999943	NOT
ASTEI10526	-0.154069	6.58101	1.27444	0.276336	0.999943	NOT
ASTEI11133	-0.37888	0.134492	0.365477	0.554345	0.999943	NOT
ASTEI11134	-0.537287	2.30932	2.37613	0.143641	0.999943	NOT
ASTEI11304	-0.133912	5.67955	0.340864	0.567845	0.999943	NOT
ASTEI11305	0.184416	5.44947	2.17696	0.160384	0.999943	NOT
ASTEI11341	-0.000183985	6.89282	1.89729e-06	0.998919	0.999943	NOT
ASTEI11539	0.134054	9.15083	0.526348	0.479104	0.999943	NOT
ASTEI11779	1.35616	0.740774	1.92585	0.185105	0.999943	NOT
ASTEI11338	-0.192044	5.94937	0.413592	0.529679	0.999943	NOT
ASTEI10565	-0.133871	2.77256	0.158413	0.696123	0.999943	NOT
ASTEI10566	-0.0175576	6.3124	0.0062877	0.937826	0.999943	NOT
ASTEI10567	0.0196438	5.86889	0.00799079	0.929931	0.999943	NOT
ASTEI10568	0.0169653	7.84408	0.0149479	0.904284	0.999943	NOT
ASTEI10569	-0.182091	6.94338	1.57318	0.228581	0.999943	NOT
ASTEI10570	-0.01378	4.98006	0.0117024	0.915262	0.999943	NOT
ASTEI10571	-0.204854	1.95048	1.02063	0.32809	0.999943	NOT
ASTEI10572	-0.0182474	7.28063	0.0123474	0.912967	0.999943	NOT
ASTEI10573	-0.125803	6.11191	0.467468	0.504384	0.999943	NOT
ASTEI10574	0.560472	6.08961	6.26159	0.0241405	0.999943	NOT
ASTEI10575	0.15593	4.57755	1.19007	0.292209	0.999943	NOT
ASTEI10576	-0.0701392	5.39001	0.173176	0.683087	0.999943	NOT
ASTEI10577	-0.0980113	7.05212	0.315731	0.582328	0.999943	NOT
ASTEI10578	-0.194442	4.69248	0.86958	0.365563	0.999943	NOT
ASTEI10579	1.44991	5.0496	9.24813	0.0081081	0.694949	POSITIVE
ASTEI10580	-0.0696344	3.42788	0.115016	0.739117	0.999943	NOT
ASTEI10581	0.835424	0.550037	3.83955	0.0685469	0.999943	NOT
ASTEI10582	0.188729	4.36325	0.3885	0.542275	0.999943	NOT
ASTEI10583	-0.124301	-0.238947	0.0488317	0.828033	0.999943	NOT
ASTEI10584	0.337593	1.84855	0.853327	0.369961	0.999943	NOT
ASTEI10585	0.291487	0.585506	0.27393	0.60821	0.999943	NOT
ASTEI10586	1.11794	4.08164	8.07894	0.0121754	0.840814	POSITIVE
ASTEI10587	-0.694983	4.41425	6.41092	0.0227579	0.999943	NOT
ASTEI10238	-0.214793	2.32828	0.402293	0.535282	0.999943	NOT
ASTEI10239	0.216025	6.11033	1.14329	0.301547	0.999943	NOT
ASTEI10240	-0.381694	6.77803	6.91986	0.0186863	0.999943	NOT
ASTEI10241	-0.0884818	5.69256	0.157402	0.697042	0.999943	NOT
ASTEI10242	-0.349392	2.21367	0.516499	0.483177	0.999943	NOT
ASTEI10243	0.028776	1.36983	0.00339496	0.954291	0.999943	NOT
ASTEI10244	0.255124	5.45734	3.10393	0.0980791	0.999943	NOT
ASTEI10245	0.261816	1.42341	0.89305	0.359347	0.999943	NOT
ASTEI10246	-0.104406	7.41397	0.617072	0.44414	0.999943	NOT
ASTEI10247	0.141855	10.8869	0.679307	0.422496	0.999943	NOT
ASTEI10248	0.00347187	6.39898	0.0010899	0.974091	0.999943	NOT
ASTEI10249	-0.255931	8.01456	0.372387	0.550668	0.999943	NOT
ASTEI102431	-0.0495859	6.11398	0.152659	0.701397	0.999943	NOT
ASTEI10251	0.0359713	6.13648	0.038948	0.846151	0.999943	NOT
ASTEI10252	0.0289232	8.59247	0.00817144	0.929146	0.999943	NOT
ASTEI02927	0.153009	1.80228	0.0446397	0.835458	0.999943	NOT
ASTEI02928	-0.189279	2.15332	0.188877	0.669923	0.999943	NOT
ASTEI02929	-0.687971	-0.670565	2.01439	0.175878	0.999943	NOT
ASTEI02930	-0.205279	1.84426	0.376267	0.548625	0.999943	NOT
ASTEI02932	-0.0332724	5.47615	0.0426674	0.839078	0.999943	NOT
ASTEI02933	0.118988	5.76934	0.928928	0.350138	0.999943	NOT
ASTEI02934	-0.0471145	5.77868	0.0518328	0.82292	0.999943	NOT
ASTEI02935	-0.460022	6.18588	5.75713	0.0295833	0.999943	NOT
ASTEI02936	0.00114398	5.51783	0.000148581	0.990432	0.999943	NOT
ASTEI02937	-0.0377241	3.61701	0.0509412	0.824423	0.999943	NOT
ASTEI02938	0.286778	3.01857	2.33775	0.146693	0.999943	NOT
ASTEI02939	0.117039	4.34765	0.626313	0.440815	0.999943	NOT
ASTEI02940	-0.483281	1.36356	2.67233	0.122521	0.999943	NOT
ASTEI02941	-0.00194481	8.3214	0.000264799	0.987227	0.999943	NOT
ASTEI02942	0.0324995	5.64786	0.0323117	0.859706	0.999943	NOT
ASTEI02943	-0.0338445	1.41303	0.00692577	0.934755	0.999943	NOT
ASTEI02944	-0.475486	0.565208	0.697482	0.41649	0.999943	NOT
ASTEI02946	0.0149298	2.81418	0.00207738	0.964236	0.999943	NOT
ASTEI02947	0.0278182	4.98306	0.0503653	0.8254	0.999943	NOT
ASTEI02948	0.0287635	-0.225221	0.00233772	0.962063	0.999943	NOT
ASTEI02949	0.209143	4.89559	2.75279	0.117451	0.999943	NOT
ASTEI02950	-0.0744074	5.60115	0.268996	0.61143	0.999943	NOT
ASTEI02951	-0.0896438	4.16191	0.0775483	0.784378	0.999943	NOT
ASTEI02952	0.172114	-0.0464856	0.0665844	0.799817	0.999943	NOT
ASTEI02954	-0.231592	6.13769	1.1558	0.299011	0.999943	NOT
ASTEI02955	0.0253895	4.46957	0.0263416	0.873194	0.999943	NOT
ASTEI02956	-0.0499977	6.05692	0.449998	0.512342	0.999943	NOT
ASTEI02957	-0.0579052	5.93949	0.281817	0.603139	0.999943	NOT
ASTEI02958	0.145676	10.7728	0.71872	0.409639	0.999943	NOT
ASTEI02959	0.0890528	2.83034	0.0797839	0.781378	0.999943	NOT
ASTEI02960	0.00602502	7.23113	0.00285518	0.958078	0.999943	NOT
ASTEI02961	0.0933501	1.93514	0.11305	0.741268	0.999943	NOT
ASTEI02962	0.0625991	5.42719	0.321871	0.57872	0.999943	NOT
ASTEI02963	-0.010611	7.21474	0.00536959	0.942535	0.999943	NOT
ASTEI02965	-0.737377	3.53905	12.9232	0.00258275	0.402609	NOT
ASTEI02966	-0.542751	4.64845	8.67431	0.00986915	0.77099	NOT
ASTEI02967	0.182292	1.30568	0.235748	0.634178	0.999943	NOT
ASTEI02969	0.06763	7.46841	0.0900153	0.768198	0.999943	NOT
ASTEI02970	-0.105568	2.70853	0.220299	0.645435	0.999943	NOT
ASTEI02971	0.00772543	5.36685	0.0044217	0.947845	0.999943	NOT
ASTEI02972	0.0488548	5.77451	0.378237	0.547592	0.999943	NOT
ASTEI02973	-0.0443004	3.96015	0.0601571	0.809509	0.999943	NOT
ASTEI02974	-0.0776169	5.5218	0.72016	0.409181	0.999943	NOT
ASTEI02975	0.294438	5.98488	2.11336	0.166235	0.999943	NOT
ASTEI02976	-0.0535752	4.9689	0.101846	0.753944	0.999943	NOT
ASTEI02977	-0.0688574	0.0523346	0.028328	0.900134	0.999943	NOT
ASTEI02978	0.409753	0.392526	0.146371	0.707293	0.999943	NOT
ASTEI02979	0.825952	3.15628	1.2562	0.279667	0.999943	NOT
ASTEI02980	-0.00186142	6.64778	0.00010873	0.991815	0.999943	NOT
ASTEI02981	-0.056312	5.15616	0.0766562	0.785589	0.999943	NOT
ASTEI02982	-0.00842152	7.22557	0.00277709	0.958655	0.999943	NOT
ASTEI02983	-0.0819267	2.9017	0.0680852	0.797627	0.999943	NOT
ASTEI02984	0.0264035	2.82077	0.00710135	0.933936	0.999943	NOT
ASTEI02985	-0.0542027	5.66312	0.133022	0.720314	0.999943	NOT
ASTEI02986	-0.194555	5.54454	0.340934	0.567805	0.999943	NOT
ASTEI02987	-0.421516	1.56931	1.41575	0.252251	0.999943	NOT
ASTEI02988	0.0919529	3.55986	0.267455	0.612444	0.999943	NOT
ASTEI02989	-0.147324	8.11068	0.553348	0.468231	0.999943	NOT
ASTEI02990	-0.0839704	9.9328	0.0728638	0.790821	0.999943	NOT
ASTEI02992	-0.0904395	7.82037	0.0848097	0.774795	0.999943	NOT
ASTEI02993	0.0848707	7.05217	0.595677	0.451996	0.999943	NOT
ASTEI02994	0.107024	4.46949	0.565605	0.463431	0.999943	NOT
ASTEI02995	0.497773	6.9559	4.07618	0.061382	0.999943	NOT
ASTEI02996	0.538863	6.38116	4.75153	0.0452945	0.999943	NOT
ASTEI02997	0.376616	5.69355	1.34287	0.264307	0.999943	NOT
ASTEI02998	0.324817	7.03519	1.61261	0.223111	0.999943	NOT
ASTEI03001	-0.986947	-0.654983	2.41332	0.140757	0.999943	NOT
ASTEI03002	-0.204451	0.660686	0.237047	0.633252	0.999943	NOT
ASTEI03003	0.0244753	4.09746	0.0243659	0.878	0.999943	NOT
ASTEI03004	-0.117722	3.63566	0.521826	0.480967	0.999943	NOT
ASTEI03005	-0.0643961	5.16045	0.21278	0.651091	0.999943	NOT
ASTEI03006	0.0541121	6.01895	0.285613	0.600731	0.999943	NOT
ASTEI03007	-0.0314249	8.90052	0.0704172	0.794275	0.999943	NOT
ASTEI03008	-0.0820554	6.85421	0.19008	0.668942	0.999943	NOT
ASTEI03009	-0.0698435	5.71867	0.394569	0.539177	0.999943	NOT
ASTEI03010	-0.132524	7.59346	0.456941	0.509153	0.999943	NOT
ASTEI03011	-0.17345	5.54214	1.46651	0.244282	0.999943	NOT
ASTEI03012	-0.0382891	7.6062	0.0813025	0.779366	0.999943	NOT
ASTEI03013	-0.312808	0.749766	0.218303	0.646925	0.999943	NOT
ASTEI03014	-0.224401	4.72407	1.41103	0.253011	0.999943	NOT
ASTEI03015	-1.57913	0.232199	4.04512	0.0622704	0.999943	NOT
ASTEI03016	-0.942777	2.64173	2.02048	0.175264	0.999943	NOT
ASTEI03017	0.587247	-0.0660856	1.70851	0.210494	0.999943	NOT
ASTEI03018	0.0953739	3.34188	0.102994	0.75261	0.999943	NOT
ASTEI03019	1.48538	-0.104218	1.92184	0.185537	0.999943	NOT
ASTEI03020	-0.127572	1.87243	0.140285	0.713141	0.999943	NOT
ASTEI03021	0.0758142	6.44973	0.622121	0.442318	0.999943	NOT
ASTEI03022	-0.133251	6.74365	0.808637	0.382467	0.999943	NOT
ASTEI03023	0.122135	8.68371	1.31681	0.268803	0.999943	NOT
ASTEI03024	0.184934	3.36982	0.565416	0.463505	0.999943	NOT
ASTEI03025	-0.0344573	4.97892	0.0440255	0.836576	0.999943	NOT
ASTEI03026	-0.392906	4.84897	0.836718	0.374537	0.999943	NOT
ASTEI03027	-0.372493	4.67185	2.55304	0.130538	0.999943	NOT
ASTEI03028	0.0962486	5.04601	0.0841484	0.775649	0.999943	NOT
ASTEI03029	-0.328825	2.31179	0.764105	0.395569	0.999943	NOT
ASTEI03030	-0.294031	6.13378	3.84324	0.0684278	0.999943	NOT
ASTEI03031	0.10594	3.73617	0.192753	0.666775	0.999943	NOT
ASTEI03032	0.121229	5.90862	0.247165	0.626151	0.999943	NOT
ASTEI03033	0.00531908	5.37518	0.000549454	0.981602	0.999943	NOT
ASTEI03034	-0.104375	0.849319	0.145723	0.707909	0.999943	NOT
ASTEI03035	-0.537022	3.56029	0.993995	0.334285	0.999943	NOT
ASTEI03036	-0.0835666	7.80456	0.706602	0.413526	0.999943	NOT
ASTEI03037	0.0046691	4.26116	0.000720002	0.97894	0.999943	NOT
ASTEI03038	-0.157958	5.10212	1.84958	0.193548	0.999943	NOT
ASTEI03039	-0.693939	2.34476	4.87814	0.0428585	0.999943	NOT
ASTEI03040	-1.00988	-0.519433	3.06322	0.100117	0.999943	NOT
ASTEI03041	-0.0207266	4.8274	0.00899997	0.925652	0.999943	NOT
ASTEI03042	0.0374784	6.05275	0.0207962	0.887219	0.999943	NOT
ASTEI03043	-0.251379	10.6381	1.4001	0.254778	0.999943	NOT
ASTEI03044	0.0612117	5.24034	0.354293	0.5604	0.999943	NOT
ASTEI03045	0.256331	8.48557	0.907727	0.355538	0.999943	NOT
ASTEI03046	-0.276405	2.69911	1.53982	0.233346	0.999943	NOT
ASTEI03047	-1.26622	-0.580015	3.15207	0.0957331	0.999943	NOT
ASTEI03048	-0.450488	3.08337	5.98436	0.0269729	0.999943	NOT
ASTEI03049	-0.549041	2.58754	4.91309	0.0422131	0.999943	NOT
ASTEI03050	-0.398817	1.4959	0.760818	0.396563	0.999943	NOT
ASTEI03053	-0.393674	5.60347	1.14679	0.300835	0.999943	NOT
ASTEI03054	0.527014	5.94345	7.02814	0.0179321	0.988856	NOT
ASTEI03055	0.450339	5.1603	4.55076	0.0494969	0.999943	NOT
ASTEI03056	-0.164245	8.09351	0.373855	0.549894	0.999943	NOT
ASTEI03057	-0.41253	5.28724	1.17744	0.294689	0.999943	NOT
ASTEI03058	0.102234	3.98678	0.119607	0.734174	0.999943	NOT
ASTEI03059	0.219293	3.99566	0.827939	0.376989	0.999943	NOT
ASTEI03060	-0.0234455	5.2663	0.0170835	0.897714	0.999943	NOT
[truncated: 8,313 more rows]

## Sheet: 7dpi
ID	logFC	logCPM	F	PValue	FDR	interesting
ASTEI09686	-0.064881	6.54653	0.10533	0.749923	1	NOT
ASTEI09688	-0.0458019	6.47043	0.0788724	0.782596	1	NOT
ASTEI09689	0.0171708	6.27828	0.011596	0.915646	1	NOT
ASTEI09690	0.0201719	7.54099	0.054254	0.818909	1	NOT
ASTEI09691	0.0462205	4.33098	0.0703777	0.794331	1	NOT
ASTEI09692	0.0563058	6.29254	0.272908	0.608874	1	NOT
ASTEI09693	-0.145397	5.28255	0.337345	0.569828	1	NOT
ASTEI09694	-0.0162068	4.10883	0.00488191	0.945202	1	NOT
ASTEI09695	0.145492	7.51738	0.485199	0.49653	1	NOT
ASTEI09696	0.128842	8.6381	0.393411	0.539765	1	NOT
ASTEI09697	0.0829489	3.96553	0.195044	0.664933	1	NOT
ASTEI09698	0.0637303	4.56605	0.187731	0.670862	1	NOT
ASTEI09699	-0.0157796	6.48788	0.0113416	0.916573	1	NOT
ASTEI09700	0.0460676	4.99774	0.118936	0.734889	1	NOT
ASTEI09701	0.104315	2.13162	0.10956	0.745138	1	NOT
ASTEI09702	0.0287543	5.86036	0.0375859	0.848829	1	NOT
ASTEI09703	-0.0930045	7.12961	0.266708	0.612937	1	NOT
ASTEI09704	0.0854965	9.16787	0.459782	0.507858	1	NOT
ASTEI09705	0.16087	2.46692	0.606677	0.447929	1	NOT
ASTEI09706	0.885501	0.930966	5.2784	0.0361023	1	NOT
ASTEI09707	-0.11477	4.24895	0.293098	0.596042	1	NOT
ASTEI09708	0.0546796	5.67082	0.109664	0.745022	1	NOT
ASTEI09709	-0.173985	3.82222	0.48579	0.496272	1	NOT
ASTEI09710	0.0460677	5.38241	0.0379853	0.848039	1	NOT
ASTEI09711	0.029672	4.65758	0.0288312	0.867396	1	NOT
ASTEI09712	0.065033	5.5459	0.0905128	0.767578	1	NOT
ASTEI09713	-0.0890583	6.74774	0.251451	0.623198	1	NOT
ASTEI09714	0.025612	0.522305	0.00423067	0.948982	1	NOT
ASTEI09715	0.0136842	7.3515	0.0117519	0.915083	1	NOT
ASTEI09716	-0.0423165	6.64304	0.106352	0.748757	1	NOT
ASTEI09717	-0.0477005	2.73017	0.043275	0.837954	1	NOT
ASTEI09718	-0.0851082	5.39727	0.159427	0.695206	1	NOT
ASTEI09719	-0.105529	2.08643	0.0821116	0.778302	1	NOT
ASTEI09720	-0.139505	4.81006	1.69356	0.2124	1	NOT
ASTEI09721	-0.148669	4.14183	0.313492	0.583655	1	NOT
ASTEI09722	0.0265471	6.55038	0.0453167	0.834235	1	NOT
ASTEI09723	-0.0682655	8.00717	0.209976	0.653231	1	NOT
ASTEI09724	0.0562327	3.96846	0.0406511	0.842871	1	NOT
ASTEI09725	0.0227751	7.14713	0.0336281	0.85691	1	NOT
ASTEI097190	-0.0649535	6.06557	0.147797	0.705944	1	NOT
ASTEI097191	0.0116302	8.49807	0.00771865	0.931132	1	NOT
ASTEI09728	0.141543	6.64876	1.22685	0.285141	1	NOT
ASTEI11838	0.473772	0.384643	1.68448	0.213568	1	NOT
ASTEI09730	0.139977	6.24522	0.207842	0.654872	1	NOT
ASTEI11189	-0.332339	4.07838	1.07645	0.315622	1	NOT
ASTEI10886	-0.544209	1.63013	0.811877	0.381539	1	NOT
ASTEI11360	0.0395868	0.869192	0.00960896	0.923186	1	NOT
ASTEI11533	-0.343991	3.09468	0.457362	0.508961	1	NOT
ASTEI10373	0.00452581	5.98958	0.000794005	0.977885	1	NOT
ASTEI10374	-0.0781752	4.99566	0.070838	0.793676	1	NOT
ASTEI10375	-0.0488379	8.74882	0.0379897	0.84803	1	NOT
ASTEI10376	0.137619	1.14053	0.0557578	0.816465	1	NOT
ASTEI10377	0.0028619	4.87641	0.000419986	0.983915	1	NOT
ASTEI10378	0.0127897	5.59691	0.0168276	0.898478	1	NOT
ASTEI10379	-0.0998556	-0.0264314	0.0250065	0.87642	1	NOT
ASTEI10380	-0.112382	0.145054	0.0512842	0.823843	1	NOT
ASTEI10381	0.369007	0.6299	0.594552	0.452415	1	NOT
ASTEI10382	-0.0796458	4.32017	0.46043	0.507563	1	NOT
ASTEI10383	0.0444177	6.05114	0.0374478	0.849103	1	NOT
ASTEI10384	-0.181808	5.04669	1.14138	0.301937	1	NOT
ASTEI10385	-0.0557	5.78163	0.123052	0.730534	1	NOT
ASTEI10386	0.098351	5.2096	0.699005	0.415993	1	NOT
ASTEI10387	-0.0815629	3.84961	0.221692	0.6444	1	NOT
ASTEI10388	-0.0535718	6.48874	0.0459212	0.833151	1	NOT
ASTEI10389	-0.0941599	6.2861	1.35293	0.262597	1	NOT
ASTEI10390	0.344303	6.89853	7.37678	0.0157314	1	NOT
ASTEI10391	0.227344	7.75735	1.41108	0.253001	1	NOT
ASTEI10392	0.21417	4.09512	0.71321	0.411399	1	NOT
ASTEI103890	0.0771333	-0.126954	0.0372044	0.849588	1	NOT
ASTEI11673	0.178874	3.58749	0.303225	0.589823	1	NOT
ASTEI09033	0.185031	2.27951	0.394138	0.539396	1	NOT
ASTEI09034	0.367286	7.70179	0.535994	0.47517	1	NOT
ASTEI09035	0.0114589	10.0498	0.00468736	0.946303	1	NOT
ASTEI09036	1.21141	5.62077	4.8809	0.0428071	1	POSITIVE
ASTEI09037	1.31932	6.16282	5.47632	0.0332235	1	POSITIVE
ASTEI09039	0.0442715	5.45889	0.197568	0.662918	1	NOT
ASTEI09040	0.0775764	5.86596	0.425169	0.52405	1	NOT
ASTEI09041	0.00835449	1.52852	0.000671883	0.979656	1	NOT
ASTEI09042	-0.00970696	6.1428	0.0101826	0.920934	1	NOT
ASTEI09043	-0.269391	4.49878	1.30351	0.271137	1	NOT
ASTEI09044	-0.147283	6.87204	1.31345	0.26939	1	NOT
ASTEI09045	1.26063	7.69257	10.0697	0.00617634	1	POSITIVE
ASTEI09046	0.0447207	7.51714	0.209488	0.653605	1	NOT
ASTEI09047	0.171314	4.227	0.337343	0.569829	1	NOT
ASTEI09048	0.0916301	5.58666	0.139954	0.713464	1	NOT
ASTEI09049	-0.0316195	8.20809	0.105362	0.749886	1	NOT
ASTEI09050	0.280142	5.33387	7.64274	0.01426	1	NOT
ASTEI09051	-0.0632937	4.35738	0.239152	0.63176	1	NOT
ASTEI09052	-0.118157	6.15339	1.43696	0.24888	1	NOT
ASTEI09053	-0.0947608	6.17804	0.548996	0.469955	1	NOT
ASTEI09054	-1.52996	3.08324	5.85579	0.0284156	1	NEGATIVE
ASTEI09055	-0.00510285	7.6599	0.00296943	0.957248	1	NOT
ASTEI09056	-0.176138	-0.543341	0.146648	0.70703	1	NOT
ASTEI09057	0.0627719	5.24555	0.053839	0.81959	1	NOT
ASTEI03856	0.0581983	3.53425	0.0433243	0.837863	1	NOT
ASTEI03857	0.218692	6.70466	0.966819	0.340778	1	NOT
ASTEI03858	0.143515	6.73058	1.99784	0.177558	1	NOT
ASTEI03859	0.146681	5.23759	1.84969	0.193535	1	NOT
ASTEI03860	-0.0504227	8.38764	0.0618749	0.806867	1	NOT
ASTEI03861	0.175138	6.37445	1.74802	0.205564	1	NOT
ASTEI03862	-0.125137	6.82074	0.123162	0.730419	1	NOT
ASTEI03863	0.210428	8.5121	1.3181	0.268578	1	NOT
ASTEI03864	0.170153	5.94438	1.85912	0.192465	1	NOT
ASTEI03865	1.92936	1.33053	10.9252	0.00470212	1	POSITIVE
ASTEI03868	-0.125502	4.63576	0.66583	0.427038	1	NOT
ASTEI03870	-0.0217118	3.84305	0.00429611	0.94859	1	NOT
ASTEI03871	-0.0348137	7.65062	0.0933231	0.764114	1	NOT
ASTEI03872	0.0679442	6.09455	0.454614	0.510218	1	NOT
ASTEI03873	-0.385479	4.01462	3.00712	0.103009	1	NOT
ASTEI03874	-0.46676	4.06691	8.22638	0.0115514	1	NOT
ASTEI03875	-0.0471773	6.8901	0.16615	0.689206	1	NOT
ASTEI03876	-0.00909277	5.04024	0.00333228	0.954715	1	NOT
ASTEI03877	0.0547697	4.85401	0.156866	0.69753	1	NOT
ASTEI03878	0.0397348	7.96323	0.105887	0.749287	1	NOT
ASTEI03879	-0.0206322	6.78304	0.0334352	0.857316	1	NOT
ASTEI03881	0.0641099	4.55873	0.0603875	0.809152	1	NOT
ASTEI03882	-0.0134766	1.46484	0.00163293	0.96829	1	NOT
ASTEI03884	0.446487	1.55002	1.60693	0.223889	1	NOT
ASTEI03885	0.263932	4.52026	0.901553	0.357133	1	NOT
ASTEI03886	0.31554	2.30238	0.959226	0.342625	1	NOT
ASTEI03887	0.569606	4.07355	3.93919	0.065416	1	NOT
ASTEI03888	0.302412	6.4125	0.95729	0.343098	1	NOT
ASTEI03889	-0.00213248	3.53789	7.77916e-05	0.993077	1	NOT
ASTEI03890	0.0925197	3.64704	0.161243	0.693571	1	NOT
ASTEI03891	0.913612	-0.0676412	2.05255	0.172079	1	NOT
ASTEI03892	0.214537	0.416191	0.392457	0.540251	1	NOT
ASTEI03893	-0.00775208	7.07577	0.00321053	0.955549	1	NOT
ASTEI03894	-0.0365578	2.9617	0.0129199	0.910982	1	NOT
ASTEI12374	0.170016	3.57733	0.117333	0.736608	1	NOT
ASTEI03895	-0.0609044	6.7115	0.456241	0.509473	1	NOT
ASTEI03896	-0.432073	5.71986	1.07822	0.315239	1	NOT
ASTEI03897	0.0212101	4.84491	0.0289161	0.867202	1	NOT
ASTEI03898	-0.00803064	5.34518	0.00749656	0.932127	1	NOT
ASTEI03899	-0.0135721	-0.271073	0.00033562	0.985621	1	NOT
ASTEI03900	0.104681	2.51464	0.127164	0.726264	1	NOT
ASTEI03902	0.182683	1.35641	0.392806	0.540074	1	NOT
ASTEI12375	-0.0137073	0.995573	0.000680518	0.979526	1	NOT
ASTEI03903	0.0395451	7.04236	0.117661	0.736255	1	NOT
ASTEI03904	-0.0128086	6.17899	0.00972352	0.922731	1	NOT
ASTEI03905	0.105813	5.86835	1.16802	0.296561	1	NOT
ASTEI03906	0.0214363	6.91162	0.0330962	0.858032	1	NOT
ASTEI03907	-0.0594969	6.65498	0.102996	0.752608	1	NOT
ASTEI03908	0.0407972	6.58562	0.121078	0.732612	1	NOT
ASTEI03909	-0.0646529	6.12432	0.32545	0.576639	1	NOT
ASTEI03910	-0.0473424	2.11717	0.0190457	0.892037	1	NOT
ASTEI03911	-0.589065	-0.112027	3.18019	0.116594	1	NOT
ASTEI03912	-0.235587	1.72303	0.210726	0.652657	1	NOT
ASTEI03913	-0.0618566	3.56532	0.103855	0.751615	1	NOT
ASTEI03914	0.0309468	6.71919	0.0243223	0.878108	1	NOT
ASTEI11301	0.0428818	3.29611	0.0500683	0.825907	1	NOT
ASTEI11204	-0.0389162	0.266623	0.00959299	0.923249	1	NOT
ASTEI11541	0.347949	0.430348	0.125985	0.72748	1	NOT
ASTEI11354	-0.0981537	5.71769	1.15473	0.299226	1	NOT
ASTEI11396	-0.0129453	7.33435	0.00591332	0.939702	1	NOT
ASTEI11397	0.0372139	4.73385	0.0862485	0.77295	1	NOT
ASTEI10413	-0.121655	5.1577	0.112886	0.741448	1	NOT
ASTEI10415	0.206474	5.05278	4.49742	0.0506887	1	NOT
ASTEI10416	0.0141675	11.0628	0.00731402	0.932956	1	NOT
ASTEI10417	0.272918	2.61862	1.25099	0.280628	1	NOT
ASTEI10418	-0.432736	2.25277	1.67774	0.214441	1	NOT
ASTEI10419	0.0125633	6.98325	0.00140756	0.970558	1	NOT
ASTEI10421	-0.238994	1.81812	1.01858	0.32856	1	NOT
ASTEI10422	0.201677	-0.366321	0.197493	0.662977	1	NOT
ASTEI10423	0.125636	5.70234	0.478717	0.499376	1	NOT
ASTEI10424	-0.363036	5.47113	2.52044	0.132839	1	NOT
ASTEI10425	0.1185	4.80433	1.21925	0.286582	1	NOT
ASTEI10426	-0.425361	1.06991	1.31818	0.268564	1	NOT
ASTEI10427	-0.0832832	4.34434	0.468124	0.50409	1	NOT
ASTEI10428	0.014851	5.0396	0.0140748	0.907107	1	NOT
ASTEI10429	0.205144	4.55697	0.963611	0.341556	1	NOT
ASTEI10430	-0.0185922	8.31289	0.0285617	0.86801	1	NOT
ASTEI10431	0.277216	3.00758	1.49611	0.239788	1	NOT
ASTEI08001	0.0138554	4.85253	0.00613801	0.938569	1	NOT
ASTEI08002	0.00346572	6.0174	0.00112818	0.97364	1	NOT
ASTEI08003	-0.0434025	7.01019	0.133785	0.71955	1	NOT
ASTEI08004	0.100218	2.70232	0.214947	0.649449	1	NOT
ASTEI08005	0.112329	4.39158	0.34516	0.565441	1	NOT
ASTEI08006	-0.0732461	7.38313	0.476094	0.500536	1	NOT
ASTEI08007	-0.671329	-0.389369	1.80811	0.198344	1	NOT
ASTEI08009	-0.333141	1.09807	0.622654	0.442127	1	NOT
ASTEI08010	-0.00569819	12.262	0.000661171	0.979819	1	NOT
ASTEI08011	-0.0312475	10.7117	0.0254559	0.875325	1	NOT
ASTEI08012	-0.229565	1.94448	1.01868	0.328538	1	NOT
ASTEI08013	0.20241	4.10291	0.451841	0.511492	1	NOT
ASTEI08014	0.919406	1.19507	3.19983	0.0934717	1	NOT
ASTEI08015	0.534779	7.90224	2.45574	0.137554	1	NOT
ASTEI08017	0.0419001	-0.610077	0.00467901	0.966385	1	NOT
ASTEI08018	0.1164	4.7084	0.192113	0.667293	1	NOT
ASTEI08019	-0.248562	-0.651373	0.215596	0.648958	1	NOT
ASTEI08020	-0.184979	1.38864	0.155879	0.698432	1	NOT
ASTEI08021	0.029172	2.36625	0.00850346	0.927725	1	NOT
ASTEI08022	-0.151624	4.59948	0.23633	0.633763	1	NOT
ASTEI08023	0.242857	5.6664	1.28372	0.274661	1	NOT
ASTEI08024	2.63511	5.43422	10.4125	0.00552993	1	POSITIVE
ASTEI08025	0.0358415	5.35558	0.00619318	0.938294	1	NOT
ASTEI08026	-0.0666785	5.66791	0.128378	0.725019	1	NOT
ASTEI08027	0.181056	-0.580891	0.0932285	0.764229	1	NOT
ASTEI08028	-0.11204	5.71655	0.307413	0.587291	1	NOT
ASTEI08029	0.195666	4.32449	1.38029	0.258024	1	NOT
ASTEI08030	-0.160089	0.449149	0.0860136	0.773251	1	NOT
ASTEI08031	0.597303	4.33565	2.9167	0.107884	1	NOT
ASTEI08032	-0.0562844	5.71371	0.0719539	0.792098	1	NOT
ASTEI08033	-0.173361	7.5861	0.0655482	0.801345	1	NOT
ASTEI08034	0.00658578	10.5787	0.00012101	0.991365	1	NOT
ASTEI08035	-0.204121	6.52835	0.527559	0.478607	1	NOT
ASTEI08036	-0.0930664	8.65001	0.0878403	0.770928	1	NOT
ASTEI08037	-0.438508	2.06784	1.8802	0.190101	1	NOT
ASTEI08038	-0.73997	-0.19377	2.30481	0.149377	1	NOT
ASTEI08039	0.310043	0.686951	0.892436	0.359507	1	NOT
ASTEI08040	-0.219625	1.29734	0.557292	0.466677	1	NOT
ASTEI08042	-0.0931881	6.30122	0.0613984	0.807596	1	NOT
ASTEI08043	-0.132887	0.301218	0.130839	0.722513	1	NOT
ASTEI08044	-0.229206	2.94916	0.788981	0.388168	1	NOT
ASTEI08045	0.0546406	3.88627	0.0821199	0.778291	1	NOT
ASTEI08046	0.0832082	6.53803	0.383924	0.544634	1	NOT
ASTEI08047	-0.0294489	7.81078	0.0678685	0.797942	1	NOT
ASTEI08048	0.0438761	6.67939	0.211026	0.652428	1	NOT
ASTEI08049	0.0477006	4.74166	0.037635	0.848732	1	NOT
ASTEI080453	0.0979072	2.41582	0.104767	0.750567	1	NOT
ASTEI08051	1.46767	6.55314	7.07442	0.0176205	1	POSITIVE
ASTEI08052	-0.00690671	5.06334	0.000691701	0.979358	1	NOT
ASTEI08053	-0.0923788	4.2682	0.206827	0.655656	1	NOT
ASTEI08054	-0.0661001	4.93526	0.0767616	0.785445	1	NOT
ASTEI08055	0.322061	9.97875	2.26427	0.152763	1	NOT
ASTEI08056	0.0714771	6.05999	0.745011	0.401397	1	NOT
ASTEI08057	0.19356	5.56725	1.59301	0.225809	1	NOT
ASTEI08058	-0.00962027	4.31649	0.00217291	0.963424	1	NOT
ASTEI08059	-0.00503382	5.76638	0.00122162	0.97257	1	NOT
ASTEI08060	0.0108832	6.31308	0.00734864	0.932798	1	NOT
ASTEI08061	-0.0230682	5.52546	0.0302604	0.864183	1	NOT
ASTEI08062	-0.0545161	6.12741	0.0668363	0.799448	1	NOT
ASTEI08063	-0.123602	5.15569	0.590893	0.453784	1	NOT
ASTEI08064	-0.0681758	4.79946	0.305294	0.588569	1	NOT
ASTEI08065	0.0389846	5.80519	0.10664	0.748429	1	NOT
ASTEI08067	-0.0574635	4.5907	0.0815341	0.779061	1	NOT
ASTEI08068	-0.0478414	5.90589	0.197408	0.663045	1	NOT
ASTEI08069	0.14106	4.74554	1.41651	0.252129	1	NOT
ASTEI08070	-0.00692562	7.0714	0.00397924	0.950519	1	NOT
ASTEI08071	-0.039058	5.83154	0.1063	0.748816	1	NOT
ASTEI08072	-0.923312	6.98747	2.28314	0.151175	1	NOT
ASTEI08073	0.0634466	4.75729	0.272518	0.609128	1	NOT
ASTEI08074	-0.0210217	2.77659	0.00450459	0.947359	1	NOT
ASTEI08075	-0.417958	0.475964	1.08324	0.314151	1	NOT
ASTEI00989	-0.0577089	6.00984	0.080894	0.779905	1	NOT
ASTEI00990	0.353484	4.49962	1.3661	0.260382	1	NOT
ASTEI00991	-0.0241358	5.63201	0.0102817	0.920552	1	NOT
ASTEI00992	0.0315737	6.36512	0.0494584	0.826952	1	NOT
ASTEI00993	-0.0736479	5.03746	0.38852	0.542265	1	NOT
ASTEI00994	-0.0746643	7.14726	0.302664	0.590164	1	NOT
ASTEI00995	-0.0874934	5.99796	0.32806	0.57513	1	NOT
ASTEI00996	0.0194365	6.10544	0.0315192	0.861418	1	NOT
ASTEI00997	-0.0543006	5.21265	0.206062	0.656248	1	NOT
ASTEI00998	0.0728132	5.65868	0.484391	0.496883	1	NOT
ASTEI00999	0.102636	5.29822	0.479782	0.498907	1	NOT
ASTEI01000	-0.0259006	4.62526	0.0280007	0.8693	1	NOT
ASTEI01001	0.041682	5.95809	0.0890507	0.769404	1	NOT
ASTEI01002	-0.0308853	6.50125	0.0680755	0.797641	1	NOT
ASTEI01003	-0.0839449	4.42665	0.376915	0.548285	1	NOT
ASTEI01004	0.0603264	6.3415	0.266046	0.613374	1	NOT
ASTEI01005	0.0316645	5.25572	0.0473656	0.83059	1	NOT
ASTEI01006	-0.0381745	6.94237	0.00467494	0.946374	1	NOT
ASTEI01007	0.00162394	6.91269	0.000312126	0.986133	1	NOT
ASTEI01008	-0.210663	6.04893	0.927539	0.350488	1	NOT
ASTEI01009	-0.0916083	7.8123	0.166192	0.689169	1	NOT
ASTEI01010	-0.024385	9.6256	0.0557749	0.816437	1	NOT
ASTEI01011	-0.0800699	4.54757	0.27493	0.607561	1	NOT
ASTEI01012	-0.103101	6.41901	0.367834	0.553086	1	NOT
ASTEI01013	-0.401685	2.52036	2.09947	0.167547	1	NOT
ASTEI01014	-0.117928	2.15853	0.162857	0.692127	1	NOT
ASTEI01015	-0.00193561	6.23124	0.000475448	0.982886	1	NOT
ASTEI01016	-0.0169775	5.02444	0.025698	0.874739	1	NOT
ASTEI01017	0.0793859	4.36943	0.272747	0.608978	1	NOT
ASTEI01018	-0.00719873	6.0411	0.00147506	0.969861	1	NOT
ASTEI01019	0.00131939	4.20199	5.4477e-05	0.994206	1	NOT
ASTEI01020	-0.0516	6.25297	0.499436	0.490378	1	NOT
ASTEI01021	-0.0546758	5.5909	0.137852	0.71552	1	NOT
ASTEI01022	0.164466	6.24501	0.446502	0.513962	1	NOT
ASTEI01023	-0.00224921	4.50226	0.00052814	0.981962	1	NOT
ASTEI01024	-0.0244189	3.64478	0.00684415	0.93514	1	NOT
ASTEI01026	0.0296206	5.28579	0.0752178	0.787556	1	NOT
ASTEI01027	-0.0656301	6.36903	0.168383	0.687245	1	NOT
ASTEI01028	0.0396915	3.32248	0.066426	0.80005	1	NOT
ASTEI01029	-0.296462	4.89078	1.8822	0.189878	1	NOT
ASTEI01030	-0.0806864	6.94205	0.166979	0.688476	1	NOT
ASTEI01031	0.0636088	5.17105	0.148353	0.705419	1	NOT
ASTEI01032	-0.0798221	2.08323	0.0158986	0.901304	1	NOT
ASTEI01033	-0.335275	-0.917079	0.246272	0.62677	1	NOT
ASTEI01034	-0.0951681	5.4456	0.710041	0.412417	1	NOT
ASTEI01035	0.00149185	7.47847	0.000203928	0.988791	1	NOT
ASTEI01036	-0.0506598	5.00331	0.249962	0.62422	1	NOT
ASTEI01037	-0.031573	5.01212	0.0448242	0.835124	1	NOT
ASTEI01038	-0.0575977	-0.299145	0.0231391	0.931572	1	NOT
ASTEI01039	-0.262017	-0.947749	0.180045	0.685122	1	NOT
ASTEI01040	-0.283047	3.07954	0.849056	0.37113	1	NOT
ASTEI01041	0.039469	5.38848	0.0903311	0.767804	1	NOT
ASTEI01042	-0.10642	6.18805	0.74726	0.400703	1	NOT
ASTEI01043	-0.183623	9.78301	2.47645	0.136023	1	NOT
ASTEI01044	-0.0685501	5.60331	0.0651511	0.801934	1	NOT
ASTEI01045	0.140317	6.23205	1.01987	0.328264	1	NOT
ASTEI01046	-0.0405808	5.97317	0.149559	0.704286	1	NOT
ASTEI01047	-0.164016	4.66271	0.368983	0.552474	1	NOT
ASTEI01048	0.00795634	5.13986	0.00060123	0.980755	1	NOT
ASTEI01049	-0.00880045	7.21963	0.00842269	0.928068	1	NOT
ASTEI01050	-0.00211044	4.49834	0.00020601	0.988734	1	NOT
ASTEI01052	-0.717962	-0.282086	1.16235	0.297693	1	NOT
ASTEI01053	-0.170913	5.77975	0.439909	0.517041	1	NOT
ASTEI01054	-0.112219	8.89784	0.222492	0.643808	1	NOT
ASTEI01055	0.17805	6.36922	0.822449	0.378535	1	NOT
ASTEI01056	0.220859	6.79726	2.12371	0.165265	1	NOT
ASTEI01057	0.0109797	6.12972	0.000952028	0.975784	1	NOT
ASTEI01058	0.0222913	3.03936	0.003929	0.950832	1	NOT
ASTEI01059	-0.00377269	5.88268	0.00090614	0.976375	1	NOT
ASTEI01060	0.0832314	6.20322	0.608716	0.447182	1	NOT
ASTEI01061	-0.0900689	6.92339	0.336897	0.570082	1	NOT
ASTEI01062	-0.111917	6.35036	0.869373	0.365619	1	NOT
ASTEI01063	-0.0927781	6.46679	0.549705	0.469673	1	NOT
ASTEI01064	0.00302643	5.93612	0.000435437	0.983622	1	NOT
ASTEI01065	0.133266	7.31459	0.0921038	0.76561	1	NOT
ASTEI01066	0.0232026	5.27208	0.0281445	0.868968	1	NOT
ASTEI01067	0.181033	6.04718	1.72704	0.208163	1	NOT
ASTEI01068	-0.440219	1.83558	3.41217	0.0841585	1	NOT
ASTEI01069	-0.264269	3.25977	0.120728	0.732982	1	NOT
ASTEI01072	-0.0165076	7.18931	0.0055089	0.941796	1	NOT
ASTEI01074	0.370907	3.35808	1.81422	0.197627	1	NOT
ASTEI01075	-0.98433	6.28117	2.95466	0.105804	1	NOT
ASTEI01076	0.140523	6.114	0.157681	0.696788	1	NOT
ASTEI01077	0.0463492	2.68161	0.0238976	0.879168	1	NOT
ASTEI01078	0.0797505	1.13092	0.057307	0.813983	1	NOT
ASTEI01079	-0.487062	2.05485	2.5127	0.133392	1	NOT
ASTEI01080	0.175181	2.70807	0.292601	0.596352	1	NOT
ASTEI01082	0.00998657	-0.0679001	0.000490054	0.982625	1	NOT
ASTEI01083	0.0559932	7.17622	0.0423065	0.83975	1	NOT
ASTEI01084	0.0395724	7.31333	0.0579033	0.813038	1	NOT
ASTEI01085	0.00763808	5.75633	0.00174521	0.967218	1	NOT
ASTEI01088	0.103693	0.0637089	0.0454633	0.833971	1	NOT
ASTEI01089	-1.10869	-0.784609	2.09949	0.167546	1	NOT
ASTEI01090	0.63623	2.45701	4.71389	0.0460497	1	NOT
ASTEI01091	0.493036	2.61399	2.44145	0.138623	1	NOT
ASTEI01092	-0.410292	1.45614	0.530453	0.477423	1	NOT
ASTEI01093	-0.0438367	1.16905	0.00928379	0.924492	1	NOT
ASTEI01094	-0.144286	5.65593	0.448059	0.513239	1	NOT
ASTEI01095	-0.100949	2.56584	0.110073	0.744565	1	NOT
ASTEI01096	0.0680381	5.19559	0.203579	0.65818	1	NOT
ASTEI01097	-0.112146	5.73052	0.781918	0.390248	1	NOT
ASTEI01098	0.0469399	5.44406	0.11775	0.736161	1	NOT
ASTEI01099	0.0872802	7.07075	0.493121	0.49309	1	NOT
ASTEI01100	-0.0472104	4.87639	0.0326819	0.858914	1	NOT
ASTEI01101	0.157524	6.1773	2.55404	0.130468	1	NOT
ASTEI01102	0.111638	7.60791	0.203276	0.658417	1	NOT
ASTEI01103	-0.296497	5.63797	0.244562	0.62796	1	NOT
ASTEI01104	-0.0297743	5.89032	0.0789466	0.782496	1	NOT
ASTEI01105	0.252318	6.37715	1.13184	0.303896	1	NOT
ASTEI01106	0.107244	3.94998	0.231547	0.637193	1	NOT
ASTEI01107	-0.0569917	4.2114	0.112426	0.741955	1	NOT
ASTEI01108	0.198906	5.6063	1.8166	0.197349	1	NOT
ASTEI01109	-0.141888	0.0580778	0.163451	0.695361	1	NOT
ASTEI01110	-0.0339942	3.87941	0.0617577	0.807046	1	NOT
ASTEI01111	-0.0463593	6.1462	0.202536	0.658996	1	NOT
ASTEI01112	0.101114	4.90984	0.503397	0.48869	1	NOT
ASTEI01114	0.0273061	4.83786	0.0310097	0.86253	1	NOT
ASTEI01115	-0.00880139	5.03609	0.00281168	0.958398	1	NOT
ASTEI01116	-0.0111245	7.69976	0.00764784	0.931447	1	NOT
ASTEI01117	0.000290601	4.3296	1.04236e-06	0.999199	1	NOT
ASTEI01119	0.0493964	-0.706668	0.00699139	0.934448	1	NOT
ASTEI01120	-0.0578143	2.36133	0.0868053	0.772241	1	NOT
ASTEI01121	-0.21397	-0.152098	0.26735	0.612513	1	NOT
ASTEI01122	-0.0395178	4.94872	0.0777035	0.784169	1	NOT
ASTEI01123	0.0410188	7.15122	0.0952489	0.761772	1	NOT
ASTEI01124	-0.16585	2.00256	0.591105	0.453704	1	NOT
ASTEI01125	0.0279605	8.91207	0.0226857	0.882246	1	NOT
ASTEI01126	0.109504	1.2909	0.155248	0.69901	1	NOT
ASTEI01127	0.0699996	7.41677	0.140061	0.713359	1	NOT
ASTEI01128	0.0787928	5.31726	0.483145	0.497429	1	NOT
ASTEI01129	0.209657	3.78123	0.725243	0.40757	1	NOT
ASTEI01130	-0.15678	0.0910132	0.127343	0.72608	1	NOT
ASTEI01131	0.523879	0.0160194	1.91004	0.186817	1	NOT
ASTEI01132	-0.0753366	6.22189	0.514482	0.484019	1	NOT
ASTEI01133	0.271971	1.50665	1.21357	0.287665	1	NOT
ASTEI01134	-0.0828542	4.2204	0.039785	0.84453	1	NOT
ASTEI01135	-0.0135721	6.78618	0.0091569	0.925008	1	NOT
ASTEI01136	-0.0817452	7.9237	0.328774	0.574719	1	NOT
ASTEI01137	-0.0763564	5.07305	0.358052	0.558351	1	NOT
ASTEI01138	0.0341882	4.52621	0.0893433	0.769038	1	NOT
ASTEI01139	0.0678396	10.5904	0.209818	0.653352	1	NOT
ASTEI01140	0.0404148	10.2691	0.0582885	0.812429	1	NOT
ASTEI01141	0.07566	6.4949	0.660389	0.428894	1	NOT
ASTEI01142	0.115837	6.29595	0.557184	0.46672	1	NOT
ASTEI01143	0.0499545	1.29492	0.0279031	0.869526	1	NOT
ASTEI01144	-0.13162	5.64028	1.5341	0.234176	1	NOT
ASTEI01145	0.176454	0.792929	0.0949568	0.762126	1	NOT
ASTEI01146	-0.0510384	5.10848	0.0566909	0.814966	1	NOT
ASTEI01147	0.226999	6.26113	4.2606	0.0564038	1	NOT
ASTEI01148	0.173256	4.96386	1.44891	0.247007	1	NOT
ASTEI01149	0.0329126	7.64145	0.0759714	0.786523	1	NOT
ASTEI01150	-0.00860705	4.85383	0.00273607	0.958961	1	NOT
ASTEI01151	0.267162	3.54758	1.74493	0.205944	1	NOT
ASTEI01152	0.466294	0.734522	2.78871	0.11527	1	NOT
ASTEI01153	-0.125118	5.73415	0.685449	0.420451	1	NOT
ASTEI01154	-0.0301528	4.70105	0.0406532	0.842867	1	NOT
ASTEI01155	-0.0685311	7.9227	0.289999	0.597974	1	NOT
ASTEI01156	-0.028066	4.62067	0.0466648	0.831827	1	NOT
ASTEI01157	0.0198345	4.65626	0.0281743	0.8689	1	NOT
ASTEI01158	0.179294	7.28005	0.965732	0.341042	1	NOT
ASTEI01159	-0.0865098	5.38246	0.116161	0.737873	1	NOT
ASTEI01160	0.0359384	4.56537	0.0532052	0.820635	1	NOT
ASTEI01161	0.235	5.19283	3.14382	0.0961305	1	NOT
ASTEI01162	0.0497737	6.53336	0.127823	0.725586	1	NOT
ASTEI01163	0.165521	3.00894	0.230404	0.638019	1	NOT
ASTEI01164	-0.110488	2.6792	0.177838	0.679106	1	NOT
ASTEI01165	-0.823308	0.460352	2.52352	0.132619	1	NOT
ASTEI01166	-0.0387515	0.244196	0.00839945	0.928167	1	NOT
ASTEI01167	0.168603	5.95149	0.446469	0.513977	1	NOT
ASTEI01168	0.132466	6.94348	0.157469	0.696981	1	NOT
ASTEI01169	0.0696966	5.57708	0.0716041	0.792591	1	NOT
ASTEI01170	0.170009	8.65063	0.576259	0.459326	1	NOT
ASTEI01171	-0.28824	9.35589	1.58502	0.226921	1	NOT
ASTEI01172	-0.0826881	2.57782	0.106599	0.748477	1	NOT
ASTEI01176	-0.134774	0.599586	0.108816	0.745972	1	NOT
ASTEI01178	-0.176032	3.96634	0.654513	0.430913	1	NOT
ASTEI01179	0.113264	7.0225	0.393339	0.539802	1	NOT
ASTEI01180	0.285886	5.5866	2.13772	0.163963	1	NOT
ASTEI01181	0.00826134	5.56963	0.0110154	0.917776	1	NOT
ASTEI01182	-0.358515	2.67632	2.81102	0.113939	1	NOT
ASTEI01183	-0.198047	1.53254	0.380058	0.546642	1	NOT
ASTEI01184	-0.0908221	4.67782	0.260313	0.61719	1	NOT
ASTEI01185	0.0511531	5.76239	0.0085721	0.927435	1	NOT
ASTEI01187	0.149806	7.89356	0.336603	0.570248	1	NOT
ASTEI01188	0.355794	0.886982	0.899406	0.35769	1	NOT
ASTEI01189	-0.422762	0.853133	1.25854	0.279237	1	NOT
ASTEI01190	0.132382	3.37409	0.12576	0.727713	1	NOT
ASTEI01192	-0.0674998	7.09681	0.27409	0.608106	1	NOT
ASTEI01193	-0.0738444	7.26584	0.200616	0.660505	1	NOT
ASTEI01194	-0.0311053	5.90255	0.0332837	0.857636	1	NOT
ASTEI01195	0.05336	6.79273	0.174325	0.6821	1	NOT
ASTEI01196	-0.0784918	4.84594	0.634514	0.437898	1	NOT
ASTEI01197	-0.0616347	1.18808	0.0378018	0.848401	1	NOT
ASTEI01198	0.122902	8.85718	2.0403	0.173287	1	NOT
ASTEI01199	-0.0786928	6.47013	0.50694	0.487189	1	NOT
ASTEI01200	-0.298534	2.31691	0.674815	0.424002	1	NOT
ASTEI01201	0.0336773	0.0274501	0.00511433	0.943915	1	NOT
ASTEI01202	-0.597461	3.01864	5.16295	0.0379151	1	NOT
ASTEI01203	-0.174776	5.04519	0.691884	0.418326	1	NOT
ASTEI01204	-0.123488	4.03976	0.224538	0.642299	1	NOT
ASTEI01205	-0.0279487	6.26331	0.0356972	0.852627	1	NOT
ASTEI01206	-0.00371915	5.85623	0.000773317	0.978175	1	NOT
ASTEI01207	0.0755457	4.67423	0.620394	0.44294	1	NOT
ASTEI01208	-0.0198462	5.58302	0.0116656	0.915394	1	NOT
ASTEI01209	0.0757609	1.88875	0.0765435	0.785742	1	NOT
ASTEI01210	-0.0992062	8.15122	0.442346	0.515899	1	NOT
ASTEI01211	0.0605289	8.6561	0.0888234	0.76969	1	NOT
ASTEI01212	-0.15633	4.4421	0.67597	0.423614	1	NOT
ASTEI01213	-0.107774	3.09001	0.476016	0.500571	1	NOT
ASTEI01214	0.0762035	5.32283	0.390054	0.541479	1	NOT
ASTEI01215	0.155192	4.60867	0.774769	0.39237	1	NOT
ASTEI01216	0.000528109	5.36573	1.43202e-05	0.99703	1	NOT
ASTEI01217	0.12351	3.89332	0.431955	0.520802	1	NOT
ASTEI01218	-0.028587	3.54467	0.0209201	0.886886	1	NOT
ASTEI01219	0.050638	7.51322	0.436505	0.518645	1	NOT
ASTEI01220	0.0681967	6.76034	0.565424	0.463502	1	NOT
ASTEI01221	0.0143308	5.35014	0.0106278	0.919231	1	NOT
ASTEI01222	0.319561	3.81715	1.40099	0.254633	1	NOT
ASTEI01223	-0.214675	4.55263	0.382189	0.545533	1	NOT
ASTEI01224	-0.151493	3.37427	0.124589	0.728928	1	NOT
ASTEI01225	-0.000335909	0.762036	7.4999e-07	0.99932	1	NOT
ASTEI01226	0.113606	7.10932	0.217328	0.647655	1	NOT
ASTEI01227	0.0419597	6.03693	0.0920416	0.765686	1	NOT
ASTEI01228	0.0149285	4.47239	0.00425211	0.948853	1	NOT
ASTEI01229	0.0160798	1.7545	0.00275681	0.958806	1	NOT
ASTEI01230	-0.018388	6.00215	0.0104293	0.919986	1	NOT
ASTEI01231	-0.0322521	8.40051	0.0831132	0.776993	1	NOT
ASTEI01232	-0.0450804	4.29607	0.0622306	0.806325	1	NOT
ASTEI01233	0.0671717	6.13977	0.0808368	0.779981	1	NOT
ASTEI01234	-0.0117681	6.339	0.0189261	0.892374	1	NOT
ASTEI01235	0.106315	6.0914	0.530122	0.477558	1	NOT
ASTEI01236	-0.078033	8.69212	0.186721	0.671692	1	NOT
ASTEI01237	-0.0585702	6.77208	0.118309	0.73556	1	NOT
ASTEI01238	-0.0216234	6.45845	0.0260914	0.873792	1	NOT
ASTEI01239	0.239384	2.82426	1.11208	0.30801	1	NOT
ASTEI01240	-0.0148165	7.55007	0.0187941	0.892747	1	NOT
ASTEI01242	-0.0375564	4.46313	0.00959221	0.923252	1	NOT
ASTEI01243	0.0357773	0.771857	0.00894925	0.925861	1	NOT
ASTEI01244	0.178678	5.8825	1.38933	0.256535	1	NOT
ASTEI01245	0.175393	3.87042	0.414273	0.529345	1	NOT
ASTEI01246	-0.0490003	5.85146	0.0711302	0.793262	1	NOT
ASTEI01247	-0.061983	6.84383	0.0808359	0.779982	1	NOT
ASTEI01248	-0.0644998	7.15799	0.0972161	0.759407	1	NOT
ASTEI01249	0.0262305	8.54503	0.069192	0.796028	1	NOT
ASTEI01250	-0.11627	0.626796	0.055853	0.816311	1	NOT
ASTEI01251	0.125301	0.924171	0.1176	0.736321	1	NOT
ASTEI01252	-0.0166971	1.86972	0.00255115	0.960371	1	NOT
ASTEI01253	-0.00191958	1.49335	3.64188e-05	0.995263	1	NOT
ASTEI01254	0.307602	0.791379	0.566767	0.46298	1	NOT
ASTEI01255	0.518208	7.73781	1.65902	0.216887	1	NOT
ASTEI01256	0.2035	1.39198	0.391153	0.540917	1	NOT
ASTEI11629	0.148487	1.05147	0.230035	0.638286	1	NOT
ASTEI10847	-7.94813e-06	6.60583	6.4611e-09	0.999937	1	NOT
ASTEI10848	-0.120518	4.8524	0.570938	0.461369	1	NOT
ASTEI10849	-0.0743348	6.52278	0.345647	0.56517	1	NOT
ASTEI10850	0.0443749	5.58454	0.108613	0.7462	1	NOT
ASTEI10851	0.0968644	7.87534	0.352356	0.561462	1	NOT
ASTEI10852	-0.668774	1.8637	3.11659	0.0974553	1	NOT
ASTEI10853	0.0475376	5.67651	0.229154	0.638925	1	NOT
ASTEI10854	0.236083	2.63207	0.522905	0.480521	1	NOT
ASTEI10855	-0.0684274	3.78672	0.0551319	0.817478	1	NOT
ASTEI10856	0.0710674	5.86231	0.406679	0.533094	1	NOT
ASTEI11139	-0.03481	-0.00970974	0.00394919	0.950706	1	NOT
ASTEI11421	0.105586	6.11696	0.48001	0.498806	1	NOT
ASTEI09419	-0.0375464	10.0736	0.0521368	0.822411	1	NOT
ASTEI09421	-0.666535	3.75911	3.18077	0.0943663	1	NOT
ASTEI09422	0.429891	5.95511	3.70051	0.0732166	1	NOT
ASTEI09423	0.48776	5.89471	3.12571	0.0970092	1	NOT
ASTEI09424	-0.399066	5.88762	1.279	0.275511	1	NOT
ASTEI09425	0.139623	4.84288	0.544219	0.47186	1	NOT
ASTEI09426	0.0209361	7.43885	0.0292366	0.866476	1	NOT
ASTEI09427	-0.00115073	4.91374	2.84452e-05	0.995814	1	NOT
ASTEI09428	-0.0679075	6.97614	0.20391	0.657922	1	NOT
ASTEI09429	-0.281374	3.03552	0.245241	0.627487	1	NOT
ASTEI09430	-0.0651809	1.00865	0.0164876	0.899503	1	NOT
ASTEI09431	-0.109071	4.85686	0.113061	0.741256	1	NOT
ASTEI09432	-0.0663116	3.65967	0.036111	0.851786	1	NOT
ASTEI09433	0.0716544	0.136961	0.0211815	0.886187	1	NOT
ASTEI09434	1.11679	7.50475	4.07463	0.0614258	1	NOT
ASTEI09435	0.235761	1.07628	0.22738	0.640217	1	NOT
ASTEI09436	0.0595583	-0.0913013	0.0118885	0.914593	1	NOT
ASTEI09437	-0.0949764	5.95595	0.304575	0.589004	1	NOT
ASTEI09438	0.111441	7.74597	0.880001	0.362784	1	NOT
ASTEI09439	-0.0157447	5.28988	0.0124914	0.912464	1	NOT
ASTEI09440	3.43939	7.42205	13.7019	0.00207117	1	POSITIVE
ASTEI09441	-0.150137	6.03051	1.14296	0.301616	1	NOT
ASTEI09442	0.00484051	5.58489	0.000164755	0.989925	1	NOT
ASTEI09443	-0.0722794	6.75381	0.16806	0.687528	1	NOT
ASTEI09444	0.0318009	7.54957	0.0273528	0.870806	1	NOT
ASTEI09445	0.0825741	4.62144	0.795194	0.386352	1	NOT
ASTEI09446	0.178016	6.37401	3.55321	0.0785806	1	NOT
ASTEI09447	0.11346	4.04145	0.574234	0.460101	1	NOT
ASTEI09448	-0.00746388	5.80978	0.0016128	0.968485	1	NOT
ASTEI09449	-0.0298831	4.97262	0.0479477	0.82957	1	NOT
ASTEI09450	-0.154929	3.32665	0.60272	0.449385	1	NOT
ASTEI09451	0.449348	7.90395	1.35361	0.262483	1	NOT
ASTEI09452	0.690029	3.97272	2.63311	0.125089	1	NOT
ASTEI09453	0.511126	8.48647	1.59576	0.225428	1	NOT
ASTEI02716	-0.193437	6.7977	1.02139	0.327916	1	NOT
ASTEI02717	-0.122501	4.5452	0.00232729	0.962148	1	NOT
ASTEI02718	0.298066	8.38697	2.02713	0.174598	1	NOT
ASTEI02719	-0.121526	6.36636	0.458519	0.508433	1	NOT
ASTEI02720	-0.17266	3.41692	1.1766	0.294855	1	NOT
ASTEI02722	0.00122583	6.18225	0.000141902	0.99065	1	NOT
ASTEI02723	0.0372273	5.32469	0.0579305	0.812995	1	NOT
ASTEI02724	-0.00466812	6.34861	0.00136883	0.970966	1	NOT
ASTEI02725	-0.0834076	3.7464	0.196766	0.663557	1	NOT
ASTEI02726	-0.0774008	7.93612	0.326683	0.575925	1	NOT
ASTEI02727	-0.0923661	6.36237	0.246705	0.62647	1	NOT
ASTEI02728	-0.0405907	5.28691	0.196566	0.663716	1	NOT
ASTEI02729	-0.101853	4.0594	0.333657	0.571922	1	NOT
ASTEI02730	0.0226978	4.87749	0.0370711	0.849854	1	NOT
ASTEI02731	0.190921	7.88217	0.295491	0.59456	1	NOT
ASTEI02732	0.381974	0.231915	0.668526	0.426124	1	NOT
ASTEI02733	-0.0781287	6.52312	0.29908	0.592352	1	NOT
ASTEI02734	0.0770889	6.43791	0.0665165	0.799917	1	NOT
ASTEI02735	0.0960919	5.48257	0.13129	0.722058	1	NOT
ASTEI02736	-0.387715	5.75661	3.95712	0.0648705	1	NOT
ASTEI02737	0.0366789	9.53181	0.0368416	0.850314	1	NOT
ASTEI02744	0.782201	-0.208615	0.712186	0.411728	1	NOT
ASTEI02745	-1.18479	-0.337153	4.46041	0.0515356	1	NOT
ASTEI02749	-0.0298522	6.71853	0.0138944	0.907702	1	NOT
ASTEI02750	-0.0345164	6.55774	0.0818373	0.778662	1	NOT
ASTEI02751	0.219806	3.46372	1.36726	0.260188	1	NOT
ASTEI02752	-0.032204	7.27808	0.165724	0.689582	1	NOT
ASTEI02753	0.0492177	5.80211	0.125573	0.727907	1	NOT
ASTEI02754	-0.362605	3.42644	1.28619	0.274218	1	NOT
ASTEI02757	-0.113828	8.72802	0.465891	0.505094	1	NOT
ASTEI02758	-0.0338489	4.98748	0.0107053	0.918938	1	NOT
ASTEI02759	0.00200976	5.61081	0.000460543	0.983156	1	NOT
ASTEI02760	0.0340365	8.11738	0.122229	0.731399	1	NOT
ASTEI02761	-0.0197465	3.49005	0.0107312	0.91884	1	NOT
ASTEI02762	-0.0268876	8.03382	0.0786404	0.782907	1	NOT
ASTEI02763	0.0673337	7.80281	0.0727576	0.790969	1	NOT
ASTEI02764	-0.0225269	6.05654	0.032312	0.859705	1	NOT
ASTEI02765	-0.106009	4.04055	0.216427	0.648332	1	NOT
ASTEI02766	0.148525	4.41029	0.763688	0.395695	1	NOT
ASTEI02767	0.550909	5.62742	6.0147	0.0266449	1	NOT
ASTEI02768	0.352457	6.2499	1.34324	0.264244	1	NOT
ASTEI02769	0.016844	4.79589	0.00643366	0.937111	1	NOT
ASTEI02770	0.070874	5.22419	0.361964	0.556233	1	NOT
ASTEI02771	-0.179293	1.68274	0.32661	0.575967	1	NOT
ASTEI02772	0.0992926	6.68574	0.852798	0.370106	1	NOT
ASTEI02774	0.146426	8.06298	1.33075	0.266385	1	NOT
ASTEI02775	0.0219774	4.71324	0.0172069	0.897347	1	NOT
ASTEI02776	-0.348784	5.06097	1.17394	0.295382	1	NOT
ASTEI02777	-0.0263763	1.48651	0.00272747	0.959025	1	NOT
ASTEI02778	0.172602	2.35617	0.188022	0.670624	1	NOT
ASTEI02779	0.38173	1.53402	1.56407	0.22987	1	NOT
ASTEI02780	-0.0275807	2.75149	0.0106667	0.919083	1	NOT
ASTEI02781	-0.00950898	2.93412	0.000921063	0.976181	1	NOT
ASTEI02782	-0.0104657	6.7902	0.00293455	0.9575	1	NOT
ASTEI02783	-0.00156578	6.38941	8.51428e-05	0.992757	1	NOT
ASTEI02784	0.00898881	3.02504	0.000822452	0.977492	1	NOT
ASTEI02785	-0.124957	7.15456	0.887292	0.360858	1	NOT
ASTEI02786	-0.0783077	5.84565	0.0588484	0.811549	1	NOT
ASTEI02787	0.0816293	5.65311	0.984112	0.336625	1	NOT
ASTEI02788	0.6722	0.930653	2.87939	0.109976	1	NOT
ASTEI02789	0.0192112	8.81743	0.00873586	0.926747	1	NOT
ASTEI02790	0.0771003	6.74439	0.968902	0.340274	1	NOT
ASTEI02791	-0.100539	2.99301	0.114942	0.739198	1	NOT
ASTEI02792	0.469406	0.924213	2.23283	0.155455	1	NOT
ASTEI02794	-0.0166119	5.94018	0.03076	0.863078	1	NOT
ASTEI02795	-0.0666237	3.76915	0.216862	0.648005	1	NOT
ASTEI02796	0.0974304	5.57639	0.470894	0.50285	1	NOT
ASTEI02797	-0.166933	1.07442	0.458448	0.508465	1	NOT
ASTEI02798	0.0221771	6.6509	0.023605	0.879904	1	NOT
ASTEI02799	-0.431104	0.569546	1.93415	0.184215	1	NOT
ASTEI02800	-0.350461	-0.138661	0.493521	0.492918	1	NOT
ASTEI02801	0.206865	6.7235	0.813042	0.381206	1	NOT
ASTEI02802	0.119555	7.53974	0.176744	0.680035	1	NOT
ASTEI02803	0.194706	2.79336	0.855876	0.369266	1	NOT
ASTEI02804	0.085874	5.48885	0.204021	0.657835	1	NOT
ASTEI02806	-0.176588	3.36559	0.690031	0.418936	1	NOT
ASTEI02807	-0.00106568	5.70765	0.000147244	0.990475	1	NOT
ASTEI02810	0.0325128	8.58984	0.0244542	0.877781	1	NOT
ASTEI02811	-0.0211477	4.90047	0.032106	0.860148	1	NOT
ASTEI02812	-0.075399	6.90785	0.0759469	0.786557	1	NOT
ASTEI02813	0.0834138	7.25395	0.491241	0.493903	1	NOT
ASTEI02814	-0.0571756	7.11114	0.0529817	0.821005	1	NOT
ASTEI02815	0.156293	8.44602	0.184275	0.673712	1	NOT
ASTEI02816	-0.202313	1.18823	0.165073	0.690158	1	NOT
ASTEI02818	-0.116172	5.77352	0.494294	0.492585	1	NOT
ASTEI02819	-0.263773	6.12156	2.11142	0.166417	1	NOT
ASTEI02820	0.0398832	6.15804	0.100547	0.755463	1	NOT
ASTEI02821	0.215756	5.62657	5.26464	0.0363131	1	NOT
ASTEI02822	-0.0700951	7.56882	0.219319	0.646166	1	NOT
ASTEI02823	-0.488795	0.571077	1.37043	0.25966	1	NOT
ASTEI02825	-0.0862432	4.22828	0.10633	0.748782	1	NOT
ASTEI02826	-0.0388306	6.05296	0.089875	0.768373	1	NOT
ASTEI02827	0.100597	5.90364	0.583388	0.456612	1	NOT
ASTEI02828	-0.316446	-0.310452	0.232836	0.636264	1	NOT
ASTEI02829	-0.05039	7.46475	0.162907	0.692083	1	NOT
ASTEI02830	-0.0371057	5.45398	0.219537	0.646003	1	NOT
ASTEI02831	0.120957	4.46566	0.26085	0.616831	1	NOT
ASTEI02832	-0.163485	3.96852	0.315172	0.582659	1	NOT
ASTEI02833	0.225631	5.90315	1.52	0.236239	1	NOT
ASTEI02834	-0.0950326	4.78541	0.487892	0.495356	1	NOT
ASTEI02835	0.0526693	4.98266	0.246976	0.626282	1	NOT
ASTEI02837	-0.149051	-0.310415	0.109295	0.745435	1	NOT
ASTEI02838	-0.300296	0.243771	0.558462	0.466218	1	NOT
ASTEI02839	0.511967	0.504453	0.847753	0.371488	1	NOT
ASTEI02840	0.233637	3.79886	0.460662	0.507458	1	NOT
ASTEI02841	0.162171	7.16011	0.374612	0.549495	1	NOT
ASTEI02842	-0.109168	2.58675	0.160034	0.694659	1	NOT
ASTEI02843	0.180305	2.2068	0.355322	0.559837	1	NOT
ASTEI02845	-0.0285558	5.11639	0.0429247	0.838601	1	NOT
ASTEI02846	0.0804914	5.70787	0.184172	0.673797	1	NOT
ASTEI02847	-0.0225977	5.63217	0.053199	0.820645	1	NOT
ASTEI02848	0.0952985	4.14642	0.291031	0.597329	1	NOT
ASTEI02849	-0.143118	6.31348	0.825636	0.377637	1	NOT
ASTEI02850	0.10059	5.25636	0.687075	0.419913	1	NOT
ASTEI02851	0.0309977	8.16679	0.0927781	0.764781	1	NOT
ASTEI02852	-0.180642	5.335	2.6813	0.121943	1	NOT
ASTEI02853	0.0233903	7.15222	0.0768341	0.785347	1	NOT
ASTEI02854	0.0379099	5.00044	0.117694	0.73622	1	NOT
ASTEI02855	0.127297	6.35398	0.919086	0.352629	1	NOT
ASTEI02857	0.742149	-0.130883	1.1524	0.299697	1	NOT
ASTEI02858	-0.0398072	3.07257	0.0473511	0.830615	1	NOT
ASTEI02859	-0.0736803	7.50997	0.203583	0.658177	1	NOT
ASTEI02860	-0.0961756	5.60719	0.144696	0.708889	1	NOT
ASTEI02861	-0.140254	4.74822	0.310458	0.585464	1	NOT
ASTEI02862	1.25136	1.1443	0.501383	0.489547	1	NOT
ASTEI02867	0.783175	0.391152	3.80027	0.0698297	1	NOT
ASTEI02868	1.40265	-0.308241	2.24926	0.154041	1	NOT
ASTEI02869	-0.663076	1.42222	0.455251	0.509926	1	NOT
ASTEI02870	0.518813	5.32812	3.69123	0.0735417	1	NOT
ASTEI02871	-0.109246	4.92603	0.337533	0.569721	1	NOT
ASTEI02872	0.0816863	6.64161	0.284393	0.601502	1	NOT
ASTEI02873	0.12058	5.06073	0.600918	0.450051	1	NOT
ASTEI02875	-0.252691	3.30516	0.584332	0.456255	1	NOT
ASTEI02876	-0.0289027	5.05883	0.0418403	0.840622	1	NOT
ASTEI02877	0.0977473	4.56779	0.415306	0.528839	1	NOT
ASTEI02878	-0.00510004	6.8335	0.000227654	0.988157	1	NOT
ASTEI02879	0.347908	6.2665	2.23213	0.155516	1	NOT
ASTEI02880	0.0464638	4.50298	0.0267155	0.872306	1	NOT
ASTEI02881	-0.120669	3.93584	0.422759	0.525213	1	NOT
ASTEI02882	0.166705	5.53541	0.907337	0.355638	1	NOT
ASTEI02883	0.872449	7.88007	3.51835	0.0799174	1	NOT
ASTEI02884	0.0666465	6.34088	0.455913	0.509623	1	NOT
ASTEI02885	0.0357206	4.29298	0.0703219	0.79441	1	NOT
ASTEI02886	0.027307	4.815	0.0378243	0.848357	1	NOT
ASTEI02887	0.01396	9.42639	0.00843938	0.927997	1	NOT
ASTEI02888	0.141916	6.93368	1.03795	0.324148	1	NOT
ASTEI02889	0.0148595	7.35692	0.00780716	0.930739	1	NOT
ASTEI02890	-0.413151	0.590328	1.04916	0.321633	1	NOT
ASTEI02891	-0.0367801	6.68817	0.0339999	0.85613	1	NOT
ASTEI02892	-0.0848033	6.82019	0.352558	0.56135	1	NOT
ASTEI02893	-0.0763664	5.04261	0.241363	0.6302	1	NOT
ASTEI02894	-0.07879	7.54358	0.406759	0.533054	1	NOT
ASTEI02895	-0.00628742	3.65212	0.00189807	0.965814	1	NOT
ASTEI02896	0.114016	3.98789	0.401299	0.535781	1	NOT
ASTEI02897	0.271873	3.7211	1.23893	0.282869	1	NOT
ASTEI02900	-0.012673	4.57838	0.00513041	0.943827	1	NOT
ASTEI02901	0.116892	4.40682	0.82322	0.378318	1	NOT
ASTEI02902	-0.0479818	5.48918	0.0361921	0.851622	1	NOT
ASTEI02903	0.269822	2.65201	1.12842	0.304603	1	NOT
ASTEI02906	0.14256	2.49336	0.135358	0.717983	1	NOT
ASTEI02907	0.283624	2.20325	0.335415	0.570922	1	NOT
ASTEI02908	0.268702	2.36628	0.29468	0.595062	1	NOT
ASTEI02909	-0.172982	0.945678	0.244687	0.627873	1	NOT
ASTEI02910	0.0873276	5.85037	0.29464	0.595087	1	NOT
ASTEI02911	0.0813047	6.87214	0.651462	0.431967	1	NOT
ASTEI02913	0.419218	-0.484113	1.11208	0.30801	1	NOT
ASTEI02914	0.122035	4.78574	0.217346	0.647642	1	NOT
ASTEI02915	-0.0372629	5.43313	0.0213714	0.885682	1	NOT
ASTEI02916	0.0598607	5.91474	0.0439136	0.836781	1	NOT
ASTEI02917	-0.0897929	3.90224	0.395866	0.538519	1	NOT
ASTEI02918	5.29995e-05	8.57939	7.9113e-08	0.999779	1	NOT
ASTEI02919	-0.144914	7.08558	0.283192	0.602264	1	NOT
ASTEI02920	0.0145778	6.53038	0.0161711	0.900467	1	NOT
ASTEI02923	0.486931	0.341449	1.34991	0.263109	1	NOT
ASTEI02924	0.0615481	0.155007	0.0258419	0.874392	1	NOT
ASTEI02925	-0.221939	2.60324	0.501245	0.489606	1	NOT
ASTEI11772	-0.247095	3.3129	0.289994	0.597977	1	NOT
ASTEI05052	-0.149805	5.70354	0.248582	0.625171	1	NOT
ASTEI05053	0.0577683	3.77158	0.143836	0.709712	1	NOT
ASTEI05054	-0.0441144	6.69713	0.258696	0.618277	1	NOT
ASTEI05055	0.0203121	6.59692	0.0333567	0.857482	1	NOT
ASTEI05056	0.187217	2.90799	0.479383	0.499082	1	NOT
ASTEI05057	0.459454	2.20216	1.76949	0.202947	1	NOT
ASTEI05058	0.0693146	6.41131	0.366625	0.553731	1	NOT
ASTEI05059	-0.0495613	5.24868	0.137523	0.715844	1	NOT
ASTEI05060	0.0634378	3.08934	0.1533	0.700804	1	NOT
ASTEI05061	-0.0826587	7.66109	0.0401143	0.843897	1	NOT
ASTEI05062	0.0908234	5.49182	0.513725	0.484336	1	NOT
ASTEI05063	-0.0789768	4.18974	0.134116	0.719219	1	NOT
ASTEI05065	0.034372	7.383	0.0991521	0.757106	1	NOT
ASTEI05066	0.0604995	3.87445	0.173809	0.682543	1	NOT
ASTEI05067	-0.111962	8.26943	0.514233	0.484123	1	NOT
ASTEI05068	0.0508255	6.54069	0.0754197	0.787279	1	NOT
ASTEI05069	-0.169869	4.98307	0.43038	0.521553	1	NOT
ASTEI11810	-0.914532	-0.355933	2.77652	0.116004	1	NOT
ASTEI05070	-0.111363	3.99875	0.253457	0.621826	1	NOT
ASTEI05071	0.168149	6.48312	1.15655	0.29886	1	NOT
ASTEI05072	-0.559751	0.821888	3.2062	0.166468	1	NOT
ASTEI05073	-0.0794904	4.21877	0.163029	0.691974	1	NOT
ASTEI05074	-0.1359	4.07523	0.246885	0.626345	1	NOT
ASTEI05075	0.0167011	9.45387	0.0286459	0.867818	1	NOT
ASTEI05076	0.51999	-0.539011	0.724813	0.407705	1	NOT
ASTEI05077	-0.0854323	7.89382	0.359537	0.557545	1	NOT
ASTEI05078	-0.221574	4.79534	1.28118	0.275118	1	NOT
ASTEI05079	-0.28933	3.68987	1.20149	0.289989	1	NOT
ASTEI05080	-0.0478393	4.18807	0.0407579	0.842667	1	NOT
ASTEI05081	0.0993292	4.53986	0.541846	0.472811	1	NOT
ASTEI05082	-0.0338729	5.20715	0.111826	0.742618	1	NOT
ASTEI05083	-0.125392	7.20413	0.39058	0.541209	1	NOT
ASTEI05084	0.0222072	5.58714	0.0517406	0.823075	1	NOT
ASTEI05085	-0.0262486	6.56086	0.0575214	0.813643	1	NOT
ASTEI05086	0.0459226	5.87082	0.105206	0.750064	1	NOT
ASTEI05087	-0.111921	7.4387	0.325543	0.576585	1	NOT
ASTEI050821	-0.0609225	5.37956	0.138025	0.71535	1	NOT
ASTEI05089	-0.0226138	5.96544	0.0520134	0.822618	1	NOT
ASTEI05090	-0.0580807	6.18613	0.547245	0.470651	1	NOT
ASTEI050823	0.112269	5.93088	0.975972	0.338571	1	NOT
ASTEI05092	0.0375257	6.08962	0.161547	0.693298	1	NOT
ASTEI05093	-0.0206993	10.6376	0.0299547	0.864863	1	NOT
ASTEI05094	0.0477334	3.7797	0.0805263	0.780392	1	NOT
ASTEI05095	-0.029384	5.16793	0.0501423	0.82578	1	NOT
ASTEI05097	-0.0871201	6.19834	0.215042	0.649376	1	NOT
ASTEI05098	-0.0680266	4.42457	0.0617973	0.806985	1	NOT
ASTEI05099	0.00611616	3.74063	0.0011628	0.973239	1	NOT
ASTEI05100	0.171131	1.91862	0.142229	0.711258	1	NOT
ASTEI05101	0.64177	4.5418	1.34027	0.26475	1	NOT
ASTEI05102	-0.0460183	0.586377	0.00386635	0.951225	1	NOT
ASTEI05104	-0.0260108	2.90096	0.0110528	0.917638	1	NOT
ASTEI05105	-0.76277	-0.0107325	3.13593	0.0965118	1	NOT
ASTEI05106	-0.195041	1.81619	0.210362	0.652936	1	NOT
ASTEI05108	-0.186829	1.55781	0.247092	0.626201	1	NOT
ASTEI05112	0.0434253	6.84125	0.126878	0.726558	1	NOT
ASTEI05113	-0.189227	7.00348	1.77118	0.202742	1	NOT
ASTEI05115	-0.0837802	1.54389	0.0426844	0.839047	1	NOT
ASTEI05116	0.0944981	3.30375	0.0304481	0.863767	1	NOT
ASTEI05117	0.0362992	5.7707	0.100883	0.755068	1	NOT
ASTEI05118	0.0253141	6.9079	0.0488446	0.82801	1	NOT
ASTEI05119	-0.0466462	6.43754	0.0921817	0.765514	1	NOT
ASTEI05121	1.10711	1.30254	3.32955	0.0876444	1	NOT
ASTEI05122	0.107993	3.70169	0.234767	0.634879	1	NOT
ASTEI05123	0.583484	4.76626	5.45067	0.0335812	1	NOT
ASTEI05124	0.0520404	7.40724	0.136242	0.717107	1	NOT
ASTEI05125	0.695366	8.95537	5.34885	0.0350457	1	NOT
ASTEI05127	-0.20383	1.88843	0.413286	0.529829	1	NOT
ASTEI05128	-0.0336586	6.35063	0.163877	0.691218	1	NOT
ASTEI05129	0.0817519	5.29234	0.10864	0.74617	1	NOT
ASTEI05130	0.0336555	5.83286	0.0952492	0.761772	1	NOT
ASTEI05131	-0.39414	0.776619	0.738322	0.403469	1	NOT
ASTEI05132	0.00589878	7.7746	0.000266548	0.987185	1	NOT
ASTEI051271	0.183099	3.51126	0.3287	0.574761	1	NOT
ASTEI05135	0.220269	3.97206	0.51349	0.484434	1	NOT
ASTEI05138	-0.300323	2.60334	1.21656	0.287093	1	NOT
ASTEI05139	-0.17141	2.60909	0.33696	0.570046	1	NOT
ASTEI05140	0.245743	1.57059	0.114864	0.739282	1	NOT
ASTEI05141	0.0678322	3.95091	0.0402041	0.843725	1	NOT
ASTEI05142	-0.197982	4.51774	0.995412	0.333951	1	NOT
ASTEI05143	-1.25701	-1.10586	0.967213	0.340683	1	NOT
ASTEI05144	-0.0280941	4.54117	0.0341224	0.855874	1	NOT
ASTEI05145	-0.148472	6.11358	0.378011	0.547711	1	NOT
ASTEI05146	-0.06411	6.53522	0.40591	0.533476	1	NOT
ASTEI05147	-0.0851215	7.84652	0.208909	0.65405	1	NOT
ASTEI05148	-0.116092	6.70635	0.327634	0.575376	1	NOT
ASTEI05149	-0.0017386	5.59769	0.000134891	0.990884	1	NOT
ASTEI05150	-0.0113869	2.86401	0.00290537	0.957712	1	NOT
ASTEI05151	-0.227657	2.5364	1.14939	0.300308	1	NOT
ASTEI05152	-0.0280786	4.40524	0.0130125	0.910665	1	NOT
ASTEI05153	-0.0954204	5.74749	0.369792	0.552044	1	NOT
ASTEI05154	-0.0176736	5.99888	0.0151968	0.903495	1	NOT
ASTEI05155	-0.00811738	7.75509	0.00150237	0.969583	1	NOT
ASTEI05156	-0.178079	6.57149	1.61933	0.222195	1	NOT
ASTEI05157	-0.0601718	6.94242	0.0359209	0.852172	1	NOT
ASTEI05158	-0.218027	3.39396	2.14788	0.163027	1	NOT
ASTEI05159	-0.133482	5.3592	1.05195	0.321012	1	NOT
ASTEI05160	0.0701703	6.74291	0.769763	0.393867	1	NOT
ASTEI05161	0.109368	6.90686	1.04185	0.323271	1	NOT
ASTEI05162	-0.678989	0.627378	2.50721	0.133787	1	NOT
ASTEI05163	0.0988064	-0.288271	0.0494562	0.826955	1	NOT
ASTEI05164	-0.261116	1.49343	0.105185	0.750088	1	NOT
ASTEI051572	0.0367908	6.96415	0.0696906	0.795313	1	NOT
ASTEI051573	0.0721384	5.3935	0.653131	0.43139	1	NOT
ASTEI051574	0.0101105	7.217	0.00660749	0.936269	1	NOT
ASTEI05168	-0.0452552	6.52908	0.0920284	0.765703	1	NOT
ASTEI05169	-0.0705827	7.91547	0.13866	0.714728	1	NOT
ASTEI05170	0.131314	6.01236	2.04673	0.172651	1	NOT
ASTEI05176	0.700978	0.334243	2.47383	0.136216	1	NOT
ASTEI11426	0.346672	1.98411	1.51699	0.236682	1	NOT
ASTEI11402	-0.201571	5.23478	0.412029	0.530448	1	NOT
ASTEI11743	0.0772895	0.981113	0.0100317	0.92152	1	NOT
ASTEI11363	0.228186	2.22384	0.463027	0.506386	1	NOT
ASTEI11317	-0.26066	3.50783	0.780629	0.390629	1	NOT
ASTEI10696	-0.00588512	3.13644	0.00151856	0.96942	1	NOT
ASTEI10697	-0.0548028	2.24343	0.123834	0.729716	1	NOT
ASTEI10698	-0.102571	4.41888	0.421344	0.525898	1	NOT
ASTEI10699	0.0272784	8.20433	0.0196318	0.890399	1	NOT
ASTEI10700	-0.0794394	6.56531	0.138747	0.714642	1	NOT
ASTEI10701	-0.0240962	7.58618	0.0332739	0.857656	1	NOT
ASTEI10702	-0.0138534	5.75953	0.0173321	0.896977	1	NOT
ASTEI10703	0.0660354	6.68154	0.487492	0.49553	1	NOT
ASTEI10704	0.00400796	6.09523	0.00091222	0.976296	1	NOT
ASTEI10705	0.0521972	5.50221	0.247135	0.626172	1	NOT
ASTEI10706	-0.101898	6.4686	0.597084	0.451473	1	NOT
ASTEI10707	0.574054	4.12978	2.91037	0.108235	1	NOT
ASTEI10708	0.112635	3.813	0.603629	0.44905	1	NOT
ASTEI06155	0.0324889	0.548612	0.00447349	0.947541	1	NOT
ASTEI06157	0.0437206	5.50186	0.153559	0.700565	1	NOT
ASTEI06158	0.0174086	5.37585	0.0276609	0.870088	1	NOT
ASTEI06159	0.198769	5.38465	2.48723	0.135234	1	NOT
ASTEI06160	-0.0608697	3.67822	0.0853022	0.774162	1	NOT
ASTEI06162	-0.0243663	5.84218	0.0211402	0.886297	1	NOT
ASTEI06163	0.0784565	1.41856	0.100755	0.755219	1	NOT
ASTEI06164	0.0548094	7.18303	0.166351	0.689029	1	NOT
ASTEI06165	-0.59569	4.0163	1.77438	0.202356	1	NOT
ASTEI06166	0.0989599	8.59128	0.412804	0.530066	1	NOT
ASTEI06167	0.608658	0.684562	1.54777	0.232199	1	NOT
ASTEI06168	0.0815294	6.3653	0.450447	0.512135	1	NOT
ASTEI06169	0.0425136	5.41605	0.0639168	0.803776	1	NOT
ASTEI06170	0.0350798	4.29481	0.0320852	0.860193	1	NOT
ASTEI06171	0.198073	0.956416	0.172888	0.683334	1	NOT
ASTEI06172	0.0117506	7.96241	0.00575069	0.940535	1	NOT
ASTEI06173	0.0663751	0.6135	0.0333613	0.857472	1	NOT
ASTEI06174	-0.151116	9.03715	0.487904	0.495351	1	NOT
ASTEI06175	0.35797	4.9139	0.429723	0.521866	1	NOT
ASTEI06176	0.0289113	3.74049	0.00557318	0.941458	1	NOT
ASTEI06177	0.479984	6.38485	5.82607	0.0287617	1	NOT
ASTEI06178	0.356912	4.98545	4.72916	0.0457416	1	NOT
ASTEI06179	-0.019343	5.59797	0.0164687	0.89956	1	NOT
ASTEI06180	-0.170355	4.00937	0.706746	0.41348	1	NOT
ASTEI06182	-0.27547	1.59701	0.537125	0.474713	1	NOT
ASTEI06183	0.214127	1.58193	0.210518	0.652816	1	NOT
ASTEI06184	-0.058466	3.11984	0.0377315	0.84854	1	NOT
ASTEI11157	0.146689	4.98757	0.828761	0.376759	1	NOT
ASTEI10516	-0.608319	0.12323	1.81489	0.197549	1	NOT
ASTEI10517	0.340918	-0.192897	0.513214	0.48455	1	NOT
ASTEI10518	-0.0957355	5.68449	0.120291	0.733447	1	NOT
ASTEI10519	0.337053	1.71795	0.597944	0.451153	1	NOT
ASTEI10521	0.304136	3.4075	0.873888	0.36441	1	NOT
ASTEI11241	0.0686441	5.43234	0.26549	0.613742	1	NOT
ASTEI11359	0.185339	1.80942	0.2668	0.612876	1	NOT
ASTEI11086	0.168813	5.68172	1.04916	0.321633	1	NOT
ASTEI11087	0.0104136	8.55569	0.00830177	0.928585	1	NOT
ASTEI06764	-0.125275	5.67652	0.564453	0.463879	1	NOT
ASTEI06765	-0.0466097	5.26695	0.0766682	0.785572	1	NOT
ASTEI06766	-0.0701849	6.01268	0.55089	0.469203	1	NOT
ASTEI06767	0.0373346	4.97399	0.10558	0.749636	1	NOT
ASTEI06768	-0.190979	4.23981	0.503721	0.488553	1	NOT
ASTEI06769	-0.0198441	5.89313	0.0131867	0.910071	1	NOT
ASTEI06770	-0.081735	5.91184	0.521613	0.481055	1	NOT
ASTEI06771	0.0355229	4.39695	0.0330034	0.858229	1	NOT
ASTEI06772	-0.0464033	6.31182	0.117169	0.736785	1	NOT
ASTEI06773	-0.0842023	5.80669	0.119048	0.734769	1	NOT
ASTEI06774	0.0880453	5.57135	0.390623	0.541187	1	NOT
ASTEI06775	-0.00273253	7.79993	0.000241674	0.987798	1	NOT
ASTEI06776	0.0834882	4.20904	0.100319	0.75573	1	NOT
ASTEI06777	-0.103015	6.80777	0.761354	0.396401	1	NOT
ASTEI06778	0.0613022	7.45046	0.0712937	0.79303	1	NOT
ASTEI06782	-0.281164	-0.308913	0.376721	0.548386	1	NOT
ASTEI06784	0.181282	2.15066	0.322563	0.578317	1	NOT
ASTEI06786	0.0231515	1.46593	0.00485016	0.94538	1	NOT
ASTEI06787	-0.0798626	5.99035	0.0546537	0.818256	1	NOT
ASTEI06788	0.0241864	7.49998	0.0481934	0.829141	1	NOT
ASTEI06789	-0.0842172	5.81465	0.0858731	0.77343	1	NOT
ASTEI06790	-0.101445	3.58539	0.167992	0.687587	1	NOT
ASTEI06791	-0.0435303	7.96116	0.0591186	0.811126	1	NOT
ASTEI06792	0.272847	0.63022	0.519996	0.481724	1	NOT
ASTEI06793	-0.0707598	6.35003	0.13367	0.719665	1	NOT
ASTEI06795	0.00682706	6.86824	0.00318539	0.955723	1	NOT
ASTEI06796	0.260211	0.695388	0.579726	0.458003	1	NOT
ASTEI06797	-0.0614984	3.39169	0.0390358	0.84598	1	NOT
ASTEI06798	0.136901	4.92945	0.913746	0.353992	1	NOT
ASTEI06799	-0.0984536	4.6263	0.67313	0.424569	1	NOT
ASTEI06800	-0.066391	8.75058	0.222462	0.64383	1	NOT
ASTEI06801	-0.0665568	6.58844	0.271818	0.609584	1	NOT
ASTEI06802	-0.0233542	5.17243	0.00430448	0.94854	1	NOT
ASTEI06803	-0.0267503	8.29174	0.0592762	0.81088	1	NOT
ASTEI06804	0.100005	8.25052	1.1128	0.307858	1	NOT
ASTEI06805	0.0107486	4.3732	0.0018834	0.965946	1	NOT
ASTEI06806	0.00693789	7.50412	0.00125485	0.9722	1	NOT
ASTEI06807	-0.0608255	8.10218	0.292841	0.596202	1	NOT
ASTEI06808	0.0899243	4.28024	0.504426	0.488253	1	NOT
ASTEI06809	0.424138	7.75905	0.546303	0.471027	1	NOT
ASTEI06810	-0.276973	1.21803	0.637364	0.436892	1	NOT
ASTEI06811	-0.0366376	2.10103	0.00780978	0.930727	1	NOT
ASTEI06812	-0.206068	1.92891	0.281526	0.603324	1	NOT
ASTEI06813	0.0942192	6.9797	0.049854	0.826273	1	NOT
ASTEI06814	0.0204668	8.05385	0.0146073	0.905375	1	NOT
ASTEI06815	-0.0268032	3.7568	0.00713007	0.933802	1	NOT
ASTEI06816	0.0709201	8.0185	0.390667	0.541165	1	NOT
ASTEI06817	0.01521	5.51704	0.0357667	0.852485	1	NOT
ASTEI06818	-0.269436	1.41334	1.08972	0.312757	1	NOT
ASTEI06819	-0.126943	-0.316293	0.042012	0.840301	1	NOT
ASTEI06822	0.0173582	0.957217	5.5517e-05	0.994151	1	NOT
ASTEI11676	0.357055	0.462353	0.6806	0.422064	1	NOT
ASTEI11407	-0.0793857	4.22396	0.447103	0.513682	1	NOT
ASTEI11712	-0.129348	3.15958	0.0624463	0.805997	1	NOT
ASTEI11091	-0.046846	5.36456	0.123884	0.729664	1	NOT
ASTEI11011	0.163759	1.46297	0.276953	0.606255	1	NOT
ASTEI11638	0.0284609	3.65116	0.0370088	0.849979	1	NOT
ASTEI11135	-0.171642	-0.109475	0.115506	0.738584	1	NOT
ASTEI10025	-0.123251	6.63399	0.144585	0.708995	1	NOT
ASTEI10027	-0.135207	9.48165	0.216504	0.648275	1	NOT
ASTEI10030	0.767975	-0.408057	1.72543	0.208365	1	NOT
ASTEI10032	2.35296	3.83818	2.50252	0.134125	1	NOT
ASTEI10033	0.684605	9.36457	0.868532	0.365845	1	NOT
ASTEI10034	-0.0639655	5.32966	0.329932	0.574053	1	NOT
ASTEI10035	0.0357645	7.03134	0.178121	0.678867	1	NOT
ASTEI10038	-0.315248	5.89091	0.676155	0.423552	1	NOT
ASTEI10039	0.0689181	4.74253	0.267607	0.612344	1	NOT
ASTEI10041	0.0949074	1.44096	0.108483	0.746346	1	NOT
ASTEI10042	-0.025626	1.19676	0.00365852	0.952552	1	NOT
ASTEI10044	0.0418913	6.28458	0.0245311	0.87759	1	NOT
ASTEI10045	0.126877	4.79144	0.201915	0.659484	1	NOT
ASTEI10046	0.0581603	6.50756	0.0683962	0.797176	1	NOT
ASTEI10047	0.00782194	5.35572	0.00460856	0.946756	1	NOT
ASTEI10048	0.00935086	8.27452	0.00556494	0.941501	1	NOT
ASTEI10049	-0.0119569	3.7125	0.00492548	0.944959	1	NOT
ASTEI10050	-0.0419684	2.91019	0.00518342	0.943538	1	NOT
ASTEI10051	0.247508	6.21736	0.19577	0.664352	1	NOT
ASTEI10053	0.0502863	4.52587	0.0229926	0.881459	1	NOT
ASTEI10054	0.116524	1.25168	0.0737782	0.789546	1	NOT
ASTEI11588	0.882714	2.81416	3.67257	0.0742001	1	NOT
ASTEI11647	-0.264457	4.49025	0.661382	0.428555	1	NOT
ASTEI11534	0.0326327	5.18132	0.058756	0.811694	1	NOT
ASTEI11436	0.102106	8.80605	0.111879	0.742559	1	NOT
ASTEI11415	-0.345228	0.998749	0.980566	0.337471	1	NOT
ASTEI10970	0.0512093	4.57108	0.033557	0.857059	1	NOT
ASTEI10971	-0.0521683	5.39001	0.19354	0.666141	1	NOT
ASTEI10972	0.62834	2.11244	3.153	0.0956885	1	NOT
ASTEI10973	-0.0750747	5.53545	0.381386	0.54595	1	NOT
ASTEI10974	-0.0333527	4.71973	0.031535	0.861383	1	NOT
ASTEI11682	0.535943	1.38311	1.56133	0.230259	1	NOT
ASTEI11348	0.021667	7.15263	5.84873e-05	0.993997	1	NOT
ASTEI11456	-0.00882253	7.87102	0.00515949	0.943669	1	NOT
ASTEI03915	0.347686	-0.525998	0.751752	0.399324	1	NOT
ASTEI03916	-0.0624425	6.01619	0.111282	0.74322	1	NOT
ASTEI03917	0.0252933	6.53966	0.068898	0.796452	1	NOT
ASTEI03918	0.0496764	4.53744	0.0392453	0.845573	1	NOT
ASTEI03919	0.244733	4.44851	0.515684	0.483517	1	NOT
ASTEI03922	0.0723752	4.43259	0.051693	0.823155	1	NOT
ASTEI03923	0.197363	7.57315	0.257136	0.619329	1	NOT
ASTEI03924	-0.198924	5.60924	1.16855	0.296454	1	NOT
ASTEI03925	-0.0786922	7.14007	0.0603318	0.809239	1	NOT
ASTEI03926	-0.418319	1.1337	1.14552	0.301093	1	NOT
ASTEI03928	0.0482211	8.07589	0.120095	0.733654	1	NOT
ASTEI03929	0.306084	6.5537	1.80959	0.198169	1	NOT
ASTEI03930	-0.169685	4.43819	0.23114	0.637486	1	NOT
ASTEI03931	0.111817	5.73604	0.265328	0.613849	1	NOT
ASTEI03932	-0.0714801	6.22023	0.245604	0.627234	1	NOT
ASTEI03933	-0.123334	2.19073	0.120761	0.732948	1	NOT
ASTEI03934	-0.0518269	4.9036	0.137943	0.71543	1	NOT
ASTEI03935	0.495045	4.28978	1.51498	0.236979	1	NOT
ASTEI03936	-0.0700129	5.66115	0.0530218	0.820938	1	NOT
ASTEI03937	0.039342	5.2651	0.193286	0.666346	1	NOT
ASTEI03938	0.0331828	5.00692	0.135086	0.718254	1	NOT
ASTEI03939	0.122283	5.80651	0.760779	0.396575	1	NOT
ASTEI03940	-0.105526	6.1235	0.700923	0.415368	1	NOT
ASTEI03941	0.0944325	9.17219	0.241386	0.630184	1	NOT
ASTEI03942	-0.0675136	7.8717	0.557648	0.466537	1	NOT
ASTEI03943	0.134054	4.54266	0.935288	0.348541	1	NOT
ASTEI03944	-0.151024	3.57048	0.423048	0.525073	1	NOT
ASTEI03945	0.0686083	6.51287	0.0518964	0.822814	1	NOT
ASTEI03946	-0.38001	4.47191	1.02551	0.326972	1	NOT
ASTEI03947	0.0776122	6.65659	0.503152	0.488794	1	NOT
ASTEI03948	-0.0977364	7.34463	0.268719	0.611612	1	NOT
ASTEI03951	0.00332333	4.80559	0.00018053	0.989454	1	NOT
ASTEI03952	0.0144633	8.12886	0.0321048	0.860151	1	NOT
ASTEI03953	0.0848554	6.93092	0.0806429	0.780237	1	NOT
ASTEI03954	0.00327025	4.86452	0.000333713	0.985661	1	NOT
ASTEI03955	0.0677286	4.82245	0.28884	0.5987	1	NOT
ASTEI03956	0.123169	5.50315	0.0945169	0.762659	1	NOT
ASTEI03957	0.313168	3.3186	1.7524	0.205026	1	NOT
ASTEI03959	0.362235	3.59692	1.20944	0.288456	1	NOT
ASTEI03960	-0.173737	3.61954	1.586	0.226784	1	NOT
ASTEI03961	-0.0347672	4.87367	0.0253844	0.875499	1	NOT
ASTEI03962	-0.096625	2.67309	0.161915	0.692969	1	NOT
ASTEI03963	-0.00169919	3.01495	2.7862e-05	0.995857	1	NOT
ASTEI03964	-0.167564	3.56641	0.452311	0.511276	1	NOT
ASTEI03965	0.112457	5.0893	0.818726	0.379589	1	NOT
ASTEI03966	0.0936559	6.40219	0.753455	0.398803	1	NOT
ASTEI03967	-0.0768234	4.35937	0.407882	0.532497	1	NOT
ASTEI03968	0.0233529	4.31031	0.00788221	0.930408	1	NOT
ASTEI03969	0.00840839	7.11558	0.0105015	0.91971	1	NOT
ASTEI03970	-0.161693	4.49021	0.62401	0.44164	1	NOT
ASTEI03971	-0.131711	3.20254	0.302418	0.590313	1	NOT
ASTEI03972	0.0850779	6.12701	0.714806	0.410888	1	NOT
ASTEI03973	0.0667135	2.84111	0.0435208	0.837501	1	NOT
ASTEI03974	0.267469	2.63525	0.260325	0.617183	1	NOT
ASTEI03975	-0.207777	4.31954	0.594651	0.452379	1	NOT
ASTEI03979	0.0925125	2.03466	0.0940891	0.763179	1	NOT
ASTEI03980	0.0410261	9.82939	0.0584912	0.81211	1	NOT
ASTEI03981	0.0293673	5.37457	0.0557326	0.816506	1	NOT
ASTEI03982	-0.0608094	3.71522	0.147229	0.70648	1	NOT
ASTEI03983	0.0913305	2.80602	0.135896	0.717449	1	NOT
ASTEI03984	-0.410769	-0.0333928	0.528985	0.478023	1	NOT
ASTEI03985	0.0594253	6.36463	0.278461	0.605285	1	NOT
ASTEI03986	0.0121641	5.65547	0.00625192	0.938003	1	NOT
ASTEI03987	0.2006	5.00914	0.428486	0.522458	1	NOT
ASTEI03988	0.151016	6.32186	1.52426	0.235614	1	NOT
ASTEI03989	-0.0465777	8.30716	0.0411157	0.841988	1	NOT
ASTEI03990	-0.0367158	4.1138	0.0466028	0.831937	1	NOT
ASTEI03991	0.023346	5.17327	0.0538541	0.819565	1	NOT
ASTEI03992	0.140196	3.99892	0.450593	0.512067	1	NOT
ASTEI03993	1.24924	4.83243	5.42432	0.0339533	1	POSITIVE
ASTEI03994	0.0349445	1.18335	0.00335028	0.954593	1	NOT
ASTEI03995	0.484346	4.90084	1.83466	0.195256	1	NOT
ASTEI03996	0.316268	1.64413	1.27427	0.276367	1	NOT
ASTEI03997	-0.0333289	6.37723	0.0407593	0.842665	1	NOT
ASTEI03998	-0.0694836	5.81341	0.0233836	0.880463	1	NOT
ASTEI03999	-0.18533	8.02994	0.573943	0.460213	1	NOT
ASTEI04000	-0.143425	7.50801	0.252732	0.622321	1	NOT
ASTEI04001	-0.0394814	6.89754	0.0788938	0.782567	1	NOT
ASTEI04002	-0.0102086	7.36333	0.00992774	0.921926	1	NOT
ASTEI04003	-0.01092	6.59361	0.0072548	0.933227	1	NOT
ASTEI04004	-0.0256457	5.87649	0.0540126	0.819305	1	NOT
ASTEI04005	-0.0277722	7.74695	0.0836097	0.776348	1	NOT
ASTEI04006	0.0914852	6.09298	0.389458	0.541784	1	NOT
ASTEI04007	-0.0112226	6.06959	0.00559066	0.941367	1	NOT
ASTEI04010	0.151008	-0.71981	0.0430011	0.83846	1	NOT
ASTEI04011	0.249037	-0.351494	0.232367	0.636601	1	NOT
ASTEI04012	0.00174302	6.1767	0.000175273	0.989608	1	NOT
ASTEI04013	0.306685	1.45399	0.47486	0.501084	1	NOT
ASTEI04014	-0.226733	0.0794064	0.443574	0.586064	1	NOT
ASTEI04015	0.0295006	5.63944	0.115966	0.738085	1	NOT
ASTEI04016	-0.177409	5.54695	0.389386	0.541821	1	NOT
ASTEI04017	-0.0193619	4.64549	0.0401823	0.843766	1	NOT
ASTEI04018	-0.304439	1.86022	1.2851	0.274414	1	NOT
ASTEI04019	-0.0723635	2.20069	0.0576857	0.813382	1	NOT
ASTEI04020	-0.0372633	5.84962	0.0901304	0.768054	1	NOT
ASTEI04021	0.331168	6.18169	4.0334	0.0626096	1	NOT
ASTEI04022	-0.00700504	5.37925	0.00276047	0.958779	1	NOT
ASTEI04023	-0.178644	7.05682	0.634971	0.437736	1	NOT
ASTEI04024	-0.0766255	7.52086	0.209708	0.653437	1	NOT
ASTEI04025	-0.0750532	1.42261	0.061314	0.807725	1	NOT
ASTEI04026	0.362508	4.78947	0.69411	0.417594	1	NOT
ASTEI04027	0.0300949	5.74921	0.0361249	0.851758	1	NOT
ASTEI04028	-0.0502309	8.06353	0.0263628	0.873144	1	NOT
ASTEI04029	0.00358215	5.50261	0.00073301	0.978751	1	NOT
ASTEI04030	-0.168542	5.62311	0.68347	0.421109	1	NOT
ASTEI04031	-0.0554944	5.66818	0.123844	0.729705	1	NOT
ASTEI04032	-0.0416351	7.36975	0.091143	0.766796	1	NOT
ASTEI04033	0.0406398	6.69487	0.196399	0.663849	1	NOT
ASTEI04034	0.0992795	5.06593	0.17969	0.677543	1	NOT
ASTEI04035	-0.00439763	7.17717	0.000230585	0.988081	1	NOT
ASTEI04036	-0.161461	4.44952	0.946444	0.345766	1	NOT
ASTEI04037	-0.191172	4.22451	0.544082	0.471914	1	NOT
ASTEI04038	-0.0307995	1.77558	0.0166134	0.899123	1	NOT
ASTEI11439	0.0360852	2.93814	0.013614	0.908633	1	NOT
ASTEI04399	-0.0143028	5.32244	0.0115506	0.915811	1	NOT
ASTEI04400	-0.0211668	5.79745	0.0225901	0.882493	1	NOT
ASTEI04401	-0.290934	1.1769	0.483474	0.497285	1	NOT
ASTEI04402	0.0705391	2.78375	0.0171394	0.897547	1	NOT
ASTEI04403	0.0491892	3.86485	0.00911642	0.925174	1	NOT
ASTEI04404	-0.0192669	-0.106244	0.000684068	0.979472	1	NOT
ASTEI04405	0.0142548	8.9841	0.000132497	0.990965	1	NOT
ASTEI04406	-0.586402	-0.488223	0.660405	0.428889	1	NOT
ASTEI04407	0.893203	4.83636	3.31079	0.0884598	1	NOT
ASTEI04408	0.0404182	6.12492	0.0384251	0.847173	1	NOT
ASTEI04409	-0.102503	8.13492	0.645424	0.434065	1	NOT
ASTEI04410	0.0117094	5.7303	0.00733407	0.932865	1	NOT
ASTEI04411	-0.169279	7.47284	0.341332	0.567582	1	NOT
ASTEI04412	0.388932	6.20765	1.76346	0.203677	1	NOT
ASTEI04413	0.0125478	7.31295	0.00644549	0.937053	1	NOT
ASTEI04414	0.0705887	3.8563	0.00482828	0.945503	1	NOT
ASTEI04415	0.552117	9.60476	1.41358	0.2526	1	NOT
ASTEI04416	0.380539	4.34566	0.996293	0.333744	1	NOT
ASTEI04417	-0.00355752	5.65521	0.000972233	0.975529	1	NOT
ASTEI04418	-0.0151116	5.71311	0.00754471	0.93191	1	NOT
ASTEI04419	0.0726925	8.44271	0.531681	0.476922	1	NOT
ASTEI04420	-0.163301	4.40599	0.970695	0.339841	1	NOT
ASTEI04421	0.00951811	6.23032	0.0125422	0.912287	1	NOT
ASTEI04422	0.0347436	6.71338	0.0339541	0.856226	1	NOT
ASTEI04423	0.0733316	4.81384	0.152371	0.701664	1	NOT
ASTEI04424	0.199864	4.1188	1.76369	0.203649	1	NOT
ASTEI04425	-0.0116439	5.02834	0.00440616	0.947936	1	NOT
ASTEI04426	0.105989	6.27998	0.655092	0.430713	1	NOT
ASTEI04427	-0.133106	7.18197	0.435296	0.519217	1	NOT
ASTEI04428	-0.13556	5.77238	1.14303	0.3016	1	NOT
ASTEI04429	-0.0234228	6.05139	0.00868668	0.926953	1	NOT
ASTEI04430	0.364851	8.03568	0.993797	0.334331	1	NOT
ASTEI04431	-0.130922	4.18313	0.241172	0.630334	1	NOT
ASTEI04432	0.212532	4.70609	3.26811	0.0903486	1	NOT
ASTEI04433	0.314629	3.68503	1.12964	0.30435	1	NOT
ASTEI04434	-0.0206555	6.77889	0.0564548	0.815344	1	NOT
ASTEI04435	0.0333211	7.51357	0.0496579	0.826609	1	NOT
ASTEI04436	0.127861	6.50031	0.22163	0.644447	1	NOT
ASTEI04437	0.0474508	2.24361	0.0161931	0.900399	1	NOT
ASTEI04438	0.00100833	9.11055	3.08351e-05	0.995641	1	NOT
ASTEI04439	-0.98413	6.97827	7.13107	0.0172476	1	NOT
ASTEI04440	-0.148144	6.49973	1.37958	0.258141	1	NOT
ASTEI04441	-0.486572	1.57092	3.94435	0.0652584	1	NOT
ASTEI04442	0.272744	-0.113929	0.549587	0.46972	1	NOT
ASTEI04443	-0.180177	-0.680253	0.113254	0.741043	1	NOT
ASTEI04444	-0.555105	0.145436	1.61799	0.222377	1	NOT
ASTEI04446	-0.00518463	7.30342	0.000761958	0.978335	1	NOT
ASTEI04447	-0.00264108	7.37323	0.000695249	0.979305	1	NOT
ASTEI04448	0.0823581	7.55623	0.397569	0.537658	1	NOT
ASTEI04449	0.0180934	5.22606	0.00879211	0.926512	1	NOT
ASTEI04450	0.0491754	6.41235	0.118735	0.735104	1	NOT
ASTEI04451	-0.00266677	4.44812	0.000221115	0.988328	1	NOT
ASTEI04452	0.12943	6.63933	1.98733	0.178635	1	NOT
ASTEI04453	-0.113395	2.8902	0.387041	0.543025	1	NOT
ASTEI04454	-0.126704	4.10131	1.30154	0.271486	1	NOT
ASTEI04456	0.340508	-0.623507	0.993986	0.426867	1	NOT
ASTEI04457	-0.352599	1.83425	0.916966	0.35317	1	NOT
ASTEI04458	0.0195908	5.18282	0.00954998	0.923421	1	NOT
ASTEI04459	-0.0371375	7.67953	0.126343	0.72711	1	NOT
ASTEI04460	0.103947	3.51092	0.269127	0.611344	1	NOT
ASTEI04461	0.148539	5.66565	0.987995	0.335703	1	NOT
ASTEI04462	-0.180162	3.48505	0.909717	0.355026	1	NOT
ASTEI04463	0.0890162	6.5166	0.332773	0.572427	1	NOT
ASTEI04464	-0.0453268	4.50525	0.00373252	0.952075	1	NOT
ASTEI04465	0.0550152	5.62233	0.298757	0.59255	1	NOT
ASTEI04466	0.188441	6.93305	0.24657	0.626563	1	NOT
ASTEI04467	0.0256218	8.05201	0.00605661	0.938977	1	NOT
ASTEI04468	0.24283	10.8847	0.786142	0.389002	1	NOT
ASTEI04469	0.149426	1.63758	0.212337	0.651428	1	NOT
ASTEI04470	-0.159737	7.51194	0.332534	0.572563	1	NOT
ASTEI04471	-0.588928	5.68588	2.92023	0.107688	1	NOT
ASTEI04472	-0.302601	5.50179	1.21951	0.286531	1	NOT
ASTEI04473	-0.425189	6.38948	3.18006	0.0943999	1	NOT
ASTEI04474	0.149156	2.41783	0.401346	0.535757	1	NOT
ASTEI04475	0.529974	0.964237	2.37896	0.143419	1	NOT
ASTEI04476	0.0156948	5.07576	0.0104563	0.919882	1	NOT
ASTEI04477	0.0828173	7.05318	0.799904	0.384984	1	NOT
ASTEI04478	0.0539361	7.12829	0.189615	0.669321	1	NOT
ASTEI04479	0.0103317	5.01435	0.00960728	0.923192	1	NOT
ASTEI04480	0.0677489	7.60787	0.112823	0.741518	1	NOT
ASTEI04481	-0.0127339	4.61302	0.0101649	0.921002	1	NOT
ASTEI04482	0.030156	4.73413	0.00630478	0.937742	1	NOT
ASTEI04484	-0.115423	4.38846	0.496464	0.491651	1	NOT
ASTEI04485	0.125296	5.38967	0.91799	0.352909	1	NOT
ASTEI04486	0.0643243	6.41522	0.222777	0.643597	1	NOT
ASTEI04491	-0.0200876	5.85133	0.0113095	0.91669	1	NOT
ASTEI04492	0.121718	1.17885	0.200194	0.660837	1	NOT
ASTEI04493	0.0413178	5.43027	0.0423312	0.839704	1	NOT
ASTEI04494	0.201315	2.45368	0.3254	0.576668	1	NOT
ASTEI04495	0.338414	0.779121	0.792407	0.387165	1	NOT
ASTEI04496	-0.0442561	1.67022	0.0106033	0.919323	1	NOT
ASTEI04497	-0.17666	0.60338	0.357342	0.558736	1	NOT
ASTEI04498	-0.0704333	5.65615	0.151597	0.702382	1	NOT
ASTEI04500	-0.0762066	7.56376	0.0857299	0.773613	1	NOT
ASTEI04501	-0.112649	3.28179	0.438672	0.517623	1	NOT
ASTEI04502	0.0949054	5.87072	0.849461	0.371019	1	NOT
ASTEI04503	-0.0518222	5.84756	0.163224	0.6918	1	NOT
ASTEI04504	0.105205	8.89424	0.35968	0.557467	1	NOT
ASTEI04505	-0.109506	6.35936	0.21557	0.648978	1	NOT
ASTEI04506	0.581499	-0.359387	0.880174	0.362738	1	NOT
ASTEI04507	-0.0442405	7.56369	0.126268	0.727188	1	NOT
ASTEI04508	-0.206414	-1.06807	0.0470045	0.831226	1	NOT
ASTEI04510	0.20034	-0.123048	0.158223	0.696296	1	NOT
ASTEI04511	-0.102085	5.90838	0.37283	0.550434	1	NOT
ASTEI04512	-0.135796	6.05699	0.467892	0.504194	1	NOT
ASTEI04513	-0.124195	0.966145	0.0799437	0.781165	1	NOT
ASTEI04514	-0.0434936	7.58557	0.013738	0.90822	1	NOT
ASTEI04515	-0.0379341	5.33539	0.111952	0.742478	1	NOT
ASTEI04516	0.21586	1.80548	0.351315	0.562034	1	NOT
ASTEI04517	-0.188781	2.6211	0.592534	0.453169	1	NOT
ASTEI04518	-0.20798	5.4817	1.20124	0.290036	1	NOT
ASTEI04519	0.0464175	6.49651	0.133808	0.719528	1	NOT
ASTEI04520	-0.0511452	6.89605	0.153644	0.700486	1	NOT
ASTEI04521	0.227008	3.88542	2.57646	0.128915	1	NOT
ASTEI04522	-0.0773098	4.99384	0.305645	0.588357	1	NOT
ASTEI04523	-0.368307	0.158638	0.591563	0.453533	1	NOT
ASTEI04524	-0.543847	0.251498	0.960044	0.342425	1	NOT
ASTEI04525	-0.12267	3.99202	0.0915475	0.766296	1	NOT
ASTEI04526	0.00868079	4.61759	0.00192769	0.965548	1	NOT
ASTEI04527	-0.141688	4.09968	0.352686	0.56128	1	NOT
ASTEI04528	-0.128458	1.23987	0.110287	0.744327	1	NOT
ASTEI04529	0.0653122	5.91533	0.410273	0.531313	1	NOT
ASTEI04530	0.0296718	5.88896	0.0802543	0.780753	1	NOT
ASTEI04531	0.0806306	4.97966	0.299452	0.592124	1	NOT
ASTEI04532	0.385708	4.91085	2.89101	0.109319	1	NOT
ASTEI04533	0.0180846	5.95588	0.0237494	0.87954	1	NOT
ASTEI04534	-0.0522026	1.73709	0.0290922	0.866803	1	NOT
ASTEI04535	-0.693033	-0.6696	0.959128	0.342649	1	NOT
ASTEI10256	-0.0261378	5.60394	0.0475203	0.830318	1	NOT
ASTEI10257	-0.0217331	3.3165	0.0100368	0.9215	1	NOT
ASTEI10258	0.276637	6.42998	0.70592	0.413747	1	NOT
ASTEI10259	-0.113299	5.22771	0.330076	0.573971	1	NOT
ASTEI10260	0.554976	1.08165	3.19449	0.0937213	1	NOT
ASTEI10261	0.147972	6.353	1.77375	0.202432	1	NOT
ASTEI10262	0.766283	9.27909	3.64669	0.0751248	1	NOT
ASTEI10263	0.335373	1.44484	1.56387	0.229898	1	NOT
ASTEI10264	0.13637	8.45951	0.120685	0.733028	1	NOT
ASTEI10265	0.10758	7.72123	0.159301	0.69532	1	NOT
ASTEI10268	0.264289	5.91589	0.729187	0.406326	1	NOT
ASTEI10269	0.604756	2.90505	2.89136	0.1093	1	NOT
ASTEI10270	0.00366333	5.58618	8.48945e-05	0.992768	1	NOT
ASTEI10271	0.0409718	6.90272	0.0350902	0.85387	1	NOT
ASTEI10272	0.0298143	6.63689	0.0429386	0.838575	1	NOT
ASTEI10273	0.546966	3.45963	2.07481	0.169911	1	NOT
ASTEI10274	-0.226434	9.02159	0.26271	0.615589	1	NOT
ASTEI10275	0.00621416	8.95581	0.000332704	0.985683	1	NOT
ASTEI10276	-0.241055	10.0695	0.171711	0.68435	1	NOT
ASTEI02042	-0.127652	0.261781	0.0297707	0.865275	1	NOT
ASTEI02043	-0.086016	5.12054	0.486304	0.496048	1	NOT
ASTEI02044	-0.00855741	6.34128	0.00585535	0.939997	1	NOT
ASTEI02045	0.0543328	4.28358	0.151281	0.702677	1	NOT
ASTEI02047	-0.304904	2.32896	0.989531	0.335339	1	NOT
ASTEI02048	0.00269715	6.79488	0.000437419	0.983584	1	NOT
ASTEI02049	0.154536	5.13733	2.03761	0.173554	1	NOT
ASTEI02051	-0.0900477	6.39228	0.732463	0.405298	1	NOT
ASTEI02052	0.0448466	5.54901	0.0706287	0.793973	1	NOT
ASTEI02053	-0.0902255	6.77415	0.54855	0.470132	1	NOT
ASTEI02054	0.024659	6.9977	0.0138537	0.907836	1	NOT
ASTEI02055	0.0371512	9.81959	0.0481634	0.829193	1	NOT
ASTEI02056	0.0180028	4.16016	0.00668222	0.93591	1	NOT
ASTEI02057	-0.0598059	5.35366	0.139954	0.713464	1	NOT
ASTEI02058	-0.034157	4.25954	0.0735676	0.789839	1	NOT
ASTEI02059	0.0088576	5.17808	0.00292922	0.957539	1	NOT
ASTEI02060	0.091716	6.22426	0.629011	0.439852	1	NOT
ASTEI02061	0.291749	5.08497	1.50412	0.238589	1	NOT
ASTEI02062	0.550769	3.05224	2.612	0.126498	1	NOT
ASTEI12300	0.0151678	1.70563	0.00114411	0.973455	1	NOT
ASTEI02063	0.289828	4.51858	1.3171	0.268753	1	NOT
ASTEI02064	-0.0381186	7.84647	0.0816384	0.778924	1	NOT
ASTEI02065	-0.0499015	4.08819	0.045699	0.833548	1	NOT
ASTEI02066	0.0878468	5.61152	0.355895	0.559524	1	NOT
ASTEI02067	-0.114138	5.478	0.334418	0.571489	1	NOT
ASTEI02068	-0.627061	0.807443	1.33726	0.265266	1	NOT
ASTEI02070	-0.117235	4.41088	0.626726	0.440667	1	NOT
ASTEI02071	-0.110944	1.99852	0.181121	0.676341	1	NOT
ASTEI02072	-0.116632	3.32598	0.296945	0.593663	1	NOT
ASTEI02073	0.113651	1.46022	0.185934	0.67234	1	NOT
ASTEI02077	0.151728	5.12767	0.344375	0.565879	1	NOT
ASTEI02079	0.0433515	5.88814	0.0465927	0.831955	1	NOT
ASTEI02080	-0.0826936	5.68153	0.360491	0.557028	1	NOT
ASTEI02081	-0.101085	4.3137	0.223962	0.642723	1	NOT
ASTEI02082	-0.00736453	7.13864	0.00516781	0.943623	1	NOT
ASTEI02084	-0.0934743	4.47464	0.125795	0.727676	1	NOT
ASTEI02085	0.111727	1.50485	0.129192	0.724187	1	NOT
ASTEI02087	0.025205	9.12923	0.0387148	0.846606	1	NOT
ASTEI02090	-0.186333	0.175066	0.110398	0.744203	1	NOT
ASTEI02091	0.0979898	3.3681	0.225212	0.641804	1	NOT
ASTEI02092	-0.0187449	7.58819	0.00505094	0.944263	1	NOT
ASTEI02093	0.00127017	6.3908	7.94031e-05	0.993005	1	NOT
ASTEI02094	-0.0637268	6.32013	0.113447	0.740832	1	NOT
ASTEI02096	-0.0387328	4.07129	0.0488076	0.828074	1	NOT
ASTEI02097	0.0418499	4.85978	0.0822429	0.77813	1	NOT
ASTEI02098	0.0818852	5.9654	0.588529	0.454672	1	NOT
ASTEI02099	-0.036482	-0.369149	0.00813375	0.931572	1	NOT
ASTEI02100	-0.205929	3.32531	1.06522	0.318077	1	NOT
ASTEI02101	0.160073	3.95924	0.409371	0.531759	1	NOT
ASTEI02103	0.0430005	4.29891	0.024742	0.87707	1	NOT
ASTEI02104	0.53873	5.9804	1.70249	0.211259	1	NOT
ASTEI02105	-0.112202	-0.0699741	0.0358684	0.892633	1	NOT
ASTEI02106	-0.274614	3.29201	0.385373	0.543885	1	NOT
ASTEI02107	-0.0960514	5.61267	0.0587048	0.811775	1	NOT
ASTEI02109	-0.25466	4.02351	0.365041	0.554579	1	NOT
ASTEI02110	0.284622	6.24291	0.764357	0.395493	1	NOT
ASTEI02111	0.22622	4.66725	0.482252	0.497821	1	NOT
ASTEI02112	-0.00712163	5.32694	0.00255594	0.960334	1	NOT
ASTEI02113	-0.0612338	6.50166	0.199368	0.66149	1	NOT
ASTEI02114	0.0304611	8.51517	0.0367359	0.850526	1	NOT
ASTEI02115	-0.0944447	4.88231	0.371292	0.551248	1	NOT
ASTEI02116	-0.14359	7.27734	1.49309	0.240241	1	NOT
ASTEI02117	-0.00348332	4.29665	0.000872758	0.976814	1	NOT
ASTEI02118	-0.0653574	5.32775	0.133243	0.720092	1	NOT
ASTEI02119	-0.106668	4.17771	0.189596	0.669336	1	NOT
ASTEI02120	0.530127	3.64442	0.630686	0.439256	1	NOT
ASTEI02121	0.762034	3.29985	0.67966	0.422378	1	NOT
ASTEI02122	-0.0994121	1.40376	0.119733	0.734039	1	NOT
ASTEI02124	-0.0379242	2.72981	0.00897498	0.925755	1	NOT
ASTEI02125	1.06374	0.556412	1.16983	0.296199	1	NOT
ASTEI02126	0.018629	4.05021	0.00640005	0.937275	1	NOT
ASTEI02127	0.328479	5.53051	1.86299	0.192029	1	NOT
ASTEI02128	-0.0713824	6.57258	0.459754	0.507871	1	NOT
ASTEI02129	0.0501825	7.12817	0.106826	0.748219	1	NOT
ASTEI02130	0.125956	5.53985	1.09518	0.311588	1	NOT
ASTEI02131	-0.0333525	5.44543	0.015667	0.902021	1	NOT
ASTEI02132	0.13107	7.27242	0.110288	0.744326	1	NOT
ASTEI02133	-0.115342	2.4697	0.121526	0.732139	1	NOT
ASTEI02134	0.102832	7.96709	0.368836	0.552552	1	NOT
ASTEI02135	0.0591807	7.2576	0.423351	0.524927	1	NOT
ASTEI02136	0.106806	4.25245	0.871478	0.365055	1	NOT
ASTEI02137	-0.0262454	7.26064	0.0482078	0.829116	1	NOT
ASTEI02138	0.0459496	2.80361	0.0537028	0.819814	1	NOT
ASTEI02139	0.0326671	7.22219	0.101086	0.754832	1	NOT
ASTEI02140	-0.314764	1.22247	0.629013	0.439851	1	NOT
ASTEI02141	-0.0492481	4.85798	0.0437357	0.837107	1	NOT
ASTEI02142	-0.0677049	4.53835	0.441959	0.51608	1	NOT
ASTEI02143	-0.123644	5.42435	0.608495	0.447262	1	NOT
ASTEI02144	0.0702801	4.13707	0.19502	0.664952	1	NOT
ASTEI02145	-0.0307752	6.46073	0.0422487	0.839858	1	NOT
ASTEI02146	-0.0218899	6.70488	0.0133036	0.909676	1	NOT
ASTEI02147	-0.0118086	4.69287	0.00781708	0.930695	1	NOT
ASTEI02148	0.108043	6.25956	1.02661	0.326721	1	NOT
ASTEI02149	0.133484	5.13168	0.968796	0.3403	1	NOT
ASTEI02150	-0.074025	6.99649	0.388184	0.542437	1	NOT
ASTEI02152	0.20563	1.99802	0.262173	0.615946	1	NOT
ASTEI02153	-0.180028	7.83461	0.174326	0.682099	1	NOT
ASTEI02154	-0.0426037	6.92635	0.00621821	0.93817	1	NOT
ASTEI02155	-0.114762	8.35024	0.619305	0.443333	1	NOT
ASTEI021531	-0.0641753	3.69423	0.120483	0.733242	1	NOT
ASTEI02157	0.0313546	6.228	0.156795	0.697595	1	NOT
ASTEI02158	-0.189538	8.02681	0.49932	0.490428	1	NOT
ASTEI02159	-0.0153921	3.37937	0.00442613	0.947819	1	NOT
ASTEI02160	0.0364468	6.03637	0.0231488	0.88106	1	NOT
ASTEI02161	0.00714791	7.19837	0.0032585	0.955218	1	NOT
ASTEI02162	-0.0754931	3.16415	0.133733	0.719602	1	NOT
ASTEI02163	0.122943	9.05099	0.413738	0.529607	1	NOT
ASTEI02164	0.101842	7.24482	0.981825	0.337171	1	NOT
ASTEI021535	0.0174409	5.76969	0.0203767	0.888354	1	NOT
ASTEI02166	0.0127891	5.0501	0.00649785	0.936798	1	NOT
ASTEI02167	-0.0371676	10.0385	0.0132262	0.909938	1	NOT
ASTEI02168	-0.0467526	3.91985	0.0803809	0.780585	1	NOT
ASTEI02169	0.00564412	3.82467	0.000892898	0.976548	1	NOT
ASTEI02171	-0.387185	0.961368	1.22187	0.286084	1	NOT
ASTEI02172	0.0568828	5.78765	0.238788	0.632017	1	NOT
ASTEI02173	0.063498	4.56124	0.121293	0.732385	1	NOT
ASTEI02174	-0.01326	6.28932	0.0232645	0.880766	1	NOT
ASTEI02175	-0.0124884	4.42319	0.00694828	0.93465	1	NOT
ASTEI02176	-0.0430897	4.61714	0.0382396	0.847538	1	NOT
ASTEI02177	0.0105504	6.37859	0.00279081	0.958553	1	NOT
ASTEI02178	-0.075605	4.36875	0.182363	0.675303	1	NOT
ASTEI02179	0.0424708	5.95662	0.375867	0.548835	1	NOT
ASTEI02180	0.107996	7.99893	0.552385	0.468611	1	NOT
ASTEI02181	0.0553095	5.00212	0.0831995	0.776881	1	NOT
ASTEI02182	-0.0663365	5.41016	0.315718	0.582336	1	NOT
ASTEI02184	-0.0405757	7.93431	0.1145	0.739679	1	NOT
ASTEI02185	-0.0395985	5.24568	0.0878784	0.77088	1	NOT
ASTEI02186	-0.0202604	6.53034	0.0202937	0.88858	1	NOT
ASTEI02187	0.0692982	3.27521	0.0309343	0.862695	1	NOT
ASTEI02188	-0.105943	5.31809	0.762169	0.396154	1	NOT
ASTEI02189	0.221019	5.39805	1.66181	0.21652	1	NOT
ASTEI02195	-0.0756744	7.49051	0.306818	0.587649	1	NOT
ASTEI02196	0.134971	2.27228	0.179119	0.678024	1	NOT
ASTEI02197	-0.255683	0.484044	0.347326	0.564238	1	NOT
ASTEI02198	0.204866	2.91283	0.149427	0.70441	1	NOT
ASTEI02199	0.0469701	3.08107	0.0194096	0.891017	1	NOT
ASTEI02200	-0.0209622	6.92155	0.03723	0.849537	1	NOT
ASTEI02201	-0.0548358	5.53424	0.0838203	0.776074	1	NOT
ASTEI02202	0.0578711	2.97134	0.0757423	0.786837	1	NOT
ASTEI02203	0.0636742	3.27003	0.112058	0.742362	1	NOT
ASTEI02204	-0.0956082	7.55186	0.33799	0.569463	1	NOT
ASTEI02205	0.0776247	7.3052	0.279049	0.604908	1	NOT
ASTEI02206	0.0308541	7.34411	0.0927517	0.764813	1	NOT
ASTEI02207	-0.0554657	2.27366	0.00861449	0.927256	1	NOT
ASTEI02208	0.174527	7.20823	0.200259	0.660786	1	NOT
ASTEI02209	-0.41511	5.20255	0.297318	0.593434	1	NOT
ASTEI02210	-0.548482	1.91057	0.315425	0.582509	1	NOT
ASTEI02211	0.0241166	5.75764	0.0442166	0.836228	1	NOT
ASTEI02212	-0.0402976	5.84608	0.0591981	0.811002	1	NOT
ASTEI02213	0.0260106	6.85666	0.0225115	0.882696	1	NOT
ASTEI02214	0.0232738	6.63069	0.0178893	0.895344	1	NOT
ASTEI02215	0.0671311	7.01106	0.100743	0.755232	1	NOT
ASTEI02216	0.0299867	5.07699	0.0829408	0.777218	1	NOT
ASTEI02217	0.0170985	4.53375	0.0175329	0.896385	1	NOT
ASTEI02218	0.0495858	6.12325	0.163439	0.691608	1	NOT
ASTEI02219	0.0931158	9.26322	0.139639	0.713771	1	NOT
ASTEI02220	0.124019	5.70306	0.14701	0.706687	1	NOT
ASTEI02221	-0.01844	9.70789	0.0241634	0.878503	1	NOT
ASTEI02222	0.019694	5.80634	0.0109773	0.917918	1	NOT
ASTEI02223	-0.0154721	9.35863	0.0231205	0.881132	1	NOT
ASTEI02224	0.0804108	5.5801	0.302778	0.590095	1	NOT
ASTEI02225	-0.0249649	6.32188	0.0469025	0.831406	1	NOT
ASTEI02227	-0.0079413	2.028	0.000781408	0.978061	1	NOT
ASTEI02228	0.142846	3.02536	0.198956	0.661816	1	NOT
ASTEI02229	0.00247207	2.91408	3.52971e-05	0.995337	1	NOT
ASTEI02230	0.0874371	7.05426	0.238272	0.632383	1	NOT
ASTEI02231	-0.352839	1.63267	0.648627	0.43295	1	NOT
ASTEI02232	0.180056	1.89786	0.270292	0.610581	1	NOT
ASTEI02233	-0.027665	5.72927	0.0136724	0.908438	1	NOT
ASTEI02234	0.11204	6.24804	0.754391	0.398517	1	NOT
ASTEI02235	-0.0294517	5.65998	0.0258693	0.874326	1	NOT
ASTEI02236	0.0399352	5.7976	0.0528855	0.821164	1	NOT
ASTEI02237	-0.0867874	2.77738	0.0701423	0.794667	1	NOT
ASTEI02238	0.00928876	7.71014	0.00138495	0.970795	1	NOT
ASTEI02239	-0.0421856	6.61407	0.0525113	0.821787	1	NOT
ASTEI02240	-0.263686	3.33011	1.36335	0.260844	1	NOT
ASTEI02241	0.148763	6.931	3.10989	0.0977846	1	NOT
ASTEI02242	-0.0118356	5.09843	0.00765836	0.9314	1	NOT
ASTEI02243	0.0616869	4.94949	0.197581	0.662908	1	NOT
ASTEI02244	0.0528912	9.01448	0.144862	0.70873	1	NOT
ASTEI02245	0.00988274	3.52783	0.0010024	0.975152	1	NOT
ASTEI02246	-0.135271	4.69316	0.914269	0.353859	1	NOT
ASTEI02247	-0.223164	7.88755	0.439251	0.517351	1	NOT
ASTEI02248	0.107814	6.91344	0.15567	0.698623	1	NOT
ASTEI02249	-0.0435143	4.82027	0.0955777	0.761375	1	NOT
ASTEI02250	0.0152654	4.71207	0.00621078	0.938207	1	NOT
ASTEI02251	-0.137426	2.92701	0.191178	0.66805	1	NOT
ASTEI02252	0.208505	9.91325	0.965582	0.341078	1	NOT
ASTEI02254	-0.0143836	9.31173	0.0135256	0.908929	1	NOT
ASTEI02255	-0.021181	5.09368	0.039568	0.844949	1	NOT
ASTEI02256	-0.0223625	4.86829	0.0101476	0.92107	1	NOT
ASTEI02257	0.35669	2.8118	2.06639	0.170727	1	NOT
ASTEI02258	-0.097028	-0.560502	0.041592	0.841089	1	NOT
ASTEI02260	-0.121385	4.0661	0.700791	0.415411	1	NOT
ASTEI02261	-0.0658164	6.85824	0.478358	0.499535	1	NOT
ASTEI02262	-0.278832	1.79156	0.559823	0.465685	1	NOT
ASTEI02263	0.0776176	4.14085	0.0726371	0.791138	1	NOT
ASTEI02264	0.0288756	5.99604	0.0550267	0.817649	1	NOT
ASTEI02265	-0.0530273	4.82099	0.205609	0.6566	1	NOT
ASTEI02266	0.0249779	7.95356	0.0211613	0.886241	1	NOT
ASTEI02267	0.174782	7.89395	0.137016	0.716343	1	NOT
ASTEI02273	-0.0870256	5.2376	0.211675	0.651932	1	NOT
ASTEI02274	-0.00256008	6.88517	0.000704878	0.979162	1	NOT
ASTEI02275	0.0914229	3.98039	0.103227	0.752341	1	NOT
ASTEI02276	-0.0449242	7.85995	0.132038	0.721303	1	NOT
ASTEI02277	-0.0640608	7.29218	0.405314	0.533773	1	NOT
ASTEI02278	0.0995915	5.48282	0.338422	0.56922	1	NOT
ASTEI02279	-0.00856098	4.86718	0.00812802	0.929334	1	NOT
ASTEI02280	0.0341458	5.12346	0.0861444	0.773083	1	NOT
ASTEI02281	0.022494	5.00431	0.0499011	0.826192	1	NOT
ASTEI02282	0.0202117	9.16574	0.0410763	0.842063	1	NOT
ASTEI02283	0.0200823	4.77703	0.037249	0.849499	1	NOT
ASTEI02284	0.222439	5.55052	3.82353	0.0690667	1	NOT
ASTEI02285	-0.0866346	4.07511	0.059586	0.810397	1	NOT
ASTEI11405	-0.00766851	5.14398	0.00123894	0.972377	1	NOT
ASTEI10588	0.108945	3.91352	0.290042	0.597947	1	NOT
ASTEI10589	0.165831	6.66911	3.50949	0.0802614	1	NOT
ASTEI10590	0.0300032	6.8919	0.104689	0.750657	1	NOT
ASTEI10591	-0.0101452	6.34904	0.00598221	0.939352	1	NOT
ASTEI10592	0.129798	5.96329	0.796489	0.385975	1	NOT
ASTEI10593	-0.00597748	5.49574	0.00273503	0.958969	1	NOT
ASTEI10594	0.14524	5.53224	1.36512	0.260547	1	NOT
ASTEI10595	0.0440265	6.06464	0.116536	0.737468	1	NOT
ASTEI10596	0.0106937	4.00198	0.00236982	0.961804	1	NOT
ASTEI10597	0.00375391	3.48725	0.000493122	0.982571	1	NOT
ASTEI10598	-0.354398	2.94989	3.56271	0.0782209	1	NOT
ASTEI10599	-0.410066	1.53568	1.3964	0.255379	1	NOT
ASTEI10600	-0.0474271	6.08424	0.288304	0.599036	1	NOT
ASTEI10601	-0.0917438	5.47173	0.182587	0.675115	1	NOT
ASTEI10602	0.0430276	6.48384	0.295464	0.594577	1	NOT
ASTEI10603	-0.142804	6.39755	0.557463	0.46661	1	NOT
ASTEI10604	0.436262	9.5913	2.28145	0.151317	1	NOT
ASTEI10605	0.608341	3.98199	2.91665	0.107887	1	NOT
ASTEI10606	0.532834	5.06381	4.27209	0.0561098	1	NOT
ASTEI10607	0.233981	5.03291	0.983283	0.336823	1	NOT
ASTEI10608	-0.222994	7.95127	0.900383	0.357436	1	NOT
ASTEI10609	-0.0726019	7.3245	0.0938061	0.763524	1	NOT
ASTEI10610	0.0823084	6.03057	0.301142	0.591091	1	NOT
ASTEI10660	0.401771	-0.601617	0.700582	0.433669	1	NOT
ASTEI10661	-1.09606	4.28452	10.0724	0.00617094	1	NEGATIVE
ASTEI11466	-0.0197667	5.30985	0.021631	0.884995	1	NOT
ASTEI11518	-0.410322	0.442611	0.708186	0.413015	1	NOT
ASTEI10793	0.102061	7.44779	0.120379	0.733353	1	NOT
ASTEI10794	0.0105307	6.19261	0.0116747	0.915362	1	NOT
ASTEI10795	-0.000460447	6.72288	1.59958e-05	0.996861	1	NOT
ASTEI10796	0.00948534	7.05099	0.0121297	0.913735	1	NOT
ASTEI10797	-0.0571323	6.18523	0.0947214	0.762411	1	NOT
ASTEI10798	0.00834217	6.16324	0.000923865	0.976145	1	NOT
ASTEI10799	0.171638	6.66426	0.159663	0.694993	1	NOT
ASTEI10800	0.107345	4.35495	0.744056	0.401691	1	NOT
ASTEI10801	0.155187	5.27697	1.07633	0.315648	1	NOT
ASTEI10802	-0.0886367	3.68154	0.454144	0.510433	1	NOT
ASTEI11362	0.106353	5.19114	0.0815022	0.779103	1	NOT
ASTEI08860	0.0226686	3.44877	0.00768162	0.931297	1	NOT
ASTEI08861	-0.0158967	6.08911	0.0126637	0.911865	1	NOT
ASTEI08862	0.204246	2.5875	0.237493	0.632935	1	NOT
ASTEI08863	-0.0148223	2.4281	0.00226704	0.962641	1	NOT
ASTEI08864	0.0110369	3.47298	0.00324693	0.955298	1	NOT
ASTEI08865	0.102194	4.95028	0.216233	0.648478	1	NOT
ASTEI088630	0.0216686	6.48049	0.0616698	0.80718	1	NOT
ASTEI08867	0.115596	9.61652	0.341554	0.567457	1	NOT
ASTEI08868	0.163882	4.70926	1.52604	0.235353	1	NOT
ASTEI08869	-0.0321325	6.04148	0.0864844	0.772649	1	NOT
ASTEI08870	-0.0458548	6.94576	0.0343227	0.855457	1	NOT
ASTEI08871	-0.0433015	6.8977	0.0577594	0.813265	1	NOT
ASTEI08872	0.0138226	2.8009	0.00280592	0.958441	1	NOT
ASTEI08873	0.0370461	3.7446	0.0181445	0.894605	1	NOT
ASTEI08874	-0.120574	1.82558	0.188222	0.67046	1	NOT
ASTEI08875	0.112287	1.32283	0.124321	0.729207	1	NOT
ASTEI08876	0.0209882	0.855958	0.00444746	0.947693	1	NOT
ASTEI08877	-0.575341	5.12782	7.35314	0.0158704	1	NOT
ASTEI08878	-0.0779244	8.2223	0.121405	0.732267	1	NOT
ASTEI08879	-0.100042	6.20749	0.566801	0.462967	1	NOT
ASTEI08880	0.025487	5.7446	0.020289	0.888593	1	NOT
ASTEI08881	0.0737417	6.41245	0.17272	0.683479	1	NOT
ASTEI08882	0.0464691	7.74141	0.126017	0.727447	1	NOT
ASTEI08883	0.0439537	7.17857	0.156459	0.697902	1	NOT
ASTEI08884	-0.0367964	5.3332	0.0229417	0.881589	1	NOT
ASTEI08885	-0.124342	7.59177	0.309464	0.586059	1	NOT
ASTEI08886	-0.0723335	3.92133	0.0724709	0.791371	1	NOT
ASTEI08887	-0.144058	4.49889	0.316896	0.58164	1	NOT
ASTEI08888	-0.110176	6.4113	0.29129	0.597168	1	NOT
ASTEI08889	0.267727	8.70192	1.48244	0.241851	1	NOT
ASTEI08890	-0.0978776	0.71505	0.069699	0.795301	1	NOT
ASTEI08891	0.020009	1.13531	0.00417633	0.94931	1	NOT
ASTEI08892	0.26232	0.188087	0.420357	0.526376	1	NOT
ASTEI08893	-1.84498	0.95137	16.952	0.000880274	1	NEGATIVE
ASTEI08894	-0.106543	0.142347	0.0462703	0.832528	1	NOT
ASTEI11254	0.0798016	2.16212	0.0622105	0.806355	1	NOT
ASTEI12203	-0.491209	0.413224	0.76529	0.395212	1	NOT
ASTEI11255	0.408882	8.27554	2.28649	0.150896	1	NOT
ASTEI10154	-0.121481	3.79186	0.11624	0.737789	1	NOT
ASTEI10155	-0.29157	0.339267	0.334744	0.571303	1	NOT
ASTEI10156	-0.25701	3.55613	0.386514	0.543296	1	NOT
ASTEI10157	-0.00619224	5.99999	0.000641399	0.980123	1	NOT
ASTEI10159	0.134375	5.82822	0.82036	0.379126	1	NOT
ASTEI10160	0.0762929	6.82777	0.321805	0.578759	1	NOT
ASTEI10161	0.116092	5.34252	0.954015	0.3439	1	NOT
ASTEI10162	0.0692242	3.54633	0.0173664	0.896875	1	NOT
ASTEI10163	-0.0136525	5.60152	0.00563102	0.941156	1	NOT
ASTEI10164	-0.249459	5.01355	0.45148	0.511658	1	NOT
ASTEI10165	-0.00810775	5.34367	0.000470364	0.982977	1	NOT
ASTEI10166	0.214258	7.55612	0.501529	0.489485	1	NOT
ASTEI10170	-0.108979	0.185133	0.0517364	0.823082	1	NOT
ASTEI10171	0.195827	2.85566	0.479606	0.498984	1	NOT
ASTEI11228	-0.0203387	5.49668	0.027653	0.870106	1	NOT
ASTEI11229	-0.076875	4.92672	0.345802	0.565084	1	NOT
ASTEI12214	-0.413182	4.17455	0.885454	0.361342	1	NOT
ASTEI11076	-0.0256704	-0.26842	0.00364716	0.952626	1	NOT
ASTEI11389	-0.302733	3.43565	0.969124	0.34022	1	NOT
ASTEI10845	-0.0579615	3.89025	0.0303044	0.864085	1	NOT
ASTEI10846	-0.0202206	2.25395	0.00539213	0.942415	1	NOT
ASTEI11202	-1.43523	-0.848009	1.58875	0.2264	1	NOT
ASTEI11478	0.0257278	7.73516	0.0186809	0.893068	1	NOT
ASTEI07295	0.0219214	2.26795	0.00716661	0.933633	1	NOT
ASTEI07296	-0.215947	0.525848	0.487155	0.495677	1	NOT
ASTEI07297	-0.199684	0.673864	0.544394	0.47179	1	NOT
ASTEI07298	-0.42962	-0.111171	1.40727	0.253617	1	NOT
ASTEI07299	-0.0161203	7.83421	0.0127822	0.911455	1	NOT
ASTEI07300	0.0653147	5.37293	0.415389	0.528798	1	NOT
ASTEI07301	0.0756129	0.269546	0.0175202	0.896423	1	NOT
ASTEI07302	-0.0303613	4.67357	0.0507754	0.824703	1	NOT
ASTEI07303	-0.00791649	7.22074	0.00372285	0.952138	1	NOT
ASTEI07304	0.0838343	5.24522	0.405947	0.533458	1	NOT
ASTEI07307	0.770412	-0.220097	3.64505	0.0751836	1	NOT
ASTEI07312	-0.0363251	4.42118	0.0367432	0.850511	1	NOT
ASTEI07315	-0.0893606	0.0350965	0.0648925	0.848618	1	NOT
ASTEI07317	-0.297339	1.00902	0.777287	0.391621	1	NOT
ASTEI07318	-0.0896587	1.8512	0.0499653	0.826083	1	NOT
ASTEI07319	0.0110036	6.64668	0.00883853	0.926319	1	NOT
ASTEI07320	-0.0413917	7.50974	0.0934355	0.763976	1	NOT
ASTEI07321	-0.149695	-0.0207424	0.0944233	0.762773	1	NOT
ASTEI07323	-0.0883815	1.44797	0.0506776	0.824869	1	NOT
ASTEI07324	0.0418587	8.51947	0.212713	0.651141	1	NOT
ASTEI07325	0.0290983	4.0587	0.0392512	0.845562	1	NOT
ASTEI07326	-0.119933	4.70951	0.781641	0.39033	1	NOT
ASTEI07328	-0.114497	5.40281	0.131193	0.722155	1	NOT
ASTEI07329	-0.409085	1.80692	0.857365	0.368861	1	NOT
ASTEI07330	0.174598	4.49731	2.16756	0.161233	1	NOT
ASTEI07332	0.0822677	7.70834	0.214143	0.650057	1	NOT
ASTEI07333	0.150109	0.953825	0.149676	0.704176	1	NOT
ASTEI07335	-0.0547829	7.77605	0.0595823	0.810402	1	NOT
ASTEI07336	-0.0556004	4.55682	0.0333157	0.857568	1	NOT
ASTEI07337	0.0551609	6.32343	0.185812	0.672441	1	NOT
ASTEI07338	-0.0769081	4.83587	0.128779	0.724608	1	NOT
ASTEI07339	0.0816369	2.32753	0.102719	0.752929	1	NOT
ASTEI07340	-0.0890787	5.14566	0.162412	0.692524	1	NOT
ASTEI07341	0.00844357	5.41006	0.00709841	0.933949	1	NOT
ASTEI07342	0.0596421	5.39017	0.426805	0.523264	1	NOT
ASTEI07343	0.00220598	4.8683	0.000148673	0.990429	1	NOT
ASTEI07344	0.0139998	7.75545	0.0052284	0.943294	1	NOT
ASTEI07345	-0.19341	3.76817	0.870691	0.365265	1	NOT
ASTEI07346	0.00510439	8.63706	0.00148067	0.969803	1	NOT
ASTEI11784	0.0328636	3.81783	0.0191931	0.891622	1	NOT
ASTEI11218	-0.181236	0.674828	0.133498	0.719837	1	NOT
ASTEI11219	-0.00275788	5.72151	0.000237555	0.987902	1	NOT
ASTEI11030	0.0307735	0.964617	0.00761495	0.931594	1	NOT
ASTEI11314	-0.00791341	5.00268	0.00177076	0.966979	1	NOT
ASTEI04155	-0.1529	4.23642	0.594069	0.452596	1	NOT
ASTEI04157	-0.200205	8.81869	0.25024	0.624029	1	NOT
ASTEI04158	0.0490061	4.1059	0.0453862	0.83411	1	NOT
ASTEI04159	-0.147262	4.90136	0.515592	0.483556	1	NOT
ASTEI04160	-0.0838747	5.9163	0.179481	0.677719	1	NOT
ASTEI04161	0.0201012	5.36296	0.0385369	0.846954	1	NOT
ASTEI04162	0.0617081	5.89159	0.0619086	0.806815	1	NOT
ASTEI04163	-0.428499	5.11981	1.22659	0.285189	1	NOT
ASTEI04164	0.000282102	8.08598	2.97478e-06	0.998646	1	NOT
ASTEI04165	0.256467	4.21868	1.39194	0.256108	1	NOT
ASTEI04166	0.0454202	4.45224	0.117441	0.736492	1	NOT
ASTEI04167	0.183064	7.73971	0.118852	0.734979	1	NOT
ASTEI04168	0.0336672	5.88108	0.0764554	0.785862	1	NOT
ASTEI04169	0.280919	7.78362	2.8608	0.111037	1	NOT
ASTEI04171	-0.0425888	6.51343	0.0451825	0.834477	1	NOT
ASTEI04172	-0.0415726	5.99605	0.0332116	0.857788	1	NOT
ASTEI04173	-0.159032	4.59431	0.331711	0.573033	1	NOT
ASTEI04174	0.0179569	5.12655	0.0373103	0.849377	1	NOT
ASTEI04175	0.261335	6.74013	3.25077	0.0911301	1	NOT
ASTEI04176	0.584194	1.02893	2.34624	0.146011	1	NOT
ASTEI04177	-0.156051	-0.320649	0.0930962	0.764391	1	NOT
ASTEI04178	-0.0979322	3.44255	0.160373	0.694353	1	NOT
ASTEI04180	-0.109184	0.455212	0.0914318	0.766439	1	NOT
ASTEI04181	-1.14921	-0.261491	6.81334	0.0194639	1	NEGATIVE
ASTEI04182	-0.0624062	0.0941861	0.0373968	0.879618	1	NOT
ASTEI04183	-0.000514043	6.19343	4.49671e-06	0.998335	1	NOT
ASTEI04184	-0.075282	4.13228	0.237212	0.633135	1	NOT
ASTEI04186	-0.0620657	4.65653	0.0464042	0.83229	1	NOT
ASTEI04187	-0.0728132	2.66807	0.0959001	0.760986	1	NOT
ASTEI04188	0.821041	1.4615	3.81371	0.0693875	1	NOT
ASTEI04189	0.640141	4.71234	2.79098	0.115133	1	NOT
ASTEI04190	0.0165617	4.33742	0.00683252	0.935195	1	NOT
ASTEI04191	0.00265914	9.62819	0.000688278	0.979409	1	NOT
ASTEI04192	-0.0285176	6.53666	0.0553428	0.817136	1	NOT
ASTEI04193	0.0445027	7.57853	0.279839	0.604402	1	NOT
ASTEI04194	0.418485	6.80275	1.39031	0.256375	1	NOT
ASTEI04195	-0.0622758	4.17385	0.139513	0.713894	1	NOT
ASTEI04196	-0.083795	6.66231	0.114388	0.739802	1	NOT
ASTEI04197	0.0404863	5.0431	0.198231	0.662391	1	NOT
ASTEI04198	-0.0830226	6.62476	0.487725	0.495429	1	NOT
ASTEI04199	-0.0297845	6.83226	0.0169671	0.898061	1	NOT
ASTEI04200	-0.344079	10.0838	0.521661	0.481035	1	NOT
ASTEI04201	-0.0628811	6.73653	0.361035	0.556735	1	NOT
ASTEI04202	-0.0670421	6.25278	0.257362	0.619177	1	NOT
ASTEI04203	0.0214186	3.6508	0.0226703	0.882286	1	NOT
ASTEI04204	0.0675452	10.193	0.172731	0.68347	1	NOT
ASTEI04205	0.0797794	5.17179	0.599043	0.450745	1	NOT
ASTEI04206	0.0220956	7.67177	0.0385774	0.846875	1	NOT
ASTEI04207	0.0294147	4.52166	0.0260428	0.873909	1	NOT
ASTEI04208	-0.381288	7.70935	0.795533	0.386253	1	NOT
ASTEI04209	-0.656659	7.54979	2.69235	0.121235	1	NOT
ASTEI04210	0.231273	0.918584	0.514873	0.483856	1	NOT
ASTEI04211	-0.369577	3.66752	0.29347	0.595811	1	NOT
ASTEI04212	0.0576581	2.61737	0.040228	0.843679	1	NOT
ASTEI04213	0.174756	2.11528	0.379475	0.546946	1	NOT
ASTEI04214	0.000288302	4.91008	7.66625e-06	0.997827	1	NOT
ASTEI04215	0.0407273	7.93674	0.0582043	0.812562	1	NOT
ASTEI04216	-0.0333933	4.8024	0.0630702	0.805051	1	NOT
ASTEI04217	0.0355379	5.15256	0.0441562	0.836338	1	NOT
ASTEI04218	-0.360806	0.274556	0.776983	0.391711	1	NOT
ASTEI04219	0.100938	4.12129	0.796245	0.386046	1	NOT
ASTEI04220	0.0923578	7.28554	0.903721	0.356571	1	NOT
ASTEI04221	-0.0212259	3.19406	0.0124887	0.912473	1	NOT
ASTEI04222	-0.150777	7.7726	0.115963	0.738088	1	NOT
ASTEI04223	-0.0686011	3.55052	0.0594166	0.810661	1	NOT
ASTEI04224	-0.577929	9.40046	0.885133	0.361426	1	NOT
ASTEI04228	0.396689	-0.367769	0.614719	0.444993	1	NOT
ASTEI04229	0.123538	6.98869	0.207448	0.655176	1	NOT
ASTEI04230	-0.0710206	3.93591	0.155118	0.69913	1	NOT
ASTEI04231	0.0403287	5.94269	0.129237	0.724141	1	NOT
ASTEI04232	0.146133	4.58803	1.25003	0.280806	1	NOT
ASTEI04233	-0.0476845	5.31867	0.134301	0.719035	1	NOT
ASTEI04234	-0.012913	6.39445	0.0108643	0.91834	1	NOT
ASTEI04235	0.065689	7.53755	0.113546	0.740723	1	NOT
ASTEI04236	-0.0755804	5.76105	0.65949	0.429202	1	NOT
ASTEI04237	0.26231	2.83874	1.65588	0.217302	1	NOT
ASTEI04238	0.00402688	6.11904	0.000379859	0.984702	1	NOT
ASTEI04239	0.086808	2.04262	0.0525543	0.821715	1	NOT
ASTEI04240	0.0934595	5.91359	0.0899849	0.768236	1	NOT
ASTEI04241	0.132836	4.78852	0.187667	0.670915	1	NOT
ASTEI04242	-0.0483934	6.51573	0.141346	0.712111	1	NOT
ASTEI04243	0.0448333	6.45442	0.290791	0.597479	1	NOT
ASTEI04244	-0.0332721	4.25494	0.0234524	0.880289	1	NOT
ASTEI04245	-0.337125	4.41788	1.01193	0.330095	1	NOT
ASTEI04246	-0.055566	6.84622	0.134227	0.719109	1	NOT
ASTEI04247	-0.201672	4.48751	0.34185	0.567291	1	NOT
ASTEI04248	-0.00586802	6.44077	0.00141989	0.970429	1	NOT
ASTEI04249	0.0326271	4.57772	0.0541785	0.819033	1	NOT
ASTEI04250	0.0984475	5.34822	0.560632	0.465368	1	NOT
ASTEI04251	0.0790907	5.6091	0.800474	0.384819	1	NOT
ASTEI04252	-0.0342597	6.30637	0.00955054	0.923419	1	NOT
ASTEI04253	-0.166913	-0.296892	0.106907	0.748127	1	NOT
ASTEI04254	-0.0135	5.5579	0.0119846	0.91425	1	NOT
ASTEI04255	-0.042809	7.19382	0.155897	0.698416	1	NOT
ASTEI04256	0.297426	6.86578	1.95552	0.181946	1	NOT
ASTEI04257	0.0872146	4.53307	0.391087	0.540951	1	NOT
ASTEI04258	0.122979	6.81303	0.385816	0.543656	1	NOT
ASTEI04259	0.18287	3.61043	1.40693	0.253672	1	NOT
ASTEI04260	-0.106196	6.65626	0.208785	0.654146	1	NOT
ASTEI04261	-0.448585	7.89706	1.96679	0.180765	1	NOT
ASTEI04262	0.298316	6.37925	6.52454	0.0217669	1	NOT
ASTEI04263	-0.0504851	6.34095	0.174584	0.681878	1	NOT
ASTEI04264	0.0594999	3.16013	0.0661823	0.800408	1	NOT
ASTEI04265	-0.0411659	3.08517	0.0304846	0.863686	1	NOT
ASTEI04266	0.0604854	5.72818	0.508909	0.486358	1	NOT
ASTEI04267	0.192652	4.75928	2.09499	0.167974	1	NOT
ASTEI04268	-0.611443	5.03455	0.312341	0.58434	1	NOT
ASTEI04269	0.053621	5.50126	0.044157	0.836336	1	NOT
ASTEI04270	0.345765	10.6694	0.586185	0.455555	1	NOT
ASTEI04271	-0.22787	0.330315	0.354012	0.560554	1	NOT
ASTEI11344	-0.116712	-0.705482	0.0315654	0.861317	1	NOT
ASTEI11669	0.260267	2.01532	0.906395	0.355881	1	NOT
ASTEI11446	-0.00862288	1.46426	0.000669949	0.979685	1	NOT
ASTEI10709	0.239964	4.0708	0.609712	0.446817	1	NOT
ASTEI10710	0.109768	8.7783	0.47818	0.499614	1	NOT
ASTEI10711	-0.0183865	6.3934	0.0312094	0.862093	1	NOT
ASTEI10712	-0.111094	4.63014	0.63916	0.436259	1	NOT
ASTEI10713	0.064087	3.49945	0.102349	0.753358	1	NOT
ASTEI10714	-0.0599227	7.50382	0.265519	0.613722	1	NOT
ASTEI10715	0.131857	4.96734	0.797261	0.385751	1	NOT
ASTEI10716	0.144622	6.85787	2.97244	0.104847	1	NOT
ASTEI10717	-0.109516	6.86669	0.327729	0.575321	1	NOT
ASTEI10718	-0.161159	7.53941	1.24407	0.281911	1	NOT
ASTEI10719	0.0663904	5.70772	0.296695	0.593818	1	NOT
ASTEI10720	0.00791423	5.52599	0.00156579	0.968948	1	NOT
ASTEI10671	-0.125844	4.30368	0.181601	0.675939	1	NOT
ASTEI10673	-1.53408	0.90958	1.78402	0.201198	1	NOT
ASTEI10674	0.173601	3.61233	0.275541	0.607167	1	NOT
ASTEI10675	0.0726054	7.55979	0.0268178	0.872064	1	NOT
ASTEI10676	-0.00253309	6.20998	0.000353144	0.98525	1	NOT
ASTEI10677	0.000193548	7.17153	1.45161e-06	0.999054	1	NOT
ASTEI10678	-0.0334468	5.44947	0.0220024	0.884019	1	NOT
ASTEI10679	0.037455	4.35169	0.0709964	0.793451	1	NOT
ASTEI10680	0.30236	1.72809	0.464024	0.505936	1	NOT
ASTEI10681	0.36904	0.453995	0.880542	0.36264	1	NOT
ASTEI10682	-0.113558	1.43084	0.0641684	0.803399	1	NOT
ASTEI07902	0.0617091	5.34482	0.151555	0.702421	1	NOT
ASTEI07903	0.0178794	6.07085	0.0260975	0.873778	1	NOT
ASTEI07904	0.077925	3.64704	0.0521214	0.822437	1	NOT
ASTEI07905	-0.0827107	2.31404	0.0591009	0.811154	1	NOT
ASTEI07907	-0.0243892	6.41086	0.120184	0.733559	1	NOT
ASTEI07908	0.0490638	5.94482	0.121518	0.732147	1	NOT
ASTEI07909	-0.0335743	4.14978	0.0476303	0.830125	1	NOT
ASTEI07910	-0.172511	3.66782	0.914655	0.35376	1	NOT
ASTEI07911	-0.463114	-0.00655254	1.17559	0.295057	1	NOT
ASTEI07912	-0.0922629	1.23719	0.0661548	0.800449	1	NOT
ASTEI07913	0.0350402	4.68557	0.081277	0.779399	1	NOT
ASTEI07914	-0.13593	6.10292	0.59481	0.452319	1	NOT
ASTEI07915	-0.0922991	6.3517	0.486027	0.496169	1	NOT
ASTEI07916	0.0195632	6.93818	0.0210774	0.886465	1	NOT
ASTEI07917	-0.0920554	5.11933	0.584073	0.456353	1	NOT
ASTEI07918	0.0522018	5.53343	0.120233	0.733508	1	NOT
ASTEI07919	0.214657	6.0087	0.566583	0.463052	1	NOT
ASTEI07920	-0.132422	3.42781	0.450071	0.512308	1	NOT
ASTEI07921	0.049121	3.90587	0.0680441	0.797687	1	NOT
ASTEI07922	0.139037	6.92483	1.33615	0.265456	1	NOT
ASTEI07923	-0.0848331	1.84308	0.0505221	0.825133	1	NOT
ASTEI07924	-0.0697504	6.39505	0.0445811	0.835564	1	NOT
ASTEI07925	-0.0816577	3.39491	0.0947069	0.762429	1	NOT
ASTEI07926	-0.0710025	7.33456	0.134013	0.719323	1	NOT
ASTEI07927	-0.092187	4.96801	0.666996	0.426643	1	NOT
ASTEI07928	0.0967903	6.43186	1.25891	0.279168	1	NOT
ASTEI07929	0.00797579	3.6264	0.00133527	0.971324	1	NOT
ASTEI079290	0.045028	8.10426	0.158489	0.696054	1	NOT
ASTEI07931	-0.0884277	6.30561	0.351119	0.562142	1	NOT
ASTEI07932	-0.127524	2.77115	0.456762	0.509234	1	NOT
ASTEI07933	0.118609	5.13294	0.65021	0.432401	1	NOT
ASTEI07935	-0.514597	2.76754	0.892663	0.359448	1	NOT
ASTEI07939	-0.32482	-0.369755	0.403828	0.534514	1	NOT
ASTEI07940	-0.0867624	7.14314	0.243176	0.628928	1	NOT
ASTEI07941	0.0929909	6.69163	0.194276	0.665549	1	NOT
ASTEI07942	0.187741	6.12849	0.676798	0.423336	1	NOT
ASTEI07943	0.0416764	3.20137	0.0230836	0.881226	1	NOT
ASTEI07944	0.000247577	7.24839	4.16396e-06	0.998398	1	NOT
ASTEI07945	-1.05417	3.18821	3.89145	0.0668945	1	NOT
ASTEI07946	-0.256175	2.80417	0.957317	0.343091	1	NOT
ASTEI07947	-0.0263572	3.5147	0.0360911	0.851827	1	NOT
ASTEI07948	0.0219265	5.04283	0.044189	0.836278	1	NOT
ASTEI07949	0.124091	5.79441	1.96114	0.181356	1	NOT
ASTEI07950	-0.0126806	8.57945	0.00483392	0.945472	1	NOT
ASTEI07951	0.0216078	6.3591	0.023337	0.880582	1	NOT
ASTEI07952	-0.0185352	7.67996	0.0106246	0.919243	1	NOT
ASTEI07953	0.728451	-0.263003	0.64602	0.433857	1	NOT
ASTEI07954	0.193109	7.17648	0.651689	0.431888	1	NOT
ASTEI07955	0.0196406	8.58058	0.027491	0.870483	1	NOT
ASTEI07956	0.211247	7.77328	0.767101	0.394666	1	NOT
ASTEI07957	-0.0407769	6.90769	0.083959	0.775895	1	NOT
ASTEI07958	0.040471	5.61381	0.0263217	0.873242	1	NOT
ASTEI07959	-0.0887538	5.94568	0.619067	0.443419	1	NOT
ASTEI07960	0.0885301	7.24504	0.66205	0.428327	1	NOT
ASTEI07961	0.179493	2.86457	0.497798	0.491079	1	NOT
ASTEI07962	-0.491034	1.87356	3.07478	0.0995332	1	NOT
ASTEI07963	-0.031465	4.11907	0.0530957	0.820816	1	NOT
ASTEI07964	-0.351305	1.74225	0.771741	0.393275	1	NOT
ASTEI07965	0.141994	7.00427	0.559906	0.465652	1	NOT
ASTEI07966	0.00453766	6.94569	0.000851579	0.977097	1	NOT
ASTEI07967	0.0489963	2.60765	0.0689143	0.796428	1	NOT
ASTEI07968	0.0814335	4.36282	0.207212	0.655358	1	NOT
ASTEI07969	0.150272	3.39748	1.0762	0.315677	1	NOT
ASTEI07970	-0.0911191	7.18302	0.663872	0.427705	1	NOT
ASTEI07971	-0.116403	3.03124	0.407018	0.532926	1	NOT
ASTEI07972	0.0388336	8.79961	0.159099	0.695502	1	NOT
ASTEI07973	0.215235	3.98617	1.02693	0.326648	1	NOT
ASTEI07974	-0.000251167	6.95315	2.92663e-06	0.998657	1	NOT
ASTEI07975	-0.185331	3.83116	1.57068	0.228934	1	NOT
ASTEI07976	-0.504776	0.799627	1.05802	0.319664	1	NOT
ASTEI07977	-0.517296	-0.504712	0.765177	0.395246	1	NOT
ASTEI07978	-0.123457	4.71221	0.172882	0.68334	1	NOT
ASTEI07979	0.0454283	4.52842	0.100547	0.755462	1	NOT
ASTEI07980	-0.0562151	4.46646	0.16109	0.693708	1	NOT
ASTEI07981	0.0257399	6.53784	0.0189582	0.892283	1	NOT
ASTEI07982	-0.0676279	4.79296	0.132813	0.720524	1	NOT
ASTEI07983	-0.0498924	7.71439	0.0814895	0.77912	1	NOT
ASTEI07984	-0.0538674	5.58825	0.0508812	0.824524	1	NOT
ASTEI07985	0.452058	5.2172	1.02164	0.327859	1	NOT
ASTEI07986	0.0511732	4.99296	0.166073	0.689274	1	NOT
ASTEI07987	0.00690091	6.52901	0.00157375	0.968869	1	NOT
ASTEI07988	-0.000159764	6.37421	2.15355e-06	0.998848	1	NOT
ASTEI07990	0.591099	3.83446	2.35059	0.145663	1	NOT
ASTEI07992	-0.0882703	2.8688	0.107535	0.747416	1	NOT
ASTEI07993	0.0847883	2.77669	0.157542	0.696915	1	NOT
ASTEI07994	0.186742	1.77324	0.425314	0.523981	1	NOT
ASTEI07995	0.0437252	3.94279	0.047039	0.831165	1	NOT
ASTEI07996	0.119315	4.11458	0.715303	0.410729	1	NOT
ASTEI07997	-0.140704	4.63103	0.497716	0.491114	1	NOT
ASTEI07998	0.00451536	7.14562	0.00287914	0.957903	1	NOT
ASTEI07999	-0.0992637	3.92296	0.203369	0.658345	1	NOT
ASTEI08000	-0.632714	0.00727595	0.849293	0.371065	1	NOT
ASTEI10983	-0.208641	8.72987	0.352024	0.561644	1	NOT
ASTEI11198	0.840572	5.4819	3.60445	0.0766635	1	NOT
ASTEI11434	0.163785	1.70551	0.321666	0.57884	1	NOT
ASTEI11063	0.61745	-0.0901586	1.6666	0.215892	1	NOT
ASTEI10522	-0.16731	3.53617	0.417987	0.527529	1	NOT
ASTEI10523	-0.312214	2.78642	1.67533	0.214754	1	NOT
ASTEI10524	0.0196901	3.18804	0.00384848	0.951338	1	NOT
ASTEI10525	-0.00229501	6.92571	0.000347827	0.985361	1	NOT
ASTEI10526	-0.0734512	6.58101	0.289665	0.598183	1	NOT
ASTEI11133	-0.830683	0.134492	0.958073	0.342906	1	NOT
ASTEI11134	-0.0774914	2.30932	0.050618	0.824971	1	NOT
ASTEI11304	-0.10263	5.67955	0.200276	0.660773	1	NOT
ASTEI11305	0.085519	5.44947	0.467754	0.504256	1	NOT
ASTEI11341	0.0552776	6.89282	0.171628	0.684422	1	NOT
ASTEI11539	0.063051	9.15083	0.116394	0.737622	1	NOT
ASTEI11779	0.227093	0.740774	0.0831092	0.776998	1	NOT
ASTEI11338	-0.104075	5.94937	0.121734	0.731919	1	NOT
ASTEI10565	-0.11355	2.77256	0.115798	0.738267	1	NOT
ASTEI10566	-0.0953393	6.3124	0.185755	0.672488	1	NOT
ASTEI10567	0.027918	5.86889	0.0162901	0.900103	1	NOT
ASTEI10568	-0.0598321	7.84408	0.186255	0.672075	1	NOT
ASTEI10569	0.108406	6.94338	0.552568	0.468539	1	NOT
ASTEI10570	-0.0347957	4.98006	0.0741824	0.788985	1	NOT
ASTEI10571	-0.196885	1.95048	0.960858	0.342227	1	NOT
ASTEI10572	-0.0892251	7.28063	0.295385	0.594626	1	NOT
ASTEI10573	0.00813053	6.11191	0.00194779	0.965369	1	NOT
ASTEI10574	0.0295094	6.08961	0.0168043	0.898548	1	NOT
ASTEI10575	0.131406	4.57755	0.837366	0.374357	1	NOT
ASTEI10576	-0.013918	5.39001	0.00690826	0.934838	1	NOT
ASTEI10577	0.127417	7.05212	0.530047	0.477589	1	NOT
ASTEI10578	-0.00663904	4.69248	0.00103785	0.974717	1	NOT
ASTEI10579	0.85099	5.0496	3.28691	0.0895108	1	NOT
ASTEI10580	-0.152178	3.42788	0.538828	0.474025	1	NOT
ASTEI10581	0.474236	0.550037	1.4505	0.24676	1	NOT
ASTEI10582	0.026141	4.36325	0.00759453	0.931686	1	NOT
ASTEI10583	-0.239586	-0.238947	0.219328	0.646158	1	NOT
ASTEI10584	-0.368944	1.84855	1.07932	0.315	1	NOT
ASTEI10585	-0.0850787	0.585506	0.0390606	0.845932	1	NOT
ASTEI10586	-0.085967	4.08164	0.0585717	0.811984	1	NOT
ASTEI10587	-0.104849	4.41425	0.147905	0.705841	1	NOT
ASTEI10238	0.0477715	2.32828	0.0209886	0.886702	1	NOT
ASTEI10239	-0.0919916	6.11033	0.206699	0.655755	1	NOT
ASTEI10240	0.174145	6.77803	1.44337	0.247873	1	NOT
ASTEI10241	0.0502241	5.69256	0.05079	0.824679	1	NOT
ASTEI10242	-0.230322	2.21367	0.245113	0.627576	1	NOT
ASTEI10243	-0.230549	1.36983	0.245247	0.627483	1	NOT
ASTEI10244	-0.067426	5.45734	0.21735	0.647639	1	NOT
ASTEI10245	0.296871	1.42341	1.15256	0.299665	1	NOT
ASTEI10246	-0.0580864	7.41397	0.19123	0.668008	1	NOT
ASTEI10247	0.0101783	10.8869	0.00349918	0.953596	1	NOT
ASTEI10248	0.0371957	6.39898	0.125006	0.728495	1	NOT
ASTEI10249	0.202997	8.01456	0.233923	0.635483	1	NOT
ASTEI102431	-0.0311231	6.11398	0.0603887	0.809151	1	NOT
ASTEI10251	-0.0574292	6.13648	0.0995335	0.756655	1	NOT
ASTEI10252	-0.310515	8.59247	0.941139	0.347081	1	NOT
ASTEI02927	0.38444	1.80228	0.285452	0.600832	1	NOT
ASTEI02928	0.38839	2.15332	0.741176	0.402583	1	NOT
ASTEI02929	-0.0650079	-0.670565	0.0165463	0.914715	1	NOT
ASTEI02930	-0.191392	1.84426	0.322784	0.578188	1	NOT
ASTEI02932	-0.0434618	5.47615	0.0735308	0.78989	1	NOT
ASTEI02933	0.0136286	5.76934	0.0122338	0.913367	1	NOT
ASTEI02934	-0.0692004	5.77868	0.111919	0.742515	1	NOT
ASTEI02935	0.148153	6.18588	0.590966	0.453757	1	NOT
ASTEI02936	0.00530562	5.51783	0.00317824	0.955772	1	NOT
ASTEI02937	0.0786976	3.61701	0.230875	0.637678	1	NOT
ASTEI02938	0.0296211	3.01857	0.0258195	0.874446	1	NOT
ASTEI02939	-0.0193043	4.34765	0.0172989	0.897075	1	NOT
ASTEI02940	-0.155936	1.36356	0.294948	0.594896	1	NOT
ASTEI02941	-0.0198788	8.3214	0.027655	0.870102	1	NOT
ASTEI02942	-0.0384438	5.64786	0.0449672	0.834865	1	NOT
ASTEI02943	-0.229888	1.41303	0.363327	0.5555	1	NOT
ASTEI02944	-0.444317	0.565208	0.78815	0.388412	1	NOT
ASTEI02946	-0.00793035	2.81418	0.000581725	0.98107	1	NOT
ASTEI02947	0.0305567	4.98306	0.0596865	0.81024	1	NOT
ASTEI02948	-0.434862	-0.225221	0.736716	0.403969	1	NOT
ASTEI02949	0.102003	4.89559	0.653227	0.431357	1	NOT
ASTEI02950	0.0719634	5.60115	0.250622	0.623766	1	NOT
ASTEI02951	-0.213278	4.16191	0.446017	0.514187	1	NOT
ASTEI02952	0.234368	-0.0464856	0.201804	0.65957	1	NOT
ASTEI02954	-0.0582888	6.13769	0.0731773	0.790383	1	NOT
ASTEI02955	0.140415	4.46957	0.800869	0.384704	1	NOT
ASTEI02956	0.0324684	6.05692	0.189901	0.669088	1	NOT
ASTEI02957	-0.116989	5.93949	1.15175	0.29983	1	NOT
ASTEI02958	0.0285825	10.7728	0.0276854	0.870031	1	NOT
ASTEI02959	-0.109828	2.83034	0.125591	0.727888	1	NOT
ASTEI02960	0.06914	7.23113	0.375582	0.548985	1	NOT
ASTEI02961	-0.392733	1.93514	2.01682	0.175633	1	NOT
ASTEI02962	0.000371895	5.42719	1.13736e-05	0.997353	1	NOT
ASTEI02963	0.0112663	7.21474	0.0060681	0.938919	1	NOT
ASTEI02965	0.203765	3.53905	0.937178	0.348069	1	NOT
ASTEI02966	0.226443	4.64845	1.46269	0.244871	1	NOT
ASTEI02967	0.116037	1.30568	0.103621	0.751886	1	NOT
ASTEI02969	-0.0139733	7.46841	0.00383993	0.951392	1	NOT
ASTEI02970	-0.236563	2.70853	1.13359	0.303536	1	NOT
ASTEI02971	0.157555	5.36685	1.82228	0.196688	1	NOT
ASTEI02972	0.139662	5.77451	3.10445	0.0980532	1	NOT
ASTEI02973	-0.0859603	3.96015	0.224658	0.642211	1	NOT
ASTEI02974	0.00238445	5.5218	0.000678592	0.979555	1	NOT
ASTEI02975	-0.0352103	5.98488	0.030363	0.863955	1	NOT
ASTEI02976	-0.0200955	4.9689	0.013829	0.907918	1	NOT
ASTEI02977	-0.0939687	0.0523346	0.0697941	0.799633	1	NOT
ASTEI02978	-0.191791	0.392526	0.0576703	0.813406	1	NOT
ASTEI02979	0.379918	3.15628	0.318776	0.580533	1	NOT
ASTEI02980	0.18599	6.64778	1.08556	0.31365	1	NOT
ASTEI02981	0.187006	5.15616	0.847503	0.371556	1	NOT
ASTEI02982	-0.0461889	7.22557	0.0836365	0.776313	1	NOT
ASTEI02983	-0.206552	2.9017	0.462968	0.506413	1	NOT
ASTEI02984	-0.364336	2.82077	1.4196	0.251635	1	NOT
ASTEI02985	-0.166409	5.66312	1.25719	0.279485	1	NOT
ASTEI02986	0.00429226	5.54454	0.000166542	0.98987	1	NOT
ASTEI02987	-0.156385	1.56931	0.221899	0.644247	1	NOT
ASTEI02988	-0.0188794	3.55986	0.0110134	0.917784	1	NOT
ASTEI02989	0.122579	8.11068	0.383251	0.544982	1	NOT
ASTEI02990	0.343558	9.9328	1.21579	0.287241	1	NOT
ASTEI02992	-0.0881596	7.82037	0.0808344	0.779984	1	NOT
ASTEI02993	0.000253154	7.05217	5.30053e-06	0.998193	1	NOT
ASTEI02994	-0.0607391	4.46949	0.182401	0.675271	1	NOT
ASTEI02995	-0.0871323	6.9559	0.124485	0.729036	1	NOT
ASTEI02996	-0.0545945	6.38116	0.0485614	0.828501	1	NOT
ASTEI02997	0.0806265	5.69355	0.0600401	0.809691	1	NOT
ASTEI02998	-0.013227	7.03519	0.00265733	0.959555	1	NOT
ASTEI03001	-0.363845	-0.654983	0.577617	0.458807	1	NOT
ASTEI03002	-0.57661	0.660686	2.07336	0.170051	1	NOT
ASTEI03003	0.061357	4.09746	0.152832	0.701237	1	NOT
ASTEI03004	0.223382	3.63566	1.86547	0.19175	1	NOT
ASTEI03005	0.0774681	5.16045	0.308014	0.586929	1	NOT
ASTEI03006	-0.0163841	6.01895	0.0261826	0.873574	1	NOT
ASTEI03007	-0.0983788	8.90052	0.690374	0.418823	1	NOT
ASTEI03008	0.0230006	6.85421	0.0149249	0.904358	1	NOT
ASTEI03009	-0.0200961	5.71867	0.0327572	0.858753	1	NOT
ASTEI03010	0.129213	7.59346	0.433283	0.520171	1	NOT
ASTEI03011	0.186213	5.54214	1.67378	0.214955	1	NOT
ASTEI03012	-0.00710276	7.6062	0.00279794	0.9585	1	NOT
ASTEI03013	-1.22401	0.749766	3.11262	0.0976505	1	NOT
ASTEI03014	-0.0385407	4.72407	0.0415582	0.841153	1	NOT
ASTEI03015	-1.17237	0.232199	2.46305	0.137012	1	NOT
ASTEI03016	-1.02102	2.64173	2.33904	0.14659	1	NOT
ASTEI03017	0.0654166	-0.0660856	0.0198482	0.889801	1	NOT
ASTEI03018	-0.021987	3.34188	0.00519353	0.943483	1	NOT
ASTEI03019	-0.572776	-0.104218	0.10083	0.755131	1	NOT
ASTEI03020	0.597472	1.87243	2.77892	0.115859	1	NOT
ASTEI03021	0.0356257	6.44973	0.137845	0.715527	1	NOT
ASTEI03022	-0.00196503	6.74365	0.000176272	0.989579	1	NOT
ASTEI03023	0.0351356	8.68371	0.108935	0.745839	1	NOT
ASTEI03024	-0.149444	3.36982	0.376269	0.548623	1	NOT
ASTEI03025	0.0499278	4.97892	0.0936333	0.763735	1	NOT
ASTEI03026	0.423749	4.84897	0.974966	0.338813	1	NOT
ASTEI03027	-0.00451742	4.67185	0.000374274	0.984815	1	NOT
ASTEI03028	1.09492	5.04601	11.0145	0.00457291	1	POSITIVE
ASTEI03029	-0.201897	2.31179	0.277501	0.605902	1	NOT
ASTEI03030	-0.0621247	6.13378	0.171345	0.684667	1	NOT
ASTEI03031	-0.0854207	3.73617	0.124433	0.729091	1	NOT
ASTEI03032	-0.0575918	5.90862	0.0558407	0.816331	1	NOT
ASTEI03033	-0.166182	5.37518	0.537268	0.474655	1	NOT
ASTEI03034	0.336691	0.849319	1.39003	0.25642	1	NOT
ASTEI03035	1.23102	3.56029	4.7573	0.0451801	1	POSITIVE
ASTEI03036	-0.0290176	7.80456	0.0853079	0.774155	1	NOT
ASTEI03037	0.0463165	4.26116	0.0700003	0.794869	1	NOT
ASTEI03038	-0.0491273	5.10212	0.179089	0.67805	1	NOT
ASTEI03039	0.14373	2.34476	0.200185	0.660844	1	NOT
ASTEI03040	0.212028	-0.519433	0.203871	0.657952	1	NOT
ASTEI03041	-0.025282	4.8274	0.0134242	0.909269	1	NOT
ASTEI03042	0.0642706	6.05275	0.0609075	0.80835	1	NOT
ASTEI03043	0.203046	10.6381	0.913882	0.353958	1	NOT
ASTEI03044	0.131496	5.24034	1.61789	0.222392	1	NOT
ASTEI03045	-0.0407414	8.48557	0.0229279	0.881624	1	NOT
ASTEI03046	-0.14801	2.69911	0.451109	0.511829	1	NOT
ASTEI03047	-0.128578	-0.580015	0.038282	0.847454	1	NOT
ASTEI03048	-0.32138	3.08337	2.93195	0.107043	1	NOT
ASTEI03049	0.0521966	2.58754	0.0436373	0.837287	1	NOT
ASTEI03050	0.0366513	1.4959	0.00737476	0.932679	1	NOT
ASTEI03053	-0.0241124	5.60347	0.00425696	0.948824	1	NOT
ASTEI03054	-0.229122	5.94345	1.2729	0.276615	1	NOT
ASTEI03055	-0.131282	5.1603	0.366812	0.553631	1	NOT
ASTEI03056	-0.016288	8.09351	0.00368417	0.952386	1	NOT
ASTEI03057	0.130962	5.28724	0.134592	0.718745	1	NOT
ASTEI03058	-0.154833	3.98678	0.258997	0.618075	1	NOT
ASTEI03059	-0.403514	3.99566	2.72445	0.119208	1	NOT
ASTEI03060	-0.0718647	5.2663	0.15892	0.695664	1	NOT
[truncated: 8,313 more rows]

## Sheet: 14dpi
ID	logFC	logCPM	F	PValue	FDR	interesting
ASTEI09686	-0.016233	6.54653	0.00658568	0.936374	0.969174	NOT
ASTEI09688	0.1181	6.47043	0.526757	0.478936	0.683659	NOT
ASTEI09689	-0.0408268	6.27828	0.0655716	0.80131	0.893599	NOT
ASTEI09690	0.0612218	7.54099	0.498929	0.490595	0.691689	NOT
ASTEI09691	-0.202172	4.33098	1.31669	0.268824	0.509393	NOT
ASTEI09692	-0.0294809	6.29254	0.0747124	0.788253	0.886218	NOT
ASTEI09693	-0.541641	5.28255	4.41303	0.052644	0.247914	NOT
ASTEI09694	-0.449232	4.10883	3.56137	0.0782715	0.283718	NOT
ASTEI09695	0.241866	7.51738	1.34287	0.264307	0.505103	NOT
ASTEI09696	0.345294	8.6381	2.82012	0.113402	0.331839	NOT
ASTEI09697	0.558214	3.96553	9.06383	0.00863124	0.180738	NOT
ASTEI09698	0.0224964	4.56605	0.0234437	0.880311	0.937572	NOT
ASTEI09699	-0.197254	6.48788	1.75664	0.204508	0.44254	NOT
ASTEI09700	0.170826	4.99774	1.64107	0.219268	0.457189	NOT
ASTEI09701	0.143321	2.13162	0.218224	0.646984	0.801983	NOT
ASTEI09702	-0.311487	5.86036	4.32902	0.0546785	0.252397	NOT
ASTEI09703	-0.400823	7.12961	4.91395	0.0421974	0.233484	NOT
ASTEI09704	0.0818053	9.16787	0.421074	0.526029	0.717799	NOT
ASTEI09705	0.0229916	2.46692	0.0123921	0.912811	0.95595	NOT
ASTEI09706	0.208104	0.930966	0.315846	0.58226	0.758019	NOT
ASTEI09707	-0.121425	4.24895	0.316777	0.58171	0.757691	NOT
ASTEI09708	0.0531471	5.67082	0.103584	0.751928	0.868059	NOT
ASTEI09709	0.160569	3.82222	0.411231	0.530841	0.721596	NOT
ASTEI09710	0.571348	5.38241	5.81905	0.0288442	0.213366	NOT
ASTEI09711	-0.059668	4.65758	0.117306	0.736637	0.857843	NOT
ASTEI09712	-0.400767	5.5459	3.34895	0.0868106	0.296436	NOT
ASTEI09713	-0.446865	6.74774	6.26107	0.0241455	0.203088	NOT
ASTEI09714	-0.207786	0.522305	0.309671	0.585935	0.760359	NOT
ASTEI09715	0.0525967	7.3515	0.173565	0.682752	0.823754	NOT
ASTEI09716	0.0232802	6.64304	0.0321251	0.860107	0.924572	NOT
ASTEI09717	0.0393146	2.73017	0.0288291	0.8674	0.92887	NOT
ASTEI09718	-0.426316	5.39727	3.91646	0.066115	0.269115	NOT
ASTEI09719	0.6392	2.08643	2.85923	0.111127	0.329085	NOT
ASTEI09720	-0.0599131	4.81006	0.305879	0.588215	0.762023	NOT
ASTEI09721	0.338161	4.14183	1.61507	0.222775	0.46139	NOT
ASTEI09722	-0.00987824	6.55038	0.00623161	0.938104	0.970089	NOT
ASTEI09723	-0.231961	8.00717	2.42084	0.140183	0.367268	NOT
ASTEI09724	0.622281	3.96846	5.06225	0.0395831	0.230611	NOT
ASTEI09725	0.187949	7.14713	2.28665	0.150883	0.379488	NOT
ASTEI097190	-0.436991	6.06557	6.57985	0.0213025	0.198442	NOT
ASTEI097191	-0.0623785	8.49807	0.222084	0.64411	0.800085	NOT
ASTEI09728	0.391884	6.64876	9.40568	0.00768946	0.180738	NOT
ASTEI11838	0.163074	0.384643	0.2332	0.636002	0.795253	NOT
ASTEI09730	0.775959	6.24522	6.43328	0.0225588	0.200166	NOT
ASTEI11189	0.4213	4.07838	1.77254	0.202577	0.440877	NOT
ASTEI10886	-0.395176	1.63013	0.483046	0.497472	0.69757	NOT
ASTEI11360	-0.661163	0.869192	2.54402	0.13117	0.354816	NOT
ASTEI11533	0.523672	3.09468	1.05658	0.319984	0.556585	NOT
ASTEI10373	-0.111707	5.98958	0.477113	0.500085	0.698822	NOT
ASTEI10374	-0.694132	4.99566	5.3163	0.0355294	0.224707	NOT
ASTEI10375	-0.652413	8.74882	6.71092	0.020247	0.19586	NOT
ASTEI10376	0.445192	1.14053	0.743084	0.401992	0.622968	NOT
ASTEI10377	0.376271	4.87641	7.2663	0.0163933	0.190427	NOT
ASTEI10378	0.0148937	5.59691	0.0227617	0.882051	0.9379	NOT
ASTEI10379	-0.0808485	-0.0264314	0.0118065	0.914887	0.957215	NOT
ASTEI10380	0.338365	0.145054	0.448973	0.512816	0.708299	NOT
ASTEI10381	0.551806	0.6299	1.27435	0.276352	0.51607	NOT
ASTEI10382	0.0306077	4.32017	0.0679927	0.797761	0.891597	NOT
ASTEI10383	0.197882	6.05114	0.735956	0.404206	0.62482	NOT
ASTEI10384	-0.208571	5.04669	1.4774	0.242617	0.481035	NOT
ASTEI10385	-0.406092	5.78163	6.41946	0.0226817	0.200166	NOT
ASTEI10386	0.181031	5.2096	2.35632	0.145206	0.372572	NOT
ASTEI10387	-0.143266	3.84961	0.663673	0.427773	0.643688	NOT
ASTEI10388	-0.551207	6.48874	4.7575	0.0451762	0.238091	NOT
ASTEI10389	0.0660622	6.2861	0.665044	0.427306	0.643347	NOT
ASTEI10390	0.0948283	6.89853	0.560482	0.465427	0.673873	NOT
ASTEI10391	0.462343	7.75735	5.84402	0.0285521	0.213046	NOT
ASTEI10392	0.483035	4.09512	3.66891	0.0743298	0.278723	NOT
ASTEI103890	1.20032	-0.126954	8.10456	0.0120642	0.187516	POSITIVE
ASTEI11673	0.616853	3.58749	3.64567	0.0751615	0.27976	NOT
ASTEI09033	0.583688	2.27951	3.94072	0.0653692	0.268347	NOT
ASTEI09034	0.378135	7.70179	0.570212	0.461648	0.671774	NOT
ASTEI09035	0.065322	10.0498	0.152344	0.701689	0.8341	NOT
ASTEI09036	1.01362	5.62077	3.47479	0.0816256	0.288406	NOT
ASTEI09037	1.20364	6.16282	4.58938	0.0486543	0.243387	POSITIVE
ASTEI09039	0.234034	5.45889	5.52309	0.0325827	0.220179	NOT
ASTEI09040	-0.020972	5.86596	0.0309851	0.862584	0.926173	NOT
ASTEI09041	0.286989	1.52852	0.788848	0.388207	0.610987	NOT
ASTEI09042	-0.00747921	6.1428	0.00599533	0.939286	0.971019	NOT
ASTEI09043	-0.0551742	4.49878	0.0533709	0.820361	0.903571	NOT
ASTEI09044	-0.0553808	6.87204	0.185565	0.672644	0.817272	NOT
ASTEI09045	0.735444	7.69257	3.49981	0.0806391	0.287137	NOT
ASTEI09046	-0.0934315	7.51714	0.913292	0.354108	0.583877	NOT
ASTEI09047	0.563705	4.227	3.71949	0.0725575	0.277116	NOT
ASTEI09048	0.024702	5.58666	0.0103866	0.920149	0.960091	NOT
ASTEI09049	-0.146269	8.20809	2.2496	0.154012	0.383709	NOT
ASTEI09050	0.0600072	5.33387	0.346639	0.564619	0.746004	NOT
ASTEI09051	-0.334368	4.35738	6.51651	0.0218353	0.199296	NOT
ASTEI09052	-0.136776	6.15339	1.91571	0.1862	0.422396	NOT
ASTEI09053	-0.26611	6.17804	4.25747	0.0564842	0.254797	NOT
ASTEI09054	0.735702	3.08324	1.28135	0.275088	0.515357	NOT
ASTEI09055	0.0496738	7.6599	0.281242	0.603505	0.771898	NOT
ASTEI09056	0.797723	-0.543341	3.43223	0.0833369	0.291608	NOT
ASTEI09057	0.262183	5.24555	0.965582	0.341078	0.574049	NOT
ASTEI03856	0.376982	3.53425	1.84476	0.194097	0.431501	NOT
ASTEI03857	-0.0322	6.70466	0.0211782	0.886196	0.940062	NOT
ASTEI03858	0.0198243	6.73058	0.0380375	0.847936	0.91826	NOT
ASTEI03859	0.0076482	5.23759	0.00501362	0.944469	0.973027	NOT
ASTEI03860	-0.594435	8.38764	8.51749	0.010424	0.182457	NOT
ASTEI03861	-0.129228	6.37445	0.955116	0.34363	0.575807	NOT
ASTEI03862	-0.867772	6.82074	5.75464	0.0296135	0.214781	NOT
ASTEI03863	0.43886	8.5121	5.71748	0.0300682	0.215076	NOT
ASTEI03864	0.0317849	5.94438	0.0649018	0.802304	0.894127	NOT
ASTEI03865	1.13231	1.33053	4.12229	0.0600905	0.260361	NOT
ASTEI03868	-0.229663	4.63576	2.18219	0.159915	0.38966	NOT
ASTEI03870	0.283882	3.84305	0.731472	0.405609	0.625667	NOT
ASTEI03871	-0.0197493	7.65062	0.0299519	0.86487	0.927468	NOT
ASTEI03872	-0.0782963	6.09455	0.600798	0.450095	0.66296	NOT
ASTEI03873	-0.167374	4.01462	0.550849	0.46922	0.676821	NOT
ASTEI03874	0.0550503	4.06691	0.111796	0.742651	0.86183	NOT
ASTEI03875	-0.193335	6.8901	2.77872	0.115871	0.334788	NOT
ASTEI03876	0.0624468	5.04024	0.155281	0.69898	0.832556	NOT
ASTEI03877	0.218838	4.85401	2.49921	0.134364	0.358861	NOT
ASTEI03878	-0.118358	7.96323	0.939391	0.347517	0.578746	NOT
ASTEI03879	-0.23838	6.78304	4.44885	0.0518034	0.247292	NOT
ASTEI03881	0.671336	4.55873	6.58125	0.021291	0.198442	NOT
ASTEI03882	0.279057	1.46484	0.683658	0.421046	0.638504	NOT
ASTEI03884	0.607144	1.55002	3.17789	0.0945025	0.307126	NOT
ASTEI03885	0.928961	4.52026	11.2425	0.00426086	0.166154	NOT
ASTEI03886	0.101926	2.30238	0.103233	0.752334	0.868059	NOT
ASTEI03887	0.0311464	4.07355	0.0121428	0.913689	0.95635	NOT
ASTEI03888	0.252359	6.4125	0.672379	0.424822	0.641127	NOT
ASTEI03889	-0.27213	3.53789	1.20223	0.289846	0.527699	NOT
ASTEI03890	-0.0470589	3.64704	0.0415792	0.841113	0.915232	NOT
ASTEI03891	-0.264191	-0.0676412	0.199239	0.661592	0.80994	NOT
ASTEI03892	-0.22671	0.416191	0.461883	0.506904	0.703431	NOT
ASTEI03893	-0.199864	7.07577	2.11794	0.165804	0.396748	NOT
ASTEI03894	0.763731	2.9617	5.95809	0.0272607	0.210722	NOT
ASTEI12374	0.394879	3.57733	0.692744	0.418043	0.635819	NOT
ASTEI03895	-0.0256541	6.7115	0.0806092	0.780282	0.881976	NOT
ASTEI03896	0.9783	5.71986	5.52826	0.0325128	0.219949	NOT
ASTEI03897	-0.319836	4.84491	6.43006	0.0225874	0.200166	NOT
ASTEI03898	0.0383998	5.34518	0.171761	0.684307	0.824655	NOT
ASTEI03899	0.788555	-0.271073	1.11025	0.308393	0.546751	NOT
ASTEI03900	0.423697	2.51464	2.19426	0.158837	0.38832	NOT
ASTEI03902	0.160582	1.35641	0.293978	0.595497	0.766828	NOT
ASTEI12375	0.311087	0.995573	0.30068	0.591373	0.764382	NOT
ASTEI03903	-0.0240731	7.04236	0.0436839	0.837202	0.914121	NOT
ASTEI03904	-0.146027	6.17899	1.2644	0.278163	0.517097	NOT
ASTEI03905	0.00839117	5.86835	0.0073335	0.932867	0.967487	NOT
ASTEI03906	-0.223738	6.91162	3.58568	0.0773591	0.282281	NOT
ASTEI03907	-0.0347298	6.65498	0.0351522	0.853742	0.921091	NOT
ASTEI03908	0.222664	6.58562	3.59194	0.0771262	0.281731	NOT
ASTEI03909	-0.0369623	6.12432	0.105589	0.749626	0.866253	NOT
ASTEI03910	0.476992	2.11717	1.94376	0.18319	0.417656	NOT
ASTEI03911	1.08074	-0.112027	11.4483	0.00399989	0.166154	POSITIVE
ASTEI03912	0.560265	1.72303	1.36121	0.261203	0.501867	NOT
ASTEI03913	-0.497667	3.56532	6.40967	0.0227691	0.200166	NOT
ASTEI03914	-0.0505	6.71919	0.0640735	0.803541	0.894939	NOT
ASTEI11301	0.015373	3.29611	0.00629506	0.93779	0.969862	NOT
ASTEI11204	0.660719	0.266623	2.83215	0.112696	0.330891	NOT
ASTEI11541	0.990305	0.430348	0.755952	0.398041	0.619836	NOT
ASTEI11354	-0.134774	5.71769	2.16025	0.161897	0.392541	NOT
ASTEI11396	0.00636558	7.33435	0.00142955	0.970329	0.986756	NOT
ASTEI11397	-0.0171895	4.73385	0.0183238	0.894089	0.944559	NOT
ASTEI10413	-0.784042	5.1577	4.42803	0.0522901	0.247775	NOT
ASTEI10415	0.0669576	5.05278	0.477019	0.500126	0.698822	NOT
ASTEI10416	-0.0539818	11.0628	0.106172	0.748962	0.865938	NOT
ASTEI10417	0.179192	2.61862	0.594302	0.452509	0.664616	NOT
ASTEI10418	-0.645025	2.25277	4.00657	0.063394	0.265992	NOT
ASTEI10419	-0.155658	6.98325	0.218395	0.646856	0.801983	NOT
ASTEI10421	-0.780281	1.81812	9.54516	0.00733937	0.180738	NOT
ASTEI10422	-0.674637	-0.366321	1.46266	0.244875	0.483468	NOT
ASTEI10423	-0.124139	5.70234	0.465354	0.505336	0.702373	NOT
ASTEI10424	0.551181	5.47113	5.81926	0.0288417	0.213366	NOT
ASTEI10425	0.112485	4.80433	1.09778	0.311034	0.548589	NOT
ASTEI10426	0.0720799	1.06991	0.0346796	0.854717	0.92139	NOT
ASTEI10427	-0.112691	4.34434	0.84094	0.373366	0.597688	NOT
ASTEI10428	-0.188008	5.0396	2.23781	0.155025	0.384822	NOT
ASTEI10429	0.35987	4.55697	2.98542	0.104154	0.318215	NOT
ASTEI10430	-0.131537	8.31289	1.42834	0.250243	0.489752	NOT
ASTEI10431	-0.116506	3.00758	0.27367	0.608379	0.775572	NOT
ASTEI08001	-0.109616	4.85253	0.376336	0.548588	0.733538	NOT
ASTEI08002	-0.220254	6.0174	4.52513	0.0500656	0.244903	NOT
ASTEI08003	-0.179729	7.01019	2.28076	0.151375	0.380169	NOT
ASTEI08004	0.267145	2.70232	1.5608	0.230335	0.468719	NOT
ASTEI08005	0.283982	4.39158	2.22244	0.156357	0.386194	NOT
ASTEI08006	-0.101442	7.38313	0.90969	0.355032	0.584513	NOT
ASTEI08007	1.15974	-0.389369	5.44007	0.0337303	0.223231	POSITIVE
ASTEI08009	1.21247	1.09807	10.159	0.00600004	0.180738	POSITIVE
ASTEI08010	-0.228867	12.262	1.06552	0.31801	0.554627	NOT
ASTEI08011	-0.276101	10.7117	1.98452	0.178925	0.412676	NOT
ASTEI08012	-0.619319	1.94448	6.48833	0.0220772	0.200166	NOT
ASTEI08013	0.207991	4.10291	0.497762	0.491095	0.691921	NOT
ASTEI08014	0.980132	1.19507	3.79291	0.0700732	0.274126	NOT
ASTEI08015	0.387123	7.90224	1.29329	0.27295	0.513375	NOT
ASTEI08017	-0.024946	-0.610077	0.0034886	0.953666	0.976875	NOT
ASTEI08018	0.862627	4.7084	10.6076	0.00519673	0.1768	NOT
ASTEI08019	1.13158	-0.651373	3.52463	0.0796746	0.286174	NOT
ASTEI08020	-0.0284494	1.38864	0.00337973	0.954394	0.977329	NOT
ASTEI08021	0.294183	2.36625	0.821634	0.378766	0.601883	NOT
ASTEI08022	0.40244	4.59948	1.67076	0.215348	0.45366	NOT
ASTEI08023	0.28392	5.6664	1.78705	0.200837	0.438406	NOT
ASTEI08024	1.32108	5.43422	2.9956	0.103615	0.317355	NOT
ASTEI08025	0.88933	5.35558	3.69847	0.073288	0.277153	NOT
ASTEI08026	-0.326721	5.66791	3.02917	0.10186	0.315634	NOT
ASTEI08027	0.27093	-0.580891	0.201732	0.659627	0.809038	NOT
ASTEI08028	-0.477995	5.71655	5.43848	0.0337527	0.223231	NOT
ASTEI08029	-0.113993	4.32449	0.463053	0.506375	0.703195	NOT
ASTEI08030	0.636092	0.449149	1.61141	0.223275	0.461591	NOT
ASTEI08031	0.508491	4.33565	2.18457	0.159702	0.389326	NOT
ASTEI08032	-0.366674	5.71371	2.98985	0.103919	0.317892	NOT
ASTEI08033	-0.488579	7.5861	0.519681	0.481855	0.685449	NOT
ASTEI08034	-0.565585	10.5787	0.886873	0.360968	0.589608	NOT
ASTEI08035	-0.630667	6.52835	4.88096	0.042806	0.234958	NOT
ASTEI08036	-0.00251474	8.65001	6.41573e-05	0.993713	0.996709	NOT
ASTEI08037	0.195	2.06784	0.367687	0.553164	0.737447	NOT
ASTEI08038	-0.57412	-0.19377	1.35424	0.262376	0.503011	NOT
ASTEI08039	0.121771	0.686951	0.136267	0.717083	0.845166	NOT
ASTEI08040	0.128947	1.29734	0.208369	0.654466	0.806121	NOT
ASTEI08042	0.208798	6.30122	0.308093	0.586882	0.760961	NOT
ASTEI08043	1.21724	0.301218	10.0584	0.00619902	0.180738	POSITIVE
ASTEI08044	0.374738	2.94916	2.20005	0.158324	0.387896	NOT
ASTEI08045	0.405235	3.88627	4.64549	0.0474599	0.24117	NOT
ASTEI08046	0.211277	6.53803	2.47906	0.135832	0.360632	NOT
ASTEI08047	-0.0744296	7.81078	0.432891	0.520357	0.713965	NOT
ASTEI08048	0.025207	6.67939	0.069277	0.795906	0.890834	NOT
ASTEI08049	-0.468045	4.74166	3.51102	0.0802016	0.286716	NOT
ASTEI080453	-0.214948	2.41582	0.469429	0.503505	0.701252	NOT
ASTEI08051	0.442063	6.55314	0.672526	0.424772	0.641127	NOT
ASTEI08052	0.4013	5.06334	2.36632	0.144414	0.372019	NOT
ASTEI08053	-0.178875	4.2682	0.75017	0.399809	0.62104	NOT
ASTEI08054	-0.446821	4.93526	3.38959	0.0850947	0.293772	NOT
ASTEI08055	0.300522	9.97875	1.97288	0.18013	0.414473	NOT
ASTEI08056	-0.0141562	6.05999	0.029149	0.866674	0.928534	NOT
ASTEI08057	0.294592	5.56725	3.65263	0.0749114	0.279684	NOT
ASTEI08058	-0.393299	4.31649	3.41247	0.084146	0.292949	NOT
ASTEI08059	-0.279963	5.76638	3.72907	0.0722277	0.276985	NOT
ASTEI08060	-0.0890743	6.31308	0.490796	0.494096	0.694725	NOT
ASTEI08061	-0.174648	5.52546	1.71499	0.209676	0.447537	NOT
ASTEI08062	-0.409376	6.12741	3.67977	0.0739453	0.278294	NOT
ASTEI08063	-0.325984	5.15569	4.01162	0.0632456	0.265992	NOT
ASTEI08064	0.00705743	4.79946	0.00326716	0.955159	0.977637	NOT
ASTEI08065	-0.254242	5.80519	4.48766	0.0509106	0.246723	NOT
ASTEI08067	-0.457394	4.5907	5.02781	0.040173	0.230693	NOT
ASTEI08068	-0.161636	5.90589	2.23612	0.155171	0.384921	NOT
ASTEI08069	0.131302	4.74554	1.22446	0.285593	0.523561	NOT
ASTEI08070	-0.326615	7.0714	8.77876	0.00951833	0.180738	NOT
ASTEI08071	0.0315836	5.83154	0.0694524	0.795654	0.89076	NOT
ASTEI08072	-0.0191577	6.98747	0.00100693	0.975096	0.988998	NOT
ASTEI08073	-0.15782	4.75729	1.67894	0.214285	0.45216	NOT
ASTEI08074	0.685669	2.77659	4.63275	0.047728	0.241616	NOT
ASTEI08075	0.941156	0.475964	6.04704	0.0263004	0.207445	NOT
ASTEI00989	0.25799	6.00984	1.62849	0.220956	0.459375	NOT
ASTEI00990	-0.379792	4.49962	1.58226	0.227306	0.465007	NOT
ASTEI00991	-0.857791	5.63201	12.4361	0.00297548	0.166154	NOT
ASTEI00992	0.00589726	6.36512	0.00173466	0.967317	0.984794	NOT
ASTEI00993	-0.073744	5.03746	0.392436	0.540262	0.728298	NOT
ASTEI00994	-0.376828	7.14726	7.64738	0.0142358	0.187516	NOT
ASTEI00995	0.511387	5.99796	11.2923	0.00419598	0.166154	NOT
ASTEI00996	-0.143547	6.10544	1.71985	0.209064	0.44707	NOT
ASTEI00997	-0.249013	5.21265	4.30845	0.0551905	0.252746	NOT
ASTEI00998	-0.27454	5.65868	6.81383	0.0194603	0.194457	NOT
ASTEI00999	-0.155998	5.29822	1.11635	0.307115	0.545089	NOT
ASTEI01000	-0.0553749	4.62526	0.127996	0.725409	0.850048	NOT
ASTEI01001	0.179199	5.95809	1.65365	0.217596	0.455756	NOT
ASTEI01002	-0.246853	6.50125	4.30427	0.0552955	0.252863	NOT
ASTEI01003	-0.447247	4.42665	10.3324	0.00567388	0.180738	NOT
ASTEI01004	0.173882	6.3415	2.20808	0.157616	0.387261	NOT
ASTEI01005	-0.345367	5.25572	5.4745	0.0332489	0.222493	NOT
ASTEI01006	0.814159	6.94237	2.12416	0.165223	0.396227	NOT
ASTEI01007	0.240292	6.91269	6.81928	0.0194196	0.194457	NOT
ASTEI01008	-0.655164	6.04893	8.711	0.00974427	0.180738	NOT
ASTEI01009	-0.475599	7.8123	4.43619	0.0520988	0.247648	NOT
ASTEI01010	-0.0244049	9.6256	0.0558698	0.816284	0.901427	NOT
ASTEI01011	-0.140361	4.54757	0.815249	0.380577	0.603555	NOT
ASTEI01012	-0.27441	6.41901	2.56328	0.129825	0.352969	NOT
ASTEI01013	-0.172516	2.52036	0.368906	0.552515	0.73672	NOT
ASTEI01014	0.610095	2.15853	4.41204	0.0526673	0.247914	NOT
ASTEI01015	0.00235307	6.23124	0.000703651	0.979181	0.990321	NOT
ASTEI01016	0.0448501	5.02444	0.178975	0.678145	0.82073	NOT
ASTEI01017	-0.126917	4.36943	0.688109	0.419571	0.637391	NOT
ASTEI01018	-0.428406	6.0411	5.08626	0.0391777	0.229796	NOT
ASTEI01019	-0.19739	4.20199	1.17296	0.295578	0.533894	NOT
ASTEI01020	-0.0425025	6.25297	0.337204	0.569908	0.749957	NOT
ASTEI01021	-0.380338	5.5909	6.52438	0.0217682	0.199002	NOT
ASTEI01022	0.48762	6.24501	3.93385	0.0655793	0.268908	NOT
ASTEI01023	0.0344347	4.50226	0.123357	0.730214	0.853701	NOT
ASTEI01024	0.793113	3.64478	7.12485	0.0172881	0.192257	NOT
ASTEI01026	0.106868	5.28579	0.985919	0.336196	0.569924	NOT
ASTEI01027	-0.333971	6.36903	4.28377	0.0558124	0.253455	NOT
ASTEI01028	0.0821793	3.32248	0.27833	0.605369	0.773073	NOT
ASTEI01029	0.0283105	4.89078	0.0166483	0.899017	0.947243	NOT
ASTEI01030	-0.386814	6.94205	3.80712	0.0696039	0.273535	NOT
ASTEI01031	-0.189109	5.17105	1.30256	0.271306	0.511277	NOT
ASTEI01032	0.104571	2.08323	0.0271547	0.87127	0.931716	NOT
ASTEI01033	0.800017	-0.917079	1.54604	0.232449	0.470699	NOT
ASTEI01034	-0.311424	5.4456	7.45212	0.0152976	0.18895	NOT
ASTEI01035	-0.24748	7.47847	5.59124	0.0316744	0.218626	NOT
ASTEI01036	-0.0950951	5.00331	0.877928	0.363334	0.591149	NOT
ASTEI01037	0.0608213	5.01212	0.166564	0.688841	0.826738	NOT
ASTEI01038	1.01519	-0.299145	9.30614	0.00795099	0.180738	POSITIVE
ASTEI01039	0.130651	-0.947749	0.0796333	0.781579	0.883055	NOT
ASTEI01040	0.596163	3.07954	3.83651	0.0686453	0.271725	NOT
ASTEI01041	-0.204884	5.38848	2.40094	0.141709	0.369296	NOT
ASTEI01042	-0.369987	6.18805	8.90361	0.00911758	0.180738	NOT
ASTEI01043	-0.549232	9.78301	22.0219	0.000274785	0.14579	NOT
ASTEI01044	-0.620941	5.60331	5.1072	0.0388282	0.229796	NOT
ASTEI01045	0.293231	6.23205	4.46364	0.051461	0.247225	NOT
ASTEI01046	-0.313964	5.97317	8.86074	0.00925297	0.180738	NOT
ASTEI01047	0.743264	4.66271	7.51362	0.0149537	0.187678	NOT
ASTEI01048	-0.0277134	5.13986	0.00740901	0.932523	0.967228	NOT
ASTEI01049	-0.167526	7.21963	3.04033	0.101285	0.315353	NOT
ASTEI01050	-0.28791	4.49834	3.73426	0.0720495	0.276935	NOT
ASTEI01052	0.989647	-0.282086	2.9413	0.106531	0.322643	NOT
ASTEI01053	-0.78848	5.77975	8.84462	0.00930448	0.180738	NOT
ASTEI01054	-0.601162	8.89784	6.32613	0.0235315	0.201797	NOT
ASTEI01055	-0.0995073	6.36922	0.255514	0.620427	0.784005	NOT
ASTEI01056	-0.305436	6.79726	4.03503	0.062562	0.264836	NOT
ASTEI01057	0.326049	6.12972	0.839196	0.373849	0.59788	NOT
ASTEI01058	0.3252	3.03936	0.873314	0.364564	0.592009	NOT
ASTEI01059	0.115569	5.88268	0.85395	0.369791	0.594552	NOT
ASTEI01060	0.127734	6.20322	1.43601	0.249031	0.488176	NOT
ASTEI01061	-0.496545	6.92339	10.1178	0.00608058	0.180738	NOT
ASTEI01062	-0.307169	6.35036	6.47227	0.0222165	0.200166	NOT
ASTEI01063	-0.192625	6.46679	2.34681	0.145966	0.373683	NOT
ASTEI01064	-0.384585	5.93612	6.89875	0.0188375	0.192329	NOT
ASTEI01065	0.582807	7.31459	1.75609	0.204575	0.44254	NOT
ASTEI01066	-0.0301099	5.27208	0.0467683	0.831644	0.911796	NOT
ASTEI01067	0.00915023	6.04718	0.00442668	0.947815	0.974669	NOT
ASTEI01068	0.696001	1.83558	9.17817	0.00830229	0.180738	NOT
ASTEI01069	0.820883	3.25977	1.35239	0.262688	0.503315	NOT
ASTEI01072	0.166984	7.18931	0.566289	0.463166	0.673124	NOT
ASTEI01074	0.717571	3.35808	6.96132	0.0183933	0.192257	NOT
ASTEI01075	-0.236492	6.28117	0.178289	0.678725	0.820893	NOT
ASTEI01076	0.34621	6.114	0.975923	0.338583	0.571528	NOT
ASTEI01077	0.741617	2.68161	6.14614	0.0252762	0.20572	NOT
ASTEI01078	0.784235	1.13092	5.42367	0.0339625	0.223231	NOT
ASTEI01079	0.396427	2.05485	1.62606	0.221284	0.459593	NOT
ASTEI01080	0.48194	2.70807	2.23878	0.154941	0.384822	NOT
ASTEI01082	0.338782	-0.0679001	0.649767	0.432554	0.647667	NOT
ASTEI01083	0.00920313	7.17622	0.00114281	0.97347	0.988478	NOT
ASTEI01084	-0.0849478	7.31333	0.26543	0.613781	0.779376	NOT
ASTEI01085	-0.501254	5.75633	7.28626	0.0162714	0.190007	NOT
ASTEI01088	0.223476	0.0637089	0.191479	0.667806	0.813613	NOT
ASTEI01089	0.607719	-0.784609	0.781288	0.390434	0.613366	NOT
ASTEI01090	0.515867	2.45701	3.0883	0.0988554	0.31206	NOT
ASTEI01091	0.357718	2.61399	1.28555	0.274333	0.514443	NOT
ASTEI01092	0.300291	1.45614	0.30788	0.58701	0.761031	NOT
ASTEI01093	0.320251	1.16905	0.541516	0.472944	0.67926	NOT
ASTEI01094	0.0592508	5.65593	0.0746551	0.788332	0.886218	NOT
ASTEI01095	0.998415	2.56584	10.5943	0.00521876	0.1768	NOT
ASTEI01096	-0.183193	5.19559	1.47546	0.242911	0.481249	NOT
ASTEI01097	-0.00545761	5.73052	0.00184165	0.966325	0.984075	NOT
ASTEI01098	-0.133521	5.44406	0.929663	0.349953	0.58102	NOT
ASTEI01099	-0.249165	7.07075	3.99995	0.0635895	0.266328	NOT
ASTEI01100	0.355584	4.87639	1.84221	0.194389	0.43192	NOT
ASTEI01101	-0.0410539	6.1773	0.172925	0.683303	0.824216	NOT
ASTEI01102	0.283626	7.60791	1.31447	0.269213	0.509641	NOT
ASTEI01103	0.605864	5.63797	1.01767	0.328771	0.563255	NOT
ASTEI01104	-0.187104	5.89032	3.09882	0.0983321	0.31133	NOT
ASTEI01105	0.127739	6.37715	0.292118	0.596652	0.767932	NOT
ASTEI01106	-0.30228	3.94998	1.77121	0.202738	0.440877	NOT
ASTEI01107	0.277657	4.2114	2.71898	0.11955	0.339075	NOT
ASTEI01108	0.161137	5.6063	1.20067	0.290146	0.527899	NOT
ASTEI01109	0.929329	0.0580778	7.64741	0.0142357	0.187516	NOT
ASTEI01110	0.126133	3.87941	0.85337	0.36995	0.594595	NOT
ASTEI01111	-0.351384	6.1462	11.5053	0.00393092	0.166154	NOT
ASTEI01112	0.0433408	4.90984	0.0931187	0.764364	0.873227	NOT
ASTEI01114	-0.176326	4.83786	1.26701	0.277686	0.516903	NOT
ASTEI01115	-0.127712	5.03609	0.583545	0.456553	0.667135	NOT
ASTEI01116	0.0681084	7.69976	0.287093	0.599798	0.769676	NOT
ASTEI01117	0.265762	4.3296	0.863508	0.367197	0.593222	NOT
ASTEI01119	-0.16458	-0.706668	0.0896164	0.768696	0.875502	NOT
ASTEI01120	-0.214881	2.36133	1.14245	0.301719	0.539731	NOT
ASTEI01121	0.835251	-0.152098	4.44996	0.0517777	0.247292	NOT
ASTEI01122	0.0508595	4.94872	0.12717	0.726258	0.85027	NOT
ASTEI01123	0.25876	7.15122	3.78289	0.0704061	0.27451	NOT
ASTEI01124	0.107632	2.00256	0.245552	0.627271	0.789479	NOT
ASTEI01125	0.148735	8.91207	0.641937	0.435284	0.650058	NOT
ASTEI01126	-0.0850082	1.2909	0.0991543	0.757103	0.869501	NOT
ASTEI01127	0.286683	7.41677	2.344	0.146191	0.373812	NOT
ASTEI01128	-0.0624194	5.31726	0.299395	0.592159	0.764916	NOT
ASTEI01129	0.408326	3.78123	2.80904	0.114057	0.332152	NOT
ASTEI01130	-0.521125	0.0910132	1.46166	0.24503	0.483588	NOT
ASTEI01131	-0.0827517	0.0160194	0.0596844	0.810243	0.898521	NOT
ASTEI01132	-0.0851194	6.22189	0.650765	0.432208	0.647434	NOT
ASTEI01133	0.168814	1.50665	0.465485	0.505276	0.702373	NOT
ASTEI01134	0.0962883	4.2204	0.0557407	0.816493	0.90156	NOT
ASTEI01135	0.256073	6.78618	3.25959	0.0907313	0.302301	NOT
ASTEI01136	-0.568694	7.9237	15.7519	0.0011936	0.159646	NOT
ASTEI01137	0.0267514	5.07305	0.0442483	0.83617	0.914056	NOT
ASTEI01138	0.162631	4.52621	2.03321	0.173991	0.406964	NOT
ASTEI01139	0.0790164	10.5904	0.284684	0.601318	0.770572	NOT
ASTEI01140	0.0898192	10.2691	0.28792	0.599277	0.769676	NOT
ASTEI01141	0.0948821	6.4949	1.03865	0.323991	0.559911	NOT
ASTEI01142	0.170771	6.29595	1.21216	0.287936	0.525479	NOT
ASTEI01143	0.386882	1.29492	1.64738	0.218427	0.456788	NOT
ASTEI01144	-0.22889	5.64028	4.56148	0.0492614	0.244444	NOT
ASTEI01145	-0.737968	0.792929	1.71387	0.209816	0.447537	NOT
ASTEI01146	-0.172357	5.10848	0.643621	0.434695	0.649648	NOT
ASTEI01147	0.249023	6.26113	5.11402	0.0387151	0.229796	NOT
ASTEI01148	-0.173503	4.96386	1.48135	0.242015	0.480593	NOT
ASTEI01149	-0.0120574	7.64145	0.0102	0.920867	0.960645	NOT
ASTEI01150	-0.0335638	4.85383	0.0417025	0.840881	0.915232	NOT
ASTEI01151	0.150392	3.54758	0.565725	0.463385	0.673151	NOT
ASTEI01152	-0.167215	0.734522	0.367433	0.5533	0.737447	NOT
ASTEI01153	-0.307347	5.73415	4.05151	0.0620864	0.263579	NOT
ASTEI01154	-0.122472	4.70105	0.655867	0.430446	0.646014	NOT
ASTEI01155	-0.251499	7.9227	3.88974	0.0669483	0.270047	NOT
ASTEI01156	-0.314706	4.62067	5.7759	0.029357	0.214549	NOT
ASTEI01157	0.110033	4.65626	0.850596	0.370708	0.595157	NOT
ASTEI01158	0.459352	7.28005	6.34162	0.0233879	0.201306	NOT
ASTEI01159	-0.56199	5.38246	4.78343	0.0446659	0.237633	NOT
ASTEI01160	-0.128583	4.56537	0.666466	0.426822	0.643134	NOT
ASTEI01161	0.17307	5.19283	1.73401	0.207295	0.445355	NOT
ASTEI01162	0.0784527	6.53336	0.314823	0.582866	0.75852	NOT
ASTEI01163	0.608371	3.00894	3.18325	0.0942495	0.307078	NOT
ASTEI01164	-0.249292	2.6792	0.824771	0.37788	0.601494	NOT
ASTEI01165	-0.691251	0.460352	1.88325	0.189762	0.426789	NOT
ASTEI01166	0.520336	0.244196	1.52148	0.236022	0.47418	NOT
ASTEI01167	0.278665	5.95149	1.22932	0.284675	0.52318	NOT
ASTEI01168	0.602404	6.94348	3.25862	0.0907753	0.30235	NOT
ASTEI01169	0.246548	5.57708	0.915855	0.353453	0.583798	NOT
ASTEI01170	0.0323027	8.65063	0.0208339	0.887118	0.940277	NOT
ASTEI01171	0.032942	9.35589	0.0207566	0.887326	0.940401	NOT
ASTEI01172	0.302779	2.57782	1.49776	0.239541	0.478247	NOT
ASTEI01176	0.0344206	0.599586	0.00796709	0.930035	0.965521	NOT
ASTEI01178	0.145365	3.96634	0.449226	0.512699	0.708232	NOT
ASTEI01179	-0.178426	7.0225	0.977888	0.338112	0.571263	NOT
ASTEI01180	0.264889	5.5866	1.85522	0.192908	0.429943	NOT
ASTEI01181	0.0409239	5.56963	0.268829	0.61154	0.77727	NOT
ASTEI01182	0.885395	2.67632	16.606	0.000959824	0.159646	NOT
ASTEI01183	-0.253454	1.53254	0.56429	0.463942	0.67336	NOT
ASTEI01184	0.0704432	4.67782	0.153185	0.700911	0.833751	NOT
ASTEI01185	-1.03872	5.76239	3.51562	0.0800231	0.286541	NOT
ASTEI01187	0.544956	7.89356	4.45649	0.0516264	0.247225	NOT
ASTEI01188	-0.149183	0.886982	0.151301	0.702658	0.834963	NOT
ASTEI01189	1.15346	0.853133	9.14897	0.00838493	0.180738	POSITIVE
ASTEI01190	0.266632	3.37409	0.540236	0.473458	0.679702	NOT
ASTEI01192	-0.166692	7.09681	1.66167	0.216539	0.454934	NOT
ASTEI01193	-0.182289	7.26584	1.21715	0.286982	0.525194	NOT
ASTEI01194	-0.0850104	5.90255	0.244683	0.627875	0.789977	NOT
ASTEI01195	-0.13731	6.79273	1.14581	0.301033	0.538877	NOT
ASTEI01196	-0.0588207	4.84594	0.354789	0.560129	0.742358	NOT
ASTEI01197	0.536209	1.18808	2.77642	0.11601	0.334821	NOT
ASTEI01198	0.086532	8.85718	1.01169	0.330152	0.56413	NOT
ASTEI01199	-0.289666	6.47013	6.805	0.0195263	0.194923	NOT
ASTEI01200	0.198459	2.31691	0.299704	0.59197	0.764814	NOT
ASTEI01201	0.472746	0.0274501	1.20163	0.289961	0.527816	NOT
ASTEI01202	0.884878	3.01864	11.8461	0.00354542	0.166154	NOT
ASTEI01203	-0.443633	5.04519	4.34176	0.0543641	0.25195	NOT
ASTEI01204	0.731081	4.03976	8.0509	0.0122984	0.187516	NOT
ASTEI01205	-0.0140529	6.26331	0.00903005	0.925528	0.963493	NOT
ASTEI01206	-0.268636	5.85623	4.01046	0.0632797	0.265992	NOT
ASTEI01207	-0.0519899	4.67423	0.295072	0.59482	0.766148	NOT
ASTEI01208	-0.241407	5.58302	1.71611	0.209535	0.447537	NOT
ASTEI01209	0.596997	1.88875	5.09883	0.0389675	0.229796	NOT
ASTEI01210	-0.375435	8.15122	6.30515	0.0237275	0.202175	NOT
ASTEI01211	0.195203	8.6561	0.923504	0.351508	0.582398	NOT
ASTEI01212	0.0207281	4.4421	0.0116497	0.915452	0.957429	NOT
ASTEI01213	0.224986	3.09001	2.08314	0.169108	0.400931	NOT
ASTEI01214	0.133384	5.32283	1.18165	0.29386	0.532174	NOT
ASTEI01215	0.0229547	4.60867	0.0166087	0.899137	0.947272	NOT
ASTEI01216	-0.0652303	5.36573	0.218541	0.646746	0.801983	NOT
ASTEI01217	0.140679	3.89332	0.569821	0.461799	0.67185	NOT
ASTEI01218	-0.251093	3.54467	1.55353	0.231372	0.469321	NOT
ASTEI01219	-0.0717922	7.51322	0.876411	0.363738	0.591246	NOT
ASTEI01220	0.0274267	6.76034	0.0912442	0.766671	0.874258	NOT
ASTEI01221	-0.0731109	5.35014	0.270252	0.610607	0.776493	NOT
ASTEI01222	-0.188696	3.81715	0.542226	0.472659	0.67926	NOT
ASTEI01223	-0.170932	4.55263	0.24684	0.626376	0.788632	NOT
ASTEI01224	0.347868	3.37427	0.696848	0.416697	0.634803	NOT
ASTEI01225	-0.160091	0.762036	0.129916	0.72345	0.848805	NOT
ASTEI01226	0.0171873	7.10932	0.00494542	0.944848	0.973027	NOT
ASTEI01227	-0.208857	6.03693	2.2522	0.15379	0.383433	NOT
ASTEI01228	0.714201	4.47239	9.92215	0.00648066	0.180738	NOT
ASTEI01229	-0.0184821	1.7545	0.00329362	0.954978	0.977636	NOT
ASTEI01230	0.00634944	6.00215	0.00122589	0.972523	0.987893	NOT
ASTEI01231	0.123283	8.40051	1.21386	0.28761	0.525205	NOT
ASTEI01232	0.225462	4.29607	1.55871	0.230632	0.468719	NOT
ASTEI01233	0.742557	6.13977	9.98324	0.00635261	0.180738	NOT
ASTEI01234	-0.106075	6.339	1.52342	0.235737	0.473771	NOT
ASTEI01235	-0.224284	6.0914	2.33854	0.146629	0.374302	NOT
ASTEI01236	-0.399314	8.69212	4.86399	0.043123	0.234958	NOT
ASTEI01237	0.329971	6.77208	3.73935	0.0718755	0.276935	NOT
ASTEI01238	-0.152914	6.45845	1.29477	0.272687	0.513223	NOT
ASTEI01239	0.163908	2.82426	0.529522	0.477803	0.682776	NOT
ASTEI01240	0.0223925	7.55007	0.0428525	0.838735	0.914309	NOT
ASTEI01242	0.396694	4.46313	1.05572	0.320173	0.556751	NOT
ASTEI01243	0.922626	0.771857	6.68449	0.0204549	0.196222	NOT
ASTEI01244	0.135404	5.8825	0.812399	0.38139	0.604503	NOT
ASTEI01245	0.15537	3.87042	0.326703	0.575914	0.754377	NOT
ASTEI01246	-0.43037	5.85146	5.3355	0.0352432	0.224188	NOT
ASTEI01247	-0.595006	6.84383	7.30025	0.0161866	0.190007	NOT
ASTEI01248	-0.496116	7.15799	5.66397	0.0307373	0.216734	NOT
ASTEI01249	-0.0805278	8.54503	0.652067	0.431758	0.647377	NOT
ASTEI01250	0.150662	0.626796	0.09039	0.767731	0.874983	NOT
ASTEI01251	-0.124191	0.924171	0.121917	0.731726	0.85473	NOT
ASTEI01252	0.0889579	1.86972	0.075815	0.786737	0.8859	NOT
ASTEI01253	0.0756463	1.49335	0.0622667	0.80627	0.896222	NOT
ASTEI01254	0.112784	0.791379	0.0753005	0.787443	0.886144	NOT
ASTEI01255	0.651024	7.73781	2.61427	0.126346	0.34791	NOT
ASTEI01256	-0.0101662	1.39198	0.000970664	0.975549	0.989073	NOT
ASTEI11629	0.417013	1.05147	1.88934	0.189087	0.426013	NOT
ASTEI10847	-0.134818	6.60583	1.85007	0.193493	0.430621	NOT
ASTEI10848	-0.4391	4.8524	7.52983	0.0148645	0.187678	NOT
ASTEI10849	-0.222378	6.52278	3.08512	0.0990144	0.312111	NOT
ASTEI10850	0.0490344	5.58454	0.133476	0.71986	0.846603	NOT
ASTEI10851	0.151104	7.87534	0.858416	0.368576	0.593979	NOT
ASTEI10852	0.161711	1.8637	0.196639	0.663658	0.810851	NOT
ASTEI10853	-0.0527608	5.67651	0.282498	0.602705	0.771391	NOT
ASTEI10854	0.583033	2.63207	3.25653	0.0908695	0.302468	NOT
ASTEI10855	0.333507	3.78672	1.35686	0.261934	0.502606	NOT
ASTEI10856	-0.162781	5.86231	2.1262	0.165032	0.396041	NOT
ASTEI11139	0.660736	-0.00970974	1.31368	0.269351	0.509641	NOT
ASTEI11421	0.0164669	6.11696	0.0116466	0.915463	0.957429	NOT
ASTEI09419	0.0706068	10.0736	0.184345	0.673654	0.818055	NOT
ASTEI09421	0.575385	3.75911	2.5322	0.132004	0.355799	NOT
ASTEI09422	0.0816166	5.95511	0.135882	0.717464	0.845166	NOT
ASTEI09423	0.228413	5.89471	0.705153	0.413995	0.632341	NOT
ASTEI09424	0.346261	5.88762	0.976933	0.338341	0.5714	NOT
ASTEI09425	0.0395736	4.84288	0.0441232	0.836398	0.914056	NOT
ASTEI09426	-0.271143	7.43885	4.87939	0.0428353	0.234958	NOT
ASTEI09427	-0.90732	4.91374	16.5648	0.000969819	0.159646	NOT
ASTEI09428	-0.607568	6.97614	16.0801	0.00109686	0.159646	NOT
ASTEI09429	0.776341	3.03552	1.83104	0.195673	0.43293	NOT
ASTEI09430	0.467382	1.00865	0.716098	0.410475	0.629041	NOT
ASTEI09431	0.215742	4.85686	0.438815	0.517556	0.711415	NOT
ASTEI09432	0.38266	3.65967	1.26372	0.278287	0.517097	NOT
ASTEI09433	0.827273	0.136961	2.24594	0.154325	0.384106	NOT
ASTEI09434	0.828353	7.50475	2.26883	0.152378	0.381388	NOT
ASTEI09435	0.60424	1.07628	1.32491	0.267395	0.508179	NOT
ASTEI09436	0.715007	-0.0913013	1.43251	0.249583	0.488924	NOT
ASTEI09437	-0.416192	5.95595	5.73126	0.0298987	0.214854	NOT
ASTEI09438	-0.0411661	7.74597	0.119949	0.73381	0.855904	NOT
ASTEI09439	-0.270575	5.28988	3.60233	0.0767417	0.281323	NOT
ASTEI09440	0.25276	7.42205	0.10168	0.754137	0.868059	NOT
ASTEI09441	-0.0407354	6.03051	0.0841272	0.775677	0.879373	NOT
ASTEI09442	-0.82848	5.58489	4.55765	0.0493453	0.244444	NOT
ASTEI09443	-0.372755	6.75381	4.42452	0.0523726	0.247775	NOT
ASTEI09444	0.237066	7.54957	1.5214	0.236033	0.47418	NOT
ASTEI09445	0.200746	4.62144	4.63712	0.0476357	0.241386	NOT
ASTEI09446	0.195023	6.37401	4.26459	0.0563015	0.254195	NOT
ASTEI09447	0.115493	4.04145	0.592885	0.453038	0.664731	NOT
ASTEI09448	-0.656075	5.80978	12.1109	0.0032755	0.166154	NOT
ASTEI09449	-0.320072	4.97262	5.41611	0.0340701	0.223231	NOT
ASTEI09450	-0.0788136	3.32665	0.160943	0.69384	0.830109	NOT
ASTEI09451	0.331791	7.90395	0.740447	0.402809	0.623669	NOT
ASTEI09452	0.612371	3.97272	2.14721	0.163089	0.393562	NOT
ASTEI09453	0.321453	8.48647	0.63315	0.438381	0.653075	NOT
ASTEI02716	-0.120742	6.7977	0.39238	0.540291	0.728298	NOT
ASTEI02717	1.44345	4.5452	0.229182	0.638905	0.796468	NOT
ASTEI02718	0.358575	8.38697	2.92921	0.107193	0.323588	NOT
ASTEI02719	0.0488179	6.36636	0.0733326	0.790166	0.887068	NOT
ASTEI02720	-0.453184	3.41692	7.74959	0.0137139	0.187516	NOT
ASTEI02722	-0.0296449	6.18225	0.0827811	0.777426	0.880389	NOT
ASTEI02723	-0.049691	5.32469	0.102147	0.753594	0.868059	NOT
ASTEI02724	-0.0884458	6.34861	0.488496	0.495093	0.695559	NOT
ASTEI02725	0.247203	3.7464	1.75651	0.204524	0.44254	NOT
ASTEI02726	-0.318815	7.93612	5.51926	0.0326347	0.220242	NOT
ASTEI02727	-0.346314	6.36237	3.41533	0.0840282	0.292879	NOT
ASTEI02728	-0.0636541	5.28691	0.4815	0.498151	0.697858	NOT
ASTEI02729	-0.538569	4.0594	9.12654	0.00844902	0.180738	NOT
ASTEI02730	-0.323219	4.87749	7.43281	0.0154075	0.18895	NOT
ASTEI02731	-0.210447	7.88217	0.35761	0.55859	0.741089	NOT
ASTEI02732	-0.0108128	0.231915	0.000589221	0.980948	0.991142	NOT
ASTEI02733	-0.281751	6.52312	3.84717	0.0683014	0.271329	NOT
ASTEI02734	0.429171	6.43791	2.07727	0.169673	0.401392	NOT
ASTEI02735	0.415249	5.48257	2.49784	0.134463	0.35894	NOT
ASTEI02736	0.180759	5.75661	0.854827	0.369552	0.594436	NOT
ASTEI02737	0.0936558	9.53181	0.240259	0.630978	0.792045	NOT
ASTEI02744	0.240662	-0.208615	0.0401025	0.843919	0.916839	NOT
ASTEI02745	0.76602	-0.337153	1.94876	0.182661	0.417002	NOT
ASTEI02749	-0.555441	6.71853	4.72129	0.0459001	0.238435	NOT
ASTEI02750	-0.187972	6.55774	2.41149	0.140898	0.368205	NOT
ASTEI02751	-0.106191	3.46372	0.318659	0.580602	0.757103	NOT
ASTEI02752	-0.138053	7.27808	3.03558	0.101529	0.315504	NOT
ASTEI02753	-0.155298	5.80211	1.23578	0.28346	0.521971	NOT
ASTEI02754	-0.150291	3.42644	0.212099	0.651609	0.804069	NOT
ASTEI02757	-0.380851	8.72802	5.18854	0.0375043	0.228104	NOT
ASTEI02758	0.350466	4.98748	1.17316	0.295537	0.533894	NOT
ASTEI02759	0.0980824	5.61081	1.09996	0.31057	0.548473	NOT
ASTEI02760	-0.0141536	8.11738	0.0211208	0.886349	0.940062	NOT
ASTEI02761	0.0855998	3.49005	0.19998	0.661007	0.809729	NOT
ASTEI02762	-0.0894853	8.03382	0.869665	0.365541	0.592319	NOT
ASTEI02763	0.533077	7.80281	4.54579	0.0496066	0.244735	NOT
ASTEI02764	-0.0896479	6.05654	0.511936	0.485085	0.687677	NOT
ASTEI02765	-0.0788216	4.04055	0.119295	0.734507	0.856232	NOT
ASTEI02766	0.145048	4.41029	0.72975	0.40615	0.625667	NOT
ASTEI02767	0.73905	5.62742	10.6926	0.00505876	0.1768	NOT
ASTEI02768	0.707725	6.2499	5.4111	0.0341418	0.223231	NOT
ASTEI02769	0.220341	4.79589	1.11992	0.306368	0.544138	NOT
ASTEI02770	-0.0181514	5.22419	0.0237496	0.879539	0.937061	NOT
ASTEI02771	0.132002	1.68274	0.182796	0.674941	0.819017	NOT
ASTEI02772	-0.166822	6.68574	2.40031	0.141758	0.36933	NOT
ASTEI02774	0.137582	8.06298	1.17493	0.295187	0.533562	NOT
ASTEI02775	-0.0075265	4.71324	0.00202582	0.964683	0.982791	NOT
ASTEI02776	-0.800104	5.06097	5.65483	0.0308533	0.216956	NOT
ASTEI02777	0.220693	1.48651	0.180838	0.676578	0.819677	NOT
ASTEI02778	0.377643	2.35617	0.883026	0.361983	0.590208	NOT
ASTEI02779	0.575172	1.53402	3.55039	0.0786878	0.284713	NOT
ASTEI02780	-0.3942	2.75149	2.07469	0.169922	0.401784	NOT
ASTEI02781	-0.145412	2.93412	0.201631	0.659706	0.809038	NOT
ASTEI02782	-0.286398	6.7902	2.1794	0.160166	0.389811	NOT
ASTEI02783	-0.422762	6.38941	6.1237	0.025504	0.206383	NOT
ASTEI02784	0.250916	3.02504	0.660424	0.428882	0.644605	NOT
ASTEI02785	-0.0294824	7.15456	0.049351	0.827136	0.908449	NOT
ASTEI02786	-0.656734	5.84565	3.93734	0.0654727	0.268665	NOT
ASTEI02787	0.0774864	5.65311	0.886293	0.36112	0.589608	NOT
ASTEI02788	-0.189283	0.930653	0.255482	0.620449	0.784005	NOT
ASTEI02789	-0.445285	8.81743	4.66889	0.0469718	0.239552	NOT
ASTEI02790	-0.0442828	6.74439	0.318745	0.580551	0.757103	NOT
ASTEI02791	0.763699	2.99301	6.50097	0.0219684	0.200122	NOT
ASTEI02792	0.21601	0.924213	0.462227	0.506748	0.703404	NOT
ASTEI02794	0.104681	5.94018	1.21552	0.287293	0.525205	NOT
ASTEI02795	0.0844567	3.76915	0.346081	0.564929	0.746097	NOT
ASTEI02796	-0.0255403	5.57639	0.0319961	0.860385	0.924678	NOT
ASTEI02797	0.447872	1.07442	3.40979	0.0842563	0.293135	NOT
ASTEI02798	-0.26278	6.6509	3.27621	0.0899867	0.300694	NOT
ASTEI02799	0.669805	0.569546	5.00544	0.0405616	0.231161	NOT
ASTEI02800	1.38226	-0.138661	7.5878	0.0145506	0.187678	POSITIVE
ASTEI02801	0.530889	6.7235	5.34059	0.0351677	0.224188	NOT
ASTEI02802	0.48143	7.53974	2.8508	0.111613	0.329597	NOT
ASTEI02803	-0.0519316	2.79336	0.0578807	0.813073	0.899615	NOT
ASTEI02804	-0.0753647	5.48885	0.153214	0.700883	0.833751	NOT
ASTEI02806	-0.243511	3.36559	1.25516	0.279858	0.518483	NOT
ASTEI02807	-0.21259	5.70765	5.79626	0.0291136	0.213788	NOT
ASTEI02810	-0.383801	8.58984	3.40182	0.084586	0.293368	NOT
ASTEI02811	-0.234919	4.90047	3.9337	0.065584	0.268908	NOT
ASTEI02812	-0.549329	6.90785	3.9496	0.0650986	0.267769	NOT
ASTEI02813	0.120336	7.25395	1.021	0.328006	0.562773	NOT
ASTEI02814	0.0287052	7.11114	0.0134314	0.909245	0.953651	NOT
ASTEI02815	-0.139985	8.44602	0.147791	0.705949	0.836982	NOT
ASTEI02816	0.240598	1.18823	0.265902	0.613469	0.779076	NOT
ASTEI02818	-0.339167	5.77352	4.15504	0.0591927	0.258912	NOT
ASTEI02819	-0.0939831	6.12156	0.267284	0.612557	0.778108	NOT
ASTEI02820	-0.220206	6.15804	3.02262	0.102199	0.315912	NOT
ASTEI02821	0.207085	5.62657	4.85643	0.0432652	0.235001	NOT
ASTEI02822	-0.234306	7.56882	2.43743	0.138926	0.365631	NOT
ASTEI02823	0.00177968	0.571077	2.14591e-05	0.996364	0.9983	NOT
ASTEI02825	0.447557	4.22828	2.91028	0.10824	0.324847	NOT
ASTEI02826	-0.344132	6.05296	6.96537	0.0183649	0.192257	NOT
ASTEI02827	-0.0827191	5.90364	0.39504	0.538938	0.727425	NOT
ASTEI02828	0.899481	-0.310452	2.32732	0.147536	0.37556	NOT
ASTEI02829	-0.203858	7.46475	2.65869	0.123407	0.343568	NOT
ASTEI02830	-0.0195166	5.45398	0.0601025	0.809594	0.898271	NOT
ASTEI02831	0.672165	4.46566	8.16757	0.0117958	0.187516	NOT
ASTEI02832	0.473675	3.96852	2.59997	0.12731	0.349062	NOT
ASTEI02833	-0.126014	5.90315	0.475724	0.5007	0.699208	NOT
ASTEI02834	-0.211711	4.78541	2.36261	0.144707	0.372125	NOT
ASTEI02835	0.0763007	4.98266	0.518134	0.482497	0.685835	NOT
ASTEI02837	0.310885	-0.310415	0.355641	0.559663	0.741996	NOT
ASTEI02838	0.891733	0.243771	4.4574	0.0516052	0.247225	NOT
ASTEI02839	1.13718	0.504453	5.88613	0.0280672	0.211416	POSITIVE
ASTEI02840	0.31988	3.79886	0.857164	0.368916	0.594155	NOT
ASTEI02841	0.522437	7.16011	3.88661	0.0670466	0.270047	NOT
ASTEI02842	0.314186	2.58675	1.35008	0.26308	0.503691	NOT
ASTEI02843	0.31796	2.2068	1.1544	0.299292	0.537028	NOT
ASTEI02845	-0.288426	5.11639	4.32165	0.0548613	0.252522	NOT
ASTEI02846	-0.388013	5.70787	4.20779	0.0577792	0.257195	NOT
ASTEI02847	0.0865717	5.63217	0.780828	0.39057	0.613396	NOT
ASTEI02848	0.318723	4.14642	3.28159	0.0897472	0.300451	NOT
ASTEI02849	-0.349198	6.31348	4.84346	0.0435102	0.235156	NOT
ASTEI02850	-0.2275	5.25636	3.44787	0.082703	0.290292	NOT
ASTEI02851	-0.123861	8.16679	1.4807	0.242114	0.480593	NOT
ASTEI02852	-0.372805	5.335	11.2402	0.00426396	0.166154	NOT
ASTEI02853	0.175015	7.15222	4.29937	0.0554185	0.253089	NOT
ASTEI02854	-0.0614724	5.00044	0.308678	0.58653	0.760687	NOT
ASTEI02855	0.0899051	6.35398	0.456546	0.509333	0.705283	NOT
ASTEI02857	-0.0873474	-0.130883	0.0230362	0.881347	0.937824	NOT
ASTEI02858	-0.117516	3.07257	0.393732	0.539602	0.727846	NOT
ASTEI02859	-0.410339	7.50997	6.25696	0.024185	0.203088	NOT
ASTEI02860	-0.614226	5.60719	5.67782	0.0305624	0.216312	NOT
ASTEI02861	-0.760678	4.74822	8.5889	0.010167	0.180738	NOT
ASTEI02862	2.89822	1.1443	9.99508	0.00632811	0.180738	POSITIVE
ASTEI02867	0.562439	0.391152	2.07829	0.169575	0.401252	NOT
ASTEI02868	1.56589	-0.308241	2.55339	0.130514	0.354173	NOT
ASTEI02869	0.518969	1.42222	0.345337	0.565343	0.746214	NOT
ASTEI02870	0.393358	5.32812	2.16815	0.16118	0.391263	NOT
ASTEI02871	-0.525953	4.92603	7.52333	0.0149002	0.187678	NOT
ASTEI02872	0.387992	6.64161	6.37437	0.0230877	0.200981	NOT
ASTEI02873	0.214839	5.06073	1.90098	0.187806	0.424612	NOT
ASTEI02875	0.409907	3.30516	1.53934	0.233416	0.471774	NOT
ASTEI02876	-0.012858	5.05883	0.00815896	0.9292	0.965126	NOT
ASTEI02877	0.070757	4.56779	0.216952	0.647938	0.802482	NOT
ASTEI02878	0.265596	6.8335	0.61479	0.444967	0.658605	NOT
ASTEI02879	0.52899	6.2665	5.17381	0.0377401	0.228104	NOT
ASTEI02880	0.303268	4.50298	1.1341	0.303431	0.541635	NOT
ASTEI02881	-0.513929	3.93584	7.42281	0.0154647	0.18895	NOT
ASTEI02882	-0.13743	5.53541	0.621285	0.442619	0.656921	NOT
ASTEI02883	0.6391	7.88007	1.90671	0.18718	0.42394	NOT
ASTEI02884	0.0608006	6.34088	0.378692	0.547355	0.732676	NOT
ASTEI02885	-0.0462298	4.29298	0.115549	0.738538	0.859281	NOT
ASTEI02886	0.213072	4.815	2.31243	0.148751	0.376699	NOT
ASTEI02887	0.134341	9.42639	0.781233	0.39045	0.613366	NOT
ASTEI02888	0.0809584	6.93368	0.337939	0.569492	0.749822	NOT
ASTEI02889	0.15033	7.35692	0.799554	0.385085	0.608396	NOT
ASTEI02890	0.228504	0.590328	0.283645	0.601976	0.771128	NOT
ASTEI02891	-0.400945	6.68817	3.9807	0.0641615	0.267362	NOT
ASTEI02892	-0.167677	6.82019	1.3777	0.258452	0.499374	NOT
ASTEI02893	-0.201841	5.04261	1.65486	0.217437	0.455756	NOT
ASTEI02894	-0.090566	7.54358	0.536774	0.474855	0.68076	NOT
ASTEI02895	0.0550328	3.65212	0.140264	0.713162	0.8423	NOT
ASTEI02896	-0.0214668	3.98789	0.0136504	0.908512	0.953577	NOT
ASTEI02897	0.553886	3.7211	5.41328	0.0341106	0.223231	NOT
ASTEI02900	-0.15054	4.57838	0.730545	0.4059	0.625667	NOT
ASTEI02901	-0.0648878	4.40682	0.247944	0.625612	0.788165	NOT
ASTEI02902	0.326721	5.48918	1.65926	0.216856	0.45525	NOT
ASTEI02903	0.568636	2.65201	5.35423	0.0349664	0.224188	NOT
ASTEI02906	-0.156572	2.49336	0.173556	0.68276	0.823754	NOT
ASTEI02907	-0.50504	2.20325	1.15227	0.299723	0.537427	NOT
ASTEI02908	-0.459603	2.36628	0.950953	0.344653	0.576303	NOT
ASTEI02909	-0.0262359	0.945678	0.00552997	0.941685	0.972017	NOT
ASTEI02910	0.208647	5.85037	1.69	0.212857	0.45045	NOT
ASTEI02911	-0.0176052	6.87214	0.0305368	0.863571	0.926557	NOT
ASTEI02913	1.72091	-0.484113	16.191	0.00106621	0.159646	POSITIVE
ASTEI02914	0.255613	4.78574	0.945489	0.346002	0.57697	NOT
ASTEI02915	1.13119	5.43313	19.5908	0.000469499	0.14579	POSITIVE
ASTEI02916	-0.468739	5.91474	2.59414	0.127706	0.349668	NOT
ASTEI02917	0.0675718	3.90224	0.218562	0.646731	0.801983	NOT
ASTEI02918	0.410963	8.57939	4.75261	0.0452731	0.238203	NOT
ASTEI02919	-0.77315	7.08558	7.86641	0.013144	0.187516	NOT
ASTEI02920	-0.0268517	6.53038	0.0547528	0.818094	0.902459	NOT
ASTEI02923	-0.759741	0.341449	3.07738	0.0994022	0.312511	NOT
ASTEI02924	-1.26668	0.155007	9.66261	0.00705863	0.180738	NEGATIVE
ASTEI02925	0.667689	2.60324	4.41186	0.0526715	0.247914	NOT
ASTEI11772	-1.16053	3.3129	6.16311	0.0251055	0.20555	NEGATIVE
ASTEI05052	-0.54813	5.70354	3.23477	0.0918577	0.304089	NOT
ASTEI05053	0.151266	3.77158	0.990778	0.335044	0.569133	NOT
ASTEI05054	-0.0182816	6.69713	0.0442376	0.836189	0.914056	NOT
ASTEI05055	-0.291356	6.59692	6.82121	0.0194052	0.194457	NOT
ASTEI05056	0.300364	2.90799	1.26102	0.278782	0.517591	NOT
ASTEI05057	0.403156	2.20216	1.38751	0.256834	0.497458	NOT
ASTEI05058	-0.207545	6.41131	3.28526	0.0895841	0.300234	NOT
ASTEI05059	-0.187002	5.24868	1.93712	0.183897	0.418664	NOT
ASTEI05060	-0.08679	3.08934	0.281136	0.603573	0.771898	NOT
ASTEI05061	-0.842863	7.66109	4.083	0.0611888	0.262143	NOT
ASTEI05062	0.0828529	5.49182	0.430567	0.521463	0.714379	NOT
ASTEI05063	-0.289131	4.18974	1.72801	0.208042	0.445955	NOT
ASTEI05065	-0.0442316	7.383	0.163846	0.691246	0.828082	NOT
ASTEI05066	-0.0431654	3.87445	0.0871016	0.771864	0.877269	NOT
ASTEI05067	-0.0581428	8.26943	0.138503	0.714882	0.843655	NOT
ASTEI05068	0.275855	6.54069	2.22764	0.155905	0.385658	NOT
ASTEI05069	-0.185001	4.98307	0.507753	0.486845	0.689041	NOT
ASTEI11810	0.286174	-0.355933	0.217597	0.647454	0.80218	NOT
ASTEI05070	-0.16034	3.99875	0.517504	0.482759	0.685941	NOT
ASTEI05071	0.100414	6.48312	0.411401	0.530757	0.721577	NOT
ASTEI05072	0.282537	0.821888	1.01715	0.406585	0.626057	NOT
ASTEI05073	0.431015	4.21877	4.86772	0.043053	0.234958	NOT
ASTEI05074	0.571413	4.07523	4.53711	0.0497988	0.244851	NOT
ASTEI05075	-0.0626332	9.45387	0.40268	0.535088	0.725744	NOT
ASTEI05076	0.284944	-0.539011	0.215995	0.648658	0.802482	NOT
ASTEI05077	-0.295395	7.89382	4.2743	0.0560534	0.253455	NOT
ASTEI05078	-0.308799	4.79534	2.43985	0.138744	0.365595	NOT
ASTEI05079	-0.648617	3.68987	5.76965	0.0294321	0.214781	NOT
ASTEI05080	-0.550829	4.18807	5.17232	0.0377641	0.228104	NOT
ASTEI05081	-0.0149888	4.53986	0.0123828	0.912843	0.95595	NOT
ASTEI05082	-0.178224	5.20715	3.05435	0.100567	0.314184	NOT
ASTEI05083	-0.61177	7.20413	9.15453	0.00836912	0.180738	NOT
ASTEI05084	-0.155392	5.58714	2.52364	0.132611	0.356314	NOT
ASTEI05085	-0.321962	6.56086	8.61023	0.0100917	0.180738	NOT
ASTEI05086	-0.183808	5.87082	1.66713	0.215823	0.45429	NOT
ASTEI05087	-0.280969	7.4387	2.04042	0.173275	0.40655	NOT
ASTEI050821	-0.332415	5.37956	4.03812	0.0624727	0.264566	NOT
ASTEI05089	-0.301327	5.96544	9.15821	0.00835867	0.180738	NOT
ASTEI05090	-0.127433	6.18613	2.61983	0.125973	0.347429	NOT
ASTEI050823	0.0781834	5.93088	0.468883	0.50375	0.701318	NOT
ASTEI05092	0.00130745	6.08962	0.000195354	0.989029	0.995012	NOT
ASTEI05093	-0.201211	10.6376	2.82756	0.112965	0.33103	NOT
ASTEI05094	0.0649569	3.7797	0.149622	0.704227	0.835787	NOT
ASTEI05095	-0.361839	5.16793	7.45464	0.0152833	0.18895	NOT
ASTEI05097	-0.50236	6.19834	6.97174	0.0183205	0.192257	NOT
ASTEI05098	-0.157149	4.42457	0.32165	0.57885	0.755869	NOT
ASTEI05099	-0.211803	3.74063	1.37113	0.259543	0.500262	NOT
ASTEI05100	0.283142	1.91862	0.458002	0.508669	0.704742	NOT
ASTEI05101	0.680886	4.5418	1.53363	0.234244	0.472706	NOT
ASTEI05102	-0.786604	0.586377	1.35058	0.262995	0.503622	NOT
ASTEI05104	0.357183	2.90096	2.05694	0.171648	0.404193	NOT
ASTEI05105	0.532055	-0.0107325	1.68951	0.21292	0.450478	NOT
ASTEI05106	-0.339047	1.81619	0.662269	0.428252	0.643939	NOT
ASTEI05108	0.52929	1.55781	2.01403	0.175914	0.409302	NOT
ASTEI05112	0.303083	6.84125	6.1777	0.0249597	0.20555	NOT
ASTEI05113	0.298237	7.00348	4.38909	0.0532146	0.249393	NOT
ASTEI05115	0.499289	1.54389	1.74953	0.205379	0.443718	NOT
ASTEI05116	1.65957	3.30375	8.51971	0.0104159	0.182457	POSITIVE
ASTEI05117	0.0328238	5.7707	0.0826018	0.77766	0.880416	NOT
ASTEI05118	-0.168299	6.9079	2.14432	0.163354	0.393849	NOT
ASTEI05119	-0.386615	6.43754	6.22897	0.0244554	0.204197	NOT
ASTEI05121	0.953761	1.30254	2.38444	0.14299	0.370482	NOT
ASTEI05122	0.255152	3.70169	1.3385	0.265054	0.505968	NOT
ASTEI05123	0.0652713	4.76626	0.0703286	0.794401	0.890033	NOT
ASTEI05124	-0.248462	7.40724	3.08973	0.0987841	0.311995	NOT
ASTEI05125	0.45683	8.95537	2.3201	0.148124	0.376219	NOT
ASTEI05127	0.719021	1.88843	5.18356	0.0375838	0.228104	NOT
ASTEI05128	-0.125956	6.35063	2.27685	0.151702	0.380529	NOT
ASTEI05129	0.201319	5.29234	0.666221	0.426906	0.643134	NOT
ASTEI05130	-0.0622891	5.83286	0.326605	0.57597	0.754377	NOT
ASTEI05131	0.933374	0.776619	4.33694	0.0544828	0.25195	NOT
ASTEI05132	0.088387	7.7746	0.0600071	0.809742	0.898339	NOT
ASTEI051271	-0.0516313	3.51126	0.0268082	0.872087	0.931819	NOT
ASTEI05135	0.715267	3.97206	5.47086	0.0332993	0.222513	NOT
ASTEI05138	0.544806	2.60334	4.06507	0.061698	0.26334	NOT
ASTEI05139	0.245648	2.60909	0.70541	0.413912	0.632341	NOT
ASTEI05140	1.19293	1.57059	3.20867	0.0930601	0.305034	NOT
ASTEI05141	0.415165	3.95091	1.56495	0.229745	0.468022	NOT
ASTEI05142	-0.740662	4.51774	13.2714	0.00233806	0.166154	NOT
ASTEI05143	-0.824939	-1.10586	0.634688	0.437836	0.652735	NOT
ASTEI05144	-0.119633	4.54117	0.618244	0.443716	0.657792	NOT
ASTEI05145	-0.728677	6.11358	8.84312	0.00930928	0.180738	NOT
ASTEI05146	-0.0494031	6.53522	0.24068	0.630681	0.791822	NOT
ASTEI05147	-0.453486	7.84652	5.87916	0.0281469	0.211862	NOT
ASTEI05148	-0.271164	6.70635	1.76827	0.203093	0.441207	NOT
ASTEI05149	-0.174285	5.59769	1.32965	0.266575	0.50718	NOT
ASTEI05150	-0.0876966	2.86401	0.164076	0.691041	0.828029	NOT
ASTEI05151	-0.16167	2.5364	0.547827	0.47042	0.67732	NOT
ASTEI05152	-0.439024	4.40524	3.07055	0.0997462	0.31321	NOT
ASTEI05153	-0.159917	5.74749	1.02165	0.327857	0.562773	NOT
ASTEI05154	-0.0476763	5.99888	0.109343	0.745381	0.863831	NOT
ASTEI05155	0.821522	7.75509	15.2039	0.00137757	0.159646	NOT
ASTEI05156	-0.438278	6.57149	9.70625	0.00695745	0.180738	NOT
ASTEI05157	-0.258413	6.94242	0.656753	0.430142	0.645745	NOT
ASTEI05158	0.119729	3.39396	0.651055	0.432108	0.647377	NOT
ASTEI05159	-0.0637929	5.3592	0.237402	0.633	0.793423	NOT
ASTEI05160	-0.0312594	6.74291	0.152612	0.701441	0.833997	NOT
ASTEI05161	0.00793983	6.90686	0.00549596	0.941864	0.972017	NOT
ASTEI05162	0.857118	0.627378	4.10843	0.0604752	0.260872	NOT
ASTEI05163	0.583055	-0.288271	1.97423	0.179989	0.414473	NOT
ASTEI05164	-1.98216	1.49343	7.58422	0.0145697	0.187678	NEGATIVE
ASTEI051572	0.367025	6.96415	6.94708	0.0184933	0.192257	NOT
ASTEI051573	-0.10336	5.3935	1.3309	0.266359	0.507059	NOT
ASTEI051574	-0.266431	7.217	4.57141	0.0490443	0.243891	NOT
ASTEI05168	-0.31397	6.52908	4.3819	0.0533872	0.249645	NOT
ASTEI05169	-0.546165	7.91547	8.22039	0.011576	0.186987	NOT
ASTEI05170	0.15202	6.01236	2.72006	0.119482	0.339075	NOT
ASTEI05176	0.683035	0.334243	2.9486	0.106133	0.322087	NOT
ASTEI11426	0.573189	1.98411	4.35534	0.0540313	0.251091	NOT
ASTEI11402	-0.286133	5.23478	0.840425	0.373508	0.597706	NOT
ASTEI11743	-0.971184	0.981113	1.63782	0.219702	0.457691	NOT
ASTEI11363	0.384962	2.22384	1.43553	0.249106	0.488176	NOT
ASTEI11317	-0.771193	3.50783	6.19465	0.0247917	0.20555	NOT
ASTEI10696	0.251152	3.13644	2.81262	0.113844	0.332152	NOT
ASTEI10697	0.210952	2.24343	1.82911	0.195897	0.43293	NOT
ASTEI10698	0.355002	4.41888	4.96223	0.0413247	0.231472	NOT
ASTEI10699	0.181855	8.20433	0.872615	0.36475	0.592052	NOT
ASTEI10700	-0.4268	6.56531	3.91661	0.0661104	0.269115	NOT
ASTEI10701	-0.268612	7.58618	4.11164	0.0603858	0.260841	NOT
ASTEI10702	-0.0894379	5.75953	0.718774	0.409622	0.628574	NOT
ASTEI10703	0.0320704	6.68154	0.114833	0.739317	0.859508	NOT
ASTEI10704	-0.248343	6.09523	3.46697	0.0819369	0.288965	NOT
ASTEI10705	-0.261894	5.50221	6.15217	0.0252154	0.20555	NOT
ASTEI10706	-0.187769	6.4686	2.00449	0.17688	0.410162	NOT
ASTEI10707	0.652574	4.12978	3.88199	0.0671922	0.270047	NOT
ASTEI10708	0.102701	3.813	0.497885	0.491042	0.691921	NOT
ASTEI06155	0.867978	0.548612	3.21147	0.0929305	0.304852	NOT
ASTEI06157	0.0639938	5.50186	0.327021	0.575729	0.754374	NOT
ASTEI06158	-0.106195	5.37585	1.02444	0.327216	0.562104	NOT
ASTEI06159	0.029527	5.38465	0.0542617	0.818896	0.903001	NOT
ASTEI06160	-0.2143	3.67822	1.04569	0.32241	0.558677	NOT
ASTEI06162	-0.315451	5.84218	3.51552	0.0800269	0.286541	NOT
ASTEI06163	-0.729515	1.41856	7.77202	0.0136023	0.187516	NOT
ASTEI06164	-0.00522952	7.18303	0.00151434	0.969462	0.986101	NOT
ASTEI06165	0.371327	4.0163	0.673063	0.424591	0.641127	NOT
ASTEI06166	0.128285	8.59128	0.693947	0.417648	0.635594	NOT
ASTEI06167	0.483435	0.684562	1.07115	0.316777	0.553568	NOT
ASTEI06168	-0.172438	6.3653	1.99695	0.177649	0.411667	NOT
ASTEI06169	0.102701	5.41605	0.375781	0.54888	0.733566	NOT
ASTEI06170	-0.185541	4.29481	0.876529	0.363706	0.591246	NOT
ASTEI06171	-0.312273	0.956416	0.401858	0.5355	0.72601	NOT
ASTEI06172	-0.253997	7.96241	2.67412	0.122406	0.343051	NOT
ASTEI06173	0.599666	0.6135	2.78411	0.115546	0.334182	NOT
ASTEI06174	-0.424226	9.03715	3.82946	0.0688738	0.272013	NOT
ASTEI06175	-0.0707816	4.9139	0.0168838	0.89831	0.947175	NOT
ASTEI06176	0.118929	3.74049	0.0943478	0.762865	0.872683	NOT
ASTEI06177	0.656726	6.38485	10.8441	0.00482316	0.172696	NOT
ASTEI06178	0.129304	4.98545	0.622199	0.442291	0.656622	NOT
ASTEI06179	-0.298465	5.59797	3.85945	0.0679078	0.271106	NOT
ASTEI06180	0.0801321	4.00937	0.153458	0.700657	0.833751	NOT
ASTEI06182	0.466604	1.59701	1.52444	0.235586	0.473771	NOT
ASTEI06183	0.835387	1.58193	4.17591	0.0586285	0.258912	NOT
ASTEI06184	0.597329	3.11984	3.96885	0.0645168	0.267666	NOT
ASTEI11157	0.398764	4.98757	6.16099	0.0251267	0.20555	NOT
ASTEI10516	0.341344	0.12323	0.584446	0.456212	0.666731	NOT
ASTEI10517	0.586644	-0.192897	1.36169	0.261121	0.501867	NOT
ASTEI10518	-0.77698	5.68449	7.52684	0.0148809	0.187678	NOT
ASTEI10519	-0.274004	1.71795	0.395931	0.538486	0.727074	NOT
ASTEI10521	-0.165703	3.4075	0.256819	0.619544	0.783605	NOT
ASTEI11241	0.210377	5.43234	2.49367	0.134766	0.359514	NOT
ASTEI11359	0.348251	1.80942	1.00736	0.331156	0.56475	NOT
ASTEI11086	0.514038	5.68172	9.75913	0.00683707	0.180738	NOT
ASTEI11087	-0.185925	8.55569	2.64263	0.12446	0.345009	NOT
ASTEI06764	-0.188955	5.67652	1.26347	0.278332	0.517097	NOT
ASTEI06765	-0.370385	5.26695	4.71852	0.045956	0.238435	NOT
ASTEI06766	-0.0442461	6.01268	0.219472	0.646051	0.801806	NOT
ASTEI06767	-0.00543627	4.97399	0.00224219	0.962846	0.981598	NOT
ASTEI06768	0.75089	4.23981	7.92346	0.0128756	0.187516	NOT
ASTEI06769	-0.412471	5.89313	5.62448	0.0312421	0.217297	NOT
ASTEI06770	-0.22223	5.91184	3.81092	0.069479	0.273535	NOT
ASTEI06771	-0.162081	4.39695	0.665104	0.427285	0.643347	NOT
ASTEI06772	-0.352601	6.31182	6.68142	0.0204792	0.196222	NOT
ASTEI06773	-0.676596	5.80669	7.44572	0.0153339	0.18895	NOT
ASTEI06774	0.00849153	5.57135	0.00359821	0.952945	0.976376	NOT
ASTEI06775	-0.236038	7.79993	1.79856	0.199469	0.436412	NOT
ASTEI06776	-0.53164	4.20904	3.91628	0.0661208	0.269115	NOT
ASTEI06777	-0.442112	6.80777	13.8678	0.00197772	0.166154	NOT
ASTEI06778	-0.292816	7.45046	1.61449	0.222854	0.46139	NOT
ASTEI06782	1.60044	-0.308913	11.5299	0.00390152	0.166154	POSITIVE
ASTEI06784	0.784005	2.15066	6.03231	0.0264566	0.207784	NOT
ASTEI06786	0.531292	1.46593	2.62048	0.12593	0.347402	NOT
ASTEI06787	-0.700285	5.99035	4.05155	0.0620851	0.263579	NOT
ASTEI06788	-0.242353	7.49998	4.82119	0.0439348	0.235844	NOT
ASTEI06789	-0.664019	5.81465	5.15775	0.0379992	0.228663	NOT
ASTEI06790	0.573968	3.58539	5.44581	0.0336495	0.223231	NOT
ASTEI06791	-0.333598	7.96116	3.45446	0.082438	0.289741	NOT
ASTEI06792	0.649388	0.63022	3.37848	0.0855596	0.294391	NOT
ASTEI06793	-0.173012	6.35003	0.790716	0.387659	0.610592	NOT
ASTEI06795	-0.0694032	6.86824	0.328327	0.574976	0.753781	NOT
ASTEI06796	0.357089	0.695388	1.15198	0.299781	0.537438	NOT
ASTEI06797	-0.678591	3.39169	4.37746	0.0534943	0.249947	NOT
ASTEI06798	0.0282989	4.92945	0.0390964	0.845862	0.917872	NOT
ASTEI06799	0.0954893	4.6263	0.627862	0.440262	0.654647	NOT
ASTEI06800	-0.0904313	8.75058	0.412837	0.53005	0.720997	NOT
ASTEI06801	0.0871691	6.58844	0.466952	0.504616	0.702146	NOT
ASTEI06802	0.331329	5.17243	0.871334	0.365093	0.59223	NOT
ASTEI06803	-0.190682	8.29174	3.00495	0.103122	0.316927	NOT
ASTEI06804	-0.0957261	8.25052	1.02012	0.328206	0.562773	NOT
ASTEI06805	0.41267	4.3732	2.81076	0.113955	0.332152	NOT
ASTEI06806	-0.355146	7.50412	3.27785	0.0899135	0.300641	NOT
ASTEI06807	-0.29937	8.10218	7.07241	0.0176339	0.192257	NOT
ASTEI06808	-0.0659206	4.28024	0.271516	0.609781	0.776196	NOT
ASTEI06809	0.15385	7.75905	0.0721908	0.791765	0.888237	NOT
ASTEI06810	0.736937	1.21803	4.56087	0.0492747	0.244444	NOT
ASTEI06811	1.54711	2.10103	14.6289	0.00160601	0.159646	POSITIVE
ASTEI06812	0.666343	1.92891	3.08475	0.099033	0.312111	NOT
ASTEI06813	-1.00153	6.9797	5.49592	0.0329533	0.220946	NEGATIVE
ASTEI06814	-0.310196	8.05385	3.33725	0.0873126	0.297347	NOT
ASTEI06815	-0.4636	3.7568	1.98234	0.17915	0.412917	NOT
ASTEI06816	0.0254144	8.0185	0.0501982	0.825685	0.907338	NOT
ASTEI06817	0.0809518	5.51704	1.00972	0.330609	0.56435	NOT
ASTEI06818	0.453579	1.41334	3.37993	0.0854985	0.294279	NOT
ASTEI06819	0.819172	-0.316293	1.81521	0.197512	0.433443	NOT
ASTEI06822	1.69813	0.957217	0.878993	0.363051	0.591062	NOT
ASTEI11676	0.22835	0.462353	0.267911	0.612144	0.777776	NOT
ASTEI11407	0.0708129	4.22396	0.351388	0.561994	0.743652	NOT
ASTEI11712	-0.378998	3.15958	0.534131	0.475926	0.681631	NOT
ASTEI11091	-0.250053	5.36456	3.4794	0.081443	0.288406	NOT
ASTEI11011	0.47017	1.46297	2.40724	0.141224	0.368502	NOT
ASTEI11638	0.0645254	3.65116	0.193259	0.666368	0.812532	NOT
ASTEI11135	0.123762	-0.109475	0.0637544	0.80402	0.895169	NOT
ASTEI10025	-0.0119028	6.63399	0.00136309	0.971026	0.987066	NOT
ASTEI10027	-0.77959	9.48165	7.09929	0.0174557	0.192257	NOT
ASTEI10030	0.705067	-0.408057	1.70803	0.210556	0.44842	NOT
ASTEI10032	0.391234	3.83818	0.102191	0.753542	0.868059	NOT
ASTEI10033	-0.351295	9.36457	0.230871	0.637681	0.795886	NOT
ASTEI10034	-0.082161	5.32966	0.537747	0.474462	0.680574	NOT
ASTEI10035	-0.0951638	7.03134	1.259	0.279152	0.517799	NOT
ASTEI10038	0.352433	5.89091	0.855584	0.369346	0.594436	NOT
ASTEI10039	-0.0823416	4.74253	0.38275	0.545242	0.730619	NOT
ASTEI10041	0.311949	1.44096	1.17516	0.295141	0.533562	NOT
ASTEI10042	0.142635	1.19676	0.118472	0.735385	0.856966	NOT
ASTEI10044	0.480676	6.28458	3.2307	0.0920441	0.304225	NOT
ASTEI10045	0.311859	4.79144	1.24495	0.281748	0.519933	NOT
ASTEI10046	0.192346	6.50756	0.751963	0.39926	0.620651	NOT
ASTEI10047	-0.18837	5.35572	2.61675	0.12618	0.347906	NOT
ASTEI10048	-0.253134	8.27452	4.06543	0.0616876	0.26334	NOT
ASTEI10049	0.107143	3.7125	0.395692	0.538608	0.727074	NOT
ASTEI10050	1.7542	2.91019	8.45381	0.0106594	0.182879	POSITIVE
ASTEI10051	0.728792	6.21736	1.7014	0.211399	0.449287	NOT
ASTEI10053	-0.0829679	4.52587	0.0645926	0.802765	0.894448	NOT
ASTEI10054	-0.253497	1.25168	0.382887	0.545171	0.730619	NOT
ASTEI11588	0.861099	2.81416	3.57198	0.0778716	0.283249	NOT
ASTEI11647	-0.809497	4.49025	5.62886	0.0311856	0.217297	NOT
ASTEI11534	-0.13579	5.18132	1.01542	0.32929	0.563591	NOT
ASTEI11436	0.106014	8.80605	0.120753	0.732957	0.855492	NOT
ASTEI11415	0.00630659	0.998749	0.000324954	0.985851	0.993559	NOT
ASTEI10970	0.145455	4.57108	0.270021	0.610758	0.776544	NOT
ASTEI10971	-0.0826835	5.39001	0.485129	0.496561	0.697146	NOT
ASTEI10972	0.863455	2.11244	5.99093	0.0269015	0.209523	NOT
ASTEI10973	-0.0895696	5.53545	0.53488	0.475622	0.681386	NOT
ASTEI10974	-0.15339	4.71973	0.653067	0.431412	0.647087	NOT
ASTEI11682	0.431783	1.38311	1.03493	0.324831	0.560612	NOT
ASTEI11348	0.471622	7.15263	0.0514365	0.823586	0.905998	NOT
ASTEI11456	0.0364184	7.87102	0.0879381	0.770805	0.876742	NOT
ASTEI03915	0.530145	-0.525998	1.62456	0.221487	0.459791	NOT
ASTEI03916	-0.338195	6.01619	3.1888	0.0939882	0.306517	NOT
ASTEI03917	0.0548191	6.53966	0.322585	0.578304	0.7557	NOT
ASTEI03918	-0.442514	4.53744	2.99553	0.103619	0.317355	NOT
ASTEI03919	0.490106	4.44851	2.12335	0.165299	0.396318	NOT
ASTEI03922	0.303118	4.43259	0.931308	0.349539	0.580766	NOT
ASTEI03923	0.00557831	7.57315	0.000205889	0.988737	0.994991	NOT
ASTEI03924	-0.434371	5.60924	5.40643	0.0342086	0.223231	NOT
ASTEI03925	-0.944159	7.14007	8.41856	0.0107924	0.183346	NOT
ASTEI03926	-0.447884	1.1337	1.27108	0.276946	0.516431	NOT
ASTEI03928	-0.170043	8.07589	1.49198	0.240408	0.479051	NOT
ASTEI03929	0.288805	6.5537	1.61793	0.222385	0.460841	NOT
ASTEI03930	0.439994	4.43819	1.51725	0.236644	0.475039	NOT
ASTEI03931	0.306717	5.73604	2.01497	0.175819	0.409265	NOT
ASTEI03932	-0.338147	6.22023	5.39426	0.0343835	0.223231	NOT
ASTEI03933	0.409018	2.19073	1.34086	0.26465	0.505477	NOT
ASTEI03934	-0.0585271	4.9036	0.172975	0.68326	0.824216	NOT
ASTEI03935	0.687394	4.28978	2.9412	0.106536	0.322643	NOT
ASTEI03936	-0.167848	5.66115	0.313258	0.583794	0.759058	NOT
ASTEI03937	0.0286618	5.2651	0.102146	0.753595	0.868059	NOT
ASTEI03938	0.000207461	5.00692	5.22371e-06	0.998206	0.998884	NOT
ASTEI03939	0.223657	5.80651	2.54733	0.130937	0.354603	NOT
ASTEI03940	-0.466121	6.1235	13.43	0.00223546	0.166154	NOT
ASTEI03941	0.207901	9.17219	1.16972	0.296221	0.534774	NOT
ASTEI03942	-0.0967164	7.8717	1.14235	0.30174	0.539731	NOT
ASTEI03943	0.0872649	4.54266	0.397367	0.53776	0.726596	NOT
ASTEI03944	-0.546776	3.57048	5.28724	0.0359678	0.225061	NOT
ASTEI03945	0.492766	6.51287	2.67767	0.122177	0.34292	NOT
ASTEI03946	-0.617821	4.47191	2.80979	0.114012	0.332152	NOT
ASTEI03947	0.0287947	6.65659	0.068893	0.796459	0.89107	NOT
ASTEI03948	-0.417814	7.34463	4.86424	0.0431183	0.234958	NOT
ASTEI03951	-0.607918	4.80559	5.69351	0.0303659	0.216079	NOT
ASTEI03952	-0.0610119	8.12886	0.570635	0.461485	0.671772	NOT
ASTEI03953	0.268118	6.93092	0.801029	0.384658	0.608001	NOT
ASTEI03954	-0.331644	4.86452	3.32124	0.0880046	0.298129	NOT
ASTEI03955	-0.148684	4.82245	1.38855	0.256664	0.497223	NOT
ASTEI03956	-0.817486	5.50315	3.95159	0.0650382	0.267769	NOT
ASTEI03957	-1.01185	3.3186	17.2809	0.000811546	0.159646	NEGATIVE
ASTEI03959	0.989796	3.59692	9.24571	0.00811472	0.180738	NOT
ASTEI03960	-0.47019	3.61954	11.2651	0.00423128	0.166154	NOT
ASTEI03961	-0.536546	4.87367	5.82772	0.0287423	0.213366	NOT
ASTEI03962	-0.472735	2.67309	3.60621	0.0765988	0.281123	NOT
ASTEI03963	0.543069	3.01495	2.89655	0.109008	0.326012	NOT
ASTEI03964	-0.576459	3.56641	4.99967	0.0406626	0.231161	NOT
ASTEI03965	-0.0243465	5.0893	0.0382066	0.847603	0.91826	NOT
ASTEI03966	0.0872586	6.40219	0.655541	0.430559	0.646081	NOT
ASTEI03967	-0.180698	4.35937	2.21019	0.15743	0.387173	NOT
ASTEI03968	-0.73533	4.31031	7.26549	0.0163983	0.190427	NOT
ASTEI03969	0.0991982	7.11558	1.46201	0.244975	0.483573	NOT
ASTEI03970	-0.400924	4.49021	3.72102	0.0725049	0.277116	NOT
ASTEI03971	-0.294643	3.20254	1.43893	0.248571	0.487683	NOT
ASTEI03972	-0.0347968	6.12701	0.119303	0.734498	0.856232	NOT
ASTEI03973	-0.619796	2.84111	3.72022	0.0725324	0.277116	NOT
ASTEI03974	-0.684093	2.63525	1.79539	0.199845	0.436795	NOT
ASTEI03975	0.564856	4.31954	4.41221	0.0526633	0.247914	NOT
ASTEI03979	0.404323	2.03466	1.8299	0.195805	0.43293	NOT
ASTEI03980	0.0904537	9.82939	0.284353	0.601527	0.770744	NOT
ASTEI03981	-0.182594	5.37457	2.13681	0.164047	0.394542	NOT
ASTEI03982	-0.405427	3.71522	6.37979	0.0230384	0.200981	NOT
ASTEI03983	0.242791	2.80602	0.962156	0.341911	0.574853	NOT
ASTEI03984	-0.144041	-0.0333928	0.0733038	0.790206	0.887068	NOT
ASTEI03985	0.251468	6.36463	4.97341	0.0411257	0.231237	NOT
ASTEI03986	-0.212019	5.65547	1.87562	0.190612	0.427544	NOT
ASTEI03987	0.542119	5.00914	3.21051	0.092975	0.304852	NOT
ASTEI03988	0.158196	6.32186	1.66883	0.215601	0.453915	NOT
ASTEI03989	-0.0955222	8.30716	0.172452	0.68371	0.824236	NOT
ASTEI03990	-0.148432	4.1138	0.740096	0.402918	0.623669	NOT
ASTEI03991	-0.0751192	5.17327	0.559005	0.466005	0.67407	NOT
ASTEI03992	0.805	3.99892	14.8329	0.00152038	0.159646	NOT
ASTEI03993	1.17081	4.83243	4.79987	0.0443458	0.237063	POSITIVE
ASTEI03994	2.29313	1.18335	15.8038	0.00117768	0.159646	POSITIVE
ASTEI03995	0.794267	4.90084	5.02597	0.0402047	0.230693	NOT
ASTEI03996	0.877457	1.64413	10.6336	0.00515422	0.1768	NOT
ASTEI03997	-0.583669	6.37723	12.2752	0.00311981	0.166154	NOT
ASTEI03998	-0.146897	5.81341	0.102032	0.753727	0.868059	NOT
ASTEI03999	-0.582703	8.02994	5.61571	0.0313555	0.217297	NOT
ASTEI04000	-0.54245	7.50801	3.5693	0.0779725	0.283516	NOT
ASTEI04001	-0.187842	6.89754	1.77272	0.202556	0.440877	NOT
ASTEI04002	0.19032	7.36333	3.44897	0.0826589	0.290292	NOT
ASTEI04003	0.0935876	6.59361	0.529408	0.47785	0.682776	NOT
ASTEI04004	-0.187267	5.87649	2.86374	0.110868	0.329085	NOT
ASTEI04005	-0.16959	7.74695	3.10861	0.0978479	0.310915	NOT
ASTEI04006	-0.13509	6.09298	0.838627	0.374007	0.597958	NOT
ASTEI04007	-0.261049	6.06959	3.00398	0.103173	0.316927	NOT
ASTEI04010	1.13997	-0.71981	2.02494	0.174817	0.407854	NOT
ASTEI04011	-0.0642552	-0.351494	0.0165318	0.899369	0.947348	NOT
ASTEI04012	0.0284235	6.1767	0.0461872	0.832676	0.912395	NOT
ASTEI04013	-0.0899092	1.45399	0.0445672	0.83559	0.914034	NOT
ASTEI04014	-0.146427	0.0794064	0.204398	0.658948	0.808937	NOT
ASTEI04015	0.11156	5.63944	1.64445	0.218817	0.457176	NOT
ASTEI04016	-0.817424	5.54695	7.90514	0.0129611	0.187516	NOT
ASTEI04017	-0.00789507	4.64549	0.00664334	0.936096	0.968985	NOT
ASTEI04018	0.444336	1.86022	2.85124	0.111587	0.329597	NOT
ASTEI04019	-0.107128	2.20069	0.123455	0.730112	0.853701	NOT
ASTEI04020	-0.206807	5.84962	2.7408	0.11819	0.338076	NOT
ASTEI04021	0.440331	6.18169	7.12106	0.0173128	0.192257	NOT
ASTEI04022	-0.122596	5.37925	0.830776	0.376194	0.600049	NOT
ASTEI04023	-0.492449	7.05682	4.75651	0.0451957	0.238091	NOT
ASTEI04024	-0.324916	7.52086	3.74665	0.0716266	0.276427	NOT
ASTEI04025	0.26898	1.42261	0.826279	0.377456	0.601131	NOT
ASTEI04026	0.372984	4.78947	0.76629	0.39491	0.617673	NOT
ASTEI04027	-0.0890779	5.74921	0.311888	0.58461	0.759563	NOT
ASTEI04028	-0.45503	8.06353	2.15118	0.162724	0.393421	NOT
ASTEI04029	-0.320656	5.50261	5.81735	0.0288641	0.213366	NOT
ASTEI04030	-0.366588	5.62311	3.17914	0.0944433	0.307115	NOT
ASTEI04031	-0.215438	5.66818	1.84636	0.193915	0.431255	NOT
ASTEI04032	-0.288397	7.36975	4.34884	0.0541903	0.251377	NOT
ASTEI04033	-0.136898	6.69487	2.21736	0.156801	0.386456	NOT
ASTEI04034	0.445465	5.06593	3.61213	0.0763808	0.280798	NOT
ASTEI04035	0.297161	7.17717	1.0494	0.321579	0.557697	NOT
ASTEI04036	-0.142711	4.44952	0.723671	0.408067	0.627495	NOT
ASTEI04037	0.73751	4.22451	8.26751	0.011384	0.185911	NOT
ASTEI04038	-0.201284	1.77558	0.703097	0.414661	0.632823	NOT
ASTEI11439	0.337667	2.93814	1.29012	0.273516	0.513718	NOT
ASTEI04399	-0.311162	5.32244	5.41687	0.0340593	0.223231	NOT
ASTEI04400	-0.430601	5.79745	9.1816	0.00829265	0.180738	NOT
ASTEI04401	-0.0190554	1.1769	0.00239352	0.961614	0.980887	NOT
ASTEI04402	0.16113	2.78375	0.086653	0.772435	0.877724	NOT
ASTEI04403	0.239999	3.86485	0.210119	0.653121	0.805171	NOT
ASTEI04404	0.560928	-0.106244	0.522077	0.480863	0.684803	NOT
ASTEI04405	0.308545	8.9841	0.0565403	0.815207	0.900623	NOT
ASTEI04406	-0.378142	-0.488223	0.32204	0.578622	0.755778	NOT
ASTEI04407	1.33072	4.83636	7.61338	0.0144145	0.187516	POSITIVE
ASTEI04408	0.51882	6.12492	6.34921	0.0233179	0.201306	NOT
ASTEI04409	-0.169696	8.13492	1.76951	0.202944	0.441137	NOT
ASTEI04410	0.0316891	5.7303	0.0532311	0.820592	0.903571	NOT
ASTEI04411	-0.904023	7.47284	9.49753	0.00745683	0.180738	NOT
ASTEI04412	0.602354	6.20765	4.24318	0.0568532	0.255193	NOT
ASTEI04413	-0.178409	7.31295	1.30521	0.270838	0.510918	NOT
ASTEI04414	0.952747	3.8563	0.934407	0.348762	0.580163	NOT
ASTEI04415	0.611083	9.60476	1.73052	0.207729	0.445622	NOT
ASTEI04416	0.638882	4.34566	2.81549	0.113675	0.332072	NOT
ASTEI04417	-0.0451194	5.65521	0.153837	0.700308	0.833708	NOT
ASTEI04418	-0.437975	5.71311	6.20999	0.0246407	0.205081	NOT
ASTEI04419	0.0945618	8.44271	0.899798	0.357588	0.586592	NOT
ASTEI04420	0.164603	4.40599	0.979557	0.337712	0.571263	NOT
ASTEI04421	-0.0663395	6.23032	0.607262	0.447714	0.661482	NOT
ASTEI04422	-0.61276	6.71338	10.3968	0.00555779	0.180738	NOT
ASTEI04423	-0.430302	4.81384	5.0793	0.0392948	0.229796	NOT
ASTEI04424	0.263574	4.1188	3.10405	0.0980732	0.311195	NOT
ASTEI04425	0.0895587	5.02834	0.262155	0.615958	0.781117	NOT
ASTEI04426	0.0972278	6.27998	0.552506	0.468563	0.676347	NOT
ASTEI04427	-0.449173	7.18197	4.90668	0.0423305	0.233679	NOT
ASTEI04428	-0.161293	5.77238	1.59524	0.2255	0.463125	NOT
ASTEI04429	0.0727724	6.05139	0.0849023	0.774676	0.878819	NOT
ASTEI04430	0.688539	8.03568	3.5143	0.0800744	0.286611	NOT
ASTEI04431	0.432009	4.18313	2.68905	0.121446	0.34242	NOT
ASTEI04432	0.491119	4.70609	17.5992	0.000750763	0.159646	NOT
ASTEI04433	0.385433	3.68503	1.73483	0.207193	0.445355	NOT
ASTEI04434	-0.0168481	6.77889	0.0374121	0.849174	0.918758	NOT
ASTEI04435	0.245015	7.51357	2.68482	0.121717	0.342468	NOT
ASTEI04436	0.57847	6.50031	4.49634	0.0507133	0.246478	NOT
ASTEI04437	0.570981	2.24361	2.28453	0.151059	0.379561	NOT
ASTEI04438	0.0386981	9.11055	0.0454415	0.83401	0.913225	NOT
ASTEI04439	-0.526382	6.97827	2.08281	0.16914	0.400931	NOT
ASTEI04440	-0.287705	6.49973	5.17856	0.0376639	0.228104	NOT
ASTEI04441	0.280535	1.57092	1.16443	0.297277	0.535462	NOT
ASTEI04442	0.806621	-0.113929	5.32046	0.0354671	0.224707	NOT
ASTEI04443	0.00789825	-0.680253	0.000240784	0.98782	0.99435	NOT
ASTEI04444	-0.425433	0.145436	0.75901	0.397111	0.619518	NOT
ASTEI04446	-0.548303	7.30342	8.42361	0.0107732	0.183323	NOT
ASTEI04447	-0.200087	7.37323	3.97635	0.0642918	0.267545	NOT
ASTEI04448	0.374361	7.55623	8.1919	0.011694	0.187516	NOT
ASTEI04449	-0.0876482	5.22606	0.201909	0.659488	0.809038	NOT
ASTEI04450	0.130717	6.41235	0.839312	0.373817	0.59788	NOT
ASTEI04451	-0.295029	4.44812	2.72286	0.119307	0.339075	NOT
ASTEI04452	0.190485	6.63933	4.2981	0.0554504	0.253123	NOT
ASTEI04453	-0.210749	2.8902	1.2685	0.277415	0.516628	NOT
ASTEI04454	-0.310096	4.10131	7.67593	0.0140877	0.187516	NOT
ASTEI04456	1.1099	-0.623507	9.82336	0.0115031	0.186887	POSITIVE
ASTEI04457	0.51594	1.83425	2.05952	0.171396	0.404077	NOT
ASTEI04458	0.526943	5.18282	7.04674	0.0178061	0.192257	NOT
ASTEI04459	0.197661	7.67953	3.57493	0.0777611	0.283047	NOT
ASTEI04460	-0.118706	3.51092	0.345695	0.565143	0.746097	NOT
ASTEI04461	0.210816	5.66565	1.99636	0.177709	0.411711	NOT
ASTEI04462	-0.306785	3.48505	2.54009	0.131446	0.355202	NOT
ASTEI04463	0.221687	6.5166	2.06645	0.170721	0.402947	NOT
ASTEI04464	0.0516705	4.50525	0.00488548	0.945182	0.973027	NOT
ASTEI04465	-0.0728392	5.62233	0.517922	0.482585	0.685835	NOT
ASTEI04466	-0.0550847	6.93305	0.0228978	0.881702	0.9379	NOT
ASTEI04467	0.259795	8.05201	0.626173	0.440865	0.655072	NOT
ASTEI04468	0.252905	10.8847	0.852912	0.370075	0.594703	NOT
ASTEI04469	0.966022	1.63758	8.95686	0.00895254	0.180738	NOT
ASTEI04470	0.21706	7.51194	0.593965	0.452634	0.664641	NOT
ASTEI04471	0.0328107	5.68588	0.00810069	0.929453	0.965208	NOT
ASTEI04472	0.0829478	5.50179	0.0913928	0.766487	0.874145	NOT
ASTEI04473	0.00379618	6.38948	0.000254013	0.98749	0.99435	NOT
ASTEI04474	0.708522	2.41783	9.07561	0.00859669	0.180738	NOT
ASTEI04475	0.912357	0.964237	7.91031	0.0129369	0.187516	NOT
ASTEI04476	-0.165051	5.07576	1.13209	0.303844	0.541895	NOT
ASTEI04477	0.101779	7.05318	1.20895	0.28855	0.526127	NOT
ASTEI04478	-0.166252	7.12829	1.7983	0.1995	0.436412	NOT
ASTEI04479	-0.10704	5.01435	1.02629	0.326795	0.561998	NOT
ASTEI04480	0.169523	7.60787	0.707138	0.413353	0.631762	NOT
ASTEI04481	-0.131038	4.61302	1.0742	0.316112	0.553249	NOT
ASTEI04482	0.343629	4.73413	0.832677	0.375663	0.599628	NOT
ASTEI04484	-0.282322	4.38846	2.86251	0.110939	0.329085	NOT
ASTEI04485	0.190429	5.38967	2.11108	0.166449	0.397505	NOT
ASTEI04486	-0.119852	6.41522	0.765126	0.395261	0.617905	NOT
ASTEI04491	-0.368306	5.85133	3.70045	0.0732188	0.277153	NOT
ASTEI04492	0.267234	1.17885	1.0065	0.331357	0.564879	NOT
ASTEI04493	0.106273	5.43027	0.285914	0.600541	0.770246	NOT
ASTEI04494	0.295984	2.45368	0.708549	0.412898	0.631347	NOT
ASTEI04495	0.653516	0.779121	2.925	0.107425	0.323909	NOT
ASTEI04496	0.626481	1.67022	2.07855	0.169549	0.401252	NOT
ASTEI04497	0.836327	0.60338	8.67647	0.00986175	0.180738	NOT
ASTEI04498	0.47272	5.65615	6.87631	0.0189998	0.192651	NOT
ASTEI04500	-0.606533	7.56376	5.36927	0.0347461	0.223978	NOT
ASTEI04501	0.156468	3.28179	0.829284	0.376612	0.600436	NOT
ASTEI04502	0.378029	5.87072	13.5189	0.00218013	0.166154	NOT
ASTEI04503	-0.173734	5.84756	1.81079	0.198029	0.434114	NOT
ASTEI04504	0.180112	8.89424	1.05457	0.320428	0.556958	NOT
ASTEI04505	-0.533627	6.35936	5.01822	0.040339	0.230841	NOT
ASTEI04506	0.685002	-0.359387	1.05745	0.319791	0.556571	NOT
ASTEI04507	-0.123117	7.56369	0.976966	0.338333	0.5714	NOT
ASTEI04508	-0.563822	-1.06807	0.936364	0.348272	0.579536	NOT
ASTEI04510	0.443903	-0.123048	0.789024	0.388155	0.610987	NOT
ASTEI04511	-0.375127	5.90838	4.9283	0.0419358	0.233167	NOT
ASTEI04512	-0.453875	6.05699	5.10185	0.0389171	0.229796	NOT
ASTEI04513	-0.324998	0.966145	0.597415	0.45135	0.663791	NOT
ASTEI04514	-0.723509	7.58557	3.73161	0.0721405	0.276935	NOT
ASTEI04515	-0.073635	5.33539	0.421286	0.525926	0.717799	NOT
ASTEI04516	0.340031	1.80548	0.864987	0.366798	0.593222	NOT
ASTEI04517	-0.206355	2.6211	0.689328	0.419168	0.637061	NOT
ASTEI04518	0.0813004	5.4817	0.181741	0.675822	0.81941	NOT
ASTEI04519	-0.378187	6.49651	8.80243	0.00944086	0.180738	NOT
ASTEI04520	-0.0632049	6.89605	0.234749	0.634891	0.794721	NOT
ASTEI04521	0.0931768	3.88542	0.425933	0.523683	0.716052	NOT
ASTEI04522	-0.247118	4.99384	3.0805	0.0992455	0.312304	NOT
ASTEI04523	-0.124927	0.158638	0.0582375	0.81251	0.899264	NOT
ASTEI04524	-0.037719	0.251498	0.00478079	0.945772	0.973139	NOT
ASTEI04525	0.441498	3.99202	1.16369	0.297424	0.535634	NOT
ASTEI04526	0.416076	4.61759	4.41764	0.0525349	0.247914	NOT
ASTEI04527	-0.106394	4.09968	0.205529	0.656662	0.807477	NOT
ASTEI04528	0.800765	1.23987	4.46252	0.0514869	0.247225	NOT
ASTEI04529	0.144394	5.91533	2.0104	0.176281	0.409879	NOT
ASTEI04530	-0.152801	5.88896	2.11338	0.166233	0.397505	NOT
ASTEI04531	0.274793	4.97966	3.5284	0.079529	0.286049	NOT
ASTEI04532	0.385809	4.91085	2.9049	0.108541	0.32518	NOT
ASTEI04533	-0.101965	5.95588	0.749484	0.400019	0.621142	NOT
ASTEI04534	-0.246494	1.73709	0.628933	0.43988	0.654174	NOT
ASTEI04535	0.542299	-0.6696	0.822066	0.378643	0.601883	NOT
ASTEI10256	-0.178543	5.60394	2.19155	0.159079	0.388634	NOT
ASTEI10257	0.3956	3.3165	3.36728	0.0860315	0.295424	NOT
ASTEI10258	0.206415	6.42998	0.399899	0.536484	0.72601	NOT
ASTEI10259	-0.434438	5.22771	4.63814	0.0476142	0.241386	NOT
ASTEI10260	-0.689462	1.08165	4.49806	0.0506743	0.246478	NOT
ASTEI10261	-0.0534613	6.353	0.231847	0.636976	0.795886	NOT
ASTEI10262	0.587267	9.27909	2.15329	0.162532	0.393193	NOT
ASTEI10263	0.130383	1.44484	0.23377	0.635593	0.794935	NOT
ASTEI10264	0.501234	8.45951	1.62656	0.221216	0.459545	NOT
ASTEI10265	0.236383	7.72123	0.77087	0.393535	0.616204	NOT
ASTEI10268	-0.187093	5.91589	0.36626	0.553927	0.737996	NOT
ASTEI10269	-0.250568	2.90505	0.560331	0.465486	0.673873	NOT
ASTEI10270	0.5217	5.58618	1.749	0.205443	0.443763	NOT
ASTEI10271	-0.604093	6.90272	7.4719	0.015186	0.188844	NOT
ASTEI10272	-0.149546	6.63689	1.07292	0.316392	0.553291	NOT
ASTEI10273	0.867706	3.45963	5.52103	0.0326107	0.220224	NOT
ASTEI10274	-0.2769	9.02159	0.392939	0.540006	0.728104	NOT
ASTEI10275	0.558347	8.95581	2.66987	0.12268	0.343305	NOT
ASTEI10276	-0.0382576	10.0695	0.00433141	0.948379	0.974669	NOT
ASTEI02042	-0.146174	0.261781	0.0451627	0.834512	0.913631	NOT
ASTEI02043	-0.08848	5.12054	0.511727	0.485173	0.687677	NOT
ASTEI02044	-0.0549717	6.34128	0.241524	0.630087	0.791567	NOT
ASTEI02045	0.169457	4.28358	1.44969	0.246885	0.486015	NOT
ASTEI02047	0.260766	2.32896	0.789563	0.387997	0.610937	NOT
ASTEI02048	-0.0820833	6.79488	0.404403	0.534227	0.724939	NOT
ASTEI02049	0.0974555	5.13733	0.804394	0.383687	0.60693	NOT
ASTEI02051	0.0281348	6.39228	0.0714585	0.792797	0.889008	NOT
ASTEI02052	0.453642	5.54901	7.29593	0.0162127	0.190007	NOT
ASTEI02053	-0.0665854	6.77415	0.299168	0.592298	0.764916	NOT
ASTEI02054	0.198574	6.9977	0.896274	0.358505	0.587355	NOT
ASTEI02055	0.0108406	9.81959	0.00410204	0.949762	0.974797	NOT
ASTEI02056	-0.232955	4.16016	1.0957	0.311477	0.548864	NOT
ASTEI02057	-0.392144	5.35366	5.90181	0.0278892	0.211361	NOT
ASTEI02058	0.24687	4.25954	3.86787	0.0676393	0.270557	NOT
ASTEI02059	0.0730232	5.17808	0.196159	0.664041	0.810941	NOT
ASTEI02060	0.201054	6.22426	3.02738	0.101953	0.315634	NOT
ASTEI02061	-0.479519	5.08497	4.09392	0.0608814	0.261748	NOT
ASTEI02062	0.134696	3.05224	0.164927	0.690287	0.82751	NOT
ASTEI12300	0.863473	1.70563	4.25091	0.0566532	0.254808	NOT
ASTEI02063	0.745186	4.51858	8.83737	0.00932774	0.180738	NOT
ASTEI02064	-0.238695	7.84647	3.19417	0.0937363	0.306374	NOT
ASTEI02065	0.0876416	4.08819	0.140349	0.713079	0.842299	NOT
ASTEI02066	-0.0770617	5.61152	0.269961	0.610798	0.776544	NOT
ASTEI02067	-0.556889	5.478	7.66776	0.0141299	0.187516	NOT
ASTEI02068	0.58703	0.807443	1.44144	0.248176	0.487371	NOT
ASTEI02070	0.242156	4.41088	2.62407	0.125691	0.347018	NOT
ASTEI02071	-0.155813	1.99852	0.330736	0.573592	0.753008	NOT
ASTEI02072	-0.292693	3.32598	1.7505	0.205259	0.443553	NOT
ASTEI02073	0.211168	1.46022	0.719824	0.409288	0.628351	NOT
ASTEI02077	0.542211	5.12767	4.46994	0.0513159	0.247225	NOT
ASTEI02079	0.395301	5.88814	3.92684	0.0657947	0.269115	NOT
ASTEI02080	-0.149434	5.68153	1.16806	0.296552	0.53515	NOT
ASTEI02081	-0.427702	4.3137	3.88777	0.0670102	0.270047	NOT
ASTEI02082	0.0281624	7.13864	0.0756098	0.787018	0.8859	NOT
ASTEI02084	0.147022	4.47464	0.313007	0.583944	0.759156	NOT
ASTEI02085	0.515718	1.50485	2.91256	0.108114	0.324561	NOT
ASTEI02087	-0.172136	9.12923	1.80342	0.198895	0.435592	NOT
ASTEI02090	0.154074	0.175066	0.0599006	0.809907	0.898425	NOT
ASTEI02091	0.154132	3.3681	0.571496	0.461153	0.671384	NOT
ASTEI02092	0.226252	7.58819	0.733597	0.404943	0.625377	NOT
ASTEI02093	-0.328636	6.3908	5.24428	0.0366274	0.226945	NOT
ASTEI02094	-0.318824	6.32013	2.80709	0.114172	0.332301	NOT
ASTEI02096	-0.548093	4.07129	9.41243	0.00767209	0.180738	NOT
ASTEI02097	-0.229842	4.85978	2.43313	0.13925	0.36594	NOT
ASTEI02098	0.0273107	5.9654	0.0656152	0.801246	0.893599	NOT
ASTEI02099	0.101545	-0.369149	0.0668552	0.805382	0.895911	NOT
ASTEI02100	0.372825	3.32531	3.62992	0.0757314	0.280035	NOT
ASTEI02101	-0.0319572	3.95924	0.0161016	0.900679	0.948255	NOT
ASTEI02103	-0.116776	4.29891	0.177115	0.67972	0.821615	NOT
ASTEI02104	0.775712	5.9804	3.68524	0.0737522	0.277797	NOT
ASTEI02105	2.44498	-0.0699741	29.3526	6.66444e-05	0.124139	POSITIVE
ASTEI02106	-0.679583	3.29201	2.43883	0.13882	0.365595	NOT
ASTEI02107	0.221393	5.61267	0.320002	0.579814	0.756737	NOT
ASTEI02109	0.21872	4.02351	0.28176	0.603175	0.771896	NOT
ASTEI02110	0.527775	6.24291	2.63113	0.12522	0.346349	NOT
ASTEI02111	0.577866	4.66725	3.13735	0.0964432	0.309544	NOT
ASTEI02112	-0.33146	5.32694	5.42955	0.0338791	0.223231	NOT
ASTEI02113	-0.465086	6.50166	11.3344	0.00414204	0.166154	NOT
ASTEI02114	0.146986	8.51517	0.85505	0.369491	0.594436	NOT
ASTEI02115	0.250962	4.88231	2.61506	0.126293	0.34791	NOT
ASTEI02116	-0.580152	7.27734	24.0556	0.000180466	0.14579	NOT
ASTEI02117	0.11382	4.29665	0.915479	0.353549	0.583798	NOT
ASTEI02118	-0.226682	5.32775	1.56033	0.230402	0.468719	NOT
ASTEI02119	-0.312152	4.17771	1.54527	0.232559	0.470699	NOT
ASTEI02120	-0.0540853	3.64442	0.00686531	0.93504	0.968335	NOT
ASTEI02121	-0.743938	3.29985	0.718472	0.409718	0.628628	NOT
ASTEI02122	-0.541708	1.40376	2.90509	0.10853	0.32518	NOT
ASTEI02124	0.334697	2.72981	0.719483	0.409396	0.628351	NOT
ASTEI02125	-0.832648	0.556412	1.04934	0.321594	0.557697	NOT
ASTEI02126	0.71157	4.05021	9.53193	0.00737177	0.180738	NOT
ASTEI02127	0.401812	5.53051	2.83568	0.11249	0.330891	NOT
ASTEI02128	-0.188924	6.57258	3.206	0.0931842	0.305246	NOT
ASTEI02129	-0.143256	7.12817	0.866331	0.366436	0.593222	NOT
ASTEI02130	0.143204	5.53985	1.41174	0.252895	0.492401	NOT
ASTEI02131	-0.660571	5.44543	5.89061	0.0280162	0.211361	NOT
ASTEI02132	0.245838	7.27242	0.388333	0.542361	0.729689	NOT
ASTEI02133	0.351575	2.4697	1.10813	0.308841	0.546941	NOT
ASTEI02134	0.285491	7.96709	2.84135	0.11216	0.330362	NOT
ASTEI02135	0.0854642	7.2576	0.882049	0.362241	0.590208	NOT
ASTEI02136	-0.0584316	4.25245	0.258639	0.618315	0.782724	NOT
ASTEI02137	-0.104139	7.26064	0.755016	0.398327	0.619913	NOT
ASTEI02138	-0.502207	2.80361	6.31167	0.0236663	0.202026	NOT
ASTEI02139	-0.0464404	7.22219	0.204175	0.657715	0.808193	NOT
ASTEI02140	-0.0651426	1.22247	0.027365	0.870778	0.931286	NOT
ASTEI02141	0.331089	4.85798	1.9944	0.177909	0.411714	NOT
ASTEI02142	-0.115286	4.53835	1.25675	0.279566	0.518132	NOT
ASTEI02143	-0.260606	5.42435	2.66453	0.123027	0.343398	NOT
ASTEI02144	-0.00940608	4.13707	0.00344362	0.953965	0.976988	NOT
ASTEI02145	-0.2348	6.46073	2.44512	0.138347	0.365035	NOT
ASTEI02146	-0.384467	6.70488	4.03971	0.0624267	0.264566	NOT
ASTEI02147	-0.139346	4.69287	1.08118	0.314596	0.55219	NOT
ASTEI02148	0.184518	6.25956	2.99347	0.103727	0.3174	NOT
ASTEI02149	-0.142151	5.13168	1.08503	0.313765	0.55148	NOT
ASTEI02150	-0.0918349	6.99649	0.596314	0.451759	0.663893	NOT
ASTEI02152	0.719151	1.99802	3.07259	0.0996435	0.313103	NOT
ASTEI02153	-1.15348	7.83461	6.91755	0.0187027	0.192329	NEGATIVE
ASTEI02154	-0.6179	6.92635	1.27786	0.275718	0.515821	NOT
ASTEI02155	0.135523	8.35024	0.863551	0.367186	0.593222	NOT
ASTEI021531	-0.214504	3.69423	1.30889	0.270191	0.510722	NOT
ASTEI02157	-0.0591931	6.228	0.556496	0.46699	0.675021	NOT
ASTEI02158	-0.913885	8.02681	11.4561	0.00399035	0.166154	NOT
ASTEI02159	0.436793	3.37937	3.70105	0.0731979	0.277153	NOT
ASTEI02160	-0.612622	6.03637	6.35492	0.0232654	0.201306	NOT
ASTEI02161	-0.300743	7.19837	5.73933	0.0297999	0.214781	NOT
ASTEI02162	0.645987	3.16415	9.97055	0.00637898	0.180738	NOT
ASTEI02163	0.262916	9.05099	1.89076	0.188931	0.426013	NOT
ASTEI02164	0.101152	7.24482	0.968978	0.340256	0.573075	NOT
ASTEI021535	0.00105856	5.76969	7.45846e-05	0.993221	0.996693	NOT
ASTEI02166	0.122331	5.0501	0.589983	0.454125	0.665342	NOT
ASTEI02167	0.30843	10.0385	0.909305	0.355132	0.584513	NOT
ASTEI02168	-0.525371	3.91985	9.78187	0.00678603	0.180738	NOT
ASTEI02169	-0.345537	3.82467	3.21247	0.0928839	0.304852	NOT
ASTEI02171	-0.0317031	0.961368	0.00750918	0.93207	0.967137	NOT
ASTEI02172	-0.456375	5.78765	15.0284	0.00144314	0.159646	NOT
ASTEI02173	-0.0317389	4.56124	0.0297201	0.865388	0.927831	NOT
ASTEI02174	-0.01562	6.28932	0.0320144	0.860345	0.924678	NOT
ASTEI02175	-0.196161	4.42319	1.65769	0.217063	0.455385	NOT
ASTEI02176	-0.440576	4.61714	3.85643	0.0680042	0.271274	NOT
ASTEI02177	-0.447789	6.37859	4.95228	0.0415029	0.232218	NOT
ASTEI02178	-0.294093	4.36875	2.68492	0.121711	0.342468	NOT
ASTEI02179	-0.0479461	5.95662	0.477235	0.500031	0.698822	NOT
ASTEI02180	0.476385	7.99893	10.7152	0.00502287	0.1768	NOT
ASTEI02181	-0.0560848	5.00212	0.0864122	0.772741	0.877883	NOT
ASTEI02182	-0.212342	5.41016	3.19255	0.0938123	0.306517	NOT
ASTEI02184	-0.0150211	7.93431	0.0156929	0.901941	0.948955	NOT
ASTEI02185	-0.104685	5.24568	0.613111	0.445578	0.659414	NOT
ASTEI02186	-0.492646	6.53034	11.79	0.0036058	0.166154	NOT
ASTEI02187	0.299389	3.27521	0.600923	0.450049	0.66296	NOT
ASTEI02188	-0.0913861	5.31809	0.564394	0.463902	0.67336	NOT
ASTEI02189	0.499177	5.39805	8.61954	0.010059	0.180738	NOT
ASTEI02195	-0.373641	7.49051	7.4221	0.0154688	0.18895	NOT
ASTEI02196	0.0594871	2.27228	0.0327733	0.858719	0.923851	NOT
ASTEI02197	0.28643	0.484044	0.424062	0.524584	0.716776	NOT
ASTEI02198	0.372744	2.91283	0.53566	0.475306	0.681122	NOT
ASTEI02199	0.411107	3.08107	1.50113	0.239036	0.477515	NOT
ASTEI02200	0.190314	6.92155	3.07182	0.0996818	0.313103	NOT
ASTEI02201	-0.26161	5.53424	1.88607	0.189449	0.426458	NOT
ASTEI02202	0.062712	2.97134	0.0879646	0.770771	0.876742	NOT
ASTEI02203	-0.325165	3.27003	2.8743	0.110265	0.328345	NOT
ASTEI02204	-0.388353	7.55186	5.5378	0.0323842	0.219871	NOT
ASTEI02205	0.198781	7.3052	1.82897	0.195912	0.43293	NOT
ASTEI02206	-0.267924	7.34411	6.97264	0.0183142	0.192257	NOT
ASTEI02207	-0.133432	2.27366	0.0549988	0.817694	0.902369	NOT
ASTEI02208	0.167223	7.20823	0.18439	0.673617	0.818055	NOT
ASTEI02209	0.112346	5.20255	0.021721	0.884758	0.939549	NOT
ASTEI02210	4.13922	1.91057	28.5378	7.70392e-05	0.124139	POSITIVE
ASTEI02211	-0.0932905	5.75764	0.664487	0.427495	0.643364	NOT
ASTEI02212	-0.28967	5.84608	3.01812	0.102434	0.316162	NOT
ASTEI02213	0.155949	6.85666	0.808208	0.38259	0.605753	NOT
ASTEI02214	0.304091	6.63069	3.05544	0.100512	0.314184	NOT
ASTEI02215	0.269729	7.01106	1.62991	0.220764	0.459069	NOT
ASTEI02216	0.237337	5.07699	5.12806	0.0384836	0.229796	NOT
ASTEI02217	-0.0812686	4.53375	0.388391	0.542331	0.729689	NOT
ASTEI02218	0.131832	6.12325	1.16066	0.298032	0.536223	NOT
ASTEI02219	0.148	9.26322	0.352776	0.561231	0.743024	NOT
ASTEI02220	0.737898	5.70306	5.22333	0.0369542	0.227778	NOT
ASTEI02221	-0.0618955	9.70789	0.272149	0.609368	0.776065	NOT
ASTEI02222	-0.450855	5.80634	5.61967	0.0313042	0.217297	NOT
ASTEI02223	-0.182692	9.35863	3.2205	0.0925128	0.304595	NOT
ASTEI02224	-0.215732	5.5801	2.16141	0.161791	0.392414	NOT
ASTEI02225	-0.315367	6.32188	7.40537	0.0155651	0.18895	NOT
ASTEI02227	0.394363	2.028	1.97309	0.180108	0.414473	NOT
ASTEI02228	0.515271	3.02536	2.60222	0.127158	0.34883	NOT
ASTEI02229	-0.204717	2.91408	0.262186	0.615938	0.781117	NOT
ASTEI02230	0.159514	7.05426	0.791301	0.387488	0.610415	NOT
ASTEI02231	0.0817243	1.63267	0.0355332	0.852962	0.92068	NOT
ASTEI02232	0.330009	1.89786	0.922618	0.351732	0.582661	NOT
ASTEI02233	0.126213	5.72927	0.28871	0.598781	0.769539	NOT
ASTEI02234	-0.210983	6.24804	2.65575	0.123599	0.343744	NOT
ASTEI02235	-0.527268	5.65998	8.0952	0.0121047	0.187516	NOT
ASTEI02236	-0.327882	5.7976	3.50558	0.0804137	0.28683	NOT
ASTEI02237	0.677842	2.77738	4.26628	0.0562582	0.254111	NOT
ASTEI02238	0.377966	7.71014	2.31245	0.148749	0.376699	NOT
ASTEI02239	-0.278842	6.61407	2.27076	0.152215	0.381165	NOT
ASTEI02240	-0.269051	3.33011	1.34873	0.263309	0.50385	NOT
ASTEI02241	0.0510137	6.931	0.365263	0.55446	0.738294	NOT
ASTEI02242	-0.0395425	5.09843	0.0846849	0.774956	0.878846	NOT
ASTEI02243	-0.113226	4.94949	0.66046	0.42887	0.644605	NOT
ASTEI02244	0.150716	9.01448	1.1757	0.295035	0.533562	NOT
ASTEI02245	0.107237	3.52783	0.118912	0.734915	0.856515	NOT
ASTEI02246	-0.0759579	4.69316	0.288163	0.599125	0.769656	NOT
ASTEI02247	-0.0259379	7.88755	0.00595225	0.939504	0.971094	NOT
ASTEI02248	0.123459	6.91344	0.205871	0.656397	0.807477	NOT
ASTEI02249	-0.253481	4.82027	3.1948	0.0937068	0.306374	NOT
ASTEI02250	-0.30205	4.71207	2.36007	0.144908	0.372415	NOT
ASTEI02251	-0.238968	2.92701	0.553332	0.468237	0.676066	NOT
ASTEI02252	-0.126901	9.91325	0.358108	0.55832	0.740978	NOT
ASTEI02254	-0.117735	9.31173	0.90567	0.356068	0.585516	NOT
ASTEI02255	-0.1963	5.09368	3.38347	0.0853501	0.294063	NOT
ASTEI02256	0.541402	4.86829	5.94366	0.0274203	0.210722	NOT
ASTEI02257	0.562488	2.8118	5.28952	0.0359332	0.225061	NOT
ASTEI02258	0.687945	-0.560502	2.09668	0.167813	0.399006	NOT
ASTEI02260	0.197273	4.0661	1.85903	0.192476	0.429149	NOT
ASTEI02261	-0.113957	6.85824	1.42483	0.250801	0.490378	NOT
ASTEI02262	0.553762	1.79156	2.12001	0.165611	0.396748	NOT
ASTEI02263	0.260475	4.14085	0.9045	0.35637	0.585639	NOT
ASTEI02264	-0.100919	5.99604	0.667401	0.426505	0.643	NOT
ASTEI02265	0.220223	4.82099	3.55038	0.0786881	0.284713	NOT
ASTEI02266	0.131776	7.95356	0.589731	0.45422	0.665342	NOT
ASTEI02267	0.370792	7.89395	0.615314	0.444777	0.658513	NOT
ASTEI02273	-0.522607	5.2376	7.40591	0.015562	0.18895	NOT
ASTEI02274	-0.0288161	6.88517	0.0888967	0.769598	0.876215	NOT
ASTEI02275	0.309906	3.98039	1.22694	0.285124	0.523354	NOT
ASTEI02276	-0.0992235	7.85995	0.642924	0.434939	0.649824	NOT
ASTEI02277	-0.0550452	7.29218	0.298599	0.592647	0.765069	NOT
ASTEI02278	0.350674	5.48282	4.17027	0.0587803	0.258912	NOT
ASTEI02279	-0.00986204	4.86718	0.0107196	0.918884	0.959742	NOT
ASTEI02280	-0.199364	5.12346	2.93786	0.106718	0.322911	NOT
ASTEI02281	0.0235201	5.00431	0.0542179	0.818968	0.903001	NOT
ASTEI02282	-0.150143	9.16574	2.26346	0.152832	0.381875	NOT
ASTEI02283	-0.00984283	4.77703	0.00889461	0.926087	0.963747	NOT
ASTEI02284	-0.136266	5.55052	1.43561	0.249093	0.488176	NOT
ASTEI02285	-0.245654	4.07511	0.456758	0.509236	0.705244	NOT
ASTEI11405	-0.463564	5.14398	4.36266	0.0538529	0.250488	NOT
ASTEI10588	0.515139	3.91352	6.46925	0.0222428	0.200166	NOT
ASTEI10589	0.270295	6.66911	9.31799	0.00791935	0.180738	NOT
ASTEI10590	0.0538813	6.8919	0.337294	0.569857	0.749957	NOT
ASTEI10591	-0.299834	6.34904	5.16426	0.037894	0.228288	NOT
ASTEI10592	-0.199718	5.96329	1.8912	0.188882	0.426013	NOT
ASTEI10593	0.0314758	5.49574	0.0757299	0.786854	0.8859	NOT
ASTEI10594	0.186592	5.53224	2.26528	0.152678	0.381712	NOT
ASTEI10595	0.181667	6.06464	1.97186	0.180236	0.414495	NOT
ASTEI10596	-0.0389982	4.00198	0.0316235	0.861191	0.925159	NOT
ASTEI10597	0.0368191	3.48725	0.0469914	0.831249	0.911607	NOT
ASTEI10598	-0.00664319	2.94989	0.00123947	0.972371	0.987893	NOT
ASTEI10599	0.228621	1.53568	0.438424	0.51774	0.71143	NOT
ASTEI10600	0.00494005	6.08424	0.00309708	0.95634	0.977866	NOT
ASTEI10601	0.0448171	5.47173	0.0435218	0.837499	0.914121	NOT
ASTEI10602	0.0719429	6.48384	0.822732	0.378456	0.601883	NOT
ASTEI10603	-0.458892	6.39755	5.65077	0.0309049	0.216956	NOT
ASTEI10604	-0.3276	9.5913	1.2891	0.273697	0.513718	NOT
ASTEI10605	0.449621	3.98199	1.69252	0.212533	0.450213	NOT
ASTEI10606	0.127807	5.06381	0.250804	0.623641	0.786665	NOT
ASTEI10607	-0.328531	5.03291	1.97248	0.180171	0.414473	NOT
ASTEI10608	-0.343759	7.95127	2.13868	0.163874	0.39437	NOT
ASTEI10609	-0.293391	7.3245	1.5315	0.234555	0.473055	NOT
ASTEI10610	0.271	6.03057	3.28112	0.0897681	0.300451	NOT
ASTEI10660	1.45793	-0.601617	13.0637	0.00248067	0.166154	POSITIVE
ASTEI10661	-0.356842	4.28452	1.16479	0.297205	0.535462	NOT
ASTEI11466	-0.388762	5.30985	8.17068	0.0117827	0.187516	NOT
ASTEI11518	-0.410408	0.442611	0.66562	0.42711	0.643347	NOT
ASTEI10793	0.503465	7.44779	2.91702	0.107866	0.324271	NOT
ASTEI10794	0.027105	6.19261	0.0773855	0.784599	0.884916	NOT
ASTEI10795	0.0119082	6.72288	0.0106939	0.918981	0.959746	NOT
ASTEI10796	0.135223	7.05099	2.4648	0.136882	0.362674	NOT
ASTEI10797	-0.364614	6.18523	3.77331	0.0707264	0.274979	NOT
ASTEI10798	0.722413	6.16324	6.96374	0.0183764	0.192257	NOT
ASTEI10799	0.0241148	6.66426	0.00318883	0.955699	0.977637	NOT
ASTEI10800	0.273404	4.35495	4.87652	0.0428887	0.234958	NOT
ASTEI10801	0.0552896	5.27697	0.137623	0.715745	0.844191	NOT
ASTEI10802	-0.191015	3.68154	2.08252	0.169167	0.400931	NOT
ASTEI11362	-0.624827	5.19114	2.6681	0.122795	0.343398	NOT
ASTEI08860	0.195372	3.44877	0.587564	0.455035	0.665955	NOT
ASTEI08861	-0.12558	6.08911	0.773192	0.392841	0.615635	NOT
ASTEI08862	0.705809	2.5875	2.93669	0.106783	0.322915	NOT
ASTEI08863	0.491347	2.4281	2.45417	0.137671	0.363923	NOT
ASTEI08864	0.185647	3.47298	0.918504	0.352778	0.583439	NOT
ASTEI08865	0.913455	4.95028	17.1499	0.000838165	0.159646	NOT
ASTEI088630	-0.0119143	6.48049	0.0185625	0.893406	0.944094	NOT
ASTEI08867	0.109657	9.61652	0.307507	0.587234	0.761131	NOT
ASTEI08868	0.0493804	4.70926	0.138753	0.714636	0.843559	NOT
ASTEI08869	-0.121181	6.04148	1.22561	0.285375	0.523532	NOT
ASTEI08870	-0.474501	6.94576	3.61719	0.0761955	0.280517	NOT
ASTEI08871	-0.455015	6.8977	6.28015	0.0239635	0.202662	NOT
ASTEI08872	0.353652	2.8009	1.90331	0.187551	0.424502	NOT
ASTEI08873	0.233541	3.7446	0.733257	0.40505	0.625377	NOT
ASTEI08874	0.25399	1.82558	0.858449	0.368567	0.593979	NOT
ASTEI08875	0.154411	1.32283	0.234836	0.63483	0.794721	NOT
ASTEI08876	0.193067	0.855958	0.398408	0.537234	0.726388	NOT
ASTEI08877	-0.0399011	5.12782	0.0367221	0.850553	0.919522	NOT
ASTEI08878	-0.808598	8.2223	12.8371	0.00264765	0.166154	NOT
ASTEI08879	-0.313835	6.20749	5.49896	0.0329115	0.220809	NOT
ASTEI08880	-0.233441	5.7446	1.67991	0.214159	0.452047	NOT
ASTEI08881	-0.046607	6.41245	0.0687459	0.796671	0.89107	NOT
ASTEI08882	-0.124897	7.74141	0.909185	0.355162	0.584513	NOT
ASTEI08883	0.116873	7.17857	1.10595	0.309301	0.547274	NOT
ASTEI08884	-0.559999	5.3332	5.07799	0.0393167	0.229796	NOT
ASTEI08885	-0.654653	7.59177	8.46145	0.0106309	0.182879	NOT
ASTEI08886	0.462715	3.92133	3.05712	0.100426	0.314184	NOT
ASTEI08887	0.556065	4.49889	4.85179	0.0433526	0.235001	NOT
ASTEI08888	-0.469146	6.4113	5.19839	0.0373476	0.228104	NOT
ASTEI08889	0.163751	8.70192	0.555927	0.467214	0.675061	NOT
ASTEI08890	0.861089	0.71505	5.29706	0.035819	0.225061	NOT
ASTEI08891	0.282237	1.13531	0.859932	0.368165	0.593762	NOT
ASTEI08892	0.836525	0.188087	3.99832	0.0636377	0.266328	NOT
ASTEI08893	-1.86248	0.95137	23.6339	0.000196529	0.14579	NEGATIVE
ASTEI08894	0.582817	0.142347	1.96851	0.180585	0.414826	NOT
ASTEI11254	-0.593291	2.16212	3.27722	0.0899415	0.300641	NOT
ASTEI12203	0.513331	0.413224	1.06903	0.317241	0.554102	NOT
ASTEI11255	0.0215138	8.27554	0.00637044	0.93742	0.96977	NOT
ASTEI10154	-0.165012	3.79186	0.20978	0.653381	0.805171	NOT
ASTEI10155	-0.151849	0.339267	0.0771582	0.784907	0.885166	NOT
ASTEI10156	0.0703217	3.55613	0.0277875	0.869794	0.93062	NOT
ASTEI10157	0.297645	5.99999	1.46904	0.243895	0.482363	NOT
ASTEI10159	-0.0601536	5.82822	0.164112	0.69101	0.828029	NOT
ASTEI10160	-0.112174	6.82777	0.695098	0.41727	0.635481	NOT
ASTEI10161	0.00419436	5.34252	0.00123649	0.972404	0.987893	NOT
ASTEI10162	0.990092	3.54633	3.55402	0.0785497	0.284412	NOT
ASTEI10163	-0.235356	5.60152	1.64274	0.219045	0.457189	NOT
ASTEI10164	0.209318	5.01355	0.318957	0.580427	0.757103	NOT
ASTEI10165	0.800119	5.34367	4.49181	0.0508162	0.246723	NOT
ASTEI10166	-0.0258079	7.55612	0.00725646	0.93322	0.967561	NOT
ASTEI10170	1.04515	0.185133	5.29849	0.0357973	0.225061	POSITIVE
ASTEI10171	0.587515	2.85566	4.61341	0.0481385	0.242859	NOT
ASTEI11228	-0.260951	5.49668	4.49888	0.0506557	0.246478	NOT
ASTEI11229	0.00527466	4.92672	0.00162427	0.968374	0.98548	NOT
ASTEI12214	-0.786989	4.17455	3.10164	0.0981921	0.311195	NOT
ASTEI11076	-0.00129473	-0.26842	6.70456e-06	0.997968	0.998839	NOT
ASTEI11389	0.192156	3.43565	0.399193	0.536839	0.726136	NOT
ASTEI10845	0.0354022	3.89025	0.0112264	0.916996	0.958591	NOT
ASTEI10846	0.0750452	2.25395	0.0750196	0.787829	0.886144	NOT
ASTEI11202	2.39901	-0.848009	2.73291	0.11868	0.338634	NOT
ASTEI11478	-0.465074	7.73516	6.05314	0.0262359	0.207445	NOT
ASTEI07295	-0.456925	2.26795	2.73341	0.118648	0.338634	NOT
ASTEI07296	0.0585704	0.525848	0.0249626	0.876528	0.934915	NOT
ASTEI07297	-0.0493746	0.673864	0.0284411	0.898592	0.94723	NOT
ASTEI07298	-0.220325	-0.111171	0.297631	0.593241	0.765407	NOT
ASTEI07299	-0.291453	7.83421	4.15984	0.0590623	0.258912	NOT
ASTEI07300	0.00649104	5.37293	0.00407714	0.949915	0.974797	NOT
ASTEI07301	0.30134	0.269546	0.329578	0.574257	0.753401	NOT
ASTEI07302	0.0337179	4.67357	0.0614485	0.807519	0.89714	NOT
ASTEI07303	-0.0606795	7.22074	0.218381	0.646866	0.801983	NOT
ASTEI07304	0.182811	5.24522	1.94134	0.183448	0.418059	NOT
ASTEI07307	1.44924	-0.220097	12.6352	0.00280729	0.166154	POSITIVE
ASTEI07312	-0.239769	4.42118	1.56293	0.230032	0.468421	NOT
ASTEI07315	-0.562549	0.0350965	2.68649	0.12161	0.342448	NOT
ASTEI07317	0.739601	1.00902	4.73626	0.0455991	0.238435	NOT
ASTEI07318	0.227451	1.8512	0.33959	0.568561	0.748978	NOT
ASTEI07319	-0.171989	6.64668	2.15539	0.16234	0.393037	NOT
ASTEI07320	-0.112816	7.50974	0.691693	0.418388	0.636251	NOT
ASTEI07321	0.353765	-0.0207424	0.674161	0.424222	0.640963	NOT
ASTEI07323	0.181363	1.44797	0.229101	0.638963	0.796468	NOT
ASTEI07324	-0.0952763	8.51947	1.10154	0.310233	0.548335	NOT
ASTEI07325	-0.256307	4.0587	3.01526	0.102583	0.316336	NOT
ASTEI07326	-0.412226	4.70951	8.93486	0.00902032	0.180738	NOT
ASTEI07328	-0.123316	5.40281	0.147287	0.706425	0.837125	NOT
ASTEI07329	-0.378561	1.80692	0.634508	0.4379	0.652736	NOT
ASTEI07330	-0.0877493	4.49731	0.548449	0.470172	0.677058	NOT
ASTEI07332	0.228698	7.70834	1.65745	0.217094	0.455385	NOT
ASTEI07333	0.341607	0.953825	0.776531	0.391845	0.614606	NOT
ASTEI07335	-0.608467	7.77605	7.27342	0.0163497	0.190292	NOT
ASTEI07336	-0.287225	4.55682	0.854577	0.36962	0.594436	NOT
ASTEI07337	-0.157253	6.32343	1.50567	0.238359	0.476996	NOT
ASTEI07338	-0.35622	4.83587	2.67544	0.12232	0.343019	NOT
ASTEI07339	-0.317507	2.32753	1.44374	0.247816	0.487081	NOT
ASTEI07340	-0.448077	5.14566	3.96853	0.0645264	0.267666	NOT
ASTEI07341	-0.0273665	5.41006	0.0737764	0.789549	0.886813	NOT
ASTEI07342	0.154667	5.39017	2.87213	0.110389	0.328599	NOT
ASTEI07343	-0.0190861	4.8683	0.010964	0.917968	0.959206	NOT
ASTEI07344	-0.15724	7.75545	0.658345	0.429595	0.645367	NOT
ASTEI07345	0.449629	3.76817	4.57506	0.0489647	0.243807	NOT
ASTEI07346	-0.00377584	8.63706	0.000810215	0.97766	0.989256	NOT
ASTEI11784	0.414749	3.81783	3.14453	0.0960963	0.308802	NOT
ASTEI11218	-0.705389	0.674828	2.6726	0.122504	0.343123	NOT
ASTEI11219	-0.2774	5.72151	2.35681	0.145168	0.372566	NOT
ASTEI11030	0.215839	0.964617	0.350872	0.562278	0.743837	NOT
ASTEI11314	0.0351278	5.00268	0.0345849	0.854913	0.92139	NOT
ASTEI04155	-0.0638962	4.23642	0.105694	0.749507	0.866253	NOT
ASTEI04157	-0.122033	8.81869	0.0930299	0.764472	0.873227	NOT
ASTEI04158	0.378131	4.1059	2.76163	0.11691	0.336001	NOT
ASTEI04159	-0.528662	4.90136	6.39952	0.0228602	0.200455	NOT
ASTEI04160	-0.380152	5.9163	3.61409	0.0763089	0.280798	NOT
ASTEI04161	-0.227	5.36296	4.87663	0.0428865	0.234958	NOT
ASTEI04162	0.0636553	5.89159	0.0659327	0.800776	0.893533	NOT
ASTEI04163	0.237689	5.11981	0.383483	0.544862	0.730619	NOT
ASTEI04164	0.175878	8.08598	1.15559	0.299054	0.537028	NOT
ASTEI04165	0.274847	4.21868	1.60181	0.224593	0.462326	NOT
ASTEI04166	-0.417053	4.45224	9.76929	0.00681422	0.180738	NOT
ASTEI04167	-0.199324	7.73971	0.141151	0.7123	0.842182	NOT
ASTEI04168	-0.0073205	5.88108	0.00358536	0.953028	0.976376	NOT
ASTEI04169	-0.130854	7.78362	0.621466	0.442554	0.656919	NOT
ASTEI04171	0.45103	6.51343	5.01279	0.0404335	0.231161	NOT
ASTEI04172	0.136309	5.99605	0.358582	0.558063	0.740919	NOT
ASTEI04173	-0.699106	4.59431	5.93042	0.0275676	0.210731	NOT
ASTEI04174	0.104653	5.12655	1.26387	0.278259	0.517097	NOT
ASTEI04175	0.177255	6.74013	1.49361	0.240164	0.478934	NOT
ASTEI04176	0.842811	1.02893	5.06071	0.0396091	0.230632	NOT
ASTEI04177	1.44519	-0.320649	8.58314	0.0101875	0.180738	POSITIVE
ASTEI04178	0.724645	3.44255	8.68979	0.00981623	0.180738	NOT
ASTEI04180	0.75718	0.455212	4.66699	0.0470113	0.239634	NOT
ASTEI04181	0.060894	-0.261491	0.0209721	0.886747	0.940159	NOT
ASTEI04182	0.322135	0.0941861	1.06243	0.318691	0.5555	NOT
ASTEI04183	-0.284855	6.19343	1.36157	0.261142	0.501867	NOT
ASTEI04184	-0.2002	4.13228	1.6502	0.218052	0.456281	NOT
ASTEI04186	0.433832	4.65653	2.26574	0.152639	0.381712	NOT
ASTEI04187	0.637533	2.66807	7.38556	0.0156801	0.189003	NOT
ASTEI04188	0.297533	1.4615	0.489058	0.494849	0.695406	NOT
ASTEI04189	0.70507	4.71234	3.42815	0.0835031	0.291794	NOT
ASTEI04190	-0.279571	4.33742	1.88017	0.190105	0.427179	NOT
ASTEI04191	0.040376	9.62819	0.158661	0.695899	0.830664	NOT
ASTEI04192	-0.30125	6.53666	6.12053	0.0255363	0.206383	NOT
ASTEI04193	-0.00431219	7.57853	0.0026246	0.959805	0.979882	NOT
ASTEI04194	0.418184	6.80275	1.39552	0.255524	0.495667	NOT
ASTEI04195	0.211156	4.17385	1.62403	0.221558	0.459792	NOT
ASTEI04196	-0.742682	6.66231	8.76321	0.00956966	0.180738	NOT
ASTEI04197	0.147719	5.0431	2.63024	0.12528	0.346349	NOT
ASTEI04198	-0.25645	6.62476	4.6186	0.0480278	0.242538	NOT
ASTEI04199	0.0376145	6.83226	0.0270175	0.871593	0.931747	NOT
ASTEI04200	0.139715	10.0838	0.0862301	0.772974	0.87795	NOT
ASTEI04201	-0.156048	6.73653	2.21746	0.156792	0.386456	NOT
ASTEI04202	-0.503573	6.25278	14.309	0.00175163	0.166154	NOT
ASTEI04203	-0.264641	3.6508	3.40141	0.084603	0.293368	NOT
ASTEI04204	0.0318323	10.193	0.0383687	0.847284	0.91826	NOT
ASTEI04205	0.27188	5.17179	6.9179	0.0187002	0.192329	NOT
ASTEI04206	-0.0777864	7.67177	0.477913	0.499731	0.698648	NOT
ASTEI04207	0.246197	4.52166	1.81387	0.197669	0.433443	NOT
ASTEI04208	-0.983221	7.70935	5.22839	0.0368749	0.227697	NOT
ASTEI04209	-1.19399	7.54979	8.77442	0.00953263	0.180738	NEGATIVE
ASTEI04210	0.870313	0.918584	7.41135	0.0155307	0.18895	NOT
ASTEI04211	0.302534	3.66752	0.197624	0.662873	0.810571	NOT
ASTEI04212	0.762145	2.61737	6.94666	0.0184963	0.192257	NOT
ASTEI04213	0.846972	2.11528	8.93073	0.00903311	0.180738	NOT
ASTEI04214	-0.0895493	4.91008	0.736314	0.404094	0.624741	NOT
ASTEI04215	0.103672	7.93674	0.377239	0.548115	0.733095	NOT
ASTEI04216	-0.0435535	4.8024	0.107573	0.747372	0.864875	NOT
ASTEI04217	-0.372453	5.15256	4.70034	0.046325	0.238447	NOT
ASTEI04218	-0.105969	0.274556	0.0942324	0.763005	0.872683	NOT
ASTEI04219	0.33518	4.12129	8.75792	0.00958717	0.180738	NOT
ASTEI04220	0.0852637	7.28554	0.771033	0.393486	0.616204	NOT
ASTEI04221	-0.0394057	3.19406	0.0425215	0.839349	0.914447	NOT
ASTEI04222	-0.0602003	7.7726	0.0185098	0.893556	0.944094	NOT
ASTEI04223	0.676967	3.55052	5.73876	0.0298069	0.214781	NOT
ASTEI04224	0.558262	9.40046	0.827533	0.377103	0.600755	NOT
ASTEI04228	0.575664	-0.367769	1.27629	0.276001	0.515976	NOT
ASTEI04229	0.444639	6.98869	2.68927	0.121432	0.34242	NOT
ASTEI04230	-0.173185	3.93591	0.920752	0.352206	0.582977	NOT
ASTEI04231	-0.180048	5.94269	2.53963	0.131478	0.355202	NOT
ASTEI04232	-0.0182824	4.58803	0.0195355	0.890666	0.942295	NOT
ASTEI04233	-0.145973	5.31867	1.2534	0.280183	0.518623	NOT
ASTEI04234	-0.137221	6.39445	1.2164	0.287125	0.525194	NOT
ASTEI04235	-0.178479	7.53755	0.838603	0.374014	0.597958	NOT
ASTEI04236	-0.336396	5.76105	12.8704	0.00262233	0.166154	NOT
ASTEI04237	-0.0408679	2.83874	0.0394039	0.845266	0.917784	NOT
ASTEI04238	-0.0976363	6.11904	0.220075	0.645602	0.801426	NOT
ASTEI04239	0.0762846	2.04262	0.0393173	0.845434	0.917784	NOT
ASTEI04240	0.497844	5.91359	2.56605	0.129633	0.352933	NOT
ASTEI04241	0.410198	4.78852	1.81476	0.197564	0.433443	NOT
ASTEI04242	-0.217432	6.51573	2.82798	0.11294	0.33103	NOT
ASTEI04243	-0.0116974	6.45442	0.0197257	0.890139	0.942221	NOT
ASTEI04244	-0.0262956	4.25494	0.0142864	0.906415	0.952313	NOT
ASTEI04245	-0.326401	4.41788	0.947304	0.345553	0.576873	NOT
ASTEI04246	-0.365315	6.84622	5.74372	0.0297463	0.214781	NOT
ASTEI04247	-0.0448222	4.48751	0.0171397	0.897547	0.946564	NOT
ASTEI04248	-0.193956	6.44077	1.53962	0.233376	0.471774	NOT
ASTEI04249	-0.0198457	4.57772	0.0196755	0.890278	0.942238	NOT
ASTEI04250	-0.0454556	5.34822	0.119962	0.733796	0.855904	NOT
ASTEI04251	0.0422991	5.6091	0.229022	0.639021	0.796468	NOT
ASTEI04252	0.0640213	6.30637	0.0335143	0.857149	0.922827	NOT
ASTEI04253	1.06221	-0.296892	4.55728	0.0493533	0.244444	POSITIVE
ASTEI04254	-0.218192	5.5579	3.09244	0.098649	0.311708	NOT
ASTEI04255	-0.318374	7.19382	8.58813	0.0101698	0.180738	NOT
ASTEI04256	-0.0820078	6.86578	0.149018	0.704793	0.836152	NOT
ASTEI04257	-0.11172	4.53307	0.632778	0.438513	0.653115	NOT
ASTEI04258	0.197682	6.81303	1.00024	0.332819	0.566902	NOT
ASTEI04259	-0.420128	3.61043	7.48334	0.0151219	0.188329	NOT
ASTEI04260	0.153109	6.65626	0.435192	0.519266	0.713005	NOT
ASTEI04261	1.06402	7.89706	10.8804	0.0047685	0.171933	POSITIVE
ASTEI04262	0.271368	6.37925	5.39942	0.0343093	0.223231	NOT
ASTEI04263	-0.19611	6.34095	2.60512	0.126962	0.348385	NOT
ASTEI04264	-0.336011	3.16013	2.03311	0.174002	0.406964	NOT
ASTEI04265	-0.255699	3.08517	1.12236	0.305859	0.543702	NOT
ASTEI04266	-0.124309	5.72818	2.14086	0.163674	0.394255	NOT
ASTEI04267	-0.00766125	4.75928	0.00332226	0.954783	0.977631	NOT
ASTEI04268	-0.333995	5.03455	0.127873	0.725536	0.850067	NOT
ASTEI04269	0.175137	5.50126	0.480569	0.49856	0.698052	NOT
ASTEI04270	0.301852	10.6694	0.447035	0.513714	0.708963	NOT
ASTEI04271	0.171714	0.330315	0.193888	0.665861	0.812394	NOT
ASTEI11344	0.741052	-0.705482	0.872321	0.364829	0.592087	NOT
ASTEI11669	-0.490567	2.01532	3.23122	0.0920202	0.304225	NOT
ASTEI11446	0.818295	1.46426	6.27548	0.0240079	0.202662	NOT
ASTEI10709	0.277536	4.0708	0.833743	0.375365	0.599461	NOT
ASTEI10710	-0.236742	8.7783	2.22115	0.15647	0.386285	NOT
ASTEI10711	-0.252122	6.3934	5.83273	0.0286836	0.213366	NOT
ASTEI10712	-0.0731791	4.63014	0.276103	0.606803	0.774187	NOT
ASTEI10713	-0.223575	3.49945	1.21106	0.288146	0.525533	NOT
ASTEI10714	-0.0464111	7.50382	0.159185	0.695424	0.830482	NOT
ASTEI10715	-0.146672	4.96734	0.978554	0.337952	0.571263	NOT
ASTEI10716	0.212759	6.85787	6.42818	0.0226041	0.200166	NOT
ASTEI10717	0.20197	6.86669	1.1203	0.306289	0.544138	NOT
ASTEI10718	-0.0662936	7.53941	0.209918	0.653275	0.805171	NOT
ASTEI10719	-0.054572	5.70772	0.201306	0.659961	0.809038	NOT
ASTEI10720	-0.262185	5.52599	1.67969	0.214187	0.452047	NOT
ASTEI10671	0.462312	4.30368	2.53697	0.131666	0.355529	NOT
ASTEI10673	-1.16593	0.90958	1.28064	0.275217	0.515445	NOT
ASTEI10674	-0.0983753	3.61233	0.0863168	0.772863	0.877921	NOT
ASTEI10675	-0.517018	7.55979	1.34148	0.264544	0.505369	NOT
ASTEI10676	0.16239	6.20998	1.45567	0.245955	0.484951	NOT
ASTEI10677	-0.1169	7.17153	0.527828	0.478497	0.68351	NOT
ASTEI10678	-0.0899979	5.44947	0.15576	0.698541	0.832543	NOT
ASTEI10679	0.0983016	4.35169	0.484719	0.49674	0.697207	NOT
ASTEI10680	-1.02448	1.72809	5.39592	0.0343597	0.223231	NEGATIVE
ASTEI10681	-1.71406	0.453995	17.1246	0.000843417	0.159646	NEGATIVE
ASTEI10682	-1.14733	1.43084	6.78475	0.0196789	0.195258	NEGATIVE
ASTEI07902	0.0281965	5.34482	0.0316455	0.861143	0.925159	NOT
ASTEI07903	-0.057432	6.07085	0.268442	0.611794	0.777427	NOT
ASTEI07904	0.44919	3.64704	1.75877	0.204247	0.44254	NOT
ASTEI07905	0.438907	2.31404	1.70451	0.211002	0.448814	NOT
ASTEI07907	-0.0215774	6.41086	0.0937716	0.763566	0.873034	NOT
ASTEI07908	-0.383298	5.94482	7.31032	0.0161259	0.190007	NOT
ASTEI07909	-0.17667	4.14978	1.27616	0.276025	0.515976	NOT
ASTEI07910	-0.514462	3.66782	7.68476	0.0140423	0.187516	NOT
ASTEI07911	0.0269487	-0.00655254	0.00323381	0.955388	0.977637	NOT
ASTEI07912	0.965782	1.23719	6.88319	0.0189498	0.192523	NOT
ASTEI07913	-0.0101677	4.68557	0.00677077	0.935488	0.968647	NOT
ASTEI07914	-0.664119	6.10292	13.8069	0.00201147	0.166154	NOT
ASTEI07915	-0.417918	6.3517	9.80979	0.00672398	0.180738	NOT
ASTEI07916	-0.09376	6.93818	0.484134	0.496996	0.697451	NOT
ASTEI07917	0.121403	5.11933	1.00729	0.331172	0.56475	NOT
ASTEI07918	0.219495	5.53343	2.13625	0.164099	0.394542	NOT
ASTEI07919	0.564518	6.0087	3.97101	0.0644517	0.267666	NOT
ASTEI07920	-0.206042	3.42781	1.07733	0.315431	0.55262	NOT
ASTEI07921	-0.0392399	3.90587	0.0428352	0.838767	0.914309	NOT
ASTEI07922	0.141484	6.92483	1.38245	0.257667	0.498371	NOT
ASTEI07923	0.924134	1.84308	6.20444	0.0246952	0.205203	NOT
ASTEI07924	-0.627795	6.39505	3.50249	0.0805342	0.287062	NOT
ASTEI07925	0.460241	3.39491	3.00033	0.103366	0.317147	NOT
ASTEI07926	-0.516424	7.33456	6.99987	0.0181256	0.192257	NOT
ASTEI07927	0.159955	4.96801	1.98376	0.179003	0.412764	NOT
ASTEI07928	-0.043107	6.43186	0.249147	0.624781	0.787814	NOT
ASTEI07929	-0.402127	3.6264	3.37745	0.0856029	0.294442	NOT
ASTEI079290	-0.103084	8.10426	0.829628	0.376516	0.600436	NOT
ASTEI07931	-0.0377009	6.30561	0.0636762	0.804138	0.895191	NOT
ASTEI07932	0.107119	2.77115	0.319886	0.579882	0.756737	NOT
ASTEI07933	-0.0418993	5.13294	0.0806123	0.780278	0.881976	NOT
ASTEI07935	0.784507	2.76754	1.98251	0.179132	0.412917	NOT
ASTEI07939	1.18829	-0.369755	5.19483	0.0374041	0.228104	POSITIVE
ASTEI07940	-0.354423	7.14314	4.02756	0.0627791	0.26521	NOT
ASTEI07941	0.238099	6.69163	1.26882	0.277357	0.516628	NOT
ASTEI07942	0.187431	6.12849	0.677369	0.423145	0.640274	NOT
ASTEI07943	0.3177	3.20137	1.3478	0.263468	0.504059	NOT
ASTEI07944	0.0912216	7.24839	0.56284	0.464507	0.673693	NOT
ASTEI07945	-0.806331	3.18821	2.2251	0.156125	0.385805	NOT
ASTEI07946	-0.465851	2.80417	3.02597	0.102026	0.315634	NOT
ASTEI07947	-0.0868499	3.5147	0.387159	0.542964	0.729993	NOT
ASTEI07948	0.173629	5.04283	2.74633	0.117849	0.337677	NOT
ASTEI07949	0.0260047	5.79441	0.0858487	0.773461	0.87831	NOT
ASTEI07950	0.1933	8.57945	1.123	0.305727	0.543655	NOT
ASTEI07951	0.200734	6.3591	2.02298	0.175014	0.408036	NOT
ASTEI07952	-0.404419	7.67996	5.02607	0.040203	0.230693	NOT
ASTEI07953	-1.48637	-0.263003	2.37241	0.143933	0.37147	NOT
ASTEI07954	-0.908384	7.17648	14.2288	0.00179043	0.166154	NOT
ASTEI07955	-0.00635038	8.58058	0.00287105	0.957962	0.979014	NOT
ASTEI07956	-0.902533	7.77328	13.7863	0.00202301	0.166154	NOT
ASTEI07957	-0.217288	6.90769	2.37527	0.143709	0.371131	NOT
ASTEI07958	0.597293	5.61381	5.68667	0.0304514	0.216115	NOT
ASTEI07959	-0.0403845	5.94568	0.127521	0.725897	0.850067	NOT
ASTEI07960	-0.169844	7.24504	2.42719	0.1397	0.366591	NOT
ASTEI07961	0.546309	2.86457	4.77231	0.0448839	0.237953	NOT
ASTEI07962	0.550657	1.87356	3.98914	0.0639098	0.266805	NOT
ASTEI07963	0.0156866	4.11907	0.0132222	0.909951	0.95389	NOT
ASTEI07964	0.323913	1.74225	0.67244	0.424801	0.641127	NOT
ASTEI07965	-0.319068	7.00427	2.83004	0.11282	0.33103	NOT
ASTEI07966	-0.226905	6.94569	2.12096	0.165522	0.396668	NOT
ASTEI07967	-0.0821609	2.60765	0.187958	0.670676	0.815759	NOT
ASTEI07968	-0.174038	4.36282	0.921451	0.352028	0.5828	NOT
ASTEI07969	-0.015662	3.39748	0.0118666	0.914672	0.957167	NOT
ASTEI07970	-0.10859	7.18302	0.939002	0.347613	0.578813	NOT
ASTEI07971	0.253754	3.03124	1.92567	0.185124	0.420856	NOT
ASTEI07972	0.00308868	8.79961	0.0010066	0.9751	0.988998	NOT
ASTEI07973	0.113333	3.98617	0.289735	0.598139	0.768953	NOT
ASTEI07974	-0.249194	6.95315	2.85926	0.111125	0.329085	NOT
ASTEI07975	0.0991955	3.83116	0.452768	0.511065	0.707017	NOT
ASTEI07976	0.950791	0.799627	3.47378	0.0816659	0.288406	NOT
ASTEI07977	0.305847	-0.504712	0.241453	0.630137	0.791567	NOT
ASTEI07978	0.486926	4.71221	2.67835	0.122133	0.342891	NOT
ASTEI07979	-0.0527752	4.52842	0.135818	0.717527	0.845166	NOT
ASTEI07980	-0.317958	4.46646	5.07627	0.0393457	0.229796	NOT
ASTEI07981	-0.648985	6.53784	11.8248	0.00356829	0.166154	NOT
ASTEI07982	-0.450703	4.79296	5.7334	0.0298724	0.214854	NOT
ASTEI07983	-0.533628	7.71439	9.24509	0.00811641	0.180738	NOT
ASTEI07984	-0.586034	5.58825	5.81432	0.0288998	0.213366	NOT
ASTEI07985	0.455388	5.2172	1.05843	0.319573	0.556474	NOT
ASTEI07986	-0.0866611	4.99296	0.472984	0.501918	0.700091	NOT
ASTEI07987	-0.364247	6.52901	4.33685	0.054485	0.25195	NOT
ASTEI07988	-0.086227	6.37421	0.626612	0.440708	0.654999	NOT
ASTEI07990	0.00477034	3.83446	0.00016593	0.989889	0.995292	NOT
ASTEI07992	-0.0137391	2.8688	0.00261183	0.959903	0.979882	NOT
ASTEI07993	0.0218769	2.77669	0.0106442	0.919169	0.959748	NOT
ASTEI07994	0.00244514	1.77324	7.65178e-05	0.993134	0.996693	NOT
ASTEI07995	0.22699	3.94279	1.29429	0.272771	0.513288	NOT
ASTEI07996	-0.130112	4.11458	0.833344	0.375477	0.599461	NOT
ASTEI07997	-0.234384	4.63103	1.36876	0.259938	0.500836	NOT
ASTEI07998	0.0802961	7.14562	0.909725	0.355023	0.584513	NOT
ASTEI07999	-0.28047	3.92296	1.60581	0.224042	0.461966	NOT
ASTEI08000	1.2004	0.00727595	3.72356	0.0724172	0.277053	NOT
ASTEI10983	0.634424	8.72987	3.23131	0.0920162	0.304225	NOT
ASTEI11198	0.961934	5.4819	4.73022	0.0457203	0.238435	NOT
ASTEI11434	0.622442	1.70551	4.63547	0.0476705	0.241443	NOT
ASTEI11063	-0.258908	-0.0901586	0.328395	0.574937	0.753781	NOT
ASTEI10522	-0.945514	3.53617	12.3311	0.00306882	0.166154	NOT
ASTEI10523	-0.729242	2.78642	8.73466	0.00966468	0.180738	NOT
ASTEI10524	-0.864493	3.18804	6.89998	0.0188287	0.192329	NOT
ASTEI10525	-0.224526	6.92571	3.3242	0.087876	0.298006	NOT
ASTEI10526	-0.125159	6.58101	0.840984	0.373354	0.597688	NOT
ASTEI11133	-0.0646199	0.134492	0.00704759	0.934185	0.968085	NOT
ASTEI11134	0.285558	2.30932	0.76781	0.394453	0.617145	NOT
ASTEI11304	-0.59099	5.67955	6.42375	0.0226434	0.200166	NOT
ASTEI11305	-0.0166169	5.44947	0.0177443	0.895766	0.945847	NOT
ASTEI11341	0.20974	6.89282	2.47433	0.136179	0.361389	NOT
ASTEI11539	0.0755496	9.15083	0.167122	0.688351	0.826484	NOT
ASTEI11779	-0.632124	0.740774	0.774621	0.392414	0.615137	NOT
ASTEI11338	-0.526977	5.94937	3.00028	0.103368	0.317147	NOT
ASTEI10565	-0.574304	2.77256	2.64405	0.124367	0.344918	NOT
ASTEI10566	-0.50476	6.3124	5.0931	0.0390631	0.229796	NOT
ASTEI10567	0.108893	5.86889	0.250968	0.623529	0.786619	NOT
ASTEI10568	0.0203807	7.84408	0.0216084	0.885054	0.939636	NOT
ASTEI10569	0.287016	6.94338	3.88402	0.0671282	0.270047	NOT
ASTEI10570	0.000873748	4.98006	4.68746e-05	0.994626	0.997452	NOT
ASTEI10571	0.567076	1.95048	7.98765	0.012581	0.187516	NOT
ASTEI10572	-0.333394	7.28063	4.08883	0.0610246	0.261984	NOT
ASTEI10573	-0.271552	6.11191	2.1476	0.163053	0.393562	NOT
ASTEI10574	0.251942	6.08961	1.20548	0.289219	0.526909	NOT
ASTEI10575	0.366432	4.57755	6.56857	0.0213964	0.198442	NOT
ASTEI10576	0.0698551	5.39001	0.170513	0.685389	0.825403	NOT
ASTEI10577	0.125883	7.05212	0.518706	0.482259	0.685761	NOT
ASTEI10578	-0.0243871	4.69248	0.0137333	0.908236	0.953449	NOT
ASTEI10579	0.595735	5.0496	1.60811	0.223727	0.46192	NOT
ASTEI10580	-0.107943	3.42788	0.260387	0.617141	0.782006	NOT
ASTEI10581	0.00244492	0.550037	4.2629e-05	0.994875	0.997584	NOT
ASTEI10582	0.133928	4.36325	0.200932	0.660256	0.809038	NOT
ASTEI10583	-0.0330412	-0.238947	0.00545564	0.942078	0.972043	NOT
ASTEI10584	-0.156611	1.84855	0.195671	0.664431	0.811263	NOT
ASTEI10585	0.609187	0.585506	2.0156	0.175756	0.409211	NOT
ASTEI10586	0.59544	4.08164	2.80244	0.114449	0.33273	NOT
ASTEI10587	-0.257174	4.41425	0.873143	0.364609	0.592009	NOT
ASTEI10238	0.715946	2.32828	4.72038	0.0459184	0.238435	NOT
ASTEI10239	-0.403055	6.11033	3.89194	0.0668793	0.270047	NOT
ASTEI10240	0.0453984	6.77803	0.0978653	0.758633	0.870385	NOT
ASTEI10241	-0.367963	5.69256	2.65568	0.123604	0.343744	NOT
ASTEI10242	0.942894	2.21367	3.9268	0.065796	0.269115	NOT
ASTEI10243	0.860178	1.36983	3.25088	0.0911251	0.302743	NOT
ASTEI10244	-0.0770875	5.45734	0.27945	0.604651	0.772443	NOT
ASTEI10245	0.364205	1.42341	1.93253	0.184388	0.41946	NOT
ASTEI10246	-0.313578	7.41397	5.53522	0.0324188	0.219871	NOT
ASTEI10247	0.102469	10.8869	0.354614	0.560224	0.742358	NOT
ASTEI10248	-0.0885516	6.39898	0.705397	0.413916	0.632341	NOT
ASTEI10249	0.130705	8.01456	0.0971498	0.759487	0.871081	NOT
ASTEI102431	-0.416147	6.11398	10.6198	0.00517669	0.1768	NOT
ASTEI10251	-0.482357	6.13648	6.90089	0.0188221	0.192329	NOT
ASTEI10252	0.324308	8.59247	1.02646	0.326755	0.561998	NOT
ASTEI02927	-1.11959	1.80228	2.4254	0.139836	0.366732	NOT
ASTEI02928	0.680833	2.15332	2.48415	0.135459	0.360293	NOT
ASTEI02929	0.854553	-0.670565	2.66168	0.123212	0.343398	NOT
ASTEI02930	0.700727	1.84426	4.41869	0.0525101	0.247914	NOT
ASTEI02932	-0.186634	5.47615	1.33284	0.266025	0.506964	NOT
ASTEI02933	-0.232215	5.76934	3.49063	0.0809994	0.287626	NOT
ASTEI02934	-0.485656	5.77868	5.3888	0.0344623	0.223231	NOT
ASTEI02935	0.71964	6.18588	14.0067	0.00190313	0.166154	NOT
ASTEI02936	0.0583326	5.51783	0.383008	0.545108	0.730619	NOT
ASTEI02937	0.0513863	3.61701	0.0964989	0.760266	0.871193	NOT
ASTEI02938	-0.124301	3.01857	0.4462	0.514102	0.708963	NOT
ASTEI02939	-0.0238945	4.34765	0.026394	0.873069	0.932769	NOT
ASTEI02940	1.03777	1.36356	12.9511	0.00256209	0.166154	POSITIVE
ASTEI02941	-0.12069	8.3214	1.01862	0.328551	0.563013	NOT
ASTEI02942	-0.31878	5.64786	3.05005	0.100787	0.314563	NOT
ASTEI02943	1.03057	1.41303	6.82278	0.0193935	0.194457	POSITIVE
ASTEI02944	0.702932	0.565208	1.82803	0.196021	0.43293	NOT
ASTEI02946	-0.285732	2.81418	0.691196	0.418552	0.636406	NOT
ASTEI02947	0.0358205	4.98306	0.0818316	0.77867	0.881094	NOT
ASTEI02948	-0.135556	-0.225221	0.0822622	0.778105	0.880674	NOT
ASTEI02949	0.0392212	4.89559	0.0959431	0.760935	0.871765	NOT
ASTEI02950	-0.0515791	5.60115	0.127736	0.725676	0.850067	NOT
ASTEI02951	0.139811	4.16191	0.201524	0.659791	0.809038	NOT
ASTEI02952	-0.295219	-0.0464856	0.303661	0.589558	0.763253	NOT
ASTEI02954	-0.340346	6.13769	2.44497	0.138359	0.365035	NOT
ASTEI02955	-0.329069	4.46957	4.31513	0.0550236	0.252645	NOT
ASTEI02956	0.0286893	6.05692	0.148026	0.705727	0.836874	NOT
ASTEI02957	0.0408377	5.93949	0.140503	0.71293	0.842299	NOT
ASTEI02958	0.0706237	10.7728	0.169027	0.686682	0.826209	NOT
ASTEI02959	0.386898	2.83034	1.59926	0.224944	0.462804	NOT
ASTEI02960	-0.302438	7.23113	7.1698	0.0169978	0.192257	NOT
ASTEI02961	0.380912	1.93514	2.03791	0.173524	0.40664	NOT
ASTEI02962	-0.0128717	5.42719	0.0136409	0.908543	0.953577	NOT
ASTEI02963	-0.220896	7.21474	2.31778	0.148313	0.37633	NOT
ASTEI02965	0.581991	3.53905	7.93713	0.0128122	0.187516	NOT
ASTEI02966	0.494558	4.64845	7.10791	0.0173989	0.192257	NOT
ASTEI02967	0.613382	1.30568	2.90828	0.108352	0.324943	NOT
ASTEI02969	0.809604	7.46841	12.7432	0.00272056	0.166154	NOT
ASTEI02970	-0.4332	2.70853	3.60324	0.076708	0.281299	NOT
ASTEI02971	-0.140383	5.36685	1.44787	0.24717	0.486324	NOT
ASTEI02972	0.223749	5.77451	7.96571	0.0126808	0.187516	NOT
ASTEI02973	-0.44068	3.96015	5.75339	0.0296286	0.214781	NOT
ASTEI02974	-0.03138	5.5218	0.116634	0.737363	0.858525	NOT
ASTEI02975	0.356466	5.98488	3.09396	0.0985735	0.311708	NOT
ASTEI02976	0.341698	4.9689	4.07052	0.0615426	0.263112	NOT
ASTEI02977	0.0244719	0.0523346	0.00503882	0.94433	0.973027	NOT
ASTEI02978	-1.23018	0.392526	2.54362	0.131198	0.354816	NOT
ASTEI02979	-0.737652	3.15628	1.28635	0.27419	0.514268	NOT
ASTEI02980	0.0259295	6.64778	0.0211216	0.886347	0.940062	NOT
ASTEI02981	-0.227148	5.15616	1.22305	0.285859	0.52381	NOT
ASTEI02982	-0.447147	7.22557	7.7718	0.0136033	0.187516	NOT
ASTEI02983	0.417622	2.9017	1.97038	0.18039	0.414571	NOT
ASTEI02984	0.409005	2.82077	1.8393	0.194723	0.432399	NOT
ASTEI02985	0.0535031	5.66312	0.13052	0.722837	0.848428	NOT
ASTEI02986	-0.588461	5.54454	3.02126	0.10227	0.315942	NOT
ASTEI02987	0.52475	1.56931	2.27857	0.151558	0.38038	NOT
ASTEI02988	-0.00659992	3.55986	0.00134455	0.971224	0.987114	NOT
ASTEI02989	0.499598	8.11068	6.33962	0.0234063	0.201306	NOT
ASTEI02990	-0.10414	9.9328	0.112015	0.742408	0.861742	NOT
ASTEI02992	0.247637	7.82037	0.637466	0.436856	0.65158	NOT
ASTEI02993	-0.0774958	7.05217	0.496036	0.491835	0.692586	NOT
ASTEI02994	-0.240748	4.46949	2.78743	0.115346	0.333927	NOT
ASTEI02995	0.245432	6.9559	0.99234	0.334675	0.568785	NOT
ASTEI02996	0.226094	6.38116	0.840635	0.37345	0.597706	NOT
ASTEI02997	0.26556	5.69355	0.658031	0.429702	0.645367	NOT
ASTEI02998	0.0373765	7.03519	0.0213188	0.885821	0.940062	NOT
ASTEI03001	0.867679	-0.654983	3.40366	0.0845098	0.293368	NOT
ASTEI03002	-0.15021	0.660686	0.158345	0.696185	0.83091	NOT
ASTEI03003	-0.157489	4.09746	0.993267	0.334456	0.568565	NOT
ASTEI03004	-0.0982835	3.63566	0.357245	0.558789	0.741218	NOT
ASTEI03005	-0.0780919	5.16045	0.309666	0.585938	0.760359	NOT
ASTEI03006	-0.217069	6.01895	4.56112	0.0492692	0.244444	NOT
ASTEI03007	-0.044129	8.90052	0.138764	0.714625	0.843559	NOT
ASTEI03008	-0.358974	6.85421	3.60529	0.0766326	0.281123	NOT
ASTEI03009	-0.282796	5.71867	6.41386	0.0227316	0.200166	NOT
ASTEI03010	0.0987061	7.59346	0.253135	0.622046	0.785518	NOT
ASTEI03011	0.0654925	5.54214	0.205667	0.656554	0.807477	NOT
ASTEI03012	-0.196293	7.6062	2.13151	0.164539	0.395231	NOT
ASTEI03013	-0.45774	0.749766	0.456221	0.509482	0.705352	NOT
ASTEI03014	-0.115297	4.72407	0.35974	0.557435	0.740646	NOT
ASTEI03015	0.737937	0.232199	0.793263	0.386915	0.610165	NOT
ASTEI03016	0.279095	2.64173	0.171115	0.684867	0.825137	NOT
ASTEI03017	0.863136	-0.0660856	3.39344	0.0849338	0.293609	NOT
ASTEI03018	0.733944	3.34188	5.96737	0.0271586	0.21065	NOT
ASTEI03019	-4.70688	-0.104218	7.77218	0.0136015	0.187516	NEGATIVE
ASTEI03020	1.08018	1.87243	9.76382	0.00682652	0.180738	POSITIVE
ASTEI03021	-0.0385707	6.44973	0.160789	0.693979	0.830109	NOT
ASTEI03022	-0.308501	6.74365	4.31051	0.0551391	0.252746	NOT
ASTEI03023	-0.0548107	8.68371	0.264989	0.614074	0.779651	NOT
ASTEI03024	-0.495624	3.36982	3.8836	0.0671414	0.270047	NOT
ASTEI03025	-0.387227	4.97892	5.46274	0.0334124	0.222577	NOT
ASTEI03026	-2.24983	4.84897	23.802	0.000189938	0.14579	NEGATIVE
ASTEI03027	0.238292	4.67185	1.04775	0.321949	0.55816	NOT
ASTEI03028	1.03517	5.04601	9.88266	0.00656501	0.180738	POSITIVE
ASTEI03029	0.399256	2.31179	1.08198	0.314424	0.55217	NOT
ASTEI03030	0.204903	6.13378	1.85908	0.19247	0.429149	NOT
ASTEI03031	-0.517769	3.73617	4.30204	0.0553513	0.252988	NOT
ASTEI03032	-0.735628	5.90862	8.76716	0.00955659	0.180738	NOT
ASTEI03033	-0.464537	5.37518	4.06701	0.0616427	0.263322	NOT
ASTEI03034	0.754829	0.849319	7.67241	0.0141059	0.187516	NOT
ASTEI03035	-0.628176	3.56029	1.25213	0.280416	0.518947	NOT
ASTEI03036	-0.172571	7.80456	3.00841	0.102941	0.316779	NOT
ASTEI03037	-0.139873	4.26116	0.626912	0.440601	0.654963	NOT
ASTEI03038	-0.182704	5.10212	2.44951	0.138019	0.364749	NOT
ASTEI03039	0.24708	2.34476	0.596085	0.451844	0.663924	NOT
ASTEI03040	0.240227	-0.519433	0.282784	0.602523	0.771391	NOT
ASTEI03041	-0.453039	4.8274	4.14153	0.059561	0.259044	NOT
ASTEI03042	0.773987	6.05275	8.77985	0.00951475	0.180738	NOT
ASTEI03043	0.0646609	10.6381	0.0927773	0.764782	0.873307	NOT
ASTEI03044	0.0774068	5.24034	0.560188	0.465542	0.673873	NOT
ASTEI03045	0.076826	8.48557	0.0817834	0.778733	0.881094	NOT
ASTEI03046	0.0655992	2.69911	0.0953012	0.761709	0.872071	NOT
ASTEI03047	0.619214	-0.580015	1.05297	0.320786	0.557079	NOT
ASTEI03048	0.0278145	3.08337	0.0233794	0.880474	0.937572	NOT
ASTEI03049	-0.0162326	2.58754	0.00440711	0.947931	0.974669	NOT
ASTEI03050	0.582121	1.4959	1.77206	0.202635	0.440877	NOT
ASTEI03053	-0.332225	5.60347	0.835453	0.374889	0.598986	NOT
ASTEI03054	0.310265	5.94345	2.31684	0.14839	0.376432	NOT
ASTEI03055	0.323473	5.1603	2.24768	0.154177	0.384027	NOT
ASTEI03056	0.754886	8.09351	7.85715	0.0131881	0.187516	NOT
ASTEI03057	0.899956	5.28724	6.54777	0.0215705	0.199002	NOT
ASTEI03058	-0.142147	3.98678	0.230804	0.637729	0.795886	NOT
ASTEI03059	-0.131022	3.99566	0.301626	0.590796	0.764017	NOT
ASTEI03060	0.222369	5.2663	1.52867	0.234967	0.473431	NOT
[truncated: 8,313 more rows]

## Sheet: 2-7dpi
ID	logFC	logCPM	F	PValue	FDR	interesting
ASTEI09686	0.0127608	6.54653	0.00203558	0.964598	0.999993	NOT
ASTEI09688	-0.300078	6.47043	1.69561	0.212138	0.999993	NOT
ASTEI09689	-0.18495	6.27828	0.673051	0.424595	0.999993	NOT
ASTEI09690	0.0998455	7.54099	0.66466	0.427437	0.999993	NOT
ASTEI09691	0.0731021	4.33098	0.0883963	0.770227	0.999993	NOT
ASTEI09692	0.106011	6.29254	0.484792	0.496708	0.999993	NOT
ASTEI09693	-0.0187351	5.28255	0.00278892	0.958567	0.999993	NOT
ASTEI09694	0.230914	4.10883	0.493952	0.492732	0.999993	NOT
ASTEI09695	-0.105958	7.51738	0.128889	0.724496	0.999993	NOT
ASTEI09696	0.283707	8.6381	0.953607	0.344	0.999993	NOT
ASTEI09697	0.0841648	3.96553	0.103087	0.752502	0.999993	NOT
ASTEI09698	-0.0953855	4.56605	0.211165	0.652321	0.999993	NOT
ASTEI09699	0.0495762	6.48788	0.0559601	0.816139	0.999993	NOT
ASTEI09700	-0.121651	4.99774	0.414897	0.529039	0.999993	NOT
ASTEI09701	-0.153165	2.13162	0.113512	0.74076	0.999993	NOT
ASTEI09702	0.247236	5.86036	1.39337	0.255874	0.999993	NOT
ASTEI09703	-0.128242	7.12961	0.253618	0.621716	0.999993	NOT
ASTEI09704	-0.0883025	9.16787	0.245284	0.627457	0.999993	NOT
ASTEI09705	0.102347	2.46692	0.125399	0.728087	0.999993	NOT
ASTEI09706	0.503114	0.930966	0.826884	0.377286	0.999993	NOT
ASTEI09707	-0.0848038	4.24895	0.0800726	0.780994	0.999993	NOT
ASTEI09708	0.20927	5.67082	0.808875	0.382398	0.999993	NOT
ASTEI09709	-0.243037	3.82222	0.476397	0.500402	0.999993	NOT
ASTEI09710	0.0117901	5.38241	0.00124985	0.972256	0.999993	NOT
ASTEI09711	-0.138539	4.65758	0.317482	0.581294	0.999993	NOT
ASTEI09712	0.0613819	5.5459	0.0402031	0.843727	0.999993	NOT
ASTEI09713	-0.0095661	6.74774	0.00145143	0.970103	0.999993	NOT
ASTEI09714	0.870881	0.522305	2.18906	0.159301	0.999993	NOT
ASTEI09715	0.139149	7.3515	0.608059	0.447422	0.999993	NOT
ASTEI09716	-0.205846	6.64304	1.25992	0.278983	0.999993	NOT
ASTEI09717	-0.239863	2.73017	0.56285	0.464503	0.999993	NOT
ASTEI09718	0.000385615	5.39727	1.61375e-06	0.999003	0.999993	NOT
ASTEI09719	-0.189839	2.08643	0.130413	0.722946	0.999993	NOT
ASTEI09720	-0.0786425	4.81006	0.26842	0.611809	0.999993	NOT
ASTEI09721	-0.401306	4.14183	1.17717	0.294743	0.999993	NOT
ASTEI09722	0.0248174	6.55038	0.0197734	0.890008	0.999993	NOT
ASTEI09723	-0.196645	8.00717	0.871325	0.365096	0.999993	NOT
ASTEI09724	-0.103715	3.96846	0.0681562	0.797524	0.999993	NOT
ASTEI09725	0.108803	7.14713	0.384181	0.544501	0.999993	NOT
ASTEI097190	-0.0591315	6.06557	0.0611698	0.807947	0.999993	NOT
ASTEI097191	0.0546352	8.49807	0.0851639	0.77434	0.999993	NOT
ASTEI09728	0.0562621	6.64876	0.0971072	0.759538	0.999993	NOT
ASTEI11838	0.648128	0.384643	1.52131	0.236046	0.999993	NOT
ASTEI09730	0.107668	6.24522	0.0616645	0.807188	0.999993	NOT
ASTEI11189	-0.34934	4.07838	0.593292	0.452886	0.999993	NOT
ASTEI10886	-0.890624	1.63013	1.1206	0.306227	0.999993	NOT
ASTEI11360	0.295808	0.869192	0.2733	0.608619	0.999993	NOT
ASTEI11533	-0.34817	3.09468	0.238279	0.632378	0.999993	NOT
ASTEI10373	-0.0300159	5.98958	0.0174118	0.896741	0.999993	NOT
ASTEI10374	0.0612033	4.99566	0.0216962	0.884823	0.999993	NOT
ASTEI10375	-0.129369	8.74882	0.133301	0.720035	0.999993	NOT
ASTEI10376	0.903245	1.14053	1.37836	0.258343	0.999993	NOT
ASTEI10377	-0.0586077	4.87641	0.0880161	0.770706	0.999993	NOT
ASTEI10378	-0.0392691	5.59691	0.0794263	0.781855	0.999993	NOT
ASTEI10379	1.6899	-0.0264314	3.44244	0.0829225	0.999993	NOT
ASTEI10380	2.06654	0.145054	8.46134	0.0106313	0.999993	POSITIVE
ASTEI10381	2.1504	0.6299	10.4525	0.00545971	0.999993	POSITIVE
ASTEI10382	-0.0109943	4.32017	0.00441052	0.947911	0.999993	NOT
ASTEI10383	0.129087	6.05114	0.158223	0.696296	0.999993	NOT
ASTEI10384	-0.264385	5.04669	1.20937	0.28847	0.999993	NOT
ASTEI10385	-0.112517	5.78163	0.250921	0.623561	0.999993	NOT
ASTEI10386	0.274168	5.2096	2.7317	0.118755	0.999993	NOT
ASTEI10387	-0.0761606	3.84961	0.0955289	0.761434	0.999993	NOT
ASTEI10388	-0.0103727	6.48874	0.000860289	0.97698	0.999993	NOT
ASTEI10389	-0.0100394	6.2861	0.00766167	0.931386	0.999993	NOT
ASTEI10390	0.221779	6.89853	1.53646	0.233834	0.999993	NOT
ASTEI10391	0.379047	7.75735	1.96123	0.181347	0.999993	NOT
ASTEI10392	-0.0382825	4.09512	0.0113421	0.916571	0.999993	NOT
ASTEI103890	0.353489	-0.126954	0.361202	0.556645	0.999993	NOT
ASTEI11673	-0.0925179	3.58749	0.0408364	0.842518	0.999993	NOT
ASTEI09033	0.25009	2.27951	0.352946	0.561138	0.999993	NOT
ASTEI09034	-0.377436	7.70179	0.283795	0.601881	0.999993	NOT
ASTEI09035	-0.147187	10.0498	0.386585	0.54326	0.999993	NOT
ASTEI09036	0.239641	5.62077	0.0988149	0.757505	0.999993	NOT
ASTEI09037	0.0479364	6.16282	0.00375999	0.9519	0.999993	NOT
ASTEI09039	0.0852579	5.45889	0.366368	0.553869	0.999993	NOT
ASTEI09040	-0.0214437	5.86596	0.016289	0.900106	0.999993	NOT
ASTEI09041	-0.165658	1.52852	0.135614	0.717729	0.999993	NOT
ASTEI09042	0.136571	6.1428	1.00722	0.331188	0.999993	NOT
ASTEI09043	-0.324451	4.49878	0.946576	0.345733	0.999993	NOT
ASTEI09044	-0.249187	6.87204	1.88261	0.189834	0.999993	NOT
ASTEI09045	0.845975	7.69257	2.29475	0.150208	0.999993	NOT
ASTEI09046	-0.00613863	7.51714	0.00197369	0.96514	0.999993	NOT
ASTEI09047	0.100579	4.227	0.0578938	0.813053	0.999993	NOT
ASTEI09048	0.311659	5.58666	0.816577	0.380199	0.999993	NOT
ASTEI09049	0.00978838	8.20809	0.00504833	0.944278	0.999993	NOT
ASTEI09050	0.353511	5.33387	6.09663	0.025782	0.999993	NOT
ASTEI09051	-0.09237	4.35738	0.253436	0.621841	0.999993	NOT
ASTEI09052	-0.105742	6.15339	0.575078	0.459778	0.999993	NOT
ASTEI09053	-0.0154456	6.17804	0.00728117	0.933107	0.999993	NOT
ASTEI09054	-0.146633	3.08324	0.0260631	0.87386	0.999993	NOT
ASTEI09055	0.00857178	7.6599	0.0041894	0.949231	0.999993	NOT
ASTEI09056	-0.117317	-0.543341	0.0302584	0.864187	0.999993	NOT
ASTEI09057	0.739478	5.24555	3.80091	0.0698086	0.999993	NOT
ASTEI03856	0.0302812	3.53425	0.00600053	0.93926	0.999993	NOT
ASTEI03857	0.607779	6.70466	3.7595	0.0711911	0.999993	NOT
ASTEI03858	0.352313	6.73058	6.0271	0.0265122	0.999993	NOT
ASTEI03859	0.139772	5.23759	0.842312	0.372987	0.999993	NOT
ASTEI03860	-0.0291266	8.38764	0.0103214	0.920399	0.999993	NOT
ASTEI03861	0.137986	6.37445	0.544271	0.471839	0.999993	NOT
ASTEI03862	0.105512	6.82074	0.0437936	0.837001	0.999993	NOT
ASTEI03863	0.346586	8.5121	1.78824	0.200695	0.999993	NOT
ASTEI03864	0.0398158	5.94438	0.051145	0.824078	0.999993	NOT
ASTEI03865	1.61587	1.33053	3.9326	0.0656179	0.999993	NOT
ASTEI03868	0.0938364	4.63576	0.185679	0.67255	0.999993	NOT
ASTEI03870	0.73792	3.84305	2.47455	0.136163	0.999993	NOT
ASTEI03871	-0.0365277	7.65062	0.0513707	0.823697	0.999993	NOT
ASTEI03872	0.139625	6.09455	0.960552	0.342301	0.999993	NOT
ASTEI03873	-0.538953	4.01462	2.91357	0.108058	0.999993	NOT
ASTEI03874	-0.620956	4.06691	7.2387	0.0165637	0.999993	NOT
ASTEI03875	-0.168659	6.8901	1.06087	0.319034	0.999993	NOT
ASTEI03876	-0.0666416	5.04024	0.0895193	0.768817	0.999993	NOT
ASTEI03877	0.0940339	4.85401	0.232054	0.636827	0.999993	NOT
ASTEI03878	0.079474	7.96323	0.211802	0.651836	0.999993	NOT
ASTEI03879	0.00876842	6.78304	0.00302555	0.956847	0.999993	NOT
ASTEI03881	0.286556	4.55873	0.593696	0.452735	0.999993	NOT
ASTEI03882	0.055407	1.46484	0.0134826	0.909073	0.999993	NOT
ASTEI03884	0.693202	1.55002	1.80415	0.198809	0.999993	NOT
ASTEI03885	0.199062	4.52026	0.251613	0.623087	0.999993	NOT
ASTEI03886	0.50092	2.30238	1.21157	0.288049	0.999993	NOT
ASTEI03887	0.398642	4.07355	0.968311	0.340417	0.999993	NOT
ASTEI03888	0.162386	6.4125	0.138316	0.715065	0.999993	NOT
ASTEI03889	0.0287486	3.53789	0.00701771	0.934325	0.999993	NOT
ASTEI03890	0.203981	3.64704	0.392386	0.540288	0.999993	NOT
ASTEI03891	0.237605	-0.0676412	0.0980149	0.758455	0.999993	NOT
ASTEI03892	0.322937	0.416191	0.428188	0.5226	0.999993	NOT
ASTEI03893	0.0224032	7.07577	0.0133922	0.909377	0.999993	NOT
ASTEI03894	0.341296	2.9617	0.56501	0.463662	0.999993	NOT
ASTEI12374	-1.1532	3.57733	2.86473	0.110812	0.999993	NOT
ASTEI03895	-0.147835	6.7115	1.34319	0.264251	0.999993	NOT
ASTEI03896	0.190576	5.71986	0.105445	0.749791	0.999993	NOT
ASTEI03897	0.0146103	4.84491	0.00684455	0.935138	0.999993	NOT
ASTEI03898	0.0268858	5.34518	0.0420161	0.840293	0.999993	NOT
ASTEI03899	-0.399982	-0.271073	0.166137	0.689217	0.999993	NOT
ASTEI03900	0.137966	2.51464	0.11239	0.741995	0.999993	NOT
ASTEI03902	0.320958	1.35641	0.589109	0.454454	0.999993	NOT
ASTEI12375	-0.990315	0.995573	1.96754	0.180686	0.999993	NOT
ASTEI03903	-0.12005	7.04236	0.542541	0.472532	0.999993	NOT
ASTEI03904	-0.180931	6.17899	0.973904	0.339068	0.999993	NOT
ASTEI03905	0.0657731	5.86835	0.226447	0.640898	0.999993	NOT
ASTEI03906	-0.0944495	6.91162	0.32064	0.57944	0.999993	NOT
ASTEI03907	0.122596	6.65498	0.218652	0.646663	0.999993	NOT
ASTEI03908	0.187208	6.58562	1.27439	0.276345	0.999993	NOT
ASTEI03909	-0.0393936	6.12432	0.0603233	0.809252	0.999993	NOT
ASTEI03910	0.506747	2.11717	1.09374	0.311897	0.999993	NOT
ASTEI03911	-0.581619	-0.112027	1.42412	0.297787	0.999993	NOT
ASTEI03912	0.508736	1.72303	0.495708	0.491976	0.999993	NOT
ASTEI03913	-0.397967	3.56532	2.13721	0.16401	0.999993	NOT
ASTEI03914	-0.0719966	6.71919	0.0657843	0.800996	0.999993	NOT
ASTEI11301	0.570354	3.29611	4.42457	0.0523715	0.999993	NOT
ASTEI11204	-0.691101	0.266623	1.37226	0.259355	0.999993	NOT
ASTEI11541	1.82876	0.430348	1.50474	0.238497	0.999993	NOT
ASTEI11354	-0.0201555	5.71769	0.0243475	0.878045	0.999993	NOT
ASTEI11396	-0.0987237	7.33435	0.172057	0.684051	0.999993	NOT
ASTEI11397	-0.0167134	4.73385	0.008741	0.926726	0.999993	NOT
ASTEI10413	0.082343	5.1577	0.0259754	0.874071	0.999993	NOT
ASTEI10415	0.0842622	5.05278	0.374649	0.549475	0.999993	NOT
ASTEI10416	-0.0943459	11.0628	0.162169	0.692741	0.999993	NOT
ASTEI10417	0.0438895	2.61862	0.0162843	0.900121	0.999993	NOT
ASTEI10418	-0.743776	2.25277	2.50054	0.134268	0.999993	NOT
ASTEI10419	0.135695	6.98325	0.0824868	0.777811	0.999993	NOT
ASTEI10421	-0.47172	1.81812	1.94442	0.183121	0.999993	NOT
ASTEI10422	0.360648	-0.366321	0.28813	0.599145	0.999993	NOT
ASTEI10423	0.246995	5.70234	0.926883	0.350653	0.999993	NOT
ASTEI10424	-0.613557	5.47113	3.60536	0.07663	0.999993	NOT
ASTEI10425	0.0923842	4.80433	0.36995	0.55196	0.999993	NOT
ASTEI10426	-0.0705854	1.06991	0.0188993	0.89245	0.999993	NOT
ASTEI10427	-0.132198	4.34434	0.586383	0.45548	0.999993	NOT
ASTEI10428	-0.0724557	5.0396	0.167987	0.687592	0.999993	NOT
ASTEI10429	0.220133	4.55697	0.559048	0.465988	0.999993	NOT
ASTEI10430	-0.198999	8.31289	1.63509	0.220068	0.999993	NOT
ASTEI10431	-0.043608	3.00758	0.0186874	0.89305	0.999993	NOT
ASTEI08001	0.0314109	4.85253	0.0157661	0.901714	0.999993	NOT
ASTEI08002	-0.0279854	6.0174	0.0368317	0.850334	0.999993	NOT
ASTEI08003	0.0598631	7.01019	0.127175	0.726253	0.999993	NOT
ASTEI08004	0.398983	2.70232	1.6299	0.220766	0.999993	NOT
ASTEI08005	0.0057728	4.39158	0.000453433	0.983287	0.999993	NOT
ASTEI08006	-0.0494247	7.38313	0.108443	0.746391	0.999993	NOT
ASTEI08007	-0.789043	-0.389369	1.10811	0.308844	0.999993	NOT
ASTEI08009	-0.238953	1.09807	0.162925	0.692066	0.999993	NOT
ASTEI08010	-0.147683	12.262	0.222032	0.644149	0.999993	NOT
ASTEI08011	-0.118353	10.7117	0.182569	0.675131	0.999993	NOT
ASTEI08012	-0.117098	1.94448	0.133015	0.720321	0.999993	NOT
ASTEI08013	0.324075	4.10291	0.589123	0.454448	0.999993	NOT
ASTEI08014	0.364573	1.19507	0.26923	0.611277	0.999993	NOT
ASTEI08015	0.0808582	7.90224	0.028269	0.868682	0.999993	NOT
ASTEI08017	-0.764422	-0.610077	0.860959	0.367886	0.999993	NOT
ASTEI08018	0.0582454	4.7084	0.0238742	0.879227	0.999993	NOT
ASTEI08019	0.300573	-0.651373	0.162966	0.69203	0.999993	NOT
ASTEI08020	0.730867	1.38864	1.27072	0.277012	0.999993	NOT
ASTEI08021	0.803432	2.36625	3.21228	0.0928931	0.999993	NOT
ASTEI08022	0.681356	4.59948	2.40777	0.141183	0.999993	NOT
ASTEI08023	0.0400209	5.6664	0.0175143	0.89644	0.999993	NOT
ASTEI08024	1.39265	5.43422	1.79453	0.199947	0.999993	NOT
ASTEI08025	0.0944558	5.35558	0.0211992	0.88614	0.999993	NOT
ASTEI08026	-0.024924	5.66791	0.00896041	0.925815	0.999993	NOT
ASTEI08027	0.841468	-0.580891	0.703999	0.414369	0.999993	NOT
ASTEI08028	-0.0263817	5.71655	0.00849864	0.927746	0.999993	NOT
ASTEI08029	0.229218	4.32449	0.95195	0.344408	0.999993	NOT
ASTEI08030	-0.0986316	0.449149	0.0160414	0.900864	0.999993	NOT
ASTEI08031	0.457738	4.33565	0.865073	0.366775	0.999993	NOT
ASTEI08032	-0.146545	5.71371	0.243735	0.628537	0.999993	NOT
ASTEI08033	-0.470183	7.5861	0.239748	0.631338	0.999993	NOT
ASTEI08034	-0.73197	10.5787	0.745039	0.401388	0.999993	NOT
ASTEI08035	-0.13994	6.52835	0.123981	0.729562	0.999993	NOT
ASTEI08036	-0.48351	8.65001	1.18374	0.293448	0.999993	NOT
ASTEI08037	-0.202381	2.06784	0.195125	0.664868	0.999993	NOT
ASTEI08038	-1.16219	-0.19377	2.81027	0.113983	0.999993	NOT
ASTEI08039	0.847639	0.686951	3.16638	0.0950487	0.999993	NOT
ASTEI08040	-0.118508	1.29734	0.0834265	0.776586	0.999993	NOT
ASTEI08042	-0.028996	6.30122	0.00296736	0.957263	0.999993	NOT
ASTEI08043	0.0151638	0.301218	0.000855357	0.977046	0.999993	NOT
ASTEI08044	-0.0923059	2.94916	0.0625693	0.80581	0.999993	NOT
ASTEI08045	0.0228222	3.88627	0.00740547	0.932539	0.999993	NOT
ASTEI08046	0.066507	6.53803	0.122513	0.731099	0.999993	NOT
ASTEI08047	0.138717	7.81078	0.752675	0.399042	0.999993	NOT
ASTEI08048	0.138937	6.67939	1.05724	0.319837	0.999993	NOT
ASTEI08049	0.172058	4.74166	0.246449	0.626647	0.999993	NOT
ASTEI080453	0.198705	2.41582	0.218331	0.646904	0.999993	NOT
ASTEI08051	1.98397	6.55314	6.67605	0.0205218	0.999993	POSITIVE
ASTEI08052	0.111483	5.06334	0.0898413	0.768415	0.999993	NOT
ASTEI08053	0.170431	4.2682	0.351022	0.562195	0.999993	NOT
ASTEI08054	-0.116187	4.93526	0.118276	0.735596	0.999993	NOT
ASTEI08055	-0.012219	9.97875	0.00163276	0.968291	0.999993	NOT
ASTEI08056	0.0257144	6.05999	0.0482113	0.82911	0.999993	NOT
ASTEI08057	0.159452	5.56725	0.54406	0.471923	0.999993	NOT
ASTEI08058	-0.0932149	4.31649	0.1006	0.755401	0.999993	NOT
ASTEI08059	-0.050071	5.76638	0.0605014	0.808976	0.999993	NOT
ASTEI08060	-0.13583	6.31308	0.572065	0.460935	0.999993	NOT
ASTEI08061	-0.121045	5.52546	0.416032	0.528483	0.999993	NOT
ASTEI08062	-0.0332786	6.12741	0.0124334	0.912666	0.999993	NOT
ASTEI08063	-0.0726815	5.15569	0.102134	0.753608	0.999993	NOT
ASTEI08064	-0.145131	4.79946	0.694573	0.417442	0.999993	NOT
ASTEI08065	0.203616	5.80519	1.45156	0.246594	0.999993	NOT
ASTEI08067	0.0739359	4.5907	0.0674289	0.798582	0.999993	NOT
ASTEI08068	0.0378178	5.90589	0.061747	0.807062	0.999993	NOT
ASTEI08069	0.206626	4.74554	1.52029	0.236196	0.999993	NOT
ASTEI08070	0.0767199	7.0714	0.243886	0.628432	0.999993	NOT
ASTEI08071	-0.226758	5.83154	1.78926	0.200573	0.999993	NOT
ASTEI08072	-1.77789	6.98747	4.24077	0.0569158	0.999993	NOT
ASTEI08073	0.113019	4.75729	0.432112	0.520727	0.999993	NOT
ASTEI08074	0.28076	2.77659	0.390347	0.541329	0.999993	NOT
ASTEI08075	-0.235977	0.475964	0.168503	0.68714	0.999993	NOT
ASTEI00989	-0.0494774	6.00984	0.0299104	0.864962	0.999993	NOT
ASTEI00990	0.0936063	4.49962	0.0481422	0.82923	0.999993	NOT
ASTEI00991	-0.0748222	5.63201	0.0494815	0.826912	0.999993	NOT
ASTEI00992	-0.18414	6.36512	0.842653	0.372892	0.999993	NOT
ASTEI00993	-0.339651	5.03746	4.13753	0.0596706	0.999993	NOT
ASTEI00994	0.00217612	7.14726	0.000128535	0.991101	0.999993	NOT
ASTEI00995	-0.215507	5.99796	0.993381	0.33443	0.999993	NOT
ASTEI00996	0.108004	6.10544	0.486749	0.495854	0.999993	NOT
ASTEI00997	-0.142487	5.21265	0.710184	0.412371	0.999993	NOT
ASTEI00998	0.048602	5.65868	0.107852	0.747057	0.999993	NOT
ASTEI00999	-0.170131	5.29822	0.663539	0.427818	0.999993	NOT
ASTEI01000	0.00429769	4.62526	0.000388622	0.984527	0.999993	NOT
ASTEI01001	-0.11642	5.95809	0.348718	0.563467	0.999993	NOT
ASTEI01002	-0.111651	6.50125	0.444087	0.515086	0.999993	NOT
ASTEI01003	-0.0787901	4.42665	0.165486	0.689793	0.999993	NOT
ASTEI01004	0.131564	6.3415	0.631083	0.439115	0.999993	NOT
ASTEI01005	0.041848	5.25572	0.0411712	0.841883	0.999993	NOT
ASTEI01006	0.0517212	6.94237	0.00434093	0.948323	0.999993	NOT
ASTEI01007	0.0889777	6.91269	0.468482	0.503929	0.999993	NOT
ASTEI01008	-0.35558	6.04893	1.31992	0.268261	0.999993	NOT
ASTEI01009	-0.0930598	7.8123	0.0857212	0.773625	0.999993	NOT
ASTEI01010	-0.121075	9.6256	0.687441	0.419792	0.999993	NOT
ASTEI01011	-0.111026	4.54757	0.261897	0.616131	0.999993	NOT
ASTEI01012	-0.0625337	6.41901	0.0675109	0.798462	0.999993	NOT
ASTEI01013	-0.386803	2.52036	0.949091	0.345112	0.999993	NOT
ASTEI01014	-0.0864323	2.15853	0.0426996	0.839018	0.999993	NOT
ASTEI01015	0.0422523	6.23124	0.113415	0.740867	0.999993	NOT
ASTEI01016	0.0110046	5.02444	0.00543303	0.942197	0.999993	NOT
ASTEI01017	0.0294545	4.36943	0.0188213	0.89267	0.999993	NOT
ASTEI01018	-0.147535	6.0411	0.309304	0.586155	0.999993	NOT
ASTEI01019	-0.0691149	4.20199	0.0746949	0.788277	0.999993	NOT
ASTEI01020	0.025967	6.25297	0.0632107	0.804839	0.999993	NOT
ASTEI01021	0.0069623	5.5909	0.00111254	0.973823	0.999993	NOT
ASTEI01022	0.107346	6.24501	0.0956108	0.761335	0.999993	NOT
ASTEI01023	0.0323139	4.50226	0.0546787	0.818215	0.999993	NOT
ASTEI01024	0.0727999	3.64478	0.0296742	0.865491	0.999993	NOT
ASTEI01026	0.0559463	5.28579	0.134608	0.718729	0.999993	NOT
ASTEI01027	-0.149075	6.36903	0.432562	0.520513	0.999993	NOT
ASTEI01028	0.0356759	3.32248	0.0264659	0.872898	0.999993	NOT
ASTEI01029	-0.277013	4.89078	0.820389	0.379118	0.999993	NOT
ASTEI01030	-0.13083	6.94205	0.219851	0.645769	0.999993	NOT
ASTEI01031	0.00646389	5.17105	0.000762792	0.978324	0.999993	NOT
ASTEI01032	-0.00835108	2.08323	9.37507e-05	0.9924	0.999993	NOT
ASTEI01033	-0.878805	-0.917079	0.648334	0.433052	0.999993	NOT
ASTEI01034	-0.161865	5.4456	1.0266	0.326725	0.999993	NOT
ASTEI01035	-0.0139834	7.47847	0.00895711	0.925828	0.999993	NOT
ASTEI01036	-0.0286378	5.00331	0.0399412	0.844229	0.999993	NOT
ASTEI01037	-0.0425106	5.01212	0.0409474	0.842307	0.999993	NOT
ASTEI01038	0.227925	-0.299145	0.160617	0.71017	0.999993	NOT
ASTEI01039	-0.117503	-0.947749	0.0160677	0.911755	0.999993	NOT
ASTEI01040	-0.544332	3.07954	1.55866	0.23064	0.999993	NOT
ASTEI01041	0.0264249	5.38848	0.020214	0.888797	0.999993	NOT
ASTEI01042	-0.160686	6.18805	0.850038	0.370861	0.999993	NOT
ASTEI01043	-0.26766	9.78301	2.63176	0.125179	0.999993	NOT
ASTEI01044	0.100866	5.60331	0.0705489	0.794087	0.999993	NOT
ASTEI01045	0.0521384	6.23205	0.0708804	0.793616	0.999993	NOT
ASTEI01046	0.0485441	5.97317	0.106912	0.748121	0.999993	NOT
ASTEI01047	0.0417062	4.66271	0.0117691	0.915022	0.999993	NOT
ASTEI01048	1.39884	5.13986	9.44247	0.0075953	0.999993	POSITIVE
ASTEI01049	-0.021528	7.21963	0.0251817	0.875992	0.999993	NOT
ASTEI01050	0.048693	4.49834	0.0549093	0.81784	0.999993	NOT
ASTEI01052	-0.320316	-0.282086	0.107579	0.747366	0.999993	NOT
ASTEI01053	-0.333271	5.77975	0.833886	0.375326	0.999993	NOT
ASTEI01054	-0.160996	8.89784	0.228998	0.639038	0.999993	NOT
ASTEI01055	0.215008	6.36922	0.600957	0.450037	0.999993	NOT
ASTEI01056	0.192486	6.79726	0.806863	0.382976	0.999993	NOT
ASTEI01057	-0.247671	6.12972	0.242614	0.629322	0.999993	NOT
ASTEI01058	-0.0694629	3.03936	0.0187019	0.893009	0.999993	NOT
ASTEI01059	-0.110805	5.88268	0.391926	0.540522	0.999993	NOT
ASTEI01060	0.141369	6.20322	0.878518	0.363177	0.999993	NOT
ASTEI01061	-0.0642976	6.92339	0.0858398	0.773473	0.999993	NOT
ASTEI01062	-0.0926966	6.35036	0.298362	0.592793	0.999993	NOT
ASTEI01063	-0.0199415	6.46679	0.0126768	0.91182	0.999993	NOT
ASTEI01064	-0.000983234	5.93612	2.29047e-05	0.996243	0.999993	NOT
ASTEI01065	0.61861	7.31459	0.989612	0.33532	0.999993	NOT
ASTEI01066	0.0740481	5.27208	0.143638	0.709902	0.999993	NOT
ASTEI01067	0.0639125	6.04718	0.107716	0.747211	0.999993	NOT
ASTEI01068	-0.384963	1.83558	1.31252	0.269553	0.999993	NOT
ASTEI01069	0.654637	3.25977	0.437564	0.518145	0.999993	NOT
ASTEI01072	-0.0921546	7.18931	0.0856145	0.773761	0.999993	NOT
ASTEI01074	0.292933	3.35808	0.570408	0.461573	0.999993	NOT
ASTEI01075	-0.972666	6.28117	1.50468	0.238507	0.999993	NOT
ASTEI01076	0.075635	6.114	0.0232279	0.880859	0.999993	NOT
ASTEI01077	0.308629	2.68161	0.513746	0.484327	0.999993	NOT
ASTEI01078	0.264182	1.13092	0.291772	0.596867	0.999993	NOT
ASTEI01079	-0.273495	2.05485	0.388371	0.542341	0.999993	NOT
ASTEI01080	0.385999	2.70807	0.694015	0.417625	0.999993	NOT
ASTEI01082	0.240735	-0.0679001	0.12408	0.729459	0.999993	NOT
ASTEI01083	-0.419065	7.17622	1.18086	0.294015	0.999993	NOT
ASTEI01084	-0.0238227	7.31333	0.0104819	0.919785	0.999993	NOT
ASTEI01085	-0.104963	5.75633	0.164058	0.691058	0.999993	NOT
ASTEI01088	-0.106957	0.0637089	0.022715	0.882171	0.999993	NOT
ASTEI01089	-1.06947	-0.784609	0.568691	0.462236	0.999993	NOT
ASTEI01090	0.617055	2.45701	2.19341	0.158914	0.999993	NOT
ASTEI01091	0.36374	2.61399	0.66501	0.427317	0.999993	NOT
ASTEI01092	-0.829464	1.45614	1.01108	0.330293	0.999993	NOT
ASTEI01093	0.0274605	1.16905	0.00172877	0.967373	0.999993	NOT
ASTEI01094	-0.229771	5.65593	0.564156	0.463994	0.999993	NOT
ASTEI01095	0.366025	2.56584	0.701343	0.415231	0.999993	NOT
ASTEI01096	-0.249937	5.19559	1.3584	0.261674	0.999993	NOT
ASTEI01097	-0.259699	5.73052	2.08691	0.168746	0.999993	NOT
ASTEI01098	-0.0710518	5.44406	0.135292	0.718049	0.999993	NOT
ASTEI01099	-0.00871899	7.07075	0.00246322	0.961059	0.999993	NOT
ASTEI01100	-0.00628984	4.87639	0.00028514	0.986746	0.999993	NOT
ASTEI01101	0.266561	6.1773	3.65465	0.0748388	0.999993	NOT
ASTEI01102	0.0485155	7.60791	0.0191971	0.891611	0.999993	NOT
ASTEI01103	-1.29345	5.63797	1.98912	0.178451	0.999993	NOT
ASTEI01104	-0.0797067	5.89032	0.282891	0.602455	0.999993	NOT
ASTEI01105	0.522832	6.37715	2.45204	0.13783	0.999993	NOT
ASTEI01106	0.105555	3.94998	0.112849	0.741489	0.999993	NOT
ASTEI01107	0.463423	4.2114	3.78623	0.0702951	0.999993	NOT
ASTEI01108	0.247348	5.6063	1.3949	0.255625	0.999993	NOT
ASTEI01109	-0.219932	0.0580778	0.17535	0.692112	0.999993	NOT
ASTEI01110	-0.139601	3.87941	0.523653	0.480213	0.999993	NOT
ASTEI01111	-0.100506	6.1462	0.475822	0.500657	0.999993	NOT
ASTEI01112	0.0680195	4.90984	0.114739	0.739419	0.999993	NOT
ASTEI01114	0.0326879	4.83786	0.0221045	0.883752	0.999993	NOT
ASTEI01115	0.0451846	5.03609	0.037222	0.849553	0.999993	NOT
ASTEI01116	-0.0824954	7.69976	0.210254	0.653018	0.999993	NOT
ASTEI01117	-0.077658	4.3296	0.0381393	0.847735	0.999993	NOT
ASTEI01119	0.446801	-0.706668	0.222388	0.643885	0.999993	NOT
ASTEI01120	0.0728969	2.36133	0.067869	0.797941	0.999993	NOT
ASTEI01121	-0.644402	-0.152098	1.14	0.30222	0.999993	NOT
ASTEI01122	-0.0644076	4.94872	0.102896	0.752724	0.999993	NOT
ASTEI01123	0.00572005	7.15122	0.000925405	0.976125	0.999993	NOT
ASTEI01124	-0.27195	2.00256	0.787218	0.388686	0.999993	NOT
ASTEI01125	-0.11941	8.91207	0.206931	0.655576	0.999993	NOT
ASTEI01126	-0.319564	1.2909	0.674501	0.424107	0.999993	NOT
ASTEI01127	0.0638813	7.41677	0.0582882	0.81243	0.999993	NOT
ASTEI01128	0.115723	5.31726	0.520174	0.481651	0.999993	NOT
ASTEI01129	-0.161659	3.78123	0.218005	0.647148	0.999993	NOT
ASTEI01130	-0.420168	0.0910132	0.410738	0.531084	0.999993	NOT
ASTEI01131	0.492389	0.0160194	0.827709	0.379109	0.999993	NOT
ASTEI01132	0.0367442	6.22189	0.0611023	0.80805	0.999993	NOT
ASTEI01133	0.405072	1.50665	1.30693	0.270535	0.999993	NOT
ASTEI01134	1.19246	4.2204	4.12727	0.059953	0.999993	NOT
ASTEI01135	0.0857674	6.78618	0.182494	0.675194	0.999993	NOT
ASTEI01136	-0.155442	7.9237	0.59385	0.452678	0.999993	NOT
ASTEI01137	-0.262863	5.07305	2.13229	0.164467	0.999993	NOT
ASTEI01138	0.0297914	4.52621	0.0341172	0.855885	0.999993	NOT
ASTEI01139	-0.117229	10.5904	0.313252	0.583798	0.999993	NOT
ASTEI01140	-0.166446	10.2691	0.494228	0.492613	0.999993	NOT
ASTEI01141	0.0319928	6.4949	0.0590559	0.811224	0.999993	NOT
ASTEI01142	0.190231	6.29595	0.757956	0.397431	0.999993	NOT
ASTEI01143	0.836539	1.29492	3.70409	0.073092	0.999993	NOT
ASTEI01144	-0.0704113	5.64028	0.218956	0.646436	0.999993	NOT
ASTEI01145	0.735947	0.792929	0.902084	0.356995	0.999993	NOT
ASTEI01146	0.258283	5.10848	0.726118	0.407293	0.999993	NOT
ASTEI01147	0.0361249	6.26113	0.054028	0.819279	0.999993	NOT
ASTEI01148	0.164195	4.96386	0.666852	0.426691	0.999993	NOT
ASTEI01149	-0.0805924	7.64145	0.227723	0.639966	0.999993	NOT
ASTEI01150	-0.110698	4.85383	0.225651	0.641481	0.999993	NOT
ASTEI01151	0.351591	3.54758	1.49075	0.240594	0.999993	NOT
ASTEI01152	0.255136	0.734522	0.372779	0.550462	0.999993	NOT
ASTEI01153	-0.119935	5.73415	0.313753	0.5835	0.999993	NOT
ASTEI01154	0.0254884	4.70105	0.0145246	0.905642	0.999993	NOT
ASTEI01155	-0.0968535	7.9227	0.289328	0.598394	0.999993	NOT
ASTEI01156	-0.0608533	4.62067	0.109092	0.745662	0.999993	NOT
ASTEI01157	0.143095	4.65626	0.73002	0.406065	0.999993	NOT
ASTEI01158	-0.0578582	7.28005	0.050362	0.825406	0.999993	NOT
ASTEI01159	-0.0845384	5.38246	0.0556151	0.816695	0.999993	NOT
ASTEI01160	0.0607531	4.56537	0.076227	0.786174	0.999993	NOT
ASTEI01161	0.203023	5.19283	1.18502	0.293196	0.999993	NOT
ASTEI01162	0.00214023	6.53336	0.000117609	0.991488	0.999993	NOT
ASTEI01163	-0.111759	3.00894	0.0541771	0.819035	0.999993	NOT
ASTEI01164	-0.0374954	2.6792	0.0100827	0.921321	0.999993	NOT
ASTEI01165	-2.58629	0.460352	14.8577	0.00151031	0.999993	NEGATIVE
ASTEI01166	-0.033329	0.244196	0.00277809	0.958647	0.999993	NOT
ASTEI01167	0.136128	5.95149	0.14547	0.70815	0.999993	NOT
ASTEI01168	0.0961845	6.94348	0.0416334	0.841011	0.999993	NOT
ASTEI01169	-0.000325936	5.57708	7.78343e-07	0.999307	0.999993	NOT
ASTEI01170	-0.224762	8.65063	0.503468	0.48866	0.999993	NOT
ASTEI01171	-0.425256	9.35589	1.72595	0.2083	0.999993	NOT
ASTEI01172	-0.221538	2.57782	0.39015	0.54143	0.999993	NOT
ASTEI01176	0.524618	0.599586	0.797909	0.385563	0.999993	NOT
ASTEI01178	-0.227902	3.96634	0.547294	0.470632	0.999993	NOT
ASTEI01179	-0.130336	7.0225	0.260631	0.616977	0.999993	NOT
ASTEI01180	0.0607578	5.5866	0.0484473	0.828699	0.999993	NOT
ASTEI01181	-0.0663797	5.56963	0.35552	0.559729	0.999993	NOT
ASTEI01182	-0.0201818	2.67632	0.0043466	0.948289	0.999993	NOT
ASTEI01183	-0.111657	1.53254	0.0578539	0.813116	0.999993	NOT
ASTEI01184	0.112399	4.67782	0.197479	0.662989	0.999993	NOT
ASTEI01185	-0.0373787	5.76239	0.002344	0.962012	0.999993	NOT
ASTEI01187	0.0202813	7.89356	0.00309552	0.956351	0.999993	NOT
ASTEI01188	0.112361	0.886982	0.0428611	0.838719	0.999993	NOT
ASTEI01189	0.00349572	0.853133	6.57114e-05	0.993637	0.999993	NOT
ASTEI01190	-0.0690478	3.37409	0.0172243	0.897296	0.999993	NOT
ASTEI01192	-0.0792888	7.09681	0.188866	0.669933	0.999993	NOT
ASTEI01193	-0.0263242	7.26584	0.0127693	0.9115	0.999993	NOT
ASTEI01194	-0.0515786	5.90255	0.0457225	0.833506	0.999993	NOT
ASTEI01195	0.0867368	6.79273	0.230238	0.638139	0.999993	NOT
ASTEI01196	-0.0151608	4.84594	0.0118446	0.91475	0.999993	NOT
ASTEI01197	-0.179957	1.18808	0.153268	0.700833	0.999993	NOT
ASTEI01198	0.119546	8.85718	0.96534	0.341137	0.999993	NOT
ASTEI01199	0.049937	6.47013	0.101982	0.753785	0.999993	NOT
ASTEI01200	-0.426967	2.31691	0.670058	0.425605	0.999993	NOT
ASTEI01201	0.201723	0.0274501	0.0875348	0.771315	0.999993	NOT
ASTEI01202	-0.224651	3.01864	0.363474	0.555421	0.999993	NOT
ASTEI01203	-0.168844	5.04519	0.323098	0.578005	0.999993	NOT
ASTEI01204	-0.337486	4.03976	0.823753	0.378167	0.999993	NOT
ASTEI01205	-0.16453	6.26331	0.619814	0.443149	0.999993	NOT
ASTEI01206	-0.126989	5.85623	0.449753	0.512455	0.999993	NOT
ASTEI01207	-0.172723	4.67423	1.62617	0.221269	0.999993	NOT
ASTEI01208	-0.150239	5.58302	0.331911	0.572919	0.999993	NOT
ASTEI01209	0.219992	1.88875	0.31253	0.584227	0.999993	NOT
ASTEI01210	-0.0980627	8.15122	0.216088	0.648588	0.999993	NOT
ASTEI01211	-0.113554	8.6561	0.156402	0.697954	0.999993	NOT
ASTEI01212	-0.125224	4.4421	0.217033	0.647877	0.999993	NOT
ASTEI01213	-0.0513629	3.09001	0.0531904	0.820659	0.999993	NOT
ASTEI01214	-0.0518032	5.32283	0.0901871	0.767984	0.999993	NOT
ASTEI01215	-0.0172456	4.60867	0.00477542	0.945802	0.999993	NOT
ASTEI01216	0.00781356	5.36573	0.00157127	0.968894	0.999993	NOT
ASTEI01217	0.132233	3.89332	0.248229	0.625415	0.999993	NOT
ASTEI01218	-0.185737	3.54467	0.437625	0.518116	0.999993	NOT
ASTEI01219	0.0537096	7.51322	0.24546	0.627335	0.999993	NOT
ASTEI01220	0.0579464	6.76034	0.204009	0.657844	0.999993	NOT
ASTEI01221	0.0413035	5.35014	0.0441764	0.836301	0.999993	NOT
ASTEI01222	0.169556	3.81715	0.209686	0.653453	0.999993	NOT
ASTEI01223	-0.329895	4.55263	0.446685	0.513877	0.999993	NOT
ASTEI01224	-0.147921	3.37427	0.0593449	0.810773	0.999993	NOT
ASTEI01225	-0.017067	0.762036	0.00086645	0.976898	0.999993	NOT
ASTEI01226	0.194112	7.10932	0.31644	0.581909	0.999993	NOT
ASTEI01227	0.0160287	6.03693	0.00668824	0.935881	0.999993	NOT
ASTEI01228	0.220995	4.47239	0.46538	0.505324	0.999993	NOT
ASTEI01229	0.00378969	1.7545	7.34992e-05	0.993271	0.999993	NOT
ASTEI01230	-0.0693877	6.00215	0.0741028	0.789096	0.999993	NOT
ASTEI01231	-0.0134526	8.40051	0.00723326	0.933326	0.999993	NOT
ASTEI01232	0.256218	4.29607	1.01803	0.328687	0.999993	NOT
ASTEI01233	0.055913	6.13977	0.0279651	0.869382	0.999993	NOT
ASTEI01234	-0.0816127	6.339	0.454605	0.510222	0.999993	NOT
ASTEI01235	0.150884	6.0914	0.533733	0.476088	0.999993	NOT
ASTEI01236	-0.188883	8.69212	0.546775	0.470839	0.999993	NOT
ASTEI01237	0.262877	6.77208	1.19133	0.291963	0.999993	NOT
ASTEI01238	-0.0393937	6.45845	0.0432419	0.838015	0.999993	NOT
ASTEI01239	0.0777638	2.82426	0.0583111	0.812394	0.999993	NOT
ASTEI01240	0.0115904	7.55007	0.00575444	0.940516	0.999993	NOT
ASTEI01242	0.0446331	4.46313	0.0066239	0.93619	0.999993	NOT
ASTEI01243	0.25274	0.771857	0.216009	0.648647	0.999993	NOT
ASTEI01244	0.524478	5.8825	6.04697	0.0263011	0.999993	NOT
ASTEI01245	-0.0254315	3.87042	0.00437806	0.948102	0.999993	NOT
ASTEI01246	0.131152	5.85146	0.254575	0.621065	0.999993	NOT
ASTEI01247	-0.0158431	6.84383	0.00263767	0.959705	0.999993	NOT
ASTEI01248	-0.156114	7.15799	0.284436	0.601475	0.999993	NOT
ASTEI01249	-0.0538279	8.54503	0.145708	0.707923	0.999993	NOT
ASTEI01250	-0.763724	0.626796	1.22746	0.285026	0.999993	NOT
ASTEI01251	0.567939	0.924171	1.24769	0.281238	0.999993	NOT
ASTEI01252	0.100475	1.86972	0.0476325	0.830121	0.999993	NOT
ASTEI01253	-0.0549298	1.49335	0.0158831	0.901352	0.999993	NOT
ASTEI01254	1.00002	0.791379	2.74011	0.118233	0.999993	NOT
ASTEI01255	0.70101	7.73781	1.52064	0.236144	0.999993	NOT
ASTEI01256	-0.0434893	1.39198	0.00857546	0.927421	0.999993	NOT
ASTEI11629	0.394935	1.05147	0.841722	0.37315	0.999993	NOT
ASTEI10847	-0.00334955	6.60583	0.000572969	0.981213	0.999993	NOT
ASTEI10848	-0.161883	4.8524	0.515054	0.48378	0.999993	NOT
ASTEI10849	-0.17917	6.52278	1.00217	0.332366	0.999993	NOT
ASTEI10850	-0.0333684	5.58454	0.0307509	0.863098	0.999993	NOT
ASTEI10851	-0.129855	7.87534	0.316856	0.581664	0.999993	NOT
ASTEI10852	-0.377358	1.8637	0.504567	0.488193	0.999993	NOT
ASTEI10853	0.00576924	5.67651	0.00168655	0.967773	0.999993	NOT
ASTEI10854	0.34122	2.63207	0.521556	0.481078	0.999993	NOT
ASTEI10855	0.0564985	3.78672	0.0187606	0.892842	0.999993	NOT
ASTEI10856	-0.0468892	5.86231	0.0884487	0.770161	0.999993	NOT
ASTEI11139	0.257514	-0.00970974	0.0992356	0.757007	0.999993	NOT
ASTEI11421	0.238717	6.11696	1.22828	0.28487	0.999993	NOT
ASTEI09419	-0.127758	10.0736	0.30182	0.590677	0.999993	NOT
ASTEI09421	-0.767258	3.75911	2.12032	0.165582	0.999993	NOT
ASTEI09422	0.515074	5.95511	2.67222	0.122528	0.999993	NOT
ASTEI09423	0.433746	5.89471	1.25093	0.280639	0.999993	NOT
ASTEI09424	-0.278355	5.88762	0.309499	0.586038	0.999993	NOT
ASTEI09425	0.0138917	4.84288	0.00270009	0.959231	0.999993	NOT
ASTEI09426	0.0925657	7.43885	0.285581	0.600751	0.999993	NOT
ASTEI09427	-0.0964283	4.91374	0.0995241	0.756666	0.999993	NOT
ASTEI09428	-0.153793	6.97614	0.522643	0.480629	0.999993	NOT
ASTEI09429	-0.171186	3.03552	0.0435595	0.83743	0.999993	NOT
ASTEI09430	0.722608	1.00865	1.00876	0.330831	0.999993	NOT
ASTEI09431	0.0109456	4.85686	0.000564335	0.981355	0.999993	NOT
ASTEI09432	-0.0322816	3.65967	0.00430682	0.948526	0.999993	NOT
ASTEI09433	-0.415927	0.136961	0.328296	0.574994	0.999993	NOT
ASTEI09434	0.929575	7.50475	1.43758	0.248784	0.999993	NOT
ASTEI09435	-0.0786765	1.07628	0.0120747	0.91393	0.999993	NOT
ASTEI09436	0.106925	-0.0913013	0.0152596	0.903297	0.999993	NOT
ASTEI09437	-0.0967725	5.95595	0.157792	0.696687	0.999993	NOT
ASTEI09438	0.0721761	7.74597	0.184688	0.673369	0.999993	NOT
ASTEI09439	-0.0735931	5.28988	0.136054	0.717293	0.999993	NOT
ASTEI09440	2.59282	7.42205	4.79943	0.0443544	0.999993	POSITIVE
ASTEI09441	0.0168504	6.03051	0.00720035	0.933478	0.999993	NOT
ASTEI09442	0.243962	5.58489	0.209517	0.653583	0.999993	NOT
ASTEI09443	0.0321737	6.75381	0.0166546	0.898998	0.999993	NOT
ASTEI09444	-0.0857705	7.54957	0.0994397	0.756766	0.999993	NOT
ASTEI09445	0.117518	4.62144	0.804909	0.383538	0.999993	NOT
ASTEI09446	0.205406	6.37401	2.36804	0.144278	0.999993	NOT
ASTEI09447	0.155856	4.04145	0.546667	0.470882	0.999993	NOT
ASTEI09448	0.128008	5.80978	0.237535	0.632906	0.999993	NOT
ASTEI09449	-0.107342	4.97262	0.309629	0.58596	0.999993	NOT
ASTEI09450	0.22126	3.32665	0.620233	0.442998	0.999993	NOT
ASTEI09451	0.000776911	7.90395	2.07848e-06	0.998868	0.999993	NOT
ASTEI09452	-0.119268	3.97272	0.0399519	0.844209	0.999993	NOT
ASTEI09453	-0.226595	8.48647	0.157442	0.697006	0.999993	NOT
ASTEI02716	-0.359515	6.7977	1.76142	0.203925	0.999993	NOT
ASTEI02717	0.0835604	4.5452	0.000806259	0.977715	0.999993	NOT
ASTEI02718	0.280644	8.38697	0.899957	0.357547	0.999993	NOT
ASTEI02719	-0.0850711	6.36636	0.112113	0.7423	0.999993	NOT
ASTEI02720	-0.289607	3.41692	1.63416	0.220193	0.999993	NOT
ASTEI02722	-0.0395635	6.18225	0.0739647	0.789287	0.999993	NOT
ASTEI02723	0.314289	5.32469	2.07976	0.169433	0.999993	NOT
ASTEI02724	-0.0857506	6.34861	0.231496	0.637229	0.999993	NOT
ASTEI02725	-0.166049	3.7464	0.387365	0.542858	0.999993	NOT
ASTEI02726	-0.134317	7.93612	0.491897	0.493619	0.999993	NOT
ASTEI02727	0.194685	6.36237	0.547736	0.470456	0.999993	NOT
ASTEI02728	0.00275109	5.28691	0.000451651	0.983319	0.999993	NOT
ASTEI02729	-0.160062	4.0594	0.412117	0.530404	0.999993	NOT
ASTEI02730	-0.0530346	4.87749	0.101363	0.754507	0.999993	NOT
ASTEI02731	-1.30735	7.88217	6.8912	0.0188919	0.999993	NEGATIVE
ASTEI02732	0.124183	0.231915	0.0332367	0.857735	0.999993	NOT
ASTEI02733	0.0318284	6.52312	0.0247602	0.877025	0.999993	NOT
ASTEI02734	0.0337126	6.43791	0.00638318	0.937357	0.999993	NOT
ASTEI02735	0.0781115	5.48257	0.0436629	0.83724	0.999993	NOT
ASTEI02736	-0.495256	5.75661	3.25744	0.0908284	0.999993	NOT
ASTEI02737	-0.172821	9.53181	0.40883	0.532027	0.999993	NOT
ASTEI02744	0.705504	-0.208615	0.435542	0.5191	0.999993	NOT
ASTEI02745	-1.29212	-0.337153	3.02253	0.102204	0.999993	NOT
ASTEI02749	0.179258	6.71853	0.250549	0.623816	0.999993	NOT
ASTEI02750	-0.0872478	6.55774	0.261432	0.616441	0.999993	NOT
ASTEI02751	0.257713	3.46372	0.954546	0.34377	0.999993	NOT
ASTEI02752	0.0444813	7.27808	0.158047	0.696456	0.999993	NOT
ASTEI02753	0.0807073	5.80211	0.16839	0.687239	0.999993	NOT
ASTEI02754	-1.02217	3.42644	5.06028	0.0396165	0.999993	NEGATIVE
ASTEI02757	-0.189222	8.72802	0.643569	0.434713	0.999993	NOT
ASTEI02758	-0.0992736	4.98748	0.045792	0.833382	0.999993	NOT
ASTEI02759	0.0319504	5.61081	0.0581613	0.81263	0.999993	NOT
ASTEI02760	0.0742144	8.11738	0.290523	0.597646	0.999993	NOT
ASTEI02761	0.137164	3.49005	0.257053	0.619385	0.999993	NOT
ASTEI02762	-0.0865779	8.03382	0.407646	0.532614	0.999993	NOT
ASTEI02763	-0.018149	7.80281	0.00264055	0.959683	0.999993	NOT
ASTEI02764	-0.237313	6.05654	1.79539	0.199845	0.999993	NOT
ASTEI02765	-0.505011	4.04055	2.45681	0.137475	0.999993	NOT
ASTEI02766	-0.0326477	4.41029	0.0185126	0.893548	0.999993	NOT
ASTEI02767	0.495244	5.62742	2.45511	0.137601	0.999993	NOT
ASTEI02768	0.435492	6.2499	1.02933	0.326101	0.999993	NOT
ASTEI02769	0.100676	4.79589	0.11551	0.73858	0.999993	NOT
ASTEI02770	0.146482	5.22419	0.777946	0.391425	0.999993	NOT
ASTEI02771	0.143259	1.68274	0.105702	0.749497	0.999993	NOT
ASTEI02772	-0.00439362	6.68574	0.000835343	0.977316	0.999993	NOT
ASTEI02774	0.230777	8.06298	1.65309	0.21767	0.999993	NOT
ASTEI02775	-0.072769	4.71324	0.0949442	0.762141	0.999993	NOT
ASTEI02776	-0.370537	5.06097	0.663843	0.427715	0.999993	NOT
ASTEI02777	-0.21531	1.48651	0.0831055	0.777003	0.999993	NOT
ASTEI02778	0.302126	2.35617	0.274759	0.607672	0.999993	NOT
ASTEI02779	0.655475	1.53402	2.16524	0.161443	0.999993	NOT
ASTEI02780	0.24502	2.75149	0.425092	0.524087	0.999993	NOT
ASTEI02781	0.172621	2.93412	0.152753	0.70131	0.999993	NOT
ASTEI02782	0.0897081	6.7902	0.107913	0.746989	0.999993	NOT
ASTEI02783	0.0735424	6.38941	0.0941137	0.763149	0.999993	NOT
ASTEI02784	-0.233654	3.02504	0.281259	0.603495	0.999993	NOT
ASTEI02785	-0.184006	7.15456	0.962009	0.341946	0.999993	NOT
ASTEI02786	0.0522028	5.84565	0.0130815	0.910429	0.999993	NOT
ASTEI02787	0.108667	5.65311	0.874963	0.364124	0.999993	NOT
ASTEI02788	0.116388	0.930653	0.0426232	0.83916	0.999993	NOT
ASTEI02789	0.0650731	8.81743	0.0501266	0.825807	0.999993	NOT
ASTEI02790	0.171841	6.74439	2.40608	0.141313	0.999993	NOT
ASTEI02791	-0.139482	2.99301	0.108189	0.746677	0.999993	NOT
ASTEI02792	0.530128	0.924213	1.40501	0.253982	0.999993	NOT
ASTEI02794	-0.038937	5.94018	0.0845425	0.77514	0.999993	NOT
ASTEI02795	-0.0400762	3.76915	0.0394256	0.845224	0.999993	NOT
ASTEI02796	0.274553	5.57639	1.86592	0.191699	0.999993	NOT
ASTEI02797	-0.0833573	1.07442	0.0564105	0.815415	0.999993	NOT
ASTEI02798	0.00153536	6.6509	5.65526e-05	0.994097	0.999993	NOT
ASTEI02799	-0.306737	0.569546	0.44936	0.529517	0.999993	NOT
ASTEI02800	-0.516858	-0.138661	0.495088	0.492243	0.999993	NOT
ASTEI02801	0.22949	6.7235	0.501219	0.489617	0.999993	NOT
ASTEI02802	0.140013	7.53974	0.121246	0.732435	0.999993	NOT
ASTEI02803	-0.184071	2.79336	0.383943	0.544624	0.999993	NOT
ASTEI02804	-0.117484	5.48885	0.191242	0.667998	0.999993	NOT
ASTEI02806	-0.216204	3.36559	0.518179	0.482478	0.999993	NOT
ASTEI02807	0.111012	5.70765	0.796868	0.385865	0.999993	NOT
ASTEI02810	-0.106521	8.58984	0.131379	0.721968	0.999993	NOT
ASTEI02811	-0.150218	4.90047	0.810602	0.381904	0.999993	NOT
ASTEI02812	0.0741901	6.90785	0.0367444	0.850509	0.999993	NOT
ASTEI02813	0.413347	7.25395	6.03293	0.02645	0.999993	NOT
ASTEI02814	-0.256069	7.11114	0.534906	0.475611	0.999993	NOT
ASTEI02815	0.130647	8.44602	0.0644865	0.802923	0.999993	NOT
ASTEI02816	-0.704293	1.18823	0.975612	0.338658	0.999993	NOT
ASTEI02818	0.0028828	5.77352	0.000151999	0.990323	0.999993	NOT
ASTEI02819	0.329573	6.12156	1.6508	0.217973	0.999993	NOT
ASTEI02820	0.114146	6.15804	0.411551	0.530683	0.999993	NOT
ASTEI02821	0.15352	5.62657	1.33948	0.264885	0.999993	NOT
ASTEI02822	-0.0823603	7.56882	0.151395	0.70257	0.999993	NOT
ASTEI02823	0.101447	0.571077	0.0288263	0.867407	0.999993	NOT
ASTEI02825	0.0494341	4.22828	0.0173828	0.896827	0.999993	NOT
ASTEI02826	-0.046338	6.05296	0.0638971	0.803806	0.999993	NOT
ASTEI02827	-0.142236	5.90364	0.584565	0.456167	0.999993	NOT
ASTEI02828	-0.799274	-0.310452	0.658823	0.429431	0.999993	NOT
ASTEI02829	-0.103855	7.46475	0.345886	0.565037	0.999993	NOT
ASTEI02830	0.0433066	5.45398	0.149211	0.704612	0.999993	NOT
ASTEI02831	0.23234	4.46566	0.477834	0.499766	0.999993	NOT
ASTEI02832	0.0131254	3.96852	0.00100603	0.975107	0.999993	NOT
ASTEI02833	0.28991	5.90315	1.25787	0.27936	0.999993	NOT
ASTEI02834	-0.132011	4.78541	0.470429	0.503057	0.999993	NOT
ASTEI02835	0.0510377	4.98266	0.115959	0.738093	0.999993	NOT
ASTEI02837	0.0364156	-0.310415	0.00290098	0.957743	0.999993	NOT
ASTEI02838	-0.0432333	0.243771	0.00462193	0.946679	0.999993	NOT
ASTEI02839	1.17903	0.504453	2.59732	0.12749	0.999993	NOT
ASTEI02840	0.191866	3.79886	0.156572	0.697798	0.999993	NOT
ASTEI02841	1.07376	7.16011	8.19255	0.0116913	0.999993	POSITIVE
ASTEI02842	-0.357785	2.58675	0.872037	0.364905	0.999993	NOT
ASTEI02843	-0.0577173	2.2068	0.0185192	0.893529	0.999993	NOT
ASTEI02845	0.00398893	5.11639	0.000419003	0.983934	0.999993	NOT
ASTEI02846	0.0699603	5.70787	0.0696204	0.795413	0.999993	NOT
ASTEI02847	0.0579307	5.63217	0.175355	0.681218	0.999993	NOT
ASTEI02848	-0.0945279	4.14642	0.142787	0.71072	0.999993	NOT
ASTEI02849	-0.0163452	6.31348	0.00537979	0.942481	0.999993	NOT
ASTEI02850	0.0888265	5.25636	0.267928	0.612133	0.999993	NOT
ASTEI02851	-0.0845961	8.16679	0.345634	0.565178	0.999993	NOT
ASTEI02852	-0.158385	5.335	1.02933	0.326101	0.999993	NOT
ASTEI02853	0.089552	7.15222	0.562775	0.464532	0.999993	NOT
ASTEI02854	0.10521	5.00044	0.453524	0.510718	0.999993	NOT
ASTEI02855	0.016269	6.35398	0.00750851	0.932073	0.999993	NOT
ASTEI02857	1.83876	-0.130883	2.36711	0.144351	0.999993	NOT
ASTEI02858	-0.0691795	3.07257	0.0716435	0.792536	0.999993	NOT
ASTEI02859	0.00303579	7.50997	0.000172765	0.989683	0.999993	NOT
ASTEI02860	0.0704268	5.60719	0.0388625	0.846318	0.999993	NOT
ASTEI02861	-0.138653	4.74822	0.151382	0.702583	0.999993	NOT
ASTEI02862	-0.117905	1.1443	0.00405708	0.950038	0.999993	NOT
ASTEI02867	0.450714	0.391152	0.612115	0.44594	0.999993	NOT
ASTEI02868	0.459044	-0.308241	0.132898	0.720439	0.999993	NOT
ASTEI02869	0.824722	1.42222	0.45013	0.512281	0.999993	NOT
ASTEI02870	0.47797	5.32812	1.59159	0.226006	0.999993	NOT
ASTEI02871	-0.149642	4.92603	0.314962	0.582783	0.999993	NOT
ASTEI02872	0.0716217	6.64161	0.109278	0.745454	0.999993	NOT
ASTEI02873	0.180985	5.06073	0.675402	0.423805	0.999993	NOT
ASTEI02875	-0.260493	3.30516	0.310037	0.585716	0.999993	NOT
ASTEI02876	-0.103371	5.05883	0.266291	0.613212	0.999993	NOT
ASTEI02877	0.0958327	4.56779	0.199221	0.661606	0.999993	NOT
ASTEI02878	-0.0725425	6.8335	0.0229674	0.881523	0.999993	NOT
ASTEI02879	0.652093	6.2665	3.92229	0.0659349	0.999993	NOT
ASTEI02880	0.499684	4.50298	1.54709	0.232297	0.999993	NOT
ASTEI02881	-0.195597	3.93584	0.558695	0.466127	0.999993	NOT
ASTEI02882	0.333603	5.53541	1.83671	0.195021	0.999993	NOT
ASTEI02883	0.0274678	7.88007	0.00177839	0.966908	0.999993	NOT
ASTEI02884	0.076368	6.34088	0.300224	0.591652	0.999993	NOT
ASTEI02885	-0.034369	4.29298	0.032761	0.858745	0.999993	NOT
ASTEI02886	-0.0512162	4.815	0.0670031	0.799204	0.999993	NOT
ASTEI02887	-0.0771565	9.42639	0.12893	0.724454	0.999993	NOT
ASTEI02888	0.0751026	6.93368	0.14529	0.708321	0.999993	NOT
ASTEI02889	-0.0232681	7.35692	0.00956651	0.923355	0.999993	NOT
ASTEI02890	0.043154	0.590328	0.00568255	0.940888	0.999993	NOT
ASTEI02891	0.163004	6.68817	0.333922	0.571771	0.999993	NOT
ASTEI02892	-0.174192	6.82019	0.743356	0.401908	0.999993	NOT
ASTEI02893	-0.15455	5.04261	0.493878	0.492764	0.999993	NOT
ASTEI02894	-0.190586	7.54358	1.1902	0.292182	0.999993	NOT
ASTEI02895	0.0196457	3.65212	0.00924807	0.924637	0.999993	NOT
ASTEI02896	0.160236	3.98789	0.394854	0.539032	0.999993	NOT
ASTEI02897	0.738119	3.7211	4.69483	0.0464376	0.999993	NOT
ASTEI02900	-0.272991	4.57838	1.20147	0.289992	0.999993	NOT
ASTEI02901	0.117643	4.40682	0.416007	0.528496	0.999993	NOT
ASTEI02902	0.0471033	5.48918	0.0173963	0.896787	0.999993	NOT
ASTEI02903	0.604786	2.65201	2.88261	0.109794	0.999993	NOT
ASTEI02906	-0.360748	2.49336	0.427981	0.5227	0.999993	NOT
ASTEI02907	-0.0995594	2.20325	0.0203307	0.888479	0.999993	NOT
ASTEI02908	0.590507	2.36628	0.690114	0.418909	0.999993	NOT
ASTEI02909	-0.466308	0.945678	0.860284	0.368069	0.999993	NOT
ASTEI02910	0.222902	5.85037	0.958953	0.342691	0.999993	NOT
ASTEI02911	-0.0241816	6.87214	0.028828	0.867403	0.999993	NOT
ASTEI02913	0.968974	-0.484113	2.70664	0.120327	0.999993	NOT
ASTEI02914	0.038279	4.78574	0.0107172	0.918893	0.999993	NOT
ASTEI02915	0.0342802	5.43313	0.00898181	0.925726	0.999993	NOT
ASTEI02916	0.209305	5.91474	0.268743	0.611597	0.999993	NOT
ASTEI02917	-0.072059	3.90224	0.12807	0.725334	0.999993	NOT
ASTEI02918	-0.0718783	8.57939	0.0730703	0.790532	0.999993	NOT
ASTEI02919	0.0316205	7.08558	0.00674346	0.935618	0.999993	NOT
ASTEI02920	0.0583368	6.53038	0.12938	0.723995	0.999993	NOT
ASTEI02923	0.85721	0.341449	1.88729	0.189314	0.999993	NOT
ASTEI02924	0.147137	0.155007	0.0651321	0.801962	0.999993	NOT
ASTEI02925	-0.294159	2.60324	0.425288	0.523993	0.999993	NOT
ASTEI11772	-0.238843	3.3129	0.131265	0.722083	0.999993	NOT
ASTEI05052	-0.098393	5.70354	0.0536498	0.819901	0.999993	NOT
ASTEI05053	-0.0627291	3.77158	0.0857232	0.773622	0.999993	NOT
ASTEI05054	-0.0157201	6.69713	0.0164267	0.899688	0.999993	NOT
ASTEI05055	0.0695536	6.59692	0.19555	0.664528	0.999993	NOT
ASTEI05056	0.587244	2.90799	2.40868	0.141113	0.999993	NOT
ASTEI05057	0.606661	2.20216	1.59933	0.224934	0.999993	NOT
ASTEI05058	-0.0704952	6.41131	0.190176	0.668865	0.999993	NOT
ASTEI05059	-0.14911	5.24868	0.621233	0.442638	0.999993	NOT
ASTEI05060	-0.0426874	3.08934	0.0351342	0.853779	0.999993	NOT
ASTEI05061	0.0199292	7.66109	0.00116599	0.973202	0.999993	NOT
ASTEI05062	0.0576525	5.49182	0.103958	0.751497	0.999993	NOT
ASTEI05063	0.145427	4.18974	0.227189	0.640356	0.999993	NOT
ASTEI05065	-0.0226815	7.383	0.0215784	0.885134	0.999993	NOT
ASTEI05066	-0.00134966	3.87445	4.3189e-05	0.994841	0.999993	NOT
ASTEI05067	0.0750307	8.26943	0.115487	0.738605	0.999993	NOT
ASTEI05068	-0.101314	6.54069	0.150222	0.703665	0.999993	NOT
ASTEI05069	-0.236242	4.98307	0.406673	0.533097	0.999993	NOT
ASTEI11810	-1.11834	-0.355933	1.90712	0.187135	0.999993	NOT
ASTEI05070	-0.33255	3.99875	1.1375	0.302732	0.999993	NOT
ASTEI05071	0.47695	6.48312	4.64983	0.0473687	0.999993	NOT
ASTEI05072	-0.686601	0.821888	3.12518	0.114813	0.999993	NOT
ASTEI05073	-0.111935	4.21877	0.165642	0.689654	0.999993	NOT
ASTEI05074	0.303936	4.07523	0.63586	0.437422	0.999993	NOT
ASTEI05075	0.0758799	9.45387	0.295665	0.594453	0.999993	NOT
ASTEI05076	-0.3658	-0.539011	0.155734	0.698565	0.999993	NOT
ASTEI05077	-0.141475	7.89382	0.492908	0.493182	0.999993	NOT
ASTEI05078	-0.0354672	4.79534	0.0164781	0.899532	0.999993	NOT
ASTEI05079	-0.05408	3.68987	0.0211626	0.886237	0.999993	NOT
ASTEI05080	-0.0314354	4.18807	0.00883648	0.926328	0.999993	NOT
ASTEI05081	0.172873	4.53986	0.819725	0.379306	0.999993	NOT
ASTEI05082	-0.00865364	5.20715	0.00365674	0.952564	0.999993	NOT
ASTEI05083	-0.0761105	7.20413	0.0719225	0.792142	0.999993	NOT
ASTEI05084	0.0642961	5.58714	0.217075	0.647846	0.999993	NOT
ASTEI05085	-0.106072	6.56086	0.469598	0.503429	0.999993	NOT
ASTEI05086	-0.0484091	5.87082	0.0585742	0.81198	0.999993	NOT
ASTEI05087	-0.112486	7.4387	0.164298	0.690845	0.999993	NOT
ASTEI050821	0.0286937	5.37956	0.0152763	0.903244	0.999993	NOT
ASTEI05089	0.0735062	5.96544	0.273817	0.608283	0.999993	NOT
ASTEI05090	-0.0177143	6.18613	0.0254361	0.875373	0.999993	NOT
ASTEI050823	0.254367	5.93088	2.50292	0.134096	0.999993	NOT
ASTEI05092	-0.0197695	6.08962	0.0224957	0.882737	0.999993	NOT
ASTEI05093	-0.151765	10.6376	0.805013	0.383508	0.999993	NOT
ASTEI05094	-0.119108	3.7797	0.247173	0.626145	0.999993	NOT
ASTEI05095	-0.0897531	5.16793	0.233209	0.635996	0.999993	NOT
ASTEI05097	-0.0650265	6.19834	0.0598268	0.810022	0.999993	NOT
ASTEI05098	0.0454454	4.42457	0.0138015	0.908009	0.999993	NOT
ASTEI05099	-0.0726016	3.74063	0.0817908	0.778723	0.999993	NOT
ASTEI05100	0.311567	1.91862	0.210804	0.652597	0.999993	NOT
ASTEI05101	0.701784	4.5418	0.824248	0.378028	0.999993	NOT
ASTEI05102	0.0860569	0.586377	0.00732101	0.932924	0.999993	NOT
ASTEI05104	-0.147206	2.90096	0.174364	0.682067	0.999993	NOT
ASTEI05105	-1.92837	-0.0107325	6.885	0.0189368	0.999993	NEGATIVE
ASTEI05106	-1.49112	1.81619	5.21964	0.0370121	0.999993	NEGATIVE
ASTEI05108	0.422255	1.55781	0.605769	0.448262	0.999993	NOT
ASTEI05112	0.0986029	6.84125	0.327382	0.575521	0.999993	NOT
ASTEI05113	0.125195	7.00348	0.38769	0.542691	0.999993	NOT
ASTEI05115	0.164656	1.54389	0.0844675	0.775237	0.999993	NOT
ASTEI05116	0.0768131	3.30375	0.0100775	0.921342	0.999993	NOT
ASTEI05117	-0.032146	5.7707	0.0395822	0.844921	0.999993	NOT
ASTEI05118	0.175497	6.9079	1.17356	0.295459	0.999993	NOT
ASTEI05119	-0.0228556	6.43754	0.0110489	0.917652	0.999993	NOT
ASTEI05121	0.958012	1.30254	1.4952	0.239924	0.999993	NOT
ASTEI05122	0.182713	3.70169	0.334046	0.5717	0.999993	NOT
ASTEI05123	0.560366	4.76626	2.54375	0.131189	0.999993	NOT
ASTEI05124	0.020468	7.40724	0.0105442	0.919548	0.999993	NOT
ASTEI05125	0.682599	8.95537	2.59673	0.12753	0.999993	NOT
ASTEI05127	0.403908	1.88843	0.838346	0.374085	0.999993	NOT
ASTEI05128	-0.0219683	6.35063	0.0348822	0.854298	0.999993	NOT
ASTEI05129	-0.096153	5.29234	0.0758753	0.786654	0.999993	NOT
ASTEI05130	0.0333226	5.83286	0.0468747	0.831456	0.999993	NOT
ASTEI05131	-0.326679	0.776619	0.247228	0.626107	0.999993	NOT
ASTEI05132	-0.305893	7.7746	0.357771	0.558503	0.999993	NOT
ASTEI051271	-0.3743	3.51126	0.704481	0.414212	0.999993	NOT
ASTEI05135	0.197393	3.97206	0.203682	0.6581	0.999993	NOT
ASTEI05138	-0.49923	2.60334	1.66248	0.216432	0.999993	NOT
ASTEI05139	-0.306495	2.60909	0.533842	0.476043	0.999993	NOT
ASTEI05140	0.0453049	1.57059	0.00226584	0.96265	0.999993	NOT
ASTEI05141	-0.340741	3.95091	0.516972	0.482981	0.999993	NOT
ASTEI05142	-0.0391522	4.51774	0.0194173	0.890996	0.999993	NOT
ASTEI05143	0.251222	-1.10586	0.0243754	0.877976	0.999993	NOT
ASTEI05144	-0.0959707	4.54117	0.200298	0.660755	0.999993	NOT
ASTEI05145	-0.0437488	6.11358	0.01644	0.899647	0.999993	NOT
ASTEI05146	-0.114432	6.53522	0.646491	0.433693	0.999993	NOT
ASTEI05147	-0.100596	7.84652	0.145802	0.707834	0.999993	NOT
ASTEI05148	-0.104454	6.70635	0.132476	0.720862	0.999993	NOT
ASTEI05149	0.0740265	5.59769	0.122217	0.73141	0.999993	NOT
ASTEI05150	0.00326031	2.86401	0.000118553	0.991453	0.999993	NOT
ASTEI05151	-0.004388	2.5364	0.000212417	0.98856	0.999993	NOT
ASTEI05152	0.142535	4.40524	0.168183	0.68742	0.999993	NOT
ASTEI05153	-0.00727467	5.74749	0.00107791	0.974234	0.999993	NOT
ASTEI05154	0.10925	5.99888	0.290758	0.5975	0.999993	NOT
ASTEI05155	-0.552035	7.75509	3.46681	0.0819433	0.999993	NOT
ASTEI05156	-0.260421	6.57149	1.7286	0.207969	0.999993	NOT
ASTEI05157	0.0629078	6.94242	0.0196603	0.89032	0.999993	NOT
ASTEI05158	-0.26931	3.39396	1.65317	0.217659	0.999993	NOT
ASTEI05159	-0.246881	5.3592	1.79375	0.200039	0.999993	NOT
ASTEI05160	0.153556	6.74291	1.84424	0.194158	0.999993	NOT
ASTEI05161	0.0922023	6.90686	0.370955	0.551427	0.999993	NOT
ASTEI05162	-1.33904	0.627378	4.51037	0.0503964	0.999993	NOT
ASTEI05163	0.757666	-0.288271	1.29145	0.273279	0.999993	NOT
ASTEI05164	-1.03296	1.49343	0.836741	0.374531	0.999993	NOT
ASTEI051572	-0.0596354	6.96415	0.0915596	0.766281	0.999993	NOT
ASTEI051573	0.101697	5.3935	0.65102	0.43212	0.999993	NOT
ASTEI051574	0.0729102	7.217	0.171777	0.684293	0.999993	NOT
ASTEI05168	0.0042287	6.52908	0.000401255	0.984277	0.999993	NOT
ASTEI05169	0.0077709	7.91547	0.000840719	0.977244	0.999993	NOT
ASTEI05170	0.19341	6.01236	2.21694	0.156837	0.999993	NOT
ASTEI05176	1.14917	0.334243	3.53052	0.0794474	0.999993	NOT
ASTEI11426	0.722155	1.98411	3.35435	0.0865804	0.999993	NOT
ASTEI11402	-0.653653	5.23478	2.19174	0.159062	0.999993	NOT
ASTEI11743	-0.719601	0.981113	0.423757	0.524731	0.999993	NOT
ASTEI11363	0.0943665	2.22384	0.0399456	0.844221	0.999993	NOT
ASTEI11317	-0.0944484	3.50783	0.0513068	0.823805	0.999993	NOT
ASTEI10696	0.252834	3.13644	1.41507	0.25236	0.999993	NOT
ASTEI10697	-0.16259	2.24343	0.546927	0.470778	0.999993	NOT
ASTEI10698	0.129439	4.41888	0.335571	0.570833	0.999993	NOT
ASTEI10699	-0.154279	8.20433	0.314096	0.583297	0.999993	NOT
ASTEI10700	-0.177386	6.56531	0.345418	0.565298	0.999993	NOT
[truncated: 9,476 more rows]

## Sheet: 7-14dpi
ID	logFC	logCPM	F	PValue	FDR	interesting
[truncated: 10,312 more rows]
