# Supplementary material for: Transcriptomic and small RNA response to Mayaro virus infection in Anopheles stephensi mosquitoes
Source: PLoS Negl Trop Dis. 2022 Jun 28;16(6):e0010507. doi: 10.1371/journal.pntd.0010507 (PMC9273063; doi:10.1371/journal.pntd.0010507)
Supplement: S3 Table — (XLSX) [file pntd.0010507.s003.xlsx]

## Sheet: twoDPI
ID	logFC	logCPM	F	PValue	FDR	interesting
ANSTEP-UCI_GENE_00012468	-0.140394	7.33873	2.22829	0.155777	0.999811	NOT
ANSTEP-UCI_GENE_00012469	0.0740389	3.69005	0.0873165	0.771578	0.999811	NOT
ANSTEP-UCI_GENE_00012470	0.0311355	7.50483	0.100651	0.755326	0.999811	NOT
ANSTEP-UCI_GENE_00012471	0.0528215	6.27948	0.151555	0.702403	0.999811	NOT
ANSTEP-UCI_GENE_00012472	-0.486097	1.52653	3.71876	0.0725151	0.999811	NOT
ANSTEP-UCI_GENE_00012473	0.168588	5.94058	1.40947	0.253197	0.999811	NOT
ANSTEP-UCI_GENE_00012474	-0.00530483	5.52032	0.00180987	0.966615	0.999811	NOT
ANSTEP-UCI_GENE_00012475	0.0876795	5.59445	0.522927	0.480474	0.999811	NOT
ANSTEP-UCI_GENE_00012476	-0.0306477	5.99474	0.0596352	0.810308	0.999811	NOT
ANSTEP-UCI_GENE_00012477	0.0607034	3.76107	0.119582	0.734184	0.999811	NOT
ANSTEP-UCI_GENE_00012478	-0.524365	-0.02949	0.0876423	0.771165	0.999811	NOT
ANSTEP-UCI_GENE_00012479	2.37961	0.980625	12.9658	0.00253852	0.370973	POSITIVE
ANSTEP-UCI_GENE_00012480	2.31207	-0.415964	12.8942	0.00259149	0.374038	POSITIVE
ANSTEP-UCI_GENE_00012482	-0.166793	3.58192	1.04421	0.322684	0.999811	NOT
ANSTEP-UCI_GENE_00012483	-0.301709	1.95233	0.974741	0.338813	0.999811	NOT
ANSTEP-UCI_GENE_00012484	-0.0330609	6.01356	0.134335	0.718984	0.999811	NOT
ANSTEP-UCI_GENE_00012485	0.294219	6.07487	2.01471	0.175776	0.999811	NOT
ANSTEP-UCI_GENE_00012486	0.0336345	6.51007	0.183532	0.674308	0.999811	NOT
ANSTEP-UCI_GENE_00012487	-0.015442	6.61974	0.00593082	0.939609	0.999811	NOT
ANSTEP-UCI_GENE_00012488	0.213445	9.80704	0.572679	0.460658	0.999811	NOT
ANSTEP-UCI_GENE_00012489	-0.00420156	2.43995	0.000125004	0.991223	0.999811	NOT
ANSTEP-UCI_GENE_00012490	0.0549997	2.98791	0.0233734	0.880482	0.999811	NOT
ANSTEP-UCI_GENE_00012491	0.138416	5.29106	0.318289	0.580791	0.999811	NOT
ANSTEP-UCI_GENE_00012492	0.0936214	5.37689	0.170017	0.6858	0.999811	NOT
ANSTEP-UCI_GENE_00012493	-0.762903	7.90258	10.3655	0.00559258	0.61682	NOT
ANSTEP-UCI_GENE_00012494	-0.408841	8.05853	3.0384	0.101313	0.999811	NOT
ANSTEP-UCI_GENE_00012495	0.0220535	6.22974	0.0185195	0.893522	0.999811	NOT
ANSTEP-UCI_GENE_00012496	-0.121996	5.59842	2.39202	0.142328	0.999811	NOT
ANSTEP-UCI_GENE_00012498	0.267351	-0.521204	0.243283	0.628829	0.999811	NOT
ANSTEP-UCI_GENE_00012499	-0.124865	7.18239	1.01807	0.328624	0.999811	NOT
ANSTEP-UCI_GENE_00012500	-0.157095	5.98068	0.247653	0.625788	0.999811	NOT
ANSTEP-UCI_GENE_00012501	-0.126966	5.80085	0.918661	0.352685	0.999811	NOT
ANSTEP-UCI_GENE_00012503	-0.290165	2.27917	0.536066	0.475102	0.999811	NOT
ANSTEP-UCI_GENE_00012504	0.164964	7.19301	2.02301	0.17494	0.999811	NOT
ANSTEP-UCI_GENE_00012505	-0.0128824	5.50141	0.0157083	0.901887	0.999811	NOT
ANSTEP-UCI_GENE_00012506	-2.49888	0.744279	15.0583	0.00142311	0.252945	NEGATIVE
ANSTEP-UCI_GENE_00012507	-2.3639	2.73807	19.0207	0.000531212	0.163268	NEGATIVE
ANSTEP-UCI_GENE_00012508	0.0755211	6.65592	0.173773	0.682553	0.999811	NOT
ANSTEP-UCI_GENE_00012509	-0.170516	5.42542	2.89086	0.109256	0.999811	NOT
ANSTEP-UCI_GENE_00012510	-0.214273	3.73198	1.64084	0.219232	0.999811	NOT
ANSTEP-UCI_GENE_00012511	-0.185715	4.44626	2.93531	0.106787	0.999811	NOT
ANSTEP-UCI_GENE_00012512	-0.0960098	5.16581	0.532353	0.47661	0.999811	NOT
ANSTEP-UCI_GENE_00012513	-0.130005	5.12557	0.76439	0.395435	0.999811	NOT
ANSTEP-UCI_GENE_00012514	0.0689979	4.46713	0.322457	0.578349	0.999811	NOT
ANSTEP-UCI_GENE_00012515	-0.330021	1.61757	0.423165	0.524983	0.999811	NOT
ANSTEP-UCI_GENE_00012516	-0.234325	0.919948	0.184095	0.67384	0.999811	NOT
ANSTEP-UCI_GENE_00012517	-0.0586343	1.00892	0.0176372	0.896073	0.999811	NOT
ANSTEP-UCI_GENE_00012518	-0.565848	1.60987	0.982228	0.33702	0.999811	NOT
ANSTEP-UCI_GENE_00012520	-0.0420912	6.76239	0.142453	0.711024	0.999811	NOT
ANSTEP-UCI_GENE_00012521	0.239231	3.04078	1.02119	0.327907	0.999811	NOT
ANSTEP-UCI_GENE_00012523	-0.144973	7.31402	0.897118	0.358233	0.999811	NOT
ANSTEP-UCI_GENE_00012524	-0.0233598	5.65382	0.0474345	0.830459	0.999811	NOT
ANSTEP-UCI_GENE_00012525	0.0858937	6.10275	0.271029	0.610073	0.999811	NOT
ANSTEP-UCI_GENE_00012526	0.234707	0.905325	0.530442	0.477389	0.999811	NOT
ANSTEP-UCI_GENE_00012528	-0.143396	7.17431	0.262001	0.616036	0.999811	NOT
ANSTEP-UCI_GENE_00012529	-0.158635	2.47507	0.630654	0.439224	0.999811	NOT
ANSTEP-UCI_GENE_00012530	0.0229083	7.26137	0.0227448	0.882087	0.999811	NOT
ANSTEP-UCI_GENE_00012531	0.0254507	5.93847	0.0529116	0.82111	0.999811	NOT
ANSTEP-UCI_GENE_00012532	-0.445814	3.51356	4.36643	0.0536986	0.999811	NOT
ANSTEP-UCI_GENE_00012533	0.0475728	7.19104	0.160068	0.694608	0.999811	NOT
ANSTEP-UCI_GENE_00012534	0.0121467	7.38661	0.00893316	0.925923	0.999811	NOT
ANSTEP-UCI_GENE_00012535	-0.0458781	5.0343	0.0543541	0.818734	0.999811	NOT
ANSTEP-UCI_GENE_00012536	0.868156	5.70305	2.83167	0.112653	0.999811	NOT
ANSTEP-UCI_GENE_00012537	0.0468032	6.06549	0.126544	0.726885	0.999811	NOT
ANSTEP-UCI_GENE_00012538	0.399025	6.45819	2.88525	0.109573	0.999811	NOT
ANSTEP-UCI_GENE_00012539	0.0126508	1.06846	0.000613353	0.980561	0.999811	NOT
ANSTEP-UCI_GENE_00012540	-0.692094	2.05668	2.27153	0.152079	0.999811	NOT
ANSTEP-UCI_GENE_00012541	-0.616722	4.09701	2.75393	0.117308	0.999811	NOT
ANSTEP-UCI_GENE_00012542	-0.0416901	5.97589	0.103998	0.751436	0.999811	NOT
ANSTEP-UCI_GENE_00012543	0.108375	6.44421	0.205775	0.656448	0.999811	NOT
ANSTEP-UCI_GENE_00012544	-0.306487	3.4343	1.40508	0.253907	0.999811	NOT
ANSTEP-UCI_GENE_00012545	-0.22156	3.2563	0.926057	0.350809	0.999811	NOT
ANSTEP-UCI_GENE_00012546	-0.0728376	3.24975	0.0514614	0.823534	0.999811	NOT
ANSTEP-UCI_GENE_00012547	-0.115755	8.54684	1.21053	0.288187	0.999811	NOT
ANSTEP-UCI_GENE_00012548	-0.309822	4.65658	0.866859	0.366244	0.999811	NOT
ANSTEP-UCI_GENE_00012549	0.0403595	6.23896	0.0520745	0.822505	0.999811	NOT
ANSTEP-UCI_GENE_00012550	-0.206217	3.47156	1.65001	0.21801	0.999811	NOT
ANSTEP-UCI_GENE_00012551	0.0249683	3.20414	0.0140994	0.907021	0.999811	NOT
ANSTEP-UCI_GENE_00012552	-0.0328641	3.14	0.0240254	0.878841	0.999811	NOT
ANSTEP-UCI_GENE_00012553	-0.160244	2.55215	0.620442	0.442881	0.999811	NOT
ANSTEP-UCI_GENE_00012554	-0.0619275	2.36457	0.0963669	0.76041	0.999811	NOT
ANSTEP-UCI_GENE_00012555	0.265615	5.43846	2.61866	0.12598	0.999811	NOT
ANSTEP-UCI_GENE_00012556	-0.279756	5.23236	2.56519	0.129621	0.999811	NOT
ANSTEP-UCI_GENE_00012557	0.041803	8.30536	0.200873	0.66028	0.999811	NOT
ANSTEP-UCI_GENE_00012558	-0.0509196	5.46777	0.0715085	0.792714	0.999811	NOT
ANSTEP-UCI_GENE_00012559	-0.375424	0.489358	1.02479	0.327081	0.999811	NOT
ANSTEP-UCI_GENE_00012560	-0.118607	2.37469	0.155649	0.698624	0.999811	NOT
ANSTEP-UCI_GENE_00012561	0.0182856	5.27446	0.00953049	0.923494	0.999811	NOT
ANSTEP-UCI_GENE_00012562	-0.0770952	0.272552	0.0238585	0.879259	0.999811	NOT
ANSTEP-UCI_GENE_00012563	0.0385153	3.52682	0.01839	0.893893	0.999811	NOT
ANSTEP-UCI_GENE_00012564	0.156098	-0.206454	0.145462	0.708139	0.999811	NOT
ANSTEP-UCI_GENE_00012565	-0.187539	5.5073	0.360491	0.556998	0.999811	NOT
ANSTEP-UCI_GENE_00012566	-0.149009	5.68305	1.04533	0.322433	0.999811	NOT
ANSTEP-UCI_GENE_00012567	0.0456837	4.60342	0.0320753	0.860206	0.999811	NOT
ANSTEP-UCI_GENE_00012568	-0.0601585	3.71718	0.0675923	0.798331	0.999811	NOT
ANSTEP-UCI_GENE_00012569	0.000566392	4.7863	5.72587e-06	0.998122	0.999811	NOT
ANSTEP-UCI_GENE_00012570	-0.0307322	6.35329	0.119109	0.734688	0.999811	NOT
ANSTEP-UCI_GENE_00012571	0.106731	6.29702	0.28039	0.604023	0.999811	NOT
ANSTEP-UCI_GENE_00012572	1.62435	2.59786	5.27725	0.0360649	0.999811	POSITIVE
ANSTEP-UCI_GENE_00012573	0.361003	5.09371	0.272367	0.6092	0.999811	NOT
ANSTEP-UCI_GENE_00012574	0.0549376	6.01861	0.208339	0.654466	0.999811	NOT
ANSTEP-UCI_GENE_00012576	-0.171636	1.9328	0.598398	0.450943	0.999811	NOT
ANSTEP-UCI_GENE_00012577	-0.0358963	2.27821	0.0141012	0.907015	0.999811	NOT
ANSTEP-UCI_GENE_00012578	0.0261408	8.70398	0.0227274	0.882132	0.999811	NOT
ANSTEP-UCI_GENE_00012579	-0.115659	5.9062	0.553102	0.468288	0.999811	NOT
ANSTEP-UCI_GENE_00012580	0.00793469	6.10099	0.00412675	0.949609	0.999811	NOT
ANSTEP-UCI_GENE_00012581	-0.0506039	6.17488	0.0519046	0.822789	0.999811	NOT
ANSTEP-UCI_GENE_00012582	-0.0108476	6.83717	0.0122773	0.913209	0.999811	NOT
ANSTEP-UCI_GENE_00012583	-0.105158	7.73805	0.323231	0.577898	0.999811	NOT
ANSTEP-UCI_GENE_00012584	-0.201889	6.31259	3.47011	0.0817427	0.999811	NOT
ANSTEP-UCI_GENE_00012585	-0.00693816	4.8908	0.00417765	0.949299	0.999811	NOT
ANSTEP-UCI_GENE_00012586	-0.175734	3.79291	0.546137	0.471054	0.999811	NOT
ANSTEP-UCI_GENE_00012587	0.0873444	10.041	0.192151	0.667241	0.999811	NOT
ANSTEP-UCI_GENE_00012588	-0.35574	0.908732	0.554271	0.467827	0.999811	NOT
ANSTEP-UCI_GENE_00012590	-0.026358	5.96542	0.0103953	0.920111	0.999811	NOT
ANSTEP-UCI_GENE_00012591	-0.0094776	6.96049	0.00548437	0.941922	0.999811	NOT
ANSTEP-UCI_GENE_00012593	-0.288906	1.25921	0.5059	0.487591	0.999811	NOT
ANSTEP-UCI_GENE_00012594	0.149935	1.63396	0.139405	0.713981	0.999811	NOT
ANSTEP-UCI_GENE_00012595	0.0862769	1.965	0.0737753	0.789537	0.999811	NOT
ANSTEP-UCI_GENE_00012596	-0.0804833	2.75806	0.0927368	0.764817	0.999811	NOT
ANSTEP-UCI_GENE_00012597	-0.0601749	3.88069	0.0823185	0.778018	0.999811	NOT
ANSTEP-UCI_GENE_00012598	-0.29058	0.488303	0.421721	0.525681	0.999811	NOT
ANSTEP-UCI_GENE_00012600	-0.0933812	4.84558	0.099867	0.756247	0.999811	NOT
ANSTEP-UCI_GENE_00012601	0.0724322	5.27816	0.0349052	0.854242	0.999811	NOT
ANSTEP-UCI_GENE_00012602	-2.37455	1.40152	22.3225	0.00025543	0.110601	NEGATIVE
ANSTEP-UCI_GENE_00012603	-2.45994	1.85822	18.9137	0.000544646	0.163268	NEGATIVE
ANSTEP-UCI_GENE_00012605	0.0722077	4.7761	0.212578	0.651222	0.999811	NOT
ANSTEP-UCI_GENE_00012606	-0.470426	0.527164	2.4774	0.135882	0.999811	NOT
ANSTEP-UCI_GENE_00012610	-0.0837212	4.85543	0.12448	0.729025	0.999811	NOT
ANSTEP-UCI_GENE_00012611	-0.0325461	5.37657	0.0258759	0.874302	0.999811	NOT
ANSTEP-UCI_GENE_00012612	-0.0975042	4.31682	0.31719	0.581438	0.999811	NOT
ANSTEP-UCI_GENE_00012613	-0.25046	7.35301	1.48977	0.240677	0.999811	NOT
ANSTEP-UCI_GENE_00012614	0.0075919	6.09332	0.0020918	0.96411	0.999811	NOT
ANSTEP-UCI_GENE_00012615	0.0935001	4.49188	0.435549	0.519062	0.999811	NOT
ANSTEP-UCI_GENE_00012616	-0.0561106	4.61836	0.0271293	0.871323	0.999811	NOT
ANSTEP-UCI_GENE_00012617	-0.0160142	4.25822	0.00676271	0.935522	0.999811	NOT
ANSTEP-UCI_GENE_00012618	0.220979	-0.0934459	0.286849	0.599924	0.999811	NOT
ANSTEP-UCI_GENE_00012619	0.5008	1.33455	2.53915	0.13144	0.999811	NOT
ANSTEP-UCI_GENE_00012620	-0.0539762	5.53912	0.297116	0.59353	0.999811	NOT
ANSTEP-UCI_GENE_00012621	0.178558	2.38397	0.38269	0.545241	0.999811	NOT
ANSTEP-UCI_GENE_00012622	0.288322	2.384	1.55169	0.231571	0.999811	NOT
ANSTEP-UCI_GENE_00012623	0.418501	3.80068	4.22873	0.0571652	0.999811	NOT
ANSTEP-UCI_GENE_00012624	-0.0701452	4.51721	0.198681	0.662012	0.999811	NOT
ANSTEP-UCI_GENE_00012625	0.0155398	6.92596	0.00489858	0.945106	0.999811	NOT
ANSTEP-UCI_GENE_00012628	0.0975881	-0.686503	0.0261281	0.873697	0.999811	NOT
ANSTEP-UCI_GENE_00012629	0.120979	8.90433	0.386479	0.543282	0.999811	NOT
ANSTEP-UCI_GENE_00012630	0.0604909	4.88719	0.152686	0.701353	0.999811	NOT
ANSTEP-UCI_GENE_00012631	-0.0363271	2.3455	0.0272235	0.871101	0.999811	NOT
ANSTEP-UCI_GENE_00012633	0.215772	2.68874	0.688506	0.419394	0.999811	NOT
ANSTEP-UCI_GENE_00012634	0.217067	4.45394	1.64202	0.219074	0.999811	NOT
ANSTEP-UCI_GENE_00012635	0.00249761	3.94778	0.000247975	0.987639	0.999811	NOT
ANSTEP-UCI_GENE_00012636	-0.00852225	3.62321	0.00352894	0.953396	0.999811	NOT
ANSTEP-UCI_GENE_00012637	0.0850267	4.26579	0.328234	0.575	0.999811	NOT
ANSTEP-UCI_GENE_00012638	0.0608047	4.073	0.0755527	0.787084	0.999811	NOT
ANSTEP-UCI_GENE_00012639	0.223074	3.99072	1.54572	0.232428	0.999811	NOT
ANSTEP-UCI_GENE_00012640	-0.0972164	1.5476	0.0656124	0.801238	0.999811	NOT
ANSTEP-UCI_GENE_00012641	0.107481	3.89791	0.376754	0.548337	0.999811	NOT
ANSTEP-UCI_GENE_00012642	0.0363916	3.77314	0.0268964	0.871871	0.999811	NOT
ANSTEP-UCI_GENE_00012643	0.0445543	4.43569	0.104872	0.750431	0.999811	NOT
ANSTEP-UCI_GENE_00012644	-0.21185	6.42528	1.1333	0.303537	0.999811	NOT
ANSTEP-UCI_GENE_00012645	-0.52367	4.01343	2.32994	0.147252	0.999811	NOT
ANSTEP-UCI_GENE_00012646	-0.0256541	7.31916	0.0128857	0.911094	0.999811	NOT
ANSTEP-UCI_GENE_00012647	0.129015	2.28122	0.227061	0.640426	0.999811	NOT
ANSTEP-UCI_GENE_00012648	0.0972147	9.56948	0.189257	0.669592	0.999811	NOT
ANSTEP-UCI_GENE_00012649	0.134076	4.37439	1.31486	0.269082	0.999811	NOT
ANSTEP-UCI_GENE_00012650	0.0761367	3.20252	0.215891	0.648713	0.999811	NOT
ANSTEP-UCI_GENE_00012651	0.298674	1.85483	0.994197	0.334183	0.999811	NOT
ANSTEP-UCI_GENE_00012652	0.170466	7.44044	0.799352	0.385095	0.999811	NOT
ANSTEP-UCI_GENE_00012653	0.0736429	8.66245	0.173831	0.682503	0.999811	NOT
ANSTEP-UCI_GENE_00012654	-0.454186	4.03366	2.1924	0.158932	0.999811	NOT
ANSTEP-UCI_GENE_00012655	-0.0171007	4.32441	0.00841495	0.928097	0.999811	NOT
ANSTEP-UCI_GENE_00012657	-0.116688	6.32766	1.66947	0.21545	0.999811	NOT
ANSTEP-UCI_GENE_00012658	0.0974726	5.89525	0.654159	0.430991	0.999811	NOT
ANSTEP-UCI_GENE_00012659	0.0348814	7.33871	0.0496022	0.826694	0.999811	NOT
ANSTEP-UCI_GENE_00012660	0.0264712	5.43591	0.0243796	0.877959	0.999811	NOT
ANSTEP-UCI_GENE_00012661	0.03378	5.73866	0.0506542	0.824898	0.999811	NOT
ANSTEP-UCI_GENE_00012662	-0.0245716	5.22155	0.0514501	0.823553	0.999811	NOT
ANSTEP-UCI_GENE_00012663	-0.0123121	8.52091	0.00525054	0.943171	0.999811	NOT
ANSTEP-UCI_GENE_00012664	0.00252	6.34351	0.000353045	0.985251	0.999811	NOT
ANSTEP-UCI_GENE_00012665	0.099428	11.093	0.5022	0.489161	0.999811	NOT
ANSTEP-UCI_GENE_00012666	0.229112	3.52006	1.35278	0.26256	0.999811	NOT
ANSTEP-UCI_GENE_00012667	0.213535	4.86854	1.4161	0.252131	0.999811	NOT
ANSTEP-UCI_GENE_00012668	-0.118885	6.80553	0.175771	0.680843	0.999811	NOT
ANSTEP-UCI_GENE_00012669	0.00928166	6.21073	0.00499293	0.94458	0.999811	NOT
ANSTEP-UCI_GENE_00012670	-0.0570223	6.15825	0.217365	0.647605	0.999811	NOT
ANSTEP-UCI_GENE_00012671	-0.008239	6.3665	0.00429293	0.948606	0.999811	NOT
ANSTEP-UCI_GENE_00012672	-0.0427527	4.08555	0.0411072	0.841995	0.999811	NOT
ANSTEP-UCI_GENE_00012673	0.137067	4.49577	0.728909	0.406367	0.999811	NOT
ANSTEP-UCI_GENE_00012674	0.0217891	6.26521	0.0199224	0.88959	0.999811	NOT
ANSTEP-UCI_GENE_00012675	0.353922	2.56587	1.74068	0.206401	0.999811	NOT
ANSTEP-UCI_GENE_00012676	0.142124	6.12789	2.39137	0.142378	0.999811	NOT
ANSTEP-UCI_GENE_00012677	0.0617966	6.37572	0.0845601	0.775104	0.999811	NOT
ANSTEP-UCI_GENE_00012678	-0.0986366	4.52884	0.349337	0.563094	0.999811	NOT
ANSTEP-UCI_GENE_00012679	-0.186176	8.96432	0.832775	0.375586	0.999811	NOT
ANSTEP-UCI_GENE_00012680	-0.088862	6.25961	0.905374	0.356092	0.999811	NOT
ANSTEP-UCI_GENE_00012681	-0.0181895	6.45765	0.0343907	0.855307	0.999811	NOT
ANSTEP-UCI_GENE_00012682	0.343855	0.911864	0.736566	0.403969	0.999811	NOT
ANSTEP-UCI_GENE_00012683	-0.111912	4.35912	0.413396	0.529742	0.999811	NOT
ANSTEP-UCI_GENE_00012684	-0.0240446	6.42875	0.0299586	0.864847	0.999811	NOT
ANSTEP-UCI_GENE_00012685	-0.8384	3.74881	7.85727	0.0131529	0.840278	NOT
ANSTEP-UCI_GENE_00012686	0.146191	6.92554	1.55158	0.231586	0.999811	NOT
ANSTEP-UCI_GENE_00012687	0.0233803	7.11771	0.0253508	0.875573	0.999811	NOT
ANSTEP-UCI_GENE_00012688	0.333865	0.332579	0.726565	0.407106	0.999811	NOT
ANSTEP-UCI_GENE_00012689	0.0190362	8.49956	0.0134645	0.909128	0.999811	NOT
ANSTEP-UCI_GENE_00012690	-0.0954982	8.2636	0.138926	0.714449	0.999811	NOT
ANSTEP-UCI_GENE_00012691	-0.0291309	4.44127	0.0134507	0.909175	0.999811	NOT
ANSTEP-UCI_GENE_00012692	0.0457466	7.94455	0.0254603	0.875307	0.999811	NOT
ANSTEP-UCI_GENE_00012694	-2.5271	0.57288	8.63813	0.00996433	0.747299	NEGATIVE
ANSTEP-UCI_GENE_00012695	-1.66672	-0.097524	5.14976	0.0380727	0.999811	NEGATIVE
ANSTEP-UCI_GENE_00012696	-2.10212	1.69785	7.7041	0.0139077	0.843375	NEGATIVE
ANSTEP-UCI_GENE_00012697	-2.23953	0.526271	8.26911	0.0113455	0.779826	NEGATIVE
ANSTEP-UCI_GENE_00012698	-1.82201	4.2579	9.12465	0.00842739	0.698756	NEGATIVE
ANSTEP-UCI_GENE_00012699	0.246664	4.33217	0.81554	0.380445	0.999811	NOT
ANSTEP-UCI_GENE_00012700	0.293825	5.17806	1.64712	0.218395	0.999811	NOT
ANSTEP-UCI_GENE_00012701	0.224678	3.79599	0.849871	0.370856	0.999811	NOT
ANSTEP-UCI_GENE_00012702	0.170174	4.76168	0.750073	0.399792	0.999811	NOT
ANSTEP-UCI_GENE_00012703	0.22392	5.23045	1.6779	0.214352	0.999811	NOT
ANSTEP-UCI_GENE_00012704	-0.313959	4.68887	0.986152	0.336086	0.999811	NOT
ANSTEP-UCI_GENE_00012705	-0.329323	1.83797	0.548053	0.47029	0.999811	NOT
ANSTEP-UCI_GENE_00012706	0.182784	7.40645	2.91852	0.107711	0.999811	NOT
ANSTEP-UCI_GENE_00012707	0.358887	3.86154	2.77091	0.116272	0.999811	NOT
ANSTEP-UCI_GENE_00012708	-0.775455	-0.0530273	1.45602	0.245838	0.999811	NOT
ANSTEP-UCI_GENE_00012709	-0.217298	6.27276	0.686028	0.420215	0.999811	NOT
ANSTEP-UCI_GENE_00012711	0.239882	4.57765	3.34776	0.0867917	0.999811	NOT
ANSTEP-UCI_GENE_00012712	-0.0665511	4.71323	0.124774	0.728719	0.999811	NOT
ANSTEP-UCI_GENE_00012713	-0.227948	0.437998	0.450115	0.512253	0.999811	NOT
ANSTEP-UCI_GENE_00012715	0.142157	6.19355	0.570795	0.461383	0.999811	NOT
ANSTEP-UCI_GENE_00012716	-0.166971	7.67538	0.320607	0.579431	0.999811	NOT
ANSTEP-UCI_GENE_00012717	-0.0211182	5.91889	0.0184501	0.893721	0.999811	NOT
ANSTEP-UCI_GENE_00012718	0.036976	3.83976	0.0402522	0.843623	0.999811	NOT
ANSTEP-UCI_GENE_00012719	-0.105641	5.60157	0.347244	0.564253	0.999811	NOT
ANSTEP-UCI_GENE_00012720	0.042596	7.39494	0.257656	0.618952	0.999811	NOT
ANSTEP-UCI_GENE_00012721	0.0564337	5.80383	0.203008	0.658604	0.999811	NOT
ANSTEP-UCI_GENE_00012722	-0.0226248	5.2272	0.0206012	0.887739	0.999811	NOT
ANSTEP-UCI_GENE_00012723	-0.0685341	6.84786	0.647692	0.433232	0.999811	NOT
ANSTEP-UCI_GENE_00012724	-0.29592	3.52734	1.44295	0.247875	0.999811	NOT
ANSTEP-UCI_GENE_00012727	-0.422371	-0.646248	0.591476	0.453524	0.999811	NOT
ANSTEP-UCI_GENE_00012728	0.0496841	6.75855	0.221143	0.644784	0.999811	NOT
ANSTEP-UCI_GENE_00012729	0.0646444	6.17866	0.454423	0.51027	0.999811	NOT
ANSTEP-UCI_GENE_00012730	0.0104784	6.03675	0.00742472	0.932448	0.999811	NOT
ANSTEP-UCI_GENE_00012731	0.00538911	6.37406	0.00271149	0.959143	0.999811	NOT
ANSTEP-UCI_GENE_00012732	-0.366523	3.2956	0.435873	0.518909	0.999811	NOT
ANSTEP-UCI_GENE_00012733	0.10244	4.25312	0.438705	0.517573	0.999811	NOT
ANSTEP-UCI_GENE_00012734	0.0827449	6.33369	0.25281	0.622243	0.999811	NOT
ANSTEP-UCI_GENE_00012735	0.0772485	6.81125	0.375479	0.549007	0.999811	NOT
ANSTEP-UCI_GENE_00012736	-0.125049	3.43469	0.257883	0.618799	0.999811	NOT
ANSTEP-UCI_GENE_00012737	0.000120157	6.97806	1.58143e-06	0.999013	0.999811	NOT
ANSTEP-UCI_GENE_00012738	0.347073	5.0277	1.34049	0.264652	0.999811	NOT
ANSTEP-UCI_GENE_00012739	-0.180601	6.8875	0.503234	0.488722	0.999811	NOT
ANSTEP-UCI_GENE_00012741	0.357796	5.05736	2.24499	0.154335	0.999811	NOT
ANSTEP-UCI_GENE_00012743	-0.0458626	4.33447	0.0410347	0.842132	0.999811	NOT
ANSTEP-UCI_GENE_00012744	-0.0418935	6.45665	0.227958	0.639772	0.999811	NOT
ANSTEP-UCI_GENE_00012745	0.052893	2.55251	0.0287387	0.867598	0.999811	NOT
ANSTEP-UCI_GENE_00012746	-0.00897545	5.062	0.00361005	0.952865	0.999811	NOT
ANSTEP-UCI_GENE_00012747	0.0412046	6.08748	0.143988	0.709548	0.999811	NOT
ANSTEP-UCI_GENE_00012748	-0.160334	2.66559	0.830544	0.376209	0.999811	NOT
ANSTEP-UCI_GENE_00012749	0.142418	5.55896	0.837707	0.374212	0.999811	NOT
ANSTEP-UCI_GENE_00012750	-0.0235446	3.68344	0.0335435	0.857079	0.999811	NOT
ANSTEP-UCI_GENE_00012751	-0.132509	6.7253	1.15081	0.29996	0.999811	NOT
ANSTEP-UCI_GENE_00012752	-0.0442094	5.20436	0.11857	0.735265	0.999811	NOT
ANSTEP-UCI_GENE_00012753	-0.0248502	4.56578	0.0269265	0.8718	0.999811	NOT
ANSTEP-UCI_GENE_00012754	-0.168469	7.16081	2.22661	0.155923	0.999811	NOT
ANSTEP-UCI_GENE_00012755	0.260496	8.70333	1.58572	0.226757	0.999811	NOT
ANSTEP-UCI_GENE_00012756	-0.231649	3.39388	0.602774	0.449324	0.999811	NOT
ANSTEP-UCI_GENE_00012757	-0.0865708	5.86346	0.233729	0.635599	0.999811	NOT
ANSTEP-UCI_GENE_00012758	-0.138167	4.61156	1.29597	0.272411	0.999811	NOT
ANSTEP-UCI_GENE_00012759	0.0939626	6.72084	0.683992	0.42089	0.999811	NOT
ANSTEP-UCI_GENE_00012760	-0.543909	2.50127	1.56135	0.23019	0.999811	NOT
ANSTEP-UCI_GENE_00012761	-0.0340984	8.0787	0.0183606	0.893977	0.999811	NOT
ANSTEP-UCI_GENE_00012762	0.00204853	5.63039	0.000169099	0.989792	0.999811	NOT
ANSTEP-UCI_GENE_00012763	0.0470628	4.40172	0.180004	0.677258	0.999811	NOT
ANSTEP-UCI_GENE_00012764	0.00667645	5.55908	0.00394061	0.950757	0.999811	NOT
ANSTEP-UCI_GENE_00012765	0.11686	5.02708	0.795948	0.386084	0.999811	NOT
ANSTEP-UCI_GENE_00012766	-0.0543255	6.95869	0.259201	0.617912	0.999811	NOT
ANSTEP-UCI_GENE_00012767	-0.337217	6.35085	2.3628	0.14462	0.999811	NOT
ANSTEP-UCI_GENE_00012768	-0.114945	6.2325	0.902026	0.356958	0.999811	NOT
ANSTEP-UCI_GENE_00012769	0.086171	6.82462	0.265564	0.613667	0.999811	NOT
ANSTEP-UCI_GENE_00012770	0.0673754	5.89957	0.271652	0.609666	0.999811	NOT
ANSTEP-UCI_GENE_00012771	-0.0289513	9.93006	0.015434	0.902743	0.999811	NOT
ANSTEP-UCI_GENE_00012772	0.390791	2.98178	2.47476	0.136075	0.999811	NOT
ANSTEP-UCI_GENE_00012773	-0.0410076	4.96116	0.131601	0.721726	0.999811	NOT
ANSTEP-UCI_GENE_00012774	0.0407931	1.20003	0.013953	0.907503	0.999811	NOT
ANSTEP-UCI_GENE_00012775	-0.144584	1.72455	0.218276	0.646922	0.999811	NOT
ANSTEP-UCI_GENE_00012780	-0.00718583	6.1501	0.00606405	0.938936	0.999811	NOT
ANSTEP-UCI_GENE_00012781	-0.102665	3.69362	0.337659	0.569621	0.999811	NOT
ANSTEP-UCI_GENE_00012782	-0.0311562	3.51246	0.0350071	0.854032	0.999811	NOT
ANSTEP-UCI_GENE_00012783	-0.118316	3.48461	0.356926	0.558932	0.999811	NOT
ANSTEP-UCI_GENE_00012784	-0.0454588	3.40584	0.0611588	0.807952	0.999811	NOT
ANSTEP-UCI_GENE_00012785	0.0459364	2.3072	0.0364069	0.851179	0.999811	NOT
ANSTEP-UCI_GENE_00012786	-0.0385063	3.12881	0.0283651	0.868453	0.999811	NOT
ANSTEP-UCI_GENE_00012787	0.102785	2.88908	0.129934	0.723415	0.999811	NOT
ANSTEP-UCI_GENE_00012788	0.253566	3.29754	1.10215	0.310048	0.999811	NOT
ANSTEP-UCI_GENE_00012790	0.115289	2.53152	0.269541	0.611047	0.999811	NOT
ANSTEP-UCI_GENE_00012791	-0.158973	1.27332	0.408284	0.532264	0.999811	NOT
ANSTEP-UCI_GENE_00012792	-0.439967	1.72688	1.69877	0.211666	0.999811	NOT
ANSTEP-UCI_GENE_00012796	-0.046549	6.78758	0.192331	0.667095	0.999811	NOT
ANSTEP-UCI_GENE_00012797	-0.161903	4.6414	0.26421	0.614565	0.999811	NOT
ANSTEP-UCI_GENE_00012798	0.00968439	5.18062	0.00182301	0.966494	0.999811	NOT
ANSTEP-UCI_GENE_00012800	-0.0484555	5.05264	0.0323883	0.859533	0.999811	NOT
ANSTEP-UCI_GENE_00012801	-0.0266083	7.63863	0.0284869	0.868174	0.999811	NOT
ANSTEP-UCI_GENE_00012802	-0.506383	9.0174	7.74664	0.0136932	0.843375	NOT
ANSTEP-UCI_GENE_00012803	-0.00909341	4.61415	0.00154886	0.969114	0.999811	NOT
ANSTEP-UCI_GENE_00012804	0.0314147	5.08077	0.0607814	0.808533	0.999811	NOT
ANSTEP-UCI_GENE_00012805	-0.136576	8.04009	0.579268	0.458136	0.999811	NOT
ANSTEP-UCI_GENE_00012806	-0.0899672	7.77153	0.235037	0.634662	0.999811	NOT
ANSTEP-UCI_GENE_00012807	0.00537258	10.2594	0.000911642	0.976302	0.999811	NOT
ANSTEP-UCI_GENE_00012808	-0.0108624	6.12881	0.00776293	0.930931	0.999811	NOT
ANSTEP-UCI_GENE_00012809	0.42199	7.98105	1.35078	0.262899	0.999811	NOT
ANSTEP-UCI_GENE_00012810	0.16231	3.37714	0.122655	0.730934	0.999811	NOT
ANSTEP-UCI_GENE_00012811	0.736539	3.71029	1.50641	0.238183	0.999811	NOT
ANSTEP-UCI_GENE_00012816	0.0457885	6.39111	0.209068	0.653905	0.999811	NOT
ANSTEP-UCI_GENE_00012817	0.243804	9.82346	1.94533	0.182954	0.999811	NOT
ANSTEP-UCI_GENE_00012818	0.224568	10.3033	1.73199	0.207478	0.999811	NOT
ANSTEP-UCI_GENE_00012819	0.0614425	6.71384	0.308662	0.586511	0.999811	NOT
ANSTEP-UCI_GENE_00012820	0.00416067	6.25928	0.00160097	0.968599	0.999811	NOT
ANSTEP-UCI_GENE_00012821	0.010165	10.8944	0.0118792	0.914621	0.999811	NOT
ANSTEP-UCI_GENE_00012822	0.428966	5.03824	2.17299	0.160671	0.999811	NOT
ANSTEP-UCI_GENE_00012823	0.0626416	4.16964	0.158826	0.69573	0.999811	NOT
ANSTEP-UCI_GENE_00012824	0.110072	5.99237	0.960087	0.342361	0.999811	NOT
ANSTEP-UCI_GENE_00012825	-0.0421492	4.26004	0.0301563	0.864406	0.999811	NOT
ANSTEP-UCI_GENE_00012826	-0.482403	1.14006	1.47934	0.242256	0.999811	NOT
ANSTEP-UCI_GENE_00012827	0.0258784	3.72823	0.0448508	0.835066	0.999811	NOT
ANSTEP-UCI_GENE_00012828	0.440442	0.837232	1.36319	0.260807	0.999811	NOT
ANSTEP-UCI_GENE_00012829	-0.17222	1.34527	0.144323	0.709227	0.999811	NOT
ANSTEP-UCI_GENE_00012830	-0.51421	0.580021	1.4268	0.250425	0.999811	NOT
ANSTEP-UCI_GENE_00012831	0.0297242	5.0546	0.0668169	0.799464	0.999811	NOT
ANSTEP-UCI_GENE_00012832	-0.376758	2.1486	1.18095	0.293938	0.999811	NOT
ANSTEP-UCI_GENE_00012833	0.25487	8.51759	2.3696	0.144083	0.999811	NOT
ANSTEP-UCI_GENE_00012834	0.0856709	5.54995	0.387528	0.542742	0.999811	NOT
ANSTEP-UCI_GENE_00012835	0.115096	6.45208	0.738261	0.403442	0.999811	NOT
ANSTEP-UCI_GENE_00012836	0.09601	3.77224	0.361967	0.5562	0.999811	NOT
ANSTEP-UCI_GENE_00012838	0.139224	-0.563453	0.0788057	0.782672	0.999811	NOT
ANSTEP-UCI_GENE_00012839	0.308162	1.73694	0.815376	0.380492	0.999811	NOT
ANSTEP-UCI_GENE_00012840	0.0322978	3.07497	0.0177944	0.895614	0.999811	NOT
ANSTEP-UCI_GENE_00012841	0.163155	0.662404	0.109416	0.745283	0.999811	NOT
ANSTEP-UCI_GENE_00012842	0.00733025	6.5327	0.00516296	0.943646	0.999811	NOT
ANSTEP-UCI_GENE_00012843	-0.0456807	5.57108	0.0569739	0.814503	0.999811	NOT
ANSTEP-UCI_GENE_00012844	-0.206552	-0.6568	0.0955647	0.761376	0.999811	NOT
ANSTEP-UCI_GENE_00012845	-0.155076	5.80284	1.55575	0.230989	0.999811	NOT
ANSTEP-UCI_GENE_00012846	-0.114238	5.62103	0.288208	0.599069	0.999811	NOT
ANSTEP-UCI_GENE_00012847	0.0268749	5.29682	0.0395688	0.844938	0.999811	NOT
ANSTEP-UCI_GENE_00012848	0.03679	6.48867	0.123281	0.730277	0.999811	NOT
ANSTEP-UCI_GENE_00012849	0.0854567	5.96484	0.640743	0.43566	0.999811	NOT
ANSTEP-UCI_GENE_00012850	-0.260031	4.03833	1.28843	0.273757	0.999811	NOT
ANSTEP-UCI_GENE_00012851	0.0707356	4.46915	0.137265	0.71608	0.999811	NOT
ANSTEP-UCI_GENE_00012852	-0.475879	1.25534	1.0495	0.321501	0.999811	NOT
ANSTEP-UCI_GENE_00012853	-0.0556183	0.562415	0.0128697	0.911149	0.999811	NOT
ANSTEP-UCI_GENE_00012854	-0.408498	1.29958	1.04076	0.32346	0.999811	NOT
ANSTEP-UCI_GENE_00012855	-0.0596373	0.937112	0.0132357	0.9099	0.999811	NOT
ANSTEP-UCI_GENE_00012856	-0.697703	0.535435	1.54448	0.232608	0.999811	NOT
ANSTEP-UCI_GENE_00012857	-0.0138545	5.86509	0.0102422	0.920699	0.999811	NOT
ANSTEP-UCI_GENE_00012858	-0.115554	5.16377	0.847504	0.371506	0.999811	NOT
ANSTEP-UCI_GENE_00012859	0.103184	7.48263	0.582009	0.457094	0.999811	NOT
ANSTEP-UCI_GENE_00012860	-0.00411069	6.49804	0.000991325	0.975288	0.999811	NOT
ANSTEP-UCI_GENE_00012861	0.531048	5.4172	7.8148	0.0133574	0.843375	NOT
ANSTEP-UCI_GENE_00012862	-0.363663	1.7132	0.962581	0.341753	0.999811	NOT
ANSTEP-UCI_GENE_00012863	0.0808808	5.25272	0.466178	0.504928	0.999811	NOT
ANSTEP-UCI_GENE_00012864	-0.156956	7.89278	0.172796	0.683393	0.999811	NOT
ANSTEP-UCI_GENE_00012865	-0.223595	0.999962	0.322526	0.578309	0.999811	NOT
ANSTEP-UCI_GENE_00012866	0.0411839	4.6961	0.0457299	0.833483	0.999811	NOT
ANSTEP-UCI_GENE_00012867	-0.134402	2.59921	0.406181	0.533308	0.999811	NOT
ANSTEP-UCI_GENE_00012868	0.175612	2.85922	0.482365	0.497735	0.999811	NOT
ANSTEP-UCI_GENE_00012869	-0.0279562	2.39186	0.0159369	0.90118	0.999811	NOT
ANSTEP-UCI_GENE_00012870	0.151112	3.02221	0.349512	0.562997	0.999811	NOT
ANSTEP-UCI_GENE_00012871	0.0622776	5.34948	0.114816	0.739319	0.999811	NOT
ANSTEP-UCI_GENE_00012872	-0.0523436	6.01969	0.161552	0.693275	0.999811	NOT
ANSTEP-UCI_GENE_00012873	-0.0564135	-0.144511	0.00970782	0.922788	0.999811	NOT
ANSTEP-UCI_GENE_00012875	-1.40757	-1.13934	2.09094	0.16829	0.999811	NOT
ANSTEP-UCI_GENE_00012876	0.164079	7.47142	1.54998	0.231816	0.999811	NOT
ANSTEP-UCI_GENE_00012877	-0.0398229	5.41569	0.0162908	0.900095	0.999811	NOT
ANSTEP-UCI_GENE_00012878	-0.122115	3.39512	0.258913	0.618105	0.999811	NOT
ANSTEP-UCI_GENE_00012879	0.0439707	6.55325	0.0606383	0.808753	0.999811	NOT
ANSTEP-UCI_GENE_00012880	0.267094	9.23317	2.46279	0.136959	0.999811	NOT
ANSTEP-UCI_GENE_00012881	0.0104709	6.42907	0.00577432	0.94041	0.999811	NOT
ANSTEP-UCI_GENE_00012882	0.0444343	6.14748	0.170077	0.685747	0.999811	NOT
ANSTEP-UCI_GENE_00012883	-0.158006	3.61647	0.895768	0.358585	0.999811	NOT
ANSTEP-UCI_GENE_00012884	-0.0922634	7.5541	0.117282	0.736647	0.999811	NOT
ANSTEP-UCI_GENE_00012885	-0.479084	-0.712053	0.552538	0.468511	0.999811	NOT
ANSTEP-UCI_GENE_00012886	-0.119498	5.54949	0.502316	0.489112	0.999811	NOT
ANSTEP-UCI_GENE_00012887	-0.235547	0.338917	0.278267	0.605383	0.999811	NOT
ANSTEP-UCI_GENE_00012888	0.441018	0.189741	1.28232	0.274853	0.999811	NOT
ANSTEP-UCI_GENE_00012889	-0.0817013	2.34993	0.0799136	0.781192	0.999811	NOT
ANSTEP-UCI_GENE_00012890	-0.265141	0.458226	0.488125	0.495218	0.999811	NOT
ANSTEP-UCI_GENE_00012891	-0.364578	1.07754	0.622039	0.442306	0.999811	NOT
ANSTEP-UCI_GENE_00012892	-0.468993	0.00929399	0.987452	0.335778	0.999811	NOT
ANSTEP-UCI_GENE_00012893	0.126669	5.12172	0.351426	0.561942	0.999811	NOT
ANSTEP-UCI_GENE_00012894	-0.434876	0.878182	2.14242	0.163458	0.999811	NOT
ANSTEP-UCI_GENE_00012895	-0.100008	6.01781	0.295967	0.594239	0.999811	NOT
ANSTEP-UCI_GENE_00012897	-0.105737	-0.671427	0.0336258	0.856906	0.999811	NOT
ANSTEP-UCI_GENE_00012898	-0.160993	5.02606	1.58093	0.227426	0.999811	NOT
ANSTEP-UCI_GENE_00012899	-0.0897642	5.71986	0.295053	0.594804	0.999811	NOT
ANSTEP-UCI_GENE_00012900	-0.201362	4.77585	3.01392	0.102581	0.999811	NOT
ANSTEP-UCI_GENE_00012901	-0.164889	4.65697	0.93596	0.34832	0.999811	NOT
ANSTEP-UCI_GENE_00012905	-0.712634	4.65702	3.87234	0.0674309	0.999811	NOT
ANSTEP-UCI_GENE_00012906	0.12876	4.50679	0.996645	0.333606	0.999811	NOT
ANSTEP-UCI_GENE_00012907	0.166325	7.4924	0.725277	0.407513	0.999811	NOT
ANSTEP-UCI_GENE_00012908	-0.00306596	5.18039	0.000744972	0.978577	0.999811	NOT
ANSTEP-UCI_GENE_00012909	-0.0632369	7.05809	0.232928	0.636173	0.999811	NOT
ANSTEP-UCI_GENE_00012910	-0.0348692	7.09297	0.156628	0.697728	0.999811	NOT
ANSTEP-UCI_GENE_00012911	0.0997615	5.07465	0.425563	0.523827	0.999811	NOT
ANSTEP-UCI_GENE_00012912	0.193295	2.43623	0.688182	0.419501	0.999811	NOT
ANSTEP-UCI_GENE_00012913	0.563437	6.29626	5.84911	0.0284429	0.999811	NOT
ANSTEP-UCI_GENE_00012914	0.685631	5.62516	4.28711	0.0556643	0.999811	NOT
ANSTEP-UCI_GENE_00012915	0.704334	7.45159	6.71809	0.0201481	0.981351	NOT
ANSTEP-UCI_GENE_00012916	0.0360659	10.8139	0.0188539	0.892572	0.999811	NOT
ANSTEP-UCI_GENE_00012917	0.113075	8.55337	0.126628	0.726799	0.999811	NOT
ANSTEP-UCI_GENE_00012918	0.201983	6.86638	0.31586	0.582223	0.999811	NOT
ANSTEP-UCI_GENE_00012919	-0.120169	5.61681	1.35277	0.262563	0.999811	NOT
ANSTEP-UCI_GENE_00012920	-0.0259073	4.56253	0.00124298	0.97233	0.999811	NOT
ANSTEP-UCI_GENE_00012921	-0.037124	6.56021	0.0604116	0.809104	0.999811	NOT
ANSTEP-UCI_GENE_00012922	-0.103844	3.57927	0.263087	0.615312	0.999811	NOT
ANSTEP-UCI_GENE_00012923	0.134207	5.61328	0.78593	0.389016	0.999811	NOT
ANSTEP-UCI_GENE_00012924	0.00182773	3.33807	7.52695e-05	0.99319	0.999811	NOT
ANSTEP-UCI_GENE_00012925	0.0068175	7.57557	0.00423571	0.948949	0.999811	NOT
ANSTEP-UCI_GENE_00012926	-0.00409725	6.77101	0.000554857	0.981511	0.999811	NOT
ANSTEP-UCI_GENE_00012928	0.106227	1.40477	0.083896	0.775962	0.999811	NOT
ANSTEP-UCI_GENE_00012930	0.0298103	7.1774	0.0959339	0.760931	0.999811	NOT
ANSTEP-UCI_GENE_00012931	0.0110054	4.49204	0.00408125	0.949887	0.999811	NOT
ANSTEP-UCI_GENE_00012932	0.199811	6.38594	1.96049	0.181354	0.999811	NOT
ANSTEP-UCI_GENE_00012933	0.00226969	5.65071	0.000157555	0.990147	0.999811	NOT
ANSTEP-UCI_GENE_00012934	-0.0433202	7.47868	0.122004	0.731618	0.999811	NOT
ANSTEP-UCI_GENE_00012935	-0.0662282	7.47125	0.355712	0.559593	0.999811	NOT
ANSTEP-UCI_GENE_00012936	-0.0597292	7.57607	0.0979016	0.758575	0.999811	NOT
ANSTEP-UCI_GENE_00012937	0.0939527	0.129969	0.0432703	0.837953	0.999811	NOT
ANSTEP-UCI_GENE_00012939	-0.0927795	3.15593	0.290789	0.597453	0.999811	NOT
ANSTEP-UCI_GENE_00012941	0.0296532	1.43712	0.0120796	0.913907	0.999811	NOT
ANSTEP-UCI_GENE_00012943	-0.0572253	7.02777	0.191382	0.667863	0.999811	NOT
ANSTEP-UCI_GENE_00012944	-0.381557	7.11058	1.07513	0.315854	0.999811	NOT
ANSTEP-UCI_GENE_00012945	-0.145171	9.09633	0.639656	0.436042	0.999811	NOT
ANSTEP-UCI_GENE_00012946	-0.720191	6.0415	6.3516	0.0232501	0.999811	NOT
ANSTEP-UCI_GENE_00012947	-0.551013	4.06294	7.22233	0.0166266	0.894651	NOT
ANSTEP-UCI_GENE_00012948	0.0748111	8.3803	0.277257	0.606032	0.999811	NOT
ANSTEP-UCI_GENE_00012949	-0.0495058	7.40313	0.287697	0.59939	0.999811	NOT
ANSTEP-UCI_GENE_00012950	0.0345377	3.46061	0.0145958	0.905407	0.999811	NOT
ANSTEP-UCI_GENE_00012951	0.00706838	5.44854	0.0025933	0.960043	0.999811	NOT
ANSTEP-UCI_GENE_00012952	0.0301761	4.50169	0.0135862	0.90872	0.999811	NOT
ANSTEP-UCI_GENE_00012953	0.418653	4.45834	1.08523	0.313667	0.999811	NOT
ANSTEP-UCI_GENE_00012954	0.171276	5.46416	0.199282	0.661536	0.999811	NOT
ANSTEP-UCI_GENE_00012955	0.397854	7.70562	1.33642	0.265348	0.999811	NOT
ANSTEP-UCI_GENE_00012956	0.050877	6.06172	0.0438374	0.836911	0.999811	NOT
ANSTEP-UCI_GENE_00012957	-0.0948635	5.70313	0.504734	0.488085	0.999811	NOT
ANSTEP-UCI_GENE_00012958	0.163773	7.26184	0.65366	0.431164	0.999811	NOT
ANSTEP-UCI_GENE_00012959	0.0606378	6.27096	0.207189	0.655353	0.999811	NOT
ANSTEP-UCI_GENE_00012960	-0.258184	4.92769	2.248	0.154077	0.999811	NOT
ANSTEP-UCI_GENE_00012961	0.058629	1.20697	0.0454443	0.833995	0.999811	NOT
ANSTEP-UCI_GENE_00012962	-0.0905493	7.38212	0.259337	0.61782	0.999811	NOT
ANSTEP-UCI_GENE_00012963	0.0385353	6.15948	0.196425	0.663807	0.999811	NOT
ANSTEP-UCI_GENE_00012964	0.0352338	4.3169	0.0461587	0.832717	0.999811	NOT
ANSTEP-UCI_GENE_00012965	0.0169393	8.92619	0.0236113	0.87988	0.999811	NOT
ANSTEP-UCI_GENE_00012966	0.144668	6.70564	0.747044	0.400723	0.999811	NOT
ANSTEP-UCI_GENE_00012967	-0.043295	6.73683	0.167506	0.687993	0.999811	NOT
ANSTEP-UCI_GENE_00012968	0.471229	4.32172	1.55819	0.23064	0.999811	NOT
ANSTEP-UCI_GENE_00012969	0.496729	9.54692	1.47104	0.243523	0.999811	NOT
ANSTEP-UCI_GENE_00012970	0.287814	4.46813	1.01002	0.330483	0.999811	NOT
ANSTEP-UCI_GENE_00012971	0.0973121	7.21586	0.227908	0.639808	0.999811	NOT
ANSTEP-UCI_GENE_00012972	0.0515718	7.13638	0.141905	0.711552	0.999811	NOT
ANSTEP-UCI_GENE_00012973	0.280385	6.13434	0.872612	0.3647	0.999811	NOT
ANSTEP-UCI_GENE_00012974	-0.0140322	7.47307	0.00228453	0.962495	0.999811	NOT
ANSTEP-UCI_GENE_00012975	0.00619408	5.64072	0.00198579	0.965031	0.999811	NOT
ANSTEP-UCI_GENE_00012976	0.0362954	8.25636	0.0877092	0.77108	0.999811	NOT
ANSTEP-UCI_GENE_00012977	-0.126476	4.22435	0.722494	0.408393	0.999811	NOT
ANSTEP-UCI_GENE_00012978	-0.0922597	6.18301	0.207723	0.654941	0.999811	NOT
ANSTEP-UCI_GENE_00012979	0.857142	4.75559	3.29686	0.0890007	0.999811	NOT
ANSTEP-UCI_GENE_00012980	0.890625	-0.652849	3.00513	0.103042	0.999811	NOT
ANSTEP-UCI_GENE_00012981	0.644881	9.44484	2.22081	0.156428	0.999811	NOT
ANSTEP-UCI_GENE_00012982	-0.468661	0.419348	0.583063	0.456695	0.999811	NOT
ANSTEP-UCI_GENE_00012983	-0.274317	2.76721	0.238819	0.631971	0.999811	NOT
ANSTEP-UCI_GENE_00012984	-0.350958	1.45147	0.715521	0.410614	0.999811	NOT
ANSTEP-UCI_GENE_00012985	-0.254221	1.86372	0.283581	0.60199	0.999811	NOT
ANSTEP-UCI_GENE_00012986	0.0403952	5.89691	0.0734445	0.789998	0.999811	NOT
ANSTEP-UCI_GENE_00012987	-0.00693018	5.2693	0.00231821	0.962219	0.999811	NOT
ANSTEP-UCI_GENE_00012988	0.0394991	5.14609	0.084807	0.774785	0.999811	NOT
ANSTEP-UCI_GENE_00012989	0.0291525	9.05392	0.0772639	0.78475	0.999811	NOT
ANSTEP-UCI_GENE_00012990	-0.0309804	5.70307	0.0703807	0.794314	0.999811	NOT
ANSTEP-UCI_GENE_00012991	-0.271912	2.25748	1.77621	0.202067	0.999811	NOT
ANSTEP-UCI_GENE_00012992	0.00161178	6.38633	0.000169817	0.989771	0.999811	NOT
ANSTEP-UCI_GENE_00012993	0.00292248	5.63245	0.000333498	0.985665	0.999811	NOT
ANSTEP-UCI_GENE_00012994	0.0470269	6.3878	0.222678	0.643647	0.999811	NOT
ANSTEP-UCI_GENE_00012995	0.0232107	5.34003	0.0487096	0.828234	0.999811	NOT
ANSTEP-UCI_GENE_00012997	-0.227952	1.91653	0.80886	0.382354	0.999811	NOT
ANSTEP-UCI_GENE_00012999	0.305557	2.27008	1.07171	0.316599	0.999811	NOT
ANSTEP-UCI_GENE_00013000	0.18667	5.11458	0.682706	0.421318	0.999811	NOT
ANSTEP-UCI_GENE_00013001	0.137681	6.68147	1.82923	0.195813	0.999811	NOT
ANSTEP-UCI_GENE_00013002	0.00340352	1.56807	0.000203631	0.988798	0.999811	NOT
ANSTEP-UCI_GENE_00013003	-0.0101845	9.0932	0.00734825	0.932796	0.999811	NOT
ANSTEP-UCI_GENE_00013004	-0.172396	7.71484	3.72469	0.0723107	0.999811	NOT
ANSTEP-UCI_GENE_00013005	0.0183674	8.42045	0.013544	0.908862	0.999811	NOT
ANSTEP-UCI_GENE_00013006	-0.0758202	4.81575	0.29865	0.592588	0.999811	NOT
ANSTEP-UCI_GENE_00013007	0.0380833	4.40667	0.0729773	0.790649	0.999811	NOT
ANSTEP-UCI_GENE_00013008	-0.12948	3.38638	0.487351	0.495555	0.999811	NOT
ANSTEP-UCI_GENE_00013009	-0.241891	3.55168	2.72641	0.119013	0.999811	NOT
ANSTEP-UCI_GENE_00013010	-0.217357	4.95352	2.94736	0.106129	0.999811	NOT
ANSTEP-UCI_GENE_00013011	0.091228	6.07445	0.626316	0.440771	0.999811	NOT
ANSTEP-UCI_GENE_00013012	-0.638728	8.23401	3.63999	0.0752983	0.999811	NOT
ANSTEP-UCI_GENE_00013014	-0.116104	2.4395	0.249768	0.624328	0.999811	NOT
ANSTEP-UCI_GENE_00013015	-0.0908688	4.3659	0.338183	0.569324	0.999811	NOT
ANSTEP-UCI_GENE_00013016	-0.212922	5.27873	0.650254	0.432342	0.999811	NOT
ANSTEP-UCI_GENE_00013017	0.0260831	6.18842	0.0681918	0.79746	0.999811	NOT
ANSTEP-UCI_GENE_00013018	0.0791618	6.87606	1.03304	0.325204	0.999811	NOT
ANSTEP-UCI_GENE_00013019	-0.158005	5.47468	1.91513	0.186194	0.999811	NOT
ANSTEP-UCI_GENE_00013020	-0.024483	7.49304	0.0713055	0.793001	0.999811	NOT
ANSTEP-UCI_GENE_00013021	0.0807089	2.4925	0.0499899	0.82603	0.999811	NOT
ANSTEP-UCI_GENE_00013022	0.865249	0.586805	4.50713	0.0504078	0.999811	NOT
ANSTEP-UCI_GENE_00013023	0.0401928	0.140264	0.00159627	0.968645	0.999811	NOT
ANSTEP-UCI_GENE_00013024	0.438083	2.17571	1.07074	0.316811	0.999811	NOT
ANSTEP-UCI_GENE_00013025	0.46077	2.07733	0.393234	0.539823	0.999811	NOT
ANSTEP-UCI_GENE_00013026	0.00999437	8.07561	0.0135096	0.908977	0.999811	NOT
ANSTEP-UCI_GENE_00013027	-0.0549442	6.54511	0.0578328	0.813138	0.999811	NOT
ANSTEP-UCI_GENE_00013028	0.0728927	6.72668	0.118221	0.735638	0.999811	NOT
ANSTEP-UCI_GENE_00013029	-0.0996676	6.42231	0.897412	0.358157	0.999811	NOT
ANSTEP-UCI_GENE_00013030	-0.0509281	6.46512	0.0188355	0.892624	0.999811	NOT
ANSTEP-UCI_GENE_00013031	0.164113	5.92869	0.203215	0.658442	0.999811	NOT
ANSTEP-UCI_GENE_00013032	-0.0501289	4.99897	0.0695563	0.795493	0.999811	NOT
ANSTEP-UCI_GENE_00013033	0.123739	4.72593	0.713938	0.41112	0.999811	NOT
ANSTEP-UCI_GENE_00013034	-0.183174	5.70308	1.56753	0.229314	0.999811	NOT
ANSTEP-UCI_GENE_00013035	0.0636945	7.39909	0.215131	0.649286	0.999811	NOT
ANSTEP-UCI_GENE_00013036	0.139653	4.66587	1.08195	0.314374	0.999811	NOT
ANSTEP-UCI_GENE_00013037	-0.132229	7.73223	0.39799	0.537412	0.999811	NOT
ANSTEP-UCI_GENE_00013038	0.0804542	7.82661	0.716655	0.410251	0.999811	NOT
ANSTEP-UCI_GENE_00013039	0.087851	2.79766	0.123222	0.730338	0.999811	NOT
ANSTEP-UCI_GENE_00013040	0.339691	1.78636	2.25731	0.153283	0.999811	NOT
ANSTEP-UCI_GENE_00013041	-0.00182086	5.14068	0.000347263	0.985372	0.999811	NOT
ANSTEP-UCI_GENE_00013042	-0.672662	3.70741	8.91599	0.00905073	0.714291	NOT
ANSTEP-UCI_GENE_00013043	-0.755984	3.45733	10.9855	0.00459563	0.529868	NOT
ANSTEP-UCI_GENE_00013044	-0.657112	4.33586	9.40856	0.00765645	0.671456	NOT
ANSTEP-UCI_GENE_00013045	-0.674578	3.93017	6.20935	0.0246	0.999811	NOT
ANSTEP-UCI_GENE_00013046	-0.762301	3.76884	11.0669	0.00448044	0.523808	NOT
ANSTEP-UCI_GENE_00013047	-0.439979	5.69027	2.16651	0.161257	0.999811	NOT
ANSTEP-UCI_GENE_00013048	-0.356309	0.504161	0.512652	0.484747	0.999811	NOT
ANSTEP-UCI_GENE_00013049	-0.631631	0.945785	1.59165	0.225932	0.999811	NOT
ANSTEP-UCI_GENE_00013050	-0.10488	1.91161	0.0649289	0.802252	0.999811	NOT
ANSTEP-UCI_GENE_00013051	-0.261305	1.60914	0.299325	0.592174	0.999811	NOT
ANSTEP-UCI_GENE_00013052	-0.333364	1.10861	0.296324	0.594019	0.999811	NOT
ANSTEP-UCI_GENE_00013053	-0.104234	8.1787	0.369194	0.552331	0.999811	NOT
ANSTEP-UCI_GENE_00013054	-0.0409635	5.91379	0.145061	0.708522	0.999811	NOT
ANSTEP-UCI_GENE_00013055	-0.177332	7.0584	0.95037	0.344743	0.999811	NOT
ANSTEP-UCI_GENE_00013056	-0.1336	6.34842	1.30415	0.270963	0.999811	NOT
ANSTEP-UCI_GENE_00013057	0.014112	3.04629	0.00309119	0.956379	0.999811	NOT
ANSTEP-UCI_GENE_00013058	0.0364654	5.68369	0.0921624	0.765523	0.999811	NOT
ANSTEP-UCI_GENE_00013059	0.245502	5.40504	0.871934	0.364882	0.999811	NOT
ANSTEP-UCI_GENE_00013060	-0.162169	2.53124	0.423573	0.524786	0.999811	NOT
ANSTEP-UCI_GENE_00013061	0.0137325	5.64452	0.0235877	0.87994	0.999811	NOT
ANSTEP-UCI_GENE_00013062	0.199218	2.35471	0.870879	0.365164	0.999811	NOT
ANSTEP-UCI_GENE_00013063	0.268668	2.72903	0.735253	0.404379	0.999811	NOT
ANSTEP-UCI_GENE_00013066	-0.0419916	0.0788075	0.00537679	0.942493	0.999811	NOT
ANSTEP-UCI_GENE_00013067	0.0544292	6.54464	0.248349	0.625307	0.999811	NOT
ANSTEP-UCI_GENE_00013068	-0.0896135	3.99918	0.125952	0.727497	0.999811	NOT
ANSTEP-UCI_GENE_00013069	-0.200353	4.07763	0.345555	0.565191	0.999811	NOT
ANSTEP-UCI_GENE_00013070	-0.0418022	3.35032	0.0728827	0.790782	0.999811	NOT
ANSTEP-UCI_GENE_00013071	-0.00974596	4.22916	0.00746205	0.932279	0.999811	NOT
ANSTEP-UCI_GENE_00013072	-0.116272	1.0568	0.126557	0.726872	0.999811	NOT
ANSTEP-UCI_GENE_00013074	-0.787277	-0.175241	1.90633	0.187152	0.999811	NOT
ANSTEP-UCI_GENE_00013075	0.0195563	7.44436	0.0626421	0.805688	0.999811	NOT
ANSTEP-UCI_GENE_00013076	-0.215585	6.47127	2.22863	0.155748	0.999811	NOT
ANSTEP-UCI_GENE_00013077	0.61896	0.459489	2.54497	0.131031	0.999811	NOT
ANSTEP-UCI_GENE_00013078	0.287329	1.57268	0.591159	0.453643	0.999811	NOT
ANSTEP-UCI_GENE_00013079	0.20241	6.47457	1.59904	0.224908	0.999811	NOT
ANSTEP-UCI_GENE_00013080	-0.400737	3.29783	3.86912	0.067533	0.999811	NOT
ANSTEP-UCI_GENE_00013081	-0.318785	-0.506832	0.709344	0.472624	0.999811	NOT
ANSTEP-UCI_GENE_00013084	-0.706606	1.14138	2.0408	0.173167	0.999811	NOT
ANSTEP-UCI_GENE_00013086	-0.31008	-0.260224	0.394136	0.539364	0.999811	NOT
ANSTEP-UCI_GENE_00013087	-0.253761	3.987	0.563031	0.464392	0.999811	NOT
ANSTEP-UCI_GENE_00013090	0.0780569	1.9789	0.0532648	0.820525	0.999811	NOT
ANSTEP-UCI_GENE_00013091	0.398727	0.925863	0.538672	0.474049	0.999811	NOT
ANSTEP-UCI_GENE_00013092	-0.0831156	2.70286	0.0626666	0.80565	0.999811	NOT
ANSTEP-UCI_GENE_00013093	-0.170163	3.66644	0.242079	0.629673	0.999811	NOT
ANSTEP-UCI_GENE_00013094	-0.23805	3.44288	0.321191	0.579088	0.999811	NOT
ANSTEP-UCI_GENE_00013095	0.110489	6.31693	0.130534	0.722805	0.999811	NOT
ANSTEP-UCI_GENE_00013096	0.0388079	8.08066	0.0184615	0.893688	0.999811	NOT
ANSTEP-UCI_GENE_00013097	-0.05031	6.11918	0.0969233	0.759743	0.999811	NOT
ANSTEP-UCI_GENE_00013098	0.00204536	0.181145	3.41166e-05	0.995415	0.999811	NOT
ANSTEP-UCI_GENE_00013099	0.215862	-0.677123	0.134073	0.719245	0.999811	NOT
ANSTEP-UCI_GENE_00013100	-0.0556231	0.417341	0.0198532	0.889781	0.999811	NOT
ANSTEP-UCI_GENE_00013101	-0.180482	0.0822043	0.236148	0.633868	0.999811	NOT
ANSTEP-UCI_GENE_00013102	-0.10111	1.55616	0.0693404	0.795803	0.999811	NOT
ANSTEP-UCI_GENE_00013104	-0.60779	3.36874	2.06262	0.171023	0.999811	NOT
ANSTEP-UCI_GENE_00013105	0.390983	2.56078	2.24828	0.154054	0.999811	NOT
ANSTEP-UCI_GENE_00013106	0.249959	4.47881	1.9962	0.177655	0.999811	NOT
ANSTEP-UCI_GENE_00013107	0.141633	6.75472	0.463957	0.50593	0.999811	NOT
ANSTEP-UCI_GENE_00013108	-0.179159	3.05288	0.450184	0.512221	0.999811	NOT
ANSTEP-UCI_GENE_00013109	0.0402499	7.14989	0.0174809	0.896532	0.999811	NOT
ANSTEP-UCI_GENE_00013110	-0.0247707	4.95818	0.00810979	0.929409	0.999811	NOT
ANSTEP-UCI_GENE_00013111	-0.0947205	6.18077	0.316556	0.581812	0.999811	NOT
ANSTEP-UCI_GENE_00013113	0.025693	5.67091	0.0249889	0.876456	0.999811	NOT
ANSTEP-UCI_GENE_00013114	0.0562089	6.54874	0.224645	0.642197	0.999811	NOT
ANSTEP-UCI_GENE_00013115	0.0774842	5.82102	0.0364176	0.851158	0.999811	NOT
ANSTEP-UCI_GENE_00013116	0.0783853	7.13157	0.441755	0.516141	0.999811	NOT
ANSTEP-UCI_GENE_00013117	-0.0411207	3.62025	0.00716994	0.933614	0.999811	NOT
ANSTEP-UCI_GENE_00013118	-0.153496	5.0072	2.10904	0.166571	0.999811	NOT
ANSTEP-UCI_GENE_00013119	0.371059	1.93173	0.964525	0.341281	0.999811	NOT
ANSTEP-UCI_GENE_00013120	0.740396	4.55149	3.00227	0.103192	0.999811	NOT
ANSTEP-UCI_GENE_00013121	-0.0839559	7.60731	1.06152	0.318836	0.999811	NOT
ANSTEP-UCI_GENE_00013124	0.0262824	7.37295	0.0516339	0.823244	0.999811	NOT
ANSTEP-UCI_GENE_00013125	0.0804423	5.1169	0.505196	0.487889	0.999811	NOT
ANSTEP-UCI_GENE_00013126	0.0264299	4.33714	0.0177784	0.895661	0.999811	NOT
ANSTEP-UCI_GENE_00013127	-0.0158503	4.5073	0.0173884	0.896804	0.999811	NOT
ANSTEP-UCI_GENE_00013128	0.63928	1.41819	1.40931	0.253223	0.999811	NOT
ANSTEP-UCI_GENE_00013129	0.215587	10.3777	1.51695	0.236623	0.999811	NOT
ANSTEP-UCI_GENE_00013130	-0.0967249	2.91117	0.0385816	0.846858	0.999811	NOT
ANSTEP-UCI_GENE_00013131	0.0551316	4.31444	0.144862	0.708711	0.999811	NOT
ANSTEP-UCI_GENE_00013132	-0.0282238	6.5003	0.00812433	0.929346	0.999811	NOT
ANSTEP-UCI_GENE_00013134	0.268316	1.70807	1.39548	0.255466	0.999811	NOT
ANSTEP-UCI_GENE_00013135	0.131472	7.30197	1.0645	0.318179	0.999811	NOT
ANSTEP-UCI_GENE_00013136	0.134474	4.87061	0.352626	0.561283	0.999811	NOT
ANSTEP-UCI_GENE_00013137	0.0564563	2.60242	0.0516477	0.82322	0.999811	NOT
ANSTEP-UCI_GENE_00013138	0.0266845	6.74375	0.0165972	0.899166	0.999811	NOT
ANSTEP-UCI_GENE_00013139	0.333885	4.8226	1.44304	0.247862	0.999811	NOT
ANSTEP-UCI_GENE_00013140	0.0587279	5.61267	0.055687	0.816568	0.999811	NOT
ANSTEP-UCI_GENE_00013141	0.218501	6.28818	2.36359	0.144558	0.999811	NOT
ANSTEP-UCI_GENE_00013142	0.275377	4.96179	5.19789	0.0372999	0.999811	NOT
ANSTEP-UCI_GENE_00013143	-0.073412	7.07101	0.251186	0.623354	0.999811	NOT
ANSTEP-UCI_GENE_00013144	0.160048	6.34526	1.05059	0.321258	0.999811	NOT
ANSTEP-UCI_GENE_00013145	-0.0805721	5.85083	0.58918	0.454386	0.999811	NOT
ANSTEP-UCI_GENE_00013146	0.0782868	2.24527	0.113011	0.741295	0.999811	NOT
ANSTEP-UCI_GENE_00013147	0.0939496	5.13778	0.513542	0.484374	0.999811	NOT
ANSTEP-UCI_GENE_00013148	0.0251459	5.86214	0.0502214	0.825635	0.999811	NOT
ANSTEP-UCI_GENE_00013149	-0.151142	4.3856	0.323187	0.577924	0.999811	NOT
ANSTEP-UCI_GENE_00013150	0.30334	5.13532	4.51155	0.0503083	0.999811	NOT
ANSTEP-UCI_GENE_00013151	-0.0243961	4.5842	0.025252	0.875813	0.999811	NOT
ANSTEP-UCI_GENE_00013152	0.153377	5.90613	1.19224	0.291725	0.999811	NOT
ANSTEP-UCI_GENE_00013153	-0.0777568	3.46108	0.121059	0.732616	0.999811	NOT
ANSTEP-UCI_GENE_00013154	0.102578	4.33892	0.497384	0.491219	0.999811	NOT
ANSTEP-UCI_GENE_00013155	0.187615	4.61522	1.65166	0.217793	0.999811	NOT
ANSTEP-UCI_GENE_00013156	0.135963	4.02165	1.13651	0.302878	0.999811	NOT
ANSTEP-UCI_GENE_00013157	0.0048729	5.64052	0.00194278	0.965411	0.999811	NOT
ANSTEP-UCI_GENE_00013158	-0.0113952	7.90427	0.00922381	0.924731	0.999811	NOT
ANSTEP-UCI_GENE_00013159	0.0384874	5.79321	0.0547805	0.818038	0.999811	NOT
ANSTEP-UCI_GENE_00013160	-0.0835782	7.07139	0.910438	0.354788	0.999811	NOT
ANSTEP-UCI_GENE_00013161	0.114382	6.32849	0.271638	0.609675	0.999811	NOT
ANSTEP-UCI_GENE_00013162	0.0105758	6.76656	0.00206245	0.964363	0.999811	NOT
ANSTEP-UCI_GENE_00013163	0.100668	4.18708	0.206483	0.6559	0.999811	NOT
ANSTEP-UCI_GENE_00013164	0.0139596	4.86793	0.00286285	0.958019	0.999811	NOT
ANSTEP-UCI_GENE_00013165	-0.0362818	4.76344	0.0200031	0.889368	0.999811	NOT
ANSTEP-UCI_GENE_00013166	0.108371	10.0602	1.03746	0.324204	0.999811	NOT
ANSTEP-UCI_GENE_00013167	-0.0367172	6.4004	0.0444741	0.835749	0.999811	NOT
ANSTEP-UCI_GENE_00013168	-0.0126378	2.45365	0.00207139	0.964286	0.999811	NOT
ANSTEP-UCI_GENE_00013169	0.00128763	2.0873	1.91045e-05	0.996569	0.999811	NOT
ANSTEP-UCI_GENE_00013170	-0.0123149	6.33913	0.0184226	0.893799	0.999811	NOT
ANSTEP-UCI_GENE_00013171	-0.0297091	5.12355	0.06879	0.796595	0.999811	NOT
ANSTEP-UCI_GENE_00013172	0.012165	6.00415	0.0150405	0.903984	0.999811	NOT
ANSTEP-UCI_GENE_00013173	0.0938194	6.83834	0.279069	0.604868	0.999811	NOT
ANSTEP-UCI_GENE_00013174	-0.0351714	6.35668	0.22256	0.643734	0.999811	NOT
ANSTEP-UCI_GENE_00013175	-0.0820182	5.79077	0.405131	0.533831	0.999811	NOT
ANSTEP-UCI_GENE_00013176	0.148469	2.00834	0.21029	0.652968	0.999811	NOT
ANSTEP-UCI_GENE_00013177	0.0681125	6.16306	0.079616	0.781589	0.999811	NOT
ANSTEP-UCI_GENE_00013178	-0.0159573	4.32339	0.0189502	0.8923	0.999811	NOT
ANSTEP-UCI_GENE_00013179	-0.0950966	3.63216	0.107735	0.747174	0.999811	NOT
ANSTEP-UCI_GENE_00013181	-0.0257553	5.23284	0.0486014	0.828421	0.999811	NOT
ANSTEP-UCI_GENE_00013182	0.0814126	6.45241	0.28632	0.600258	0.999811	NOT
ANSTEP-UCI_GENE_00013183	0.0035484	7.33445	0.00117664	0.973078	0.999811	NOT
ANSTEP-UCI_GENE_00013184	0.056248	6.87005	0.0744144	0.788651	0.999811	NOT
ANSTEP-UCI_GENE_00013185	0.0542972	5.61313	0.132754	0.720565	0.999811	NOT
ANSTEP-UCI_GENE_00013186	-0.128044	0.788052	0.0279571	0.869393	0.999811	NOT
ANSTEP-UCI_GENE_00013190	0.0349824	6.18196	0.120337	0.733381	0.999811	NOT
ANSTEP-UCI_GENE_00013191	0.0198339	7.74936	0.0333457	0.857496	0.999811	NOT
ANSTEP-UCI_GENE_00013192	-0.0313032	6.48406	0.161784	0.693066	0.999811	NOT
ANSTEP-UCI_GENE_00013193	0.0202828	4.90654	0.0180456	0.894885	0.999811	NOT
ANSTEP-UCI_GENE_00013196	0.26667	3.08434	0.8051	0.383434	0.999811	NOT
ANSTEP-UCI_GENE_00013197	0.0308625	5.42871	0.052832	0.821242	0.999811	NOT
ANSTEP-UCI_GENE_00013198	-0.0363259	5.56449	0.172996	0.683221	0.999811	NOT
ANSTEP-UCI_GENE_00013199	0.131129	5.2449	0.304065	0.589285	0.999811	NOT
ANSTEP-UCI_GENE_00013200	0.114296	7.46442	0.898736	0.357812	0.999811	NOT
ANSTEP-UCI_GENE_00013201	0.0459326	7.86652	0.182988	0.674761	0.999811	NOT
ANSTEP-UCI_GENE_00013202	0.12817	5.6763	0.473771	0.501531	0.999811	NOT
ANSTEP-UCI_GENE_00013203	-0.168	5.55743	0.360905	0.556774	0.999811	NOT
ANSTEP-UCI_GENE_00013204	0.094692	6.434	0.500862	0.489732	0.999811	NOT
ANSTEP-UCI_GENE_00013205	-0.0780946	6.19269	0.547172	0.470641	0.999811	NOT
ANSTEP-UCI_GENE_00013206	-0.208679	4.5454	0.595092	0.452173	0.999811	NOT
ANSTEP-UCI_GENE_00013207	-1.81606	4.7711	19.3579	0.000491282	0.159544	NEGATIVE
ANSTEP-UCI_GENE_00013208	-0.00946233	8.30334	0.0110004	0.917827	0.999811	NOT
ANSTEP-UCI_GENE_00013209	-0.0417124	5.64413	0.0693884	0.795734	0.999811	NOT
ANSTEP-UCI_GENE_00013213	-0.561098	-0.363509	0.742806	0.402031	0.999811	NOT
ANSTEP-UCI_GENE_00013214	0.0649335	9.12558	0.072326	0.791562	0.999811	NOT
ANSTEP-UCI_GENE_00013215	-0.00229828	7.85032	0.000228948	0.988123	0.999811	NOT
ANSTEP-UCI_GENE_00013216	0.275292	6.37239	0.631859	0.438796	0.999811	NOT
ANSTEP-UCI_GENE_00013217	-0.0154499	3.54873	0.00208232	0.964192	0.999811	NOT
ANSTEP-UCI_GENE_00013218	0.0915695	5.86943	0.568417	0.462301	0.999811	NOT
ANSTEP-UCI_GENE_00013219	-0.0463498	6.12667	0.177139	0.679678	0.999811	NOT
ANSTEP-UCI_GENE_00013220	-0.00434016	7.73743	0.000826428	0.977436	0.999811	NOT
ANSTEP-UCI_GENE_00013221	-0.0332833	6.56815	0.0770754	0.785006	0.999811	NOT
ANSTEP-UCI_GENE_00013222	-0.06493	6.39682	0.247374	0.625981	0.999811	NOT
ANSTEP-UCI_GENE_00013223	0.0136131	5.84141	0.00848182	0.927813	0.999811	NOT
ANSTEP-UCI_GENE_00013224	-0.472995	7.23506	1.19184	0.291803	0.999811	NOT
ANSTEP-UCI_GENE_00013225	-0.0821973	5.73072	0.434184	0.519709	0.999811	NOT
ANSTEP-UCI_GENE_00013226	0.127473	6.08846	0.873628	0.364429	0.999811	NOT
ANSTEP-UCI_GENE_00013227	0.0450177	1.80855	0.0263634	0.873135	0.999811	NOT
ANSTEP-UCI_GENE_00013228	-0.846409	3.39279	1.81263	0.197744	0.999811	NOT
ANSTEP-UCI_GENE_00013229	-0.0714686	-0.993274	0.0189212	0.892381	0.999811	NOT
ANSTEP-UCI_GENE_00013232	0.0697776	7.19378	0.10355	0.751952	0.999811	NOT
ANSTEP-UCI_GENE_00013236	-0.0508369	0.471099	0.0151136	0.903752	0.999811	NOT
ANSTEP-UCI_GENE_00013237	0.0723032	1.67801	0.0475927	0.830181	0.999811	NOT
ANSTEP-UCI_GENE_00013238	0.0063092	6.43083	0.000127772	0.991127	0.999811	NOT
ANSTEP-UCI_GENE_00013239	0.0531534	6.11561	0.0244849	0.877698	0.999811	NOT
ANSTEP-UCI_GENE_00013240	-0.792865	1.98275	4.32124	0.0548083	0.999811	NOT
ANSTEP-UCI_GENE_00013241	-0.262557	1.17933	0.443922	0.515128	0.999811	NOT
ANSTEP-UCI_GENE_00013242	-0.553865	0.784695	2.147	0.163037	0.999811	NOT
ANSTEP-UCI_GENE_00013243	-0.377577	0.755371	0.942955	0.346577	0.999811	NOT
ANSTEP-UCI_GENE_00013244	-0.229876	2.02046	0.504297	0.48827	0.999811	NOT
ANSTEP-UCI_GENE_00013245	-0.188838	2.61695	0.33199	0.572844	0.999811	NOT
ANSTEP-UCI_GENE_00013247	-0.0992978	-0.20304	0.0372494	0.849489	0.999811	NOT
ANSTEP-UCI_GENE_00013248	0.491517	7.44588	3.27528	0.089958	0.999811	NOT
ANSTEP-UCI_GENE_00013249	-0.199733	4.06765	0.452899	0.51097	0.999811	NOT
ANSTEP-UCI_GENE_00013250	0.105575	5.28972	0.136218	0.717113	0.999811	NOT
ANSTEP-UCI_GENE_00013251	0.060628	6.81683	0.216724	0.648086	0.999811	NOT
ANSTEP-UCI_GENE_00013252	0.173733	3.2072	0.402706	0.535042	0.999811	NOT
ANSTEP-UCI_GENE_00013253	-0.153051	2.38048	0.483364	0.497296	0.999811	NOT
ANSTEP-UCI_GENE_00013254	0.0658153	3.43354	0.0633802	0.804571	0.999811	NOT
ANSTEP-UCI_GENE_00013255	0.172188	2.59947	0.400792	0.536002	0.999811	NOT
ANSTEP-UCI_GENE_00013256	-0.165359	-0.00636409	0.12006	0.733675	0.999811	NOT
ANSTEP-UCI_GENE_00013259	0.0850472	2.72434	0.0742321	0.788904	0.999811	NOT
ANSTEP-UCI_GENE_00013260	0.481937	1.36908	0.645928	0.433846	0.999811	NOT
ANSTEP-UCI_GENE_00013261	-0.223752	0.900174	0.206934	0.65555	0.999811	NOT
ANSTEP-UCI_GENE_00013262	0.0930858	5.58081	0.187894	0.670707	0.999811	NOT
ANSTEP-UCI_GENE_00013263	-0.0141776	0.48709	0.00131102	0.971583	0.999811	NOT
ANSTEP-UCI_GENE_00013264	-0.878427	0.533111	5.16886	0.0377639	0.999811	NOT
ANSTEP-UCI_GENE_00013265	-0.570219	0.346693	1.3215	0.267925	0.999811	NOT
ANSTEP-UCI_GENE_00013266	-0.954077	-0.0847034	4.85492	0.043235	0.999811	NOT
ANSTEP-UCI_GENE_00013267	0.0504405	1.47841	0.0236691	0.879735	0.999811	NOT
ANSTEP-UCI_GENE_00013268	0.289926	0.702808	1.07438	0.316017	0.999811	NOT
ANSTEP-UCI_GENE_00013269	0.244357	6.91315	3.22305	0.0923251	0.999811	NOT
ANSTEP-UCI_GENE_00013270	0.113683	9.01025	1.36139	0.26111	0.999811	NOT
ANSTEP-UCI_GENE_00013271	-0.122463	2.04317	0.10715	0.747835	0.999811	NOT
ANSTEP-UCI_GENE_00013272	-0.0111013	4.60986	0.00198803	0.965011	0.999811	NOT
ANSTEP-UCI_GENE_00013273	-0.118445	6.22761	1.30703	0.270456	0.999811	NOT
ANSTEP-UCI_GENE_00013274	0.0894324	8.03564	0.132821	0.720498	0.999811	NOT
ANSTEP-UCI_GENE_00013275	1.07408	5.70505	2.43008	0.139409	0.999811	NOT
ANSTEP-UCI_GENE_00013276	0.0632866	5.86495	0.302536	0.590214	0.999811	NOT
ANSTEP-UCI_GENE_00013277	-0.24144	6.64882	1.18418	0.293304	0.999811	NOT
ANSTEP-UCI_GENE_00013278	-0.016604	4.36593	0.00644358	0.937059	0.999811	NOT
ANSTEP-UCI_GENE_00013279	-0.50731	4.0423	8.92086	0.00903559	0.714291	NOT
ANSTEP-UCI_GENE_00013280	-0.0273214	6.66104	0.0495637	0.82676	0.999811	NOT
ANSTEP-UCI_GENE_00013281	0.14325	-0.0613941	0.158837	0.726694	0.999811	NOT
ANSTEP-UCI_GENE_00013282	0.122062	3.85084	0.803663	0.383848	0.999811	NOT
ANSTEP-UCI_GENE_00013283	0.0623073	6.16677	0.313059	0.583884	0.999811	NOT
ANSTEP-UCI_GENE_00013284	0.0947489	6.1792	0.824449	0.377921	0.999811	NOT
ANSTEP-UCI_GENE_00013285	0.000131365	5.213	7.90849e-07	0.999302	0.999811	NOT
ANSTEP-UCI_GENE_00013286	-0.0517368	5.23674	0.0954192	0.761552	0.999811	NOT
ANSTEP-UCI_GENE_00013287	0.0783888	7.74393	0.409914	0.531457	0.999811	NOT
ANSTEP-UCI_GENE_00013288	0.0343753	4.62453	0.0184054	0.893849	0.999811	NOT
ANSTEP-UCI_GENE_00013290	-0.018913	2.43859	0.00819907	0.929023	0.999811	NOT
ANSTEP-UCI_GENE_00013291	-0.00451474	4.1464	0.000829201	0.977399	0.999811	NOT
ANSTEP-UCI_GENE_00013292	0.0286904	7.17646	0.0611018	0.80804	0.999811	NOT
ANSTEP-UCI_GENE_00013293	0.0203432	1.52853	0.00712251	0.933834	0.999811	NOT
ANSTEP-UCI_GENE_00013294	0.155301	8.83379	0.754787	0.398349	0.999811	NOT
ANSTEP-UCI_GENE_00013295	0.251989	6.40616	1.16119	0.297867	0.999811	NOT
ANSTEP-UCI_GENE_00013296	-0.00403955	7.97562	0.000587316	0.980978	0.999811	NOT
ANSTEP-UCI_GENE_00013297	-0.0556894	5.98484	0.251622	0.623055	0.999811	NOT
ANSTEP-UCI_GENE_00013298	0.368179	3.81754	2.64344	0.124335	0.999811	NOT
ANSTEP-UCI_GENE_00013300	0.0918284	-0.60526	0.0175161	0.896429	0.999811	NOT
ANSTEP-UCI_GENE_00013301	0.0384186	-0.0622754	0.0101279	0.921141	0.999811	NOT
ANSTEP-UCI_GENE_00013302	-0.111072	5.45528	1.1227	0.305731	0.999811	NOT
ANSTEP-UCI_GENE_00013303	-0.145602	4.42383	0.923564	0.35144	0.999811	NOT
ANSTEP-UCI_GENE_00013304	-0.207866	0.96504	0.387193	0.542914	0.999811	NOT
ANSTEP-UCI_GENE_00013306	-1.24493	4.01844	8.26981	0.0113427	0.779826	NEGATIVE
ANSTEP-UCI_GENE_00013307	-0.0530883	7.06704	0.142453	0.711023	0.999811	NOT
ANSTEP-UCI_GENE_00013308	0.0803514	7.85541	0.284055	0.601689	0.999811	NOT
ANSTEP-UCI_GENE_00013309	0.172867	4.8517	1.68156	0.213878	0.999811	NOT
ANSTEP-UCI_GENE_00013310	0.036713	4.89822	0.125221	0.728255	0.999811	NOT
ANSTEP-UCI_GENE_00013311	0.191894	10.5504	1.86577	0.191647	0.999811	NOT
ANSTEP-UCI_GENE_00013312	0.214485	10.1907	1.84286	0.194246	0.999811	NOT
ANSTEP-UCI_GENE_00013313	0.0597845	7.33545	0.370031	0.551885	0.999811	NOT
ANSTEP-UCI_GENE_00013314	-0.0564385	6.46186	0.139855	0.713542	0.999811	NOT
ANSTEP-UCI_GENE_00013315	-0.0733466	5.84294	0.418684	0.527156	0.999811	NOT
ANSTEP-UCI_GENE_00013316	-0.681327	1.28258	1.69249	0.212469	0.999811	NOT
ANSTEP-UCI_GENE_00013317	-0.17314	-0.390981	0.184924	0.673153	0.999811	NOT
ANSTEP-UCI_GENE_00013318	-0.317168	4.82594	2.39189	0.142338	0.999811	NOT
ANSTEP-UCI_GENE_00013319	0.179921	6.68824	2.99063	0.103806	0.999811	NOT
ANSTEP-UCI_GENE_00013320	0.105398	1.81132	0.237978	0.632567	0.999811	NOT
ANSTEP-UCI_GENE_00013321	0.00834441	4.91408	0.00356199	0.953179	0.999811	NOT
ANSTEP-UCI_GENE_00013322	-0.00824962	6.96776	0.00727245	0.933143	0.999811	NOT
ANSTEP-UCI_GENE_00013323	0.141857	7.7252	1.06201	0.318727	0.999811	NOT
ANSTEP-UCI_GENE_00013324	-0.038158	2.47288	0.0235571	0.880017	0.999811	NOT
ANSTEP-UCI_GENE_00013325	0.0311778	4.09911	0.0415822	0.841098	0.999811	NOT
ANSTEP-UCI_GENE_00013326	-0.00356469	5.12489	0.000607018	0.980661	0.999811	NOT
ANSTEP-UCI_GENE_00013327	0.0341515	7.85252	0.0634649	0.804444	0.999811	NOT
ANSTEP-UCI_GENE_00013328	0.0406527	4.55168	0.0894306	0.768914	0.999811	NOT
ANSTEP-UCI_GENE_00013329	-0.120024	5.29212	1.05727	0.319773	0.999811	NOT
ANSTEP-UCI_GENE_00013331	0.234991	7.31303	1.87134	0.191021	0.999811	NOT
ANSTEP-UCI_GENE_00013332	0.00452865	5.31904	0.000300953	0.986383	0.999811	NOT
ANSTEP-UCI_GENE_00013333	-0.0194107	5.59814	0.0293624	0.866184	0.999811	NOT
ANSTEP-UCI_GENE_00013334	0.0412844	6.78743	0.078475	0.783116	0.999811	NOT
ANSTEP-UCI_GENE_00013335	0.397109	0.337392	0.846305	0.371835	0.999811	NOT
ANSTEP-UCI_GENE_00013336	-0.0291163	0.522219	0.00391057	0.950944	0.999811	NOT
ANSTEP-UCI_GENE_00013337	0.221559	0.147301	0.201054	0.660138	0.999811	NOT
ANSTEP-UCI_GENE_00013338	0.333392	0.0956644	0.719425	0.409368	0.999811	NOT
ANSTEP-UCI_GENE_00013339	-0.120391	2.14152	0.215091	0.649317	0.999811	NOT
ANSTEP-UCI_GENE_00013340	1.77092	0.382413	17.2616	0.000809667	0.195394	POSITIVE
ANSTEP-UCI_GENE_00013342	-0.0970031	-0.0283814	0.0482866	0.828968	0.999811	NOT
ANSTEP-UCI_GENE_00013343	0.0905764	6.61689	0.121895	0.731733	0.999811	NOT
ANSTEP-UCI_GENE_00013344	0.0302186	6.86749	0.00816484	0.92917	0.999811	NOT
ANSTEP-UCI_GENE_00013345	0.0788564	5.4947	0.0946971	0.762426	0.999811	NOT
ANSTEP-UCI_GENE_00013346	0.400587	8.56998	3.35619	0.0864322	0.999811	NOT
ANSTEP-UCI_GENE_00013347	0.217381	8.81291	0.128158	0.725226	0.999811	NOT
ANSTEP-UCI_GENE_00013348	0.145446	9.26955	0.434351	0.519629	0.999811	NOT
ANSTEP-UCI_GENE_00013349	0.0475792	3.10017	0.048546	0.828517	0.999811	NOT
ANSTEP-UCI_GENE_00013355	-0.534794	0.340587	1.54688	0.232262	0.999811	NOT
ANSTEP-UCI_GENE_00013357	0.0444904	4.28903	0.0439294	0.836742	0.999811	NOT
ANSTEP-UCI_GENE_00013358	0.249456	6.97505	2.11317	0.166182	0.999811	NOT
ANSTEP-UCI_GENE_00013359	0.229132	5.52106	1.42434	0.250815	0.999811	NOT
ANSTEP-UCI_GENE_00013360	0.0273599	6.97746	0.116625	0.737356	0.999811	NOT
ANSTEP-UCI_GENE_00013361	-0.332376	2.5996	2.47608	0.135978	0.999811	NOT
ANSTEP-UCI_GENE_00013362	0.10853	1.71112	0.10465	0.750686	0.999811	NOT
ANSTEP-UCI_GENE_00013363	-0.193619	4.60752	1.10093	0.310307	0.999811	NOT
ANSTEP-UCI_GENE_00013364	0.103018	5.8509	0.0367622	0.850464	0.999811	NOT
ANSTEP-UCI_GENE_00013365	0.131767	7.86914	0.272556	0.609076	0.999811	NOT
ANSTEP-UCI_GENE_00013366	-0.460271	-0.766544	1.26145	0.420698	0.999811	NOT
ANSTEP-UCI_GENE_00013367	-0.691319	-0.313074	1.05575	0.32011	0.999811	NOT
ANSTEP-UCI_GENE_00013368	0.148456	2.15683	0.13625	0.717082	0.999811	NOT
ANSTEP-UCI_GENE_00013369	0.107543	1.9627	0.0934024	0.764002	0.999811	NOT
ANSTEP-UCI_GENE_00013371	0.0338807	4.49992	0.0235566	0.880019	0.999811	NOT
ANSTEP-UCI_GENE_00013372	0.166933	3.3322	0.622073	0.442293	0.999811	NOT
ANSTEP-UCI_GENE_00013373	-0.0107068	2.86409	0.00216783	0.963464	0.999811	NOT
ANSTEP-UCI_GENE_00013374	0.0457166	5.71194	0.213402	0.650595	0.999811	NOT
ANSTEP-UCI_GENE_00013375	-0.061229	3.57506	0.108875	0.74589	0.999811	NOT
ANSTEP-UCI_GENE_00013376	-0.0933185	4.80485	0.455995	0.50955	0.999811	NOT
ANSTEP-UCI_GENE_00013377	-0.0553457	4.82488	0.107818	0.74708	0.999811	NOT
ANSTEP-UCI_GENE_00013378	-0.00541929	4.48789	0.00069004	0.979382	0.999811	NOT
ANSTEP-UCI_GENE_00013379	0.0436543	4.25677	0.0421564	0.840021	0.999811	NOT
ANSTEP-UCI_GENE_00013380	-0.0606563	4.86588	0.0928663	0.764658	0.999811	NOT
ANSTEP-UCI_GENE_00013381	0.0830313	0.461556	0.0588058	0.811605	0.999811	NOT
ANSTEP-UCI_GENE_00013382	0.014206	6.70573	0.00855473	0.927504	0.999811	NOT
ANSTEP-UCI_GENE_00013383	-0.163298	2.19609	0.648098	0.433091	0.999811	NOT
ANSTEP-UCI_GENE_00013384	-0.0228965	6.78191	0.0335291	0.85711	0.999811	NOT
ANSTEP-UCI_GENE_00013385	-0.0317883	5.48307	0.0987508	0.757566	0.999811	NOT
ANSTEP-UCI_GENE_00013386	-0.00715375	-0.0640601	0.000211003	0.988598	0.999811	NOT
ANSTEP-UCI_GENE_00013389	0.00921697	8.83256	0.0127943	0.911408	0.999811	NOT
ANSTEP-UCI_GENE_00013390	-0.104151	6.45628	0.82142	0.378777	0.999811	NOT
ANSTEP-UCI_GENE_00013391	0.0773404	2.27065	0.0475449	0.830265	0.999811	NOT
ANSTEP-UCI_GENE_00013392	-0.00124454	0.148063	9.234e-06	0.997615	0.999811	NOT
ANSTEP-UCI_GENE_00013393	-0.311949	2.58452	1.53461	0.234036	0.999811	NOT
ANSTEP-UCI_GENE_00013394	-0.045408	3.88845	0.0357674	0.852475	0.999811	NOT
ANSTEP-UCI_GENE_00013395	0.10246	2.25293	0.130622	0.722716	0.999811	NOT
ANSTEP-UCI_GENE_00013396	-0.00829254	2.2536	0.00139367	0.970702	0.999811	NOT
ANSTEP-UCI_GENE_00013397	0.131854	6.31244	0.757841	0.397419	0.999811	NOT
ANSTEP-UCI_GENE_00013398	0.125225	5.80122	0.733329	0.404981	0.999811	NOT
ANSTEP-UCI_GENE_00013399	0.213711	4.87338	4.46067	0.0514675	0.999811	NOT
ANSTEP-UCI_GENE_00013400	0.16615	5.35571	0.708517	0.412863	0.999811	NOT
ANSTEP-UCI_GENE_00013401	-0.146258	1.79465	0.243644	0.628576	0.999811	NOT
ANSTEP-UCI_GENE_00013402	0.00952789	9.47281	0.00348161	0.95371	0.999811	NOT
ANSTEP-UCI_GENE_00013403	0.184757	8.5978	0.8897	0.360173	0.999811	NOT
ANSTEP-UCI_GENE_00013404	-0.0264989	4.37591	0.0181683	0.89453	0.999811	NOT
ANSTEP-UCI_GENE_00013405	0.198327	5.53778	1.23159	0.284187	0.999811	NOT
ANSTEP-UCI_GENE_00013406	0.23086	5.72864	1.50029	0.239097	0.999811	NOT
ANSTEP-UCI_GENE_00013407	0.0191525	1.11209	0.00539869	0.942377	0.999811	NOT
ANSTEP-UCI_GENE_00013408	0.0212251	2.43187	0.0099192	0.921955	0.999811	NOT
ANSTEP-UCI_GENE_00013409	-0.398196	0.863207	1.23019	0.284451	0.999811	NOT
ANSTEP-UCI_GENE_00013410	0.0782238	3.68767	0.293626	0.595687	0.999811	NOT
ANSTEP-UCI_GENE_00013411	-0.26994	0.520984	0.32664	0.57592	0.999811	NOT
ANSTEP-UCI_GENE_00013412	0.210455	1.95918	0.404082	0.534354	0.999811	NOT
ANSTEP-UCI_GENE_00013413	0.117816	0.702278	0.0629721	0.805188	0.999811	NOT
ANSTEP-UCI_GENE_00013414	-0.165105	-0.0934858	0.154355	0.699812	0.999811	NOT
ANSTEP-UCI_GENE_00013415	-0.0528176	2.11186	0.0468972	0.831406	0.999811	NOT
ANSTEP-UCI_GENE_00013416	0.0727211	5.47264	0.407906	0.532452	0.999811	NOT
ANSTEP-UCI_GENE_00013417	0.0469993	5.37824	0.0956933	0.761221	0.999811	NOT
ANSTEP-UCI_GENE_00013418	0.148457	3.91709	0.757576	0.3975	0.999811	NOT
ANSTEP-UCI_GENE_00013419	0.0210847	8.5975	0.0638056	0.803931	0.999811	NOT
ANSTEP-UCI_GENE_00013420	0.0778045	7.42706	0.734774	0.404529	0.999811	NOT
ANSTEP-UCI_GENE_00013421	0.0397268	4.39509	0.125158	0.72832	0.999811	NOT
ANSTEP-UCI_GENE_00013422	0.0748779	3.1582	0.147808	0.705915	0.999811	NOT
ANSTEP-UCI_GENE_00013423	0.197	4.40694	0.73773	0.403607	0.999811	NOT
ANSTEP-UCI_GENE_00013424	-0.0356555	4.17341	0.0502383	0.825606	0.999811	NOT
ANSTEP-UCI_GENE_00013425	0.159429	4.40994	0.209781	0.653358	0.999811	NOT
ANSTEP-UCI_GENE_00013426	-0.0298811	3.35092	0.00483801	0.945446	0.999811	NOT
ANSTEP-UCI_GENE_00013427	-0.0682917	7.05083	0.0821635	0.778221	0.999811	NOT
ANSTEP-UCI_GENE_00013428	-0.241018	1.10629	0.504464	0.4882	0.999811	NOT
ANSTEP-UCI_GENE_00013429	0.222298	4.14896	1.77544	0.20216	0.999811	NOT
ANSTEP-UCI_GENE_00013430	0.0366623	5.97179	0.0625177	0.805876	0.999811	NOT
ANSTEP-UCI_GENE_00013431	-0.202801	4.38777	0.840946	0.373314	0.999811	NOT
ANSTEP-UCI_GENE_00013432	0.0793022	7.36821	0.531508	0.476954	0.999811	NOT
ANSTEP-UCI_GENE_00013433	-0.0149368	8.32926	0.0158407	0.901477	0.999811	NOT
ANSTEP-UCI_GENE_00013434	-0.300499	4.75505	3.11557	0.0974346	0.999811	NOT
ANSTEP-UCI_GENE_00013435	0.008385	6.18811	0.00136689	0.970984	0.999811	NOT
ANSTEP-UCI_GENE_00013437	0.0839542	8.97743	0.28595	0.600491	0.999811	NOT
ANSTEP-UCI_GENE_00013438	-0.347413	2.63216	1.21969	0.286438	0.999811	NOT
ANSTEP-UCI_GENE_00013439	-0.30356	4.28405	2.07089	0.170219	0.999811	NOT
ANSTEP-UCI_GENE_00013440	-0.321983	3.6614	2.64778	0.124049	0.999811	NOT
ANSTEP-UCI_GENE_00013441	-0.325467	4.10103	4.80092	0.0442663	0.999811	NOT
ANSTEP-UCI_GENE_00013442	-0.366202	3.76701	4.96691	0.0411836	0.999811	NOT
ANSTEP-UCI_GENE_00013443	0.0252147	6.43309	0.0339424	0.856242	0.999811	NOT
ANSTEP-UCI_GENE_00013444	-0.0309435	7.52641	0.0975504	0.758993	0.999811	NOT
ANSTEP-UCI_GENE_00013445	0.0397033	0.0611911	0.00571043	0.94074	0.999811	NOT
ANSTEP-UCI_GENE_00013446	0.0354552	1.36767	0.00471756	0.946128	0.999811	NOT
ANSTEP-UCI_GENE_00013447	-0.0945033	1.85597	0.049585	0.826724	0.999811	NOT
ANSTEP-UCI_GENE_00013448	-0.0873818	0.751083	0.0251659	0.876023	0.999811	NOT
ANSTEP-UCI_GENE_00013449	-0.0803726	1.68135	0.0344263	0.855233	0.999811	NOT
ANSTEP-UCI_GENE_00013450	-0.0266998	2.04808	0.00586708	0.939934	0.999811	NOT
ANSTEP-UCI_GENE_00013451	0.0136951	2.21054	0.00217441	0.963409	0.999811	NOT
ANSTEP-UCI_GENE_00013452	-0.324763	0.643507	0.719499	0.409345	0.999811	NOT
ANSTEP-UCI_GENE_00013453	-0.329006	6.08012	5.32406	0.0353588	0.999811	NOT
ANSTEP-UCI_GENE_00013454	0.21217	3.80828	0.636421	0.437181	0.999811	NOT
ANSTEP-UCI_GENE_00013455	-0.0899776	3.48951	0.133302	0.720016	0.999811	NOT
ANSTEP-UCI_GENE_00013456	-0.0333335	3.89448	0.0176441	0.896053	0.999811	NOT
ANSTEP-UCI_GENE_00013457	0.0487981	4.26037	0.0410688	0.842068	0.999811	NOT
ANSTEP-UCI_GENE_00013458	-0.0360932	3.12309	0.0245495	0.877538	0.999811	NOT
ANSTEP-UCI_GENE_00013459	0.0657678	7.19628	0.122859	0.73072	0.999811	NOT
ANSTEP-UCI_GENE_00013460	0.077792	8.67427	0.578409	0.458464	0.999811	NOT
ANSTEP-UCI_GENE_00013461	-0.178837	7.89745	0.203734	0.658037	0.999811	NOT
ANSTEP-UCI_GENE_00013462	-0.0869469	2.31403	0.0656295	0.801212	0.999811	NOT
ANSTEP-UCI_GENE_00013463	-0.121356	5.12705	0.340745	0.567881	0.999811	NOT
ANSTEP-UCI_GENE_00013464	-0.0128945	3.03729	0.00285709	0.958062	0.999811	NOT
ANSTEP-UCI_GENE_00013465	0.0769354	4.0879	0.101094	0.754806	0.999811	NOT
ANSTEP-UCI_GENE_00013466	0.202755	5.08824	0.468322	0.503965	0.999811	NOT
ANSTEP-UCI_GENE_00013467	0.0330682	7.58023	0.0912623	0.766634	0.999811	NOT
ANSTEP-UCI_GENE_00013469	-0.287567	-0.544749	0.433728	0.519925	0.999811	NOT
ANSTEP-UCI_GENE_00013471	0.00153238	5.76735	0.00013241	0.990967	0.999811	NOT
ANSTEP-UCI_GENE_00013472	0.14309	3.34615	0.371918	0.550885	0.999811	NOT
ANSTEP-UCI_GENE_00013473	-0.0347291	3.49657	0.0232652	0.880757	0.999811	NOT
ANSTEP-UCI_GENE_00013474	-0.103031	7.44929	0.5687	0.462192	0.999811	NOT
ANSTEP-UCI_GENE_00013475	0.0824387	-0.0578091	0.0336407	0.856875	0.999811	NOT
ANSTEP-UCI_GENE_00013478	-0.0921274	5.40567	0.750855	0.399552	0.999811	NOT
ANSTEP-UCI_GENE_00013479	0.11251	4.74861	0.189134	0.669692	0.999811	NOT
ANSTEP-UCI_GENE_00013480	-0.203994	4.69101	0.794247	0.386579	0.999811	NOT
ANSTEP-UCI_GENE_00013481	-0.268194	4.91938	3.0264	0.101932	0.999811	NOT
ANSTEP-UCI_GENE_00013482	-0.368804	3.41756	2.6418	0.124442	0.999811	NOT
ANSTEP-UCI_GENE_00013483	-0.163754	5.36001	0.834754	0.375034	0.999811	NOT
ANSTEP-UCI_GENE_00013484	-0.202104	2.94667	1.2305	0.284392	0.999811	NOT
ANSTEP-UCI_GENE_00013485	0.0534101	7.88243	0.172706	0.683471	0.999811	NOT
ANSTEP-UCI_GENE_00013486	-0.140654	2.46077	0.17624	0.680443	0.999811	NOT
ANSTEP-UCI_GENE_00013487	-0.0393614	3.83979	0.0369569	0.850074	0.999811	NOT
ANSTEP-UCI_GENE_00013488	-0.0714727	0.656804	0.0364437	0.851105	0.999811	NOT
ANSTEP-UCI_GENE_00013489	0.0928087	5.31067	0.259847	0.617477	0.999811	NOT
ANSTEP-UCI_GENE_00013490	0.101254	5.98143	0.206846	0.655619	0.999811	NOT
ANSTEP-UCI_GENE_00013491	0.222019	1.4867	0.470185	0.50313	0.999811	NOT
ANSTEP-UCI_GENE_00013492	0.125153	1.68709	0.203124	0.658513	0.999811	NOT
ANSTEP-UCI_GENE_00013493	0.217337	1.94696	0.587822	0.454896	0.999811	NOT
ANSTEP-UCI_GENE_00013495	0.169993	1.72723	0.316768	0.581687	0.999811	NOT
ANSTEP-UCI_GENE_00013496	-0.0472907	6.98076	0.200181	0.660826	0.999811	NOT
ANSTEP-UCI_GENE_00013497	-0.277193	-0.251063	0.352145	0.561547	0.999811	NOT
ANSTEP-UCI_GENE_00013498	-0.280683	0.999533	0.634175	0.437975	0.999811	NOT
ANSTEP-UCI_GENE_00013500	0.662322	-0.168974	1.69265	0.212449	0.999811	NOT
ANSTEP-UCI_GENE_00013501	0.420721	-0.522327	0.491495	0.493756	0.999811	NOT
ANSTEP-UCI_GENE_00013502	0.561581	1.45264	1.35343	0.262451	0.999811	NOT
ANSTEP-UCI_GENE_00013503	0.780779	1.52468	2.10797	0.166672	0.999811	NOT
ANSTEP-UCI_GENE_00013504	0.460795	2.9674	1.01159	0.33012	0.999811	NOT
ANSTEP-UCI_GENE_00013505	0.0536693	-0.306684	0.00670263	0.935809	0.999811	NOT
ANSTEP-UCI_GENE_00013506	0.500882	2.59767	1.34304	0.264216	0.999811	NOT
ANSTEP-UCI_GENE_00013507	0.665891	3.89417	3.5542	0.0784741	0.999811	NOT
ANSTEP-UCI_GENE_00013509	0.0796279	5.08444	0.139725	0.713669	0.999811	NOT
ANSTEP-UCI_GENE_00013510	-0.024499	4.71123	0.0108204	0.9185	0.999811	NOT
ANSTEP-UCI_GENE_00013511	-0.118231	5.12844	0.378743	0.547296	0.999811	NOT
ANSTEP-UCI_GENE_00013512	-0.0689444	5.98247	0.223504	0.643037	0.999811	NOT
ANSTEP-UCI_GENE_00013513	0.0456561	3.52364	0.0350039	0.854039	0.999811	NOT
ANSTEP-UCI_GENE_00013514	0.0837163	0.591545	0.0409332	0.842325	0.999811	NOT
ANSTEP-UCI_GENE_00013515	-0.0498866	3.84975	0.0496399	0.82663	0.999811	NOT
ANSTEP-UCI_GENE_00013517	-0.0576866	6.46183	0.312578	0.58417	0.999811	NOT
ANSTEP-UCI_GENE_00013518	-0.0723309	6.51215	0.355634	0.559636	0.999811	NOT
ANSTEP-UCI_GENE_00013520	-0.167491	4.65881	0.682734	0.421309	0.999811	NOT
ANSTEP-UCI_GENE_00013522	0.163302	4.75636	0.0938957	0.7634	0.999811	NOT
ANSTEP-UCI_GENE_00013523	0.0688013	2.51143	0.0812684	0.779397	0.999811	NOT
ANSTEP-UCI_GENE_00013524	-0.113064	2.4399	0.172669	0.683503	0.999811	NOT
ANSTEP-UCI_GENE_00013525	-0.0134838	5.71209	0.00632705	0.937629	0.999811	NOT
ANSTEP-UCI_GENE_00013526	-0.134539	5.01994	0.334254	0.571552	0.999811	NOT
ANSTEP-UCI_GENE_00013527	0.39952	5.41739	2.31301	0.148631	0.999811	NOT
ANSTEP-UCI_GENE_00013528	-0.0355268	5.62533	0.0680031	0.797734	0.999811	NOT
ANSTEP-UCI_GENE_00013529	0.0430523	4.87836	0.0317404	0.860929	0.999811	NOT
ANSTEP-UCI_GENE_00013530	0.00444403	6.91677	0.00106693	0.974364	0.999811	NOT
ANSTEP-UCI_GENE_00013531	0.225419	5.25001	1.40323	0.254207	0.999811	NOT
ANSTEP-UCI_GENE_00013532	0.134664	7.57152	0.462881	0.506416	0.999811	NOT
ANSTEP-UCI_GENE_00013533	0.159839	5.08865	0.916139	0.353329	0.999811	NOT
ANSTEP-UCI_GENE_00013534	0.350488	5.50105	4.52521	0.0500022	0.999811	NOT
ANSTEP-UCI_GENE_00013535	0.278575	6.3575	3.10708	0.0978523	0.999811	NOT
ANSTEP-UCI_GENE_00013536	0.59353	4.79561	2.85209	0.111467	0.999811	NOT
ANSTEP-UCI_GENE_00013537	-0.0854016	5.41751	0.523822	0.480105	0.999811	NOT
ANSTEP-UCI_GENE_00013538	-0.110336	5.579	0.540805	0.47319	0.999811	NOT
ANSTEP-UCI_GENE_00013539	0.153239	7.72973	0.746146	0.401	0.999811	NOT
ANSTEP-UCI_GENE_00013540	-0.0329922	9.51539	0.00910739	0.925206	0.999811	NOT
ANSTEP-UCI_GENE_00013541	-0.165158	8.39795	0.420201	0.526418	0.999811	NOT
ANSTEP-UCI_GENE_00013543	-0.00879049	5.67073	0.00200139	0.964894	0.999811	NOT
ANSTEP-UCI_GENE_00013544	-0.373035	3.33612	1.52048	0.236103	0.999811	NOT
ANSTEP-UCI_GENE_00013545	0.217982	4.92807	2.86193	0.1109	0.999811	NOT
ANSTEP-UCI_GENE_00013546	-0.205245	2.81426	0.222903	0.64348	0.999811	NOT
ANSTEP-UCI_GENE_00013547	-0.164294	0.722006	0.147249	0.706442	0.999811	NOT
ANSTEP-UCI_GENE_00013548	-0.140904	3.99915	0.132247	0.721075	0.999811	NOT
ANSTEP-UCI_GENE_00013549	0.0627408	5.57848	0.0378823	0.848233	0.999811	NOT
ANSTEP-UCI_GENE_00013550	-0.0764915	5.10946	0.0692103	0.79599	0.999811	NOT
ANSTEP-UCI_GENE_00013551	0.143739	4.58233	1.15282	0.299554	0.999811	NOT
ANSTEP-UCI_GENE_00013552	0.509731	3.77282	5.28924	0.0358825	0.999811	NOT
ANSTEP-UCI_GENE_00013553	0.272055	6.39812	1.39028	0.256316	0.999811	NOT
ANSTEP-UCI_GENE_00013555	0.349843	3.92773	1.71896	0.209108	0.999811	NOT
ANSTEP-UCI_GENE_00013556	0.0429559	2.1531	0.0289976	0.867009	0.999811	NOT
ANSTEP-UCI_GENE_00013557	0.383548	5.19116	2.2966	0.149983	0.999811	NOT
ANSTEP-UCI_GENE_00013558	0.12093	7.18141	0.876205	0.363742	0.999811	NOT
ANSTEP-UCI_GENE_00013559	0.0402323	0.790383	0.0131179	0.9103	0.999811	NOT
ANSTEP-UCI_GENE_00013560	-0.04224	6.99308	0.264001	0.614703	0.999811	NOT
ANSTEP-UCI_GENE_00013561	0.0521838	9.343	0.115224	0.738874	0.999811	NOT
ANSTEP-UCI_GENE_00013562	-0.0261396	6.86701	0.0696492	0.795359	0.999811	NOT
ANSTEP-UCI_GENE_00013563	-1.84179	-0.509057	10.1724	0.00595207	0.620458	NEGATIVE
ANSTEP-UCI_GENE_00013564	0.102594	4.99274	0.698408	0.416142	0.999811	NOT
ANSTEP-UCI_GENE_00013565	0.00123191	7.29481	5.38482e-05	0.99424	0.999811	NOT
ANSTEP-UCI_GENE_00013566	-0.0165052	5.6052	0.0152669	0.903268	0.999811	NOT
ANSTEP-UCI_GENE_00013567	0.045724	6.41409	0.0622934	0.806217	0.999811	NOT
ANSTEP-UCI_GENE_00013568	0.0744254	7.28349	0.312979	0.583932	0.999811	NOT
ANSTEP-UCI_GENE_00013569	0.0546094	8.22793	0.286624	0.600066	0.999811	NOT
ANSTEP-UCI_GENE_00013570	-0.188935	5.51506	1.20577	0.289103	0.999811	NOT
ANSTEP-UCI_GENE_00013571	0.186763	6.64676	1.72585	0.208244	0.999811	NOT
ANSTEP-UCI_GENE_00013572	0.0232879	6.59	0.0272313	0.871083	0.999811	NOT
ANSTEP-UCI_GENE_00013573	0.364328	3.18502	1.52166	0.23593	0.999811	NOT
ANSTEP-UCI_GENE_00013574	0.00747261	3.06983	0.000999233	0.97519	0.999811	NOT
ANSTEP-UCI_GENE_00013575	-0.300243	0.255313	0.510981	0.485448	0.999811	NOT
ANSTEP-UCI_GENE_00013576	-0.107523	8.51985	0.331352	0.573209	0.999811	NOT
ANSTEP-UCI_GENE_00013577	-0.510731	3.22592	2.73006	0.118785	0.999811	NOT
ANSTEP-UCI_GENE_00013578	0.0311667	6.57606	0.121019	0.732658	0.999811	NOT
ANSTEP-UCI_GENE_00013579	0.350142	7.36405	3.11811	0.0973098	0.999811	NOT
ANSTEP-UCI_GENE_00013580	-0.12373	6.09061	1.37028	0.259623	0.999811	NOT
ANSTEP-UCI_GENE_00013582	-1.33886	4.16545	21.3868	0.000312095	0.121624	NEGATIVE
ANSTEP-UCI_GENE_00013583	0.127569	6.2924	0.345871	0.565015	0.999811	NOT
ANSTEP-UCI_GENE_00013584	-0.106259	2.66834	0.212762	0.651081	0.999811	NOT
ANSTEP-UCI_GENE_00013585	-0.415312	-0.890505	0.397451	0.537685	0.999811	NOT
ANSTEP-UCI_GENE_00013587	0.1762	4.04428	1.01476	0.329386	0.999811	NOT
ANSTEP-UCI_GENE_00013588	0.0798073	5.44813	0.446283	0.514029	0.999811	NOT
ANSTEP-UCI_GENE_00013589	-0.191597	3.51168	0.893042	0.359297	0.999811	NOT
ANSTEP-UCI_GENE_00013590	-0.156844	3.10489	0.430709	0.521362	0.999811	NOT
ANSTEP-UCI_GENE_00013591	-0.0712696	3.54676	0.0860833	0.773147	0.999811	NOT
ANSTEP-UCI_GENE_00013592	-0.0960013	2.99941	0.145656	0.707955	0.999811	NOT
ANSTEP-UCI_GENE_00013593	-0.106941	3.50854	0.118226	0.735633	0.999811	NOT
ANSTEP-UCI_GENE_00013594	0.00657992	2.33701	0.000516149	0.982167	0.999811	NOT
ANSTEP-UCI_GENE_00013595	-0.203899	2.20413	0.484877	0.496634	0.999811	NOT
ANSTEP-UCI_GENE_00013596	-0.07569	3.97893	0.0739077	0.789353	0.999811	NOT
ANSTEP-UCI_GENE_00013597	0.226784	7.03584	2.51242	0.133341	0.999811	NOT
ANSTEP-UCI_GENE_00013598	0.147652	9.87552	0.022774	0.882012	0.999811	NOT
ANSTEP-UCI_GENE_00013599	-0.0259523	3.93333	0.0110016	0.917823	0.999811	NOT
ANSTEP-UCI_GENE_00013600	0.116654	8.88045	0.886032	0.361138	0.999811	NOT
ANSTEP-UCI_GENE_00013601	-0.0160833	8.34752	0.00388734	0.95109	0.999811	NOT
ANSTEP-UCI_GENE_00013604	-0.206357	-0.273104	0.140116	0.713287	0.999811	NOT
ANSTEP-UCI_GENE_00013605	0.152375	7.05393	0.785918	0.38902	0.999811	NOT
ANSTEP-UCI_GENE_00013606	0.158332	7.48522	0.815618	0.380423	0.999811	NOT
ANSTEP-UCI_GENE_00013607	0.37329	2.51068	2.07174	0.170137	0.999811	NOT
ANSTEP-UCI_GENE_00013608	0.810441	2.15574	1.73222	0.207449	0.999811	NOT
ANSTEP-UCI_GENE_00013609	0.828151	0.578348	4.16677	0.0588104	0.999811	NOT
ANSTEP-UCI_GENE_00013610	0.216533	1.75336	0.610158	0.446612	0.999811	NOT
ANSTEP-UCI_GENE_00013611	0.733065	0.148767	3.19291	0.0937247	0.999811	NOT
ANSTEP-UCI_GENE_00013612	-0.0032611	0.353698	4.36058e-05	0.994816	0.999811	NOT
ANSTEP-UCI_GENE_00013613	0.116387	0.641406	0.0797412	0.781422	0.999811	NOT
ANSTEP-UCI_GENE_00013614	0.523224	0.469796	1.32384	0.267518	0.999811	NOT
ANSTEP-UCI_GENE_00013615	0.604385	-0.757943	0.750144	0.39977	0.999811	NOT
ANSTEP-UCI_GENE_00013616	0.475793	1.49981	1.25326	0.280149	0.999811	NOT
ANSTEP-UCI_GENE_00013617	0.157586	2.15449	0.191168	0.668037	0.999811	NOT
ANSTEP-UCI_GENE_00013618	-0.285928	1.43687	0.526705	0.478918	0.999811	NOT
ANSTEP-UCI_GENE_00013619	0.425584	2.77238	1.12975	0.304269	0.999811	NOT
ANSTEP-UCI_GENE_00013620	-0.214453	0.778755	0.217268	0.647677	0.999811	NOT
ANSTEP-UCI_GENE_00013621	-0.115274	5.15648	0.660748	0.428727	0.999811	NOT
ANSTEP-UCI_GENE_00013625	-0.074267	5.58526	0.0415354	0.841186	0.999811	NOT
ANSTEP-UCI_GENE_00013626	-0.0456094	6.74373	0.0406933	0.842781	0.999811	NOT
ANSTEP-UCI_GENE_00013627	0.0251077	5.77321	0.0136106	0.908639	0.999811	NOT
ANSTEP-UCI_GENE_00013628	0.139353	5.75797	1.25909	0.279074	0.999811	NOT
ANSTEP-UCI_GENE_00013629	-0.0640761	5.90856	0.178526	0.678504	0.999811	NOT
ANSTEP-UCI_GENE_00013630	0.00744133	5.27288	0.0013647	0.971008	0.999811	NOT
ANSTEP-UCI_GENE_00013631	0.171222	2.1573	0.233421	0.635819	0.999811	NOT
ANSTEP-UCI_GENE_00013632	-0.0899877	2.32609	0.10933	0.745379	0.999811	NOT
ANSTEP-UCI_GENE_00013633	0.0125109	4.97876	0.00884336	0.926295	0.999811	NOT
ANSTEP-UCI_GENE_00013634	-0.180863	-0.179507	0.208321	0.65448	0.999811	NOT
ANSTEP-UCI_GENE_00013638	-0.0235634	7.20455	0.0207003	0.887471	0.999811	NOT
ANSTEP-UCI_GENE_00013639	-0.105962	6.15077	0.31274	0.584074	0.999811	NOT
ANSTEP-UCI_GENE_00013640	0.576588	6.01459	6.73522	0.0200152	0.981351	NOT
ANSTEP-UCI_GENE_00013641	0.159502	4.50022	1.30145	0.27144	0.999811	NOT
ANSTEP-UCI_GENE_00013642	-0.0989813	5.07113	0.326042	0.576266	0.999811	NOT
ANSTEP-UCI_GENE_00013643	-0.0898511	6.99867	0.284223	0.601583	0.999811	NOT
ANSTEP-UCI_GENE_00013644	-0.588429	0.540551	1.02659	0.326672	0.999811	NOT
ANSTEP-UCI_GENE_00013645	-0.0583043	2.66552	0.0549843	0.817707	0.999811	NOT
ANSTEP-UCI_GENE_00013646	-0.0244906	2.09699	0.00605663	0.938973	0.999811	NOT
ANSTEP-UCI_GENE_00013647	-0.127015	2.14305	0.278801	0.60504	0.999811	NOT
ANSTEP-UCI_GENE_00013648	1.45007	4.98516	9.27332	0.00801316	0.678854	POSITIVE
ANSTEP-UCI_GENE_00013649	0.00647886	3.78522	0.00134646	0.971202	0.999811	NOT
ANSTEP-UCI_GENE_00013654	0.184615	4.29875	0.388142	0.542427	0.999811	NOT
ANSTEP-UCI_GENE_00013657	0.32576	1.71295	0.78408	0.389561	0.999811	NOT
ANSTEP-UCI_GENE_00013658	0.363437	0.516353	0.455468	0.509791	0.999811	NOT
ANSTEP-UCI_GENE_00013659	1.14401	4.02926	8.51716	0.0103948	0.750155	POSITIVE
ANSTEP-UCI_GENE_00013660	-0.751845	2.37937	10.1428	0.00600929	0.620458	NOT
ANSTEP-UCI_GENE_00013661	-0.399227	2.85239	2.49478	0.134613	0.999811	NOT
ANSTEP-UCI_GENE_00013662	0.189986	9.59865	1.17541	0.295032	0.999811	NOT
ANSTEP-UCI_GENE_00013663	-0.117275	5.86827	0.362837	0.555732	0.999811	NOT
ANSTEP-UCI_GENE_00013664	0.150638	4.22092	0.930027	0.349808	0.999811	NOT
ANSTEP-UCI_GENE_00013665	0.00962106	6.2453	0.00500674	0.944504	0.999811	NOT
ANSTEP-UCI_GENE_00013666	0.219553	8.00047	2.05896	0.17138	0.999811	NOT
ANSTEP-UCI_GENE_00013667	0.107312	8.26352	0.625269	0.441146	0.999811	NOT
ANSTEP-UCI_GENE_00013668	0.018362	6.1434	0.0338251	0.856488	0.999811	NOT
ANSTEP-UCI_GENE_00013669	0.020981	6.38623	0.0182737	0.894227	0.999811	NOT
ANSTEP-UCI_GENE_00013670	0.0428425	6.86456	0.0742513	0.788877	0.999811	NOT
ANSTEP-UCI_GENE_00013671	0.0318362	5.9693	0.124806	0.728685	0.999811	NOT
ANSTEP-UCI_GENE_00013672	-0.0268124	8.71046	0.0843452	0.775381	0.999811	NOT
ANSTEP-UCI_GENE_00013673	0.164215	11.4271	0.874057	0.364314	0.999811	NOT
ANSTEP-UCI_GENE_00013674	-0.235877	2.37323	0.551029	0.469108	0.999811	NOT
ANSTEP-UCI_GENE_00013678	-0.0739193	6.56282	0.387365	0.542826	0.999811	NOT
ANSTEP-UCI_GENE_00013679	0.0182784	6.84639	0.0699095	0.794987	0.999811	NOT
ANSTEP-UCI_GENE_00013680	0.0202735	5.58459	0.0290118	0.866977	0.999811	NOT
ANSTEP-UCI_GENE_00013685	-0.126018	4.63677	1.38045	0.257935	0.999811	NOT
ANSTEP-UCI_GENE_00013686	-0.330769	1.73028	1.3795	0.258092	0.999811	NOT
ANSTEP-UCI_GENE_00013687	0.101878	3.39075	0.121197	0.732469	0.999811	NOT
ANSTEP-UCI_GENE_00013688	0.108444	6.35611	0.281426	0.603361	0.999811	NOT
ANSTEP-UCI_GENE_00013689	0.0362244	7.46413	0.0679344	0.797834	0.999811	NOT
ANSTEP-UCI_GENE_00013690	-0.0215661	5.92958	0.0402129	0.843698	0.999811	NOT
ANSTEP-UCI_GENE_00013691	0.117471	6.9337	1.30183	0.271373	0.999811	NOT
ANSTEP-UCI_GENE_00013692	-0.0665361	6.0291	0.269393	0.611143	0.999811	NOT
ANSTEP-UCI_GENE_00013693	-0.0518246	4.08521	0.150832	0.703077	0.999811	NOT
ANSTEP-UCI_GENE_00013694	-0.0771223	6.45446	0.380994	0.546122	0.999811	NOT
ANSTEP-UCI_GENE_00013695	0.445474	4.17706	1.83785	0.19482	0.999811	NOT
ANSTEP-UCI_GENE_00013696	-0.0291943	2.68229	0.0270412	0.87153	0.999811	NOT
ANSTEP-UCI_GENE_00013697	-0.467147	-0.228383	1.52266	0.241395	0.999811	NOT
ANSTEP-UCI_GENE_00013698	-0.253197	2.08439	1.09299	0.312	0.999811	NOT
ANSTEP-UCI_GENE_00013699	0.0772608	4.08643	0.275672	0.607055	0.999811	NOT
ANSTEP-UCI_GENE_00013700	0.153512	4.63685	0.697726	0.416365	0.999811	NOT
ANSTEP-UCI_GENE_00013702	0.098149	7.32993	0.208358	0.654452	0.999811	NOT
ANSTEP-UCI_GENE_00013705	-0.00811757	0.927732	0.000413489	0.984039	0.999811	NOT
ANSTEP-UCI_GENE_00013706	0.105519	5.29568	0.126212	0.727228	0.999811	NOT
ANSTEP-UCI_GENE_00013707	-0.0141487	7.24222	0.00269169	0.959292	0.999811	NOT
ANSTEP-UCI_GENE_00013708	0.097015	2.91797	0.0952138	0.7618	0.999811	NOT
ANSTEP-UCI_GENE_00013710	-0.0439369	1.75692	0.00823647	0.928861	0.999811	NOT
ANSTEP-UCI_GENE_00013711	-0.180375	3.3293	0.628888	0.439853	0.999811	NOT
ANSTEP-UCI_GENE_00013712	0.256593	6.51719	1.68013	0.214063	0.999811	NOT
ANSTEP-UCI_GENE_00013715	0.176436	6.83024	2.49337	0.134715	0.999811	NOT
ANSTEP-UCI_GENE_00013716	0.0923704	5.4631	0.452397	0.511201	0.999811	NOT
ANSTEP-UCI_GENE_00013718	0.330617	5.93242	2.93671	0.10671	0.999811	NOT
ANSTEP-UCI_GENE_00013719	-0.0474365	5.75825	0.290215	0.597812	0.999811	NOT
ANSTEP-UCI_GENE_00013720	0.0179578	5.63375	0.0181309	0.894638	0.999811	NOT
ANSTEP-UCI_GENE_00013721	0.127838	4.14764	0.704363	0.414205	0.999811	NOT
ANSTEP-UCI_GENE_00013722	0.0734664	4.54247	0.0352144	0.853606	0.999811	NOT
ANSTEP-UCI_GENE_00013723	-0.173046	2.07217	0.261943	0.616074	0.999811	NOT
ANSTEP-UCI_GENE_00013724	0.138124	10.5218	1.0591	0.319369	0.999811	NOT
ANSTEP-UCI_GENE_00013725	1.55036	1.72577	10.2504	0.00580383	0.620458	POSITIVE
ANSTEP-UCI_GENE_00013726	0.0492169	6.05847	0.0177292	0.895804	0.999811	NOT
ANSTEP-UCI_GENE_00013727	-0.0817099	4.67568	0.179054	0.678058	0.999811	NOT
ANSTEP-UCI_GENE_00013728	0.495668	4.25635	2.12639	0.164944	0.999811	NOT
ANSTEP-UCI_GENE_00013731	-0.147532	1.30704	0.424982	0.524106	0.999811	NOT
ANSTEP-UCI_GENE_00013737	-0.0735073	8.60648	0.152243	0.701764	0.999811	NOT
ANSTEP-UCI_GENE_00013739	-0.0678185	6.85532	0.233451	0.635798	0.999811	NOT
ANSTEP-UCI_GENE_00013740	0.10051	2.10961	0.213387	0.650607	0.999811	NOT
ANSTEP-UCI_GENE_00013743	0.25897	4.25202	4.18035	0.0584452	0.999811	NOT
ANSTEP-UCI_GENE_00013744	0.852993	3.83336	5.10189	0.03886	0.999811	NOT
ANSTEP-UCI_GENE_00013747	-0.146892	5.6277	0.442091	0.515984	0.999811	NOT
ANSTEP-UCI_GENE_00013748	-0.264859	3.0042	0.639987	0.435925	0.999811	NOT
ANSTEP-UCI_GENE_00013749	-0.435752	2.09197	1.92675	0.184939	0.999811	NOT
ANSTEP-UCI_GENE_00013750	-0.113279	4.39252	0.227965	0.639766	0.999811	NOT
ANSTEP-UCI_GENE_00013751	0.236086	3.0583	1.23565	0.283424	0.999811	NOT
ANSTEP-UCI_GENE_00013752	-0.109511	4.82455	0.264521	0.614358	0.999811	NOT
ANSTEP-UCI_GENE_00013753	-0.124608	2.83881	0.17688	0.679898	0.999811	NOT
ANSTEP-UCI_GENE_00013754	-0.00957489	7.44928	0.00224917	0.962786	0.999811	NOT
ANSTEP-UCI_GENE_00013755	0.0510036	3.37839	0.0356504	0.852714	0.999811	NOT
ANSTEP-UCI_GENE_00013756	0.182212	3.45649	0.677599	0.423023	0.999811	NOT
ANSTEP-UCI_GENE_00014082	-0.264672	0.416056	0.242304	0.629515	0.999811	NOT
ANSTEP-UCI_GENE_00000001	0.183679	3.08384	0.400814	0.535991	0.999811	NOT
ANSTEP-UCI_GENE_00000002	0.282909	6.2976	0.683723	0.42098	0.999811	NOT
ANSTEP-UCI_GENE_00000003	-0.0567246	7.03427	0.236923	0.633316	0.999811	NOT
ANSTEP-UCI_GENE_00000004	-0.0339762	5.12641	0.0319066	0.86057	0.999811	NOT
ANSTEP-UCI_GENE_00000005	0.0655642	2.45401	0.027327	0.870859	0.999811	NOT
ANSTEP-UCI_GENE_00000006	0.231364	7.92457	1.5325	0.234343	0.999811	NOT
ANSTEP-UCI_GENE_00000007	-0.0316329	5.44786	0.0587826	0.811641	0.999811	NOT
ANSTEP-UCI_GENE_00000008	0.107824	5.42812	0.491468	0.493767	0.999811	NOT
ANSTEP-UCI_GENE_00000009	0.129351	4.65665	1.15906	0.298296	0.999811	NOT
ANSTEP-UCI_GENE_00000010	0.0429972	8.36235	0.0404578	0.84323	0.999811	NOT
ANSTEP-UCI_GENE_00000011	-0.057557	5.91337	0.278158	0.605453	0.999811	NOT
ANSTEP-UCI_GENE_00000012	-0.0705383	3.87942	0.052429	0.821913	0.999811	NOT
ANSTEP-UCI_GENE_00000013	0.0757868	6.07093	0.30047	0.591473	0.999811	NOT
ANSTEP-UCI_GENE_00000014	0.0560868	5.96432	0.247184	0.626113	0.999811	NOT
ANSTEP-UCI_GENE_00000015	0.038178	10.0757	0.100678	0.755293	0.999811	NOT
ANSTEP-UCI_GENE_00000016	-0.00568412	5.94778	0.00179819	0.966723	0.999811	NOT
ANSTEP-UCI_GENE_00000017	0.364566	6.45326	2.02283	0.174958	0.999811	NOT
ANSTEP-UCI_GENE_00000018	-0.0267637	4.16877	0.00896696	0.925783	0.999811	NOT
ANSTEP-UCI_GENE_00000020	0.0369401	6.31756	0.0677015	0.798172	0.999811	NOT
ANSTEP-UCI_GENE_00000021	0.0281437	5.51104	0.0332209	0.85776	0.999811	NOT
ANSTEP-UCI_GENE_00000022	-0.0248376	8.74813	0.00735409	0.932769	0.999811	NOT
ANSTEP-UCI_GENE_00000023	-0.0850941	8.87718	0.0650194	0.802117	0.999811	NOT
ANSTEP-UCI_GENE_00000024	-0.160734	6.99039	0.416816	0.528067	0.999811	NOT
ANSTEP-UCI_GENE_00000025	0.0154563	5.52952	0.00922128	0.924742	0.999811	NOT
ANSTEP-UCI_GENE_00000026	0.116726	5.13863	0.643174	0.434808	0.999811	NOT
ANSTEP-UCI_GENE_00000027	-0.0630491	7.13196	0.287327	0.599623	0.999811	NOT
ANSTEP-UCI_GENE_00000028	-0.227263	6.60353	0.265572	0.613661	0.999811	NOT
ANSTEP-UCI_GENE_00000029	-0.00744689	7.40914	0.00319709	0.955639	0.999811	NOT
ANSTEP-UCI_GENE_00000030	-0.0508785	7.05749	0.0386593	0.846706	0.999811	NOT
ANSTEP-UCI_GENE_00000031	0.189292	3.55806	0.487523	0.49548	0.999811	NOT
ANSTEP-UCI_GENE_00000032	0.0187313	5.75922	0.00987828	0.922116	0.999811	NOT
ANSTEP-UCI_GENE_00000033	-0.294505	2.53175	0.921259	0.352025	0.999811	NOT
ANSTEP-UCI_GENE_00000034	-0.366081	2.63332	1.50923	0.237765	0.999811	NOT
ANSTEP-UCI_GENE_00000035	-0.62108	6.06744	0.888573	0.360469	0.999811	NOT
ANSTEP-UCI_GENE_00000036	-0.684904	1.70404	1.65098	0.217882	0.999811	NOT
ANSTEP-UCI_GENE_00000039	-0.225306	2.06043	0.428589	0.522374	0.999811	NOT
ANSTEP-UCI_GENE_00000040	-0.258581	0.562004	0.557506	0.466553	0.999811	NOT
ANSTEP-UCI_GENE_00000041	-0.300257	4.90956	2.10666	0.166796	0.999811	NOT
ANSTEP-UCI_GENE_00000042	0.0841085	5.55952	0.254063	0.621388	0.999811	NOT
ANSTEP-UCI_GENE_00000043	0.00454481	6.18358	0.000804914	0.977732	0.999811	NOT
ANSTEP-UCI_GENE_00000044	-0.0584814	2.10293	0.0721194	0.791852	0.999811	NOT
ANSTEP-UCI_GENE_00000045	0.00572272	4.28983	0.000886671	0.976629	0.999811	NOT
ANSTEP-UCI_GENE_00000046	-0.163426	-0.278808	0.144579	0.765795	0.999811	NOT
ANSTEP-UCI_GENE_00000047	-0.00240554	5.11806	0.000653585	0.979934	0.999811	NOT
ANSTEP-UCI_GENE_00000048	-0.0544021	3.62878	0.107136	0.747851	0.999811	NOT
ANSTEP-UCI_GENE_00000049	-0.158924	5.90503	0.154465	0.69971	0.999811	NOT
ANSTEP-UCI_GENE_00000050	0.328961	6.93669	3.005	0.103049	0.999811	NOT
ANSTEP-UCI_GENE_00000051	0.00519977	6.20018	0.00127915	0.971931	0.999811	NOT
ANSTEP-UCI_GENE_00000052	-0.237783	1.40893	0.22865	0.639267	0.999811	NOT
ANSTEP-UCI_GENE_00000053	-0.108393	2.33411	0.0559589	0.81613	0.999811	NOT
ANSTEP-UCI_GENE_00000054	0.0509829	3.28787	0.012097	0.913846	0.999811	NOT
ANSTEP-UCI_GENE_00000055	0.689949	-0.222027	2.07104	0.170204	0.999811	NOT
ANSTEP-UCI_GENE_00000056	-0.0513101	5.8643	0.0350247	0.853996	0.999811	NOT
ANSTEP-UCI_GENE_00000057	-0.0452036	3.56162	0.0437995	0.83698	0.999811	NOT
ANSTEP-UCI_GENE_00000058	-0.092933	3.69761	0.225111	0.641854	0.999811	NOT
ANSTEP-UCI_GENE_00000059	0.186404	3.2312	0.792708	0.387029	0.999811	NOT
ANSTEP-UCI_GENE_00000060	0.194545	6.09766	0.866207	0.366419	0.999811	NOT
ANSTEP-UCI_GENE_00000061	-0.00494674	6.41833	0.00348037	0.953718	0.999811	NOT
ANSTEP-UCI_GENE_00000062	0.0794027	4.81489	0.198044	0.662517	0.999811	NOT
ANSTEP-UCI_GENE_00000063	-0.0400348	2.62881	0.0329297	0.858377	0.999811	NOT
ANSTEP-UCI_GENE_00000064	0.139046	4.20101	0.294348	0.59524	0.999811	NOT
ANSTEP-UCI_GENE_00000065	-0.0154898	5.22363	0.0130578	0.910505	0.999811	NOT
ANSTEP-UCI_GENE_00000066	0.00648274	6.41564	0.00358875	0.953004	0.999811	NOT
ANSTEP-UCI_GENE_00000068	0.135613	-0.605138	0.0855774	0.773795	0.999811	NOT
ANSTEP-UCI_GENE_00000069	-0.262861	6.19768	1.60773	0.223712	0.999811	NOT
ANSTEP-UCI_GENE_00000070	0.000245582	7.33555	2.7571e-06	0.998697	0.999811	NOT
ANSTEP-UCI_GENE_00000071	-0.172956	6.35075	0.610268	0.446572	0.999811	NOT
ANSTEP-UCI_GENE_00000072	0.0110218	5.33191	0.00483651	0.945454	0.999811	NOT
ANSTEP-UCI_GENE_00000073	-0.0324092	6.56454	0.0339812	0.856161	0.999811	NOT
ANSTEP-UCI_GENE_00000074	0.116549	5.59142	0.533108	0.476303	0.999811	NOT
ANSTEP-UCI_GENE_00000076	0.332266	5.16529	1.21714	0.286924	0.999811	NOT
ANSTEP-UCI_GENE_00000077	0.273376	7.24201	0.778799	0.391124	0.999811	NOT
ANSTEP-UCI_GENE_00000078	-0.286752	6.91982	3.58483	0.0773222	0.999811	NOT
ANSTEP-UCI_GENE_00000079	0.0331774	6.21861	0.193498	0.666153	0.999811	NOT
ANSTEP-UCI_GENE_00000081	-0.173169	3.2113	0.22092	0.64495	0.999811	NOT
ANSTEP-UCI_GENE_00000082	0.288919	3.00514	0.873186	0.364547	0.999811	NOT
ANSTEP-UCI_GENE_00000083	-0.0814745	5.95618	0.160499	0.69422	0.999811	NOT
ANSTEP-UCI_GENE_00000084	-0.842394	2.37039	6.08785	0.0258249	0.999811	NOT
ANSTEP-UCI_GENE_00000086	0.0741079	7.98817	0.595014	0.452202	0.999811	NOT
ANSTEP-UCI_GENE_00000087	0.0696944	5.32188	0.0943141	0.762891	0.999811	NOT
ANSTEP-UCI_GENE_00000088	-0.147712	5.42542	0.626558	0.440685	0.999811	NOT
ANSTEP-UCI_GENE_00000089	-0.0332973	7.06642	0.0536447	0.819898	0.999811	NOT
ANSTEP-UCI_GENE_00000090	0.0588066	10.2069	0.219861	0.645738	0.999811	NOT
ANSTEP-UCI_GENE_00000091	0.0538626	4.85141	0.054458	0.818564	0.999811	NOT
ANSTEP-UCI_GENE_00000092	-0.216102	5.56142	0.859435	0.368249	0.999811	NOT
ANSTEP-UCI_GENE_00000094	-0.892968	2.37168	10.8943	0.00472875	0.536736	NOT
ANSTEP-UCI_GENE_00000095	1.28863	-0.458187	9.09668	0.00850804	0.700475	POSITIVE
ANSTEP-UCI_GENE_00000096	0.0384283	5.43846	0.0787197	0.782787	0.999811	NOT
ANSTEP-UCI_GENE_00000097	0.213693	5.17275	0.428004	0.522654	0.999811	NOT
ANSTEP-UCI_GENE_00000098	0.384182	1.78993	0.479259	0.499101	0.999811	NOT
ANSTEP-UCI_GENE_00000100	-0.34619	3.65678	3.10067	0.0981691	0.999811	NOT
ANSTEP-UCI_GENE_00000101	1.84443	-0.445059	8.55302	0.010265	0.748182	POSITIVE
ANSTEP-UCI_GENE_00000102	0.314284	-0.0305565	0.274115	0.608063	0.999811	NOT
ANSTEP-UCI_GENE_00000105	0.676642	2.57958	4.86397	0.0430647	0.999811	NOT
ANSTEP-UCI_GENE_00000106	0.306041	5.2997	3.10927	0.0977442	0.999811	NOT
ANSTEP-UCI_GENE_00000107	-7.65093	5.54347	30.7472	8.59898e-05	0.0628317	NEGATIVE
ANSTEP-UCI_GENE_00000109	0.578813	4.15631	1.13477	0.303234	0.999811	NOT
ANSTEP-UCI_GENE_00000110	-0.54198	3.12754	3.75313	0.0713393	0.999811	NOT
ANSTEP-UCI_GENE_00000111	-0.412626	1.63883	1.35882	0.261541	0.999811	NOT
ANSTEP-UCI_GENE_00000112	0.387207	3.67667	2.76641	0.116546	0.999811	NOT
ANSTEP-UCI_GENE_00000113	0.123659	2.38766	0.181684	0.675849	0.999811	NOT
ANSTEP-UCI_GENE_00000114	-0.0850214	6.03939	0.347957	0.563857	0.999811	NOT
ANSTEP-UCI_GENE_00000115	-0.142166	3.04844	0.279413	0.604648	0.999811	NOT
ANSTEP-UCI_GENE_00000116	-1.1843	3.41763	12.1115	0.00325984	0.433077	NEGATIVE
ANSTEP-UCI_GENE_00000118	-0.00805954	7.61549	0.00762992	0.931523	0.999811	NOT
ANSTEP-UCI_GENE_00000119	-0.154814	6.87886	0.348976	0.563294	0.999811	NOT
ANSTEP-UCI_GENE_00000120	0.0798297	4.75269	0.439041	0.517415	0.999811	NOT
ANSTEP-UCI_GENE_00000121	0.259055	2.58464	0.304413	0.589074	0.999811	NOT
ANSTEP-UCI_GENE_00000122	-0.0985582	7.95813	0.163229	0.691776	0.999811	NOT
ANSTEP-UCI_GENE_00000123	-0.00102815	4.87961	4.00638e-05	0.995031	0.999811	NOT
ANSTEP-UCI_GENE_00000124	0.0639195	9.01712	0.13296	0.720359	0.999811	NOT
ANSTEP-UCI_GENE_00000125	0.00363701	7.30952	0.000344102	0.985439	0.999811	NOT
ANSTEP-UCI_GENE_00000128	-0.0549406	6.94907	0.0580397	0.812811	0.999811	NOT
ANSTEP-UCI_GENE_00000130	0.0508584	5.26536	0.167481	0.688015	0.999811	NOT
ANSTEP-UCI_GENE_00000131	0.0482636	6.47024	0.056227	0.815698	0.999811	NOT
ANSTEP-UCI_GENE_00000132	0.53417	8.24237	2.96317	0.105273	0.999811	NOT
ANSTEP-UCI_GENE_00000134	0.739573	8.01515	4.02654	0.0627434	0.999811	NOT
ANSTEP-UCI_GENE_00000135	0.418144	5.86889	0.614003	0.445211	0.999811	NOT
ANSTEP-UCI_GENE_00000136	-1.22102	4.34944	23.9793	0.000181411	0.0907214	NEGATIVE
ANSTEP-UCI_GENE_00000137	-0.214773	6.73674	1.06634	0.317775	0.999811	NOT
ANSTEP-UCI_GENE_00000138	0.0940491	3.3502	0.166457	0.688916	0.999811	NOT
ANSTEP-UCI_GENE_00000139	-0.0684663	4.9132	0.120069	0.733665	0.999811	NOT
ANSTEP-UCI_GENE_00000140	-0.116904	6.15279	0.123488	0.73006	0.999811	NOT
ANSTEP-UCI_GENE_00000141	0.257444	10.5123	2.54005	0.131377	0.999811	NOT
ANSTEP-UCI_GENE_00000142	-0.0435125	7.07369	0.0980147	0.75844	0.999811	NOT
ANSTEP-UCI_GENE_00000143	0.101491	7.3434	0.667629	0.426384	0.999811	NOT
ANSTEP-UCI_GENE_00000144	-0.0427675	7.69206	0.170706	0.685201	0.999811	NOT
ANSTEP-UCI_GENE_00000145	0.077987	0.923496	0.027708	0.869971	0.999811	NOT
ANSTEP-UCI_GENE_00000146	-0.533568	0.672205	2.41224	0.140768	0.999811	NOT
ANSTEP-UCI_GENE_00000147	-0.791893	0.523433	3.54957	0.07865	0.999811	NOT
ANSTEP-UCI_GENE_00000149	-0.119505	3.69232	0.0937088	0.763628	0.999811	NOT
ANSTEP-UCI_GENE_00000150	-0.0473152	2.51312	0.0551415	0.817451	0.999811	NOT
ANSTEP-UCI_GENE_00000151	-0.137214	4.18917	0.797489	0.385636	0.999811	NOT
ANSTEP-UCI_GENE_00000152	-0.0370001	2.53222	0.0434917	0.837545	0.999811	NOT
ANSTEP-UCI_GENE_00000153	-0.0346205	3.30086	0.0548692	0.817894	0.999811	NOT
ANSTEP-UCI_GENE_00000154	-0.156229	4.49466	0.49995	0.490121	0.999811	NOT
ANSTEP-UCI_GENE_00000155	-0.00496684	3.75596	0.000499587	0.982456	0.999811	NOT
ANSTEP-UCI_GENE_00000156	-0.0843387	6.2006	0.23629	0.633767	0.999811	NOT
ANSTEP-UCI_GENE_00000157	-0.0422045	3.52323	0.0567745	0.814821	0.999811	NOT
ANSTEP-UCI_GENE_00000158	-0.0119178	4.36148	0.0029646	0.957281	0.999811	NOT
ANSTEP-UCI_GENE_00000164	0.370239	0.299145	0.708319	0.412926	0.999811	NOT
ANSTEP-UCI_GENE_00000165	0.0953011	-0.525777	0.0419051	0.840491	0.999811	NOT
ANSTEP-UCI_GENE_00000166	0.533139	-0.0695932	2.11047	0.215151	0.999811	NOT
ANSTEP-UCI_GENE_00000167	-0.206263	1.8445	0.286246	0.600304	0.999811	NOT
ANSTEP-UCI_GENE_00000172	-0.160037	7.11327	0.5055	0.48776	0.999811	NOT
ANSTEP-UCI_GENE_00000173	-0.0785059	6.4721	0.368298	0.552807	0.999811	NOT
ANSTEP-UCI_GENE_00000174	0.0327517	7.24998	0.0700602	0.794771	0.999811	NOT
ANSTEP-UCI_GENE_00000175	-0.051217	1.63698	0.0192739	0.89139	0.999811	NOT
ANSTEP-UCI_GENE_00000176	-0.501499	4.54848	7.00574	0.0180446	0.93937	NOT
ANSTEP-UCI_GENE_00000177	-0.445742	0.956928	1.08206	0.314351	0.999811	NOT
ANSTEP-UCI_GENE_00000178	0.218398	4.19414	0.775032	0.392244	0.999811	NOT
ANSTEP-UCI_GENE_00000179	0.309579	2.9336	1.53667	0.233737	0.999811	NOT
ANSTEP-UCI_GENE_00000180	0.237512	2.1754	0.679093	0.422523	0.999811	NOT
ANSTEP-UCI_GENE_00000181	0.188211	2.83188	0.407237	0.532784	0.999811	NOT
ANSTEP-UCI_GENE_00000182	0.319087	6.73071	1.0232	0.327447	0.999811	NOT
ANSTEP-UCI_GENE_00000183	0.330796	2.94535	1.12083	0.306122	0.999811	NOT
ANSTEP-UCI_GENE_00000184	0.382797	2.53939	1.16062	0.297982	0.999811	NOT
ANSTEP-UCI_GENE_00000185	0.545528	1.70535	2.98992	0.103844	0.999811	NOT
ANSTEP-UCI_GENE_00000186	0.735955	1.23442	3.96472	0.064575	0.999811	NOT
ANSTEP-UCI_GENE_00000187	-0.103056	9.00722	0.182918	0.674819	0.999811	NOT
ANSTEP-UCI_GENE_00000188	-0.0809438	10.4403	0.116749	0.737221	0.999811	NOT
ANSTEP-UCI_GENE_00000189	-0.00365401	3.9168	0.000201443	0.988859	0.999811	NOT
ANSTEP-UCI_GENE_00000190	0.00872662	7.5493	0.00531128	0.942844	0.999811	NOT
ANSTEP-UCI_GENE_00000191	-0.0878892	7.22043	0.578987	0.458243	0.999811	NOT
ANSTEP-UCI_GENE_00000192	-0.841202	6.7965	2.67961	0.121979	0.999811	NOT
ANSTEP-UCI_GENE_00000193	-0.345862	5.42082	3.89369	0.066758	0.999811	NOT
ANSTEP-UCI_GENE_00000194	-0.950623	4.1319	2.80633	0.114145	0.999811	NOT
ANSTEP-UCI_GENE_00000195	-0.190136	5.00689	0.560889	0.465228	0.999811	NOT
ANSTEP-UCI_GENE_00000196	0.303998	2.24439	0.795112	0.386327	0.999811	NOT
ANSTEP-UCI_GENE_00000197	-0.0887152	1.97805	0.102229	0.753482	0.999811	NOT
ANSTEP-UCI_GENE_00000199	0.0326063	6.02012	0.0916869	0.766109	0.999811	NOT
ANSTEP-UCI_GENE_00000200	0.0127137	5.51727	0.00477223	0.945817	0.999811	NOT
ANSTEP-UCI_GENE_00000201	0.00589093	3.48853	0.000452485	0.983303	0.999811	NOT
ANSTEP-UCI_GENE_00000202	-0.0504528	8.38521	0.0690663	0.796197	0.999811	NOT
ANSTEP-UCI_GENE_00000203	-0.164354	6.62249	1.80916	0.198151	0.999811	NOT
ANSTEP-UCI_GENE_00000204	0.00831008	5.10707	0.00303187	0.956799	0.999811	NOT
ANSTEP-UCI_GENE_00000205	0.297344	6.16454	5.45474	0.0334708	0.999811	NOT
ANSTEP-UCI_GENE_00000206	-0.167697	7.11113	0.732339	0.405291	0.999811	NOT
ANSTEP-UCI_GENE_00000207	0.337062	2.07201	1.46741	0.24408	0.999811	NOT
ANSTEP-UCI_GENE_00000208	0.210225	0.67319	0.432363	0.520574	0.999811	NOT
ANSTEP-UCI_GENE_00000209	0.739886	0.0737748	3.03967	0.101247	0.999811	NOT
ANSTEP-UCI_GENE_00000210	-0.0328291	6.93889	0.0712598	0.793065	0.999811	NOT
ANSTEP-UCI_GENE_00000211	0.122995	2.7493	0.346515	0.564658	0.999811	NOT
ANSTEP-UCI_GENE_00000212	0.0200846	2.67006	0.00497963	0.944654	0.999811	NOT
ANSTEP-UCI_GENE_00000213	-0.0673564	4.28229	0.125224	0.728251	0.999811	NOT
ANSTEP-UCI_GENE_00000214	-0.0789151	4.72523	0.19146	0.6678	0.999811	NOT
ANSTEP-UCI_GENE_00000215	0.0820152	1.32153	0.0473752	0.830563	0.999811	NOT
ANSTEP-UCI_GENE_00000216	0.126997	1.77838	0.220037	0.645607	0.999811	NOT
ANSTEP-UCI_GENE_00000218	-0.00916824	5.36143	0.000953333	0.975766	0.999811	NOT
ANSTEP-UCI_GENE_00000219	-1.60831	1.19491	9.41552	0.0076386	0.671456	NEGATIVE
ANSTEP-UCI_GENE_00000220	-0.149198	5.25423	0.296239	0.594071	0.999811	NOT
ANSTEP-UCI_GENE_00000221	-0.00661913	5.99444	0.00172621	0.967395	0.999811	NOT
ANSTEP-UCI_GENE_00000222	-0.0300333	3.87396	0.0129315	0.910937	0.999811	NOT
ANSTEP-UCI_GENE_00000223	-0.0515244	3.2714	0.0451535	0.834519	0.999811	NOT
ANSTEP-UCI_GENE_00000224	-0.579772	-0.696877	0.99299	0.334467	0.999811	NOT
ANSTEP-UCI_GENE_00000225	-0.0115972	6.76332	0.00079333	0.977893	0.999811	NOT
ANSTEP-UCI_GENE_00000226	-0.026496	8.21064	0.0232621	0.880765	0.999811	NOT
ANSTEP-UCI_GENE_00000227	-0.0513314	0.00548122	0.0124063	0.912756	0.999811	NOT
ANSTEP-UCI_GENE_00000228	0.0134019	5.50699	0.00624651	0.938026	0.999811	NOT
ANSTEP-UCI_GENE_00000229	0.0199849	5.28615	0.00771341	0.931151	0.999811	NOT
ANSTEP-UCI_GENE_00000230	-0.0782062	4.14952	0.122783	0.730799	0.999811	NOT
ANSTEP-UCI_GENE_00000231	0.00655547	4.31393	0.000969845	0.975557	0.999811	NOT
ANSTEP-UCI_GENE_00000232	-0.0934912	4.05517	0.397136	0.537844	0.999811	NOT
ANSTEP-UCI_GENE_00000233	0.0391865	4.38641	0.0947435	0.76237	0.999811	NOT
ANSTEP-UCI_GENE_00000234	0.0710206	6.89176	0.181046	0.676383	0.999811	NOT
ANSTEP-UCI_GENE_00000235	-0.0727706	6.4405	0.55192	0.468755	0.999811	NOT
ANSTEP-UCI_GENE_00000236	0.0522403	4.97524	0.0470686	0.831103	0.999811	NOT
ANSTEP-UCI_GENE_00000237	0.123953	6.8808	0.637632	0.436754	0.999811	NOT
ANSTEP-UCI_GENE_00000238	0.133501	7.78813	0.87345	0.364476	0.999811	NOT
ANSTEP-UCI_GENE_00000239	-0.0880622	5.56063	0.635865	0.437378	0.999811	NOT
ANSTEP-UCI_GENE_00000241	-0.508544	1.32114	0.654667	0.430816	0.999811	NOT
ANSTEP-UCI_GENE_00000242	-0.0217956	7.55027	0.0440862	0.836456	0.999811	NOT
ANSTEP-UCI_GENE_00000243	-0.248684	7.51411	0.679861	0.422267	0.999811	NOT
ANSTEP-UCI_GENE_00000244	0.0150991	6.50629	0.00894713	0.925865	0.999811	NOT
ANSTEP-UCI_GENE_00000245	0.0127974	2.8965	0.00695968	0.934592	0.999811	NOT
ANSTEP-UCI_GENE_00000246	-0.152169	4.22118	0.927212	0.350518	0.999811	NOT
ANSTEP-UCI_GENE_00000247	0.0840188	3.70572	0.290946	0.597355	0.999811	NOT
ANSTEP-UCI_GENE_00000248	0.149702	3.2478	0.407345	0.53273	0.999811	NOT
ANSTEP-UCI_GENE_00000249	-0.183148	3.8405	1.01444	0.32946	0.999811	NOT
ANSTEP-UCI_GENE_00000250	0.0502042	6.74288	0.0935941	0.763768	0.999811	NOT
ANSTEP-UCI_GENE_00000251	-0.153483	5.75101	1.86714	0.191492	0.999811	NOT
ANSTEP-UCI_GENE_00000253	0.338023	4.7294	0.888389	0.360517	0.999811	NOT
ANSTEP-UCI_GENE_00000258	0.198764	1.08682	0.278284	0.605372	0.999811	NOT
ANSTEP-UCI_GENE_00000260	-0.962602	2.21093	7.23865	0.0165251	0.894651	NOT
ANSTEP-UCI_GENE_00000261	-0.0046441	1.92481	0.000294223	0.986536	0.999811	NOT
ANSTEP-UCI_GENE_00000262	-0.66671	4.33309	5.49855	0.0328641	0.999811	NOT
ANSTEP-UCI_GENE_00000264	0.0652407	7.16893	0.460471	0.507509	0.999811	NOT
ANSTEP-UCI_GENE_00000265	0.550971	0.332799	2.56259	0.129801	0.999811	NOT
ANSTEP-UCI_GENE_00000266	0.256174	0.595033	0.544575	0.471678	0.999811	NOT
ANSTEP-UCI_GENE_00000267	1.5026	3.15801	3.69157	0.0734618	0.999811	NOT
ANSTEP-UCI_GENE_00000268	-0.22648	9.46159	0.215826	0.648762	0.999811	NOT
ANSTEP-UCI_GENE_00000269	-0.260919	2.2686	0.672268	0.424815	0.999811	NOT
ANSTEP-UCI_GENE_00000270	0.191474	6.96513	0.0519748	0.822672	0.999811	NOT
ANSTEP-UCI_GENE_00000271	-1.13579	-0.47733	4.22095	0.0573689	0.999811	NOT
ANSTEP-UCI_GENE_00000273	-0.209442	0.19119	0.254028	0.621412	0.999811	NOT
ANSTEP-UCI_GENE_00000276	-0.0844568	5.90912	0.0180949	0.894742	0.999811	NOT
ANSTEP-UCI_GENE_00000278	-0.403693	3.68996	2.24663	0.154194	0.999811	NOT
ANSTEP-UCI_GENE_00000279	0.132244	5.03127	0.486388	0.495974	0.999811	NOT
ANSTEP-UCI_GENE_00000280	0.120059	3.35674	0.124931	0.728556	0.999811	NOT
ANSTEP-UCI_GENE_00000281	0.0101774	5.098	0.00450854	0.947333	0.999811	NOT
ANSTEP-UCI_GENE_00000282	0.0706463	6.9238	0.0851272	0.774373	0.999811	NOT
ANSTEP-UCI_GENE_00000283	-0.00797531	3.06384	0.000460826	0.98315	0.999811	NOT
ANSTEP-UCI_GENE_00000284	-0.0154307	4.38356	0.00519143	0.943492	0.999811	NOT
ANSTEP-UCI_GENE_00000285	-0.0620442	7.11788	0.365408	0.554351	0.999811	NOT
ANSTEP-UCI_GENE_00000286	-0.0173178	8.32064	0.0313871	0.861697	0.999811	NOT
ANSTEP-UCI_GENE_00000287	-0.131676	1.11773	0.19193	0.66742	0.999811	NOT
ANSTEP-UCI_GENE_00000288	-5.10521	-0.611339	2.97873	0.107429	0.999811	NOT
ANSTEP-UCI_GENE_00000289	-4.64336	2.19002	4.12128	0.0600536	0.999811	NOT
ANSTEP-UCI_GENE_00000291	-0.0608875	3.63179	0.0639025	0.803786	0.999811	NOT
ANSTEP-UCI_GENE_00000292	0.674345	4.72128	15.0675	0.00141962	0.252945	NOT
ANSTEP-UCI_GENE_00000293	-0.0514718	5.30135	0.313234	0.58378	0.999811	NOT
ANSTEP-UCI_GENE_00000294	0.112606	8.45055	0.355497	0.559711	0.999811	NOT
ANSTEP-UCI_GENE_00000295	-0.000104921	5.35252	2.91027e-07	0.999577	0.999811	NOT
ANSTEP-UCI_GENE_00000296	0.223649	0.309561	0.162518	0.692409	0.999811	NOT
ANSTEP-UCI_GENE_00000297	0.244662	-0.130049	0.207035	0.655473	0.999811	NOT
ANSTEP-UCI_GENE_00000298	0.636227	-0.121502	1.27714	0.275786	0.999811	NOT
ANSTEP-UCI_GENE_00000299	0.329154	0.640022	0.569619	0.461837	0.999811	NOT
ANSTEP-UCI_GENE_00000303	0.866761	-0.63327	2.4963	0.134503	0.999811	NOT
ANSTEP-UCI_GENE_00000305	-0.0713094	7.74845	0.077705	0.784153	0.999811	NOT
ANSTEP-UCI_GENE_00000311	0.271116	4.78453	0.740082	0.402875	0.999811	NOT
ANSTEP-UCI_GENE_00000312	-0.186397	6.15726	0.294067	0.595414	0.999811	NOT
ANSTEP-UCI_GENE_00000313	-0.282609	-0.523181	0.338827	0.576983	0.999811	NOT
ANSTEP-UCI_GENE_00000315	0.0986832	1.52667	0.104376	0.751	0.999811	NOT
ANSTEP-UCI_GENE_00000317	-0.142934	5.73903	1.44746	0.24717	0.999811	NOT
ANSTEP-UCI_GENE_00000318	0.517922	4.14324	1.6535	0.217549	0.999811	NOT
ANSTEP-UCI_GENE_00000319	0.891585	2.34927	2.39946	0.141751	0.999811	NOT
ANSTEP-UCI_GENE_00000321	0.624219	1.30687	1.08876	0.312905	0.999811	NOT
ANSTEP-UCI_GENE_00000322	-0.153194	7.28321	1.20178	0.289872	0.999811	NOT
ANSTEP-UCI_GENE_00000323	0.119301	4.66545	0.976966	0.338279	0.999811	NOT
ANSTEP-UCI_GENE_00000324	0.111415	6.441	0.234035	0.635379	0.999811	NOT
ANSTEP-UCI_GENE_00000325	0.773653	0.453236	3.77103	0.0707354	0.999811	NOT
ANSTEP-UCI_GENE_00000326	0.581803	0.48731	2.16121	0.161738	0.999811	NOT
ANSTEP-UCI_GENE_00000327	0.0615989	4.54688	0.0930224	0.764467	0.999811	NOT
ANSTEP-UCI_GENE_00000328	0.0626112	4.35254	0.195859	0.664259	0.999811	NOT
ANSTEP-UCI_GENE_00000329	0.0523533	3.72423	0.1094	0.745301	0.999811	NOT
ANSTEP-UCI_GENE_00000330	-0.00990866	5.69906	0.0083249	0.928482	0.999811	NOT
ANSTEP-UCI_GENE_00000331	0.0485074	4.44099	0.144085	0.709455	0.999811	NOT
ANSTEP-UCI_GENE_00000332	0.0196178	4.59335	0.0237977	0.879411	0.999811	NOT
ANSTEP-UCI_GENE_00000333	1.50053	-0.710081	2.48044	0.135659	0.999811	NOT
ANSTEP-UCI_GENE_00000334	-0.691104	-0.476319	1.83822	0.194778	0.999811	NOT
ANSTEP-UCI_GENE_00000335	2.08605	3.37079	4.82885	0.0437294	0.999811	POSITIVE
ANSTEP-UCI_GENE_00000336	-0.122954	5.6796	0.380758	0.546245	0.999811	NOT
ANSTEP-UCI_GENE_00000337	-0.128081	4.92047	1.14904	0.30032	0.999811	NOT
ANSTEP-UCI_GENE_00000338	0.0226997	6.28504	0.017566	0.896282	0.999811	NOT
ANSTEP-UCI_GENE_00000339	-0.00426399	6.42894	0.000514432	0.982197	0.999811	NOT
ANSTEP-UCI_GENE_00000340	-0.113527	6.35598	0.333909	0.571749	0.999811	NOT
ANSTEP-UCI_GENE_00000341	-0.124423	4.735	0.39272	0.540085	0.999811	NOT
ANSTEP-UCI_GENE_00000342	-0.066791	6.97365	0.161858	0.693	0.999811	NOT
ANSTEP-UCI_GENE_00000343	0.136869	7.34324	0.682235	0.421475	0.999811	NOT
ANSTEP-UCI_GENE_00000344	0.107683	4.62562	0.227253	0.640286	0.999811	NOT
ANSTEP-UCI_GENE_00000355	-0.0827399	5.60831	0.255728	0.620257	0.999811	NOT
ANSTEP-UCI_GENE_00000356	0.0659542	7.34293	0.218188	0.646988	0.999811	NOT
ANSTEP-UCI_GENE_00000357	0.0770298	5.98479	0.723565	0.408054	0.999811	NOT
ANSTEP-UCI_GENE_00000358	0.114524	4.90319	0.861685	0.367639	0.999811	NOT
ANSTEP-UCI_GENE_00000359	0.0426916	4.15919	0.0267934	0.872114	0.999811	NOT
ANSTEP-UCI_GENE_00000360	-0.0581863	7.04498	0.150182	0.703684	0.999811	NOT
ANSTEP-UCI_GENE_00000361	0.00365886	4.61781	0.000332569	0.985685	0.999811	NOT
ANSTEP-UCI_GENE_00000362	-0.0404899	8.12149	0.124454	0.729052	0.999811	NOT
ANSTEP-UCI_GENE_00000363	0.056299	6.46179	0.0721436	0.791818	0.999811	NOT
ANSTEP-UCI_GENE_00000364	0.0314962	7.81224	0.0293817	0.866141	0.999811	NOT
ANSTEP-UCI_GENE_00000365	0.0356793	4.11637	0.0165219	0.899393	0.999811	NOT
ANSTEP-UCI_GENE_00000366	-0.0417296	6.8729	0.113623	0.740623	0.999811	NOT
ANSTEP-UCI_GENE_00000367	0.0166721	5.99265	0.00521004	0.943391	0.999811	NOT
ANSTEP-UCI_GENE_00000370	-0.387057	1.30767	1.19925	0.290362	0.999811	NOT
ANSTEP-UCI_GENE_00000372	-0.0991258	0.769644	0.0491783	0.827424	0.999811	NOT
ANSTEP-UCI_GENE_00000373	-0.330504	0.04391	0.548546	0.470094	0.999811	NOT
ANSTEP-UCI_GENE_00000374	0.0170952	0.209195	0.0015361	0.969242	0.999811	NOT
ANSTEP-UCI_GENE_00000375	-1.50457	0.475652	11.6394	0.00375728	0.467301	NEGATIVE
ANSTEP-UCI_GENE_00000377	-0.289132	5.97678	0.679068	0.422532	0.999811	NOT
ANSTEP-UCI_GENE_00000378	-0.0272296	8.00489	0.0642531	0.80326	0.999811	NOT
ANSTEP-UCI_GENE_00000379	-0.147978	5.78117	0.247664	0.62578	0.999811	NOT
ANSTEP-UCI_GENE_00000380	0.0139562	2.07962	0.00262324	0.959813	0.999811	NOT
ANSTEP-UCI_GENE_00000381	0.0508972	3.48372	0.0468874	0.831423	0.999811	NOT
ANSTEP-UCI_GENE_00000382	-0.085621	7.2029	0.344124	0.565989	0.999811	NOT
ANSTEP-UCI_GENE_00000383	-0.0643823	4.57641	0.081676	0.778861	0.999811	NOT
ANSTEP-UCI_GENE_00000384	-0.133854	3.64074	0.221725	0.644353	0.999811	NOT
ANSTEP-UCI_GENE_00000385	-0.122875	5.24833	0.218907	0.64645	0.999811	NOT
ANSTEP-UCI_GENE_00000386	-0.00782054	4.60969	0.000866361	0.976898	0.999811	NOT
ANSTEP-UCI_GENE_00000387	-0.147561	2.77072	0.249667	0.624398	0.999811	NOT
ANSTEP-UCI_GENE_00000388	-0.0667442	2.98603	0.0424399	0.839492	0.999811	NOT
ANSTEP-UCI_GENE_00000389	-0.986316	-0.475224	2.88046	0.109844	0.999811	NOT
ANSTEP-UCI_GENE_00000390	-1.61732	-0.850869	3.31994	0.087991	0.999811	NOT
ANSTEP-UCI_GENE_00000391	-0.211402	-0.0670234	0.119449	0.752011	0.999811	NOT
ANSTEP-UCI_GENE_00000392	-0.0995097	6.40379	0.280835	0.603738	0.999811	NOT
ANSTEP-UCI_GENE_00000396	-0.124657	3.8683	0.482949	0.497478	0.999811	NOT
ANSTEP-UCI_GENE_00000397	-0.0869385	4.42498	0.375982	0.548742	0.999811	NOT
ANSTEP-UCI_GENE_00000398	-0.036359	3.82107	0.0650575	0.802061	0.999811	NOT
ANSTEP-UCI_GENE_00000399	-0.103703	3.64969	0.54353	0.472096	0.999811	NOT
ANSTEP-UCI_GENE_00000400	-0.0216804	4.96942	0.0364231	0.851146	0.999811	NOT
ANSTEP-UCI_GENE_00000401	-0.0760037	3.35122	0.0583127	0.81238	0.999811	NOT
ANSTEP-UCI_GENE_00000402	-0.0650646	4.85781	0.18238	0.675267	0.999811	NOT
ANSTEP-UCI_GENE_00000403	-0.0830737	4.87657	0.488159	0.495203	0.999811	NOT
ANSTEP-UCI_GENE_00000404	0.0110737	9.38262	0.00616864	0.938413	0.999811	NOT
ANSTEP-UCI_GENE_00000405	-0.272873	5.94153	3.52463	0.0796055	0.999811	NOT
ANSTEP-UCI_GENE_00000406	-0.207429	3.37329	1.41148	0.252874	0.999811	NOT
ANSTEP-UCI_GENE_00000407	-0.129025	4.19591	0.957976	0.342877	0.999811	NOT
ANSTEP-UCI_GENE_00000408	-0.0696876	5.10175	0.0418893	0.840521	0.999811	NOT
ANSTEP-UCI_GENE_00000409	0.048647	8.21952	0.182574	0.675106	0.999811	NOT
ANSTEP-UCI_GENE_00000410	-0.0280558	8.9662	0.100486	0.75552	0.999811	NOT
ANSTEP-UCI_GENE_00000411	0.273516	4.30748	1.27355	0.276436	0.999811	NOT
ANSTEP-UCI_GENE_00000412	0.197262	8.36596	1.18886	0.292386	0.999811	NOT
ANSTEP-UCI_GENE_00000413	0.0440065	8.21679	0.131293	0.722037	0.999811	NOT
ANSTEP-UCI_GENE_00000414	0.0389393	4.54724	0.126544	0.726886	0.999811	NOT
ANSTEP-UCI_GENE_00000415	0.455815	7.76132	0.644508	0.434342	0.999811	NOT
ANSTEP-UCI_GENE_00000419	-0.525956	2.05248	1.27057	0.276978	0.999811	NOT
ANSTEP-UCI_GENE_00000421	-0.0370359	-0.824373	0.00274856	0.958865	0.999811	NOT
ANSTEP-UCI_GENE_00000422	-0.164077	1.85115	0.171603	0.684424	0.999811	NOT
ANSTEP-UCI_GENE_00000423	-0.106128	-0.465277	0.0218912	0.884303	0.999811	NOT
ANSTEP-UCI_GENE_00000424	0.191621	1.43534	0.0945391	0.762618	0.999811	NOT
ANSTEP-UCI_GENE_00000425	-1.10636	-0.0849403	1.69756	0.211821	0.999811	NOT
ANSTEP-UCI_GENE_00000426	0.199536	1.21789	0.0509103	0.824464	0.999811	NOT
ANSTEP-UCI_GENE_00000427	0.626028	1.88638	0.672196	0.424839	0.999811	NOT
ANSTEP-UCI_GENE_00000428	-0.00993677	1.95132	0.000429568	0.983731	0.999811	NOT
ANSTEP-UCI_GENE_00000429	0.574916	2.01297	3.22905	0.0920492	0.999811	NOT
ANSTEP-UCI_GENE_00000430	0.432896	4.41546	2.21049	0.157332	0.999811	NOT
ANSTEP-UCI_GENE_00000431	0.477351	1.18586	1.76418	0.203521	0.999811	NOT
ANSTEP-UCI_GENE_00000432	0.0486561	8.03996	0.20154	0.659755	0.999811	NOT
ANSTEP-UCI_GENE_00000433	0.129969	5.49812	2.44961	0.137939	0.999811	NOT
ANSTEP-UCI_GENE_00000434	0.212481	0.591656	0.58268	0.471057	0.999811	NOT
ANSTEP-UCI_GENE_00000435	-0.111637	0.0886619	0.113943	0.78563	0.999811	NOT
ANSTEP-UCI_GENE_00000436	-1.26583	1.33272	1.60866	0.223585	0.999811	NOT
ANSTEP-UCI_GENE_00000438	-0.129987	3.50223	0.324935	0.576908	0.999811	NOT
ANSTEP-UCI_GENE_00000439	-1.22849	4.87072	14.0364	0.00187721	0.300636	NEGATIVE
ANSTEP-UCI_GENE_00000441	0.02051	4.93208	0.0274483	0.870575	0.999811	NOT
ANSTEP-UCI_GENE_00000442	-0.069699	4.43748	0.0308536	0.862864	0.999811	NOT
ANSTEP-UCI_GENE_00000443	-0.112374	6.34227	0.0857342	0.773594	0.999811	NOT
ANSTEP-UCI_GENE_00000444	-0.913151	5.06099	10.3287	0.00565929	0.618343	NOT
ANSTEP-UCI_GENE_00000445	-0.0443348	7.17557	0.0577482	0.813272	0.999811	NOT
ANSTEP-UCI_GENE_00000446	-0.618284	-0.605146	0.794047	0.386638	0.999811	NOT
ANSTEP-UCI_GENE_00000448	0.0531345	7.29642	0.0359142	0.852177	0.999811	NOT
ANSTEP-UCI_GENE_00000449	-0.00457555	4.03816	0.000491826	0.982592	0.999811	NOT
ANSTEP-UCI_GENE_00000450	0.0290737	7.36277	0.147496	0.706209	0.999811	NOT
ANSTEP-UCI_GENE_00000451	-0.138162	5.68282	0.235453	0.634364	0.999811	NOT
ANSTEP-UCI_GENE_00000452	-0.0128057	1.0786	0.000694667	0.979313	0.999811	NOT
ANSTEP-UCI_GENE_00000453	0.198027	-0.682912	0.0550956	0.817526	0.999811	NOT
ANSTEP-UCI_GENE_00000454	0.118861	-0.123088	0.0807647	0.834403	0.999811	NOT
ANSTEP-UCI_GENE_00000455	0.0546317	6.09508	0.318166	0.580863	0.999811	NOT
ANSTEP-UCI_GENE_00000456	-0.031841	4.9507	0.0637354	0.804037	0.999811	NOT
ANSTEP-UCI_GENE_00000457	-0.0385105	7.11091	0.100119	0.75595	0.999811	NOT
ANSTEP-UCI_GENE_00000458	0.199551	10.3594	1.51016	0.237627	0.999811	NOT
ANSTEP-UCI_GENE_00000459	-0.186663	7.21372	0.509812	0.48594	0.999811	NOT
ANSTEP-UCI_GENE_00000460	0.0328729	6.33398	0.0381631	0.847679	0.999811	NOT
ANSTEP-UCI_GENE_00000463	-0.510358	3.89501	1.62059	0.221958	0.999811	NOT
ANSTEP-UCI_GENE_00000464	0.0736217	0.639451	0.0478554	0.829721	0.999811	NOT
ANSTEP-UCI_GENE_00000466	-0.0139216	8.82974	0.0282113	0.868807	0.999811	NOT
ANSTEP-UCI_GENE_00000467	0.0942014	6.27532	0.606262	0.44804	0.999811	NOT
ANSTEP-UCI_GENE_00000468	0.0518855	7.47514	0.069886	0.79502	0.999811	NOT
ANSTEP-UCI_GENE_00000469	-0.170357	3.28255	0.305693	0.5883	0.999811	NOT
ANSTEP-UCI_GENE_00000471	0.2015	1.40565	0.347138	0.564312	0.999811	NOT
ANSTEP-UCI_GENE_00000472	-0.1759	8.2324	0.925061	0.351061	0.999811	NOT
ANSTEP-UCI_GENE_00000473	0.240613	9.98313	2.3764	0.143548	0.999811	NOT
ANSTEP-UCI_GENE_00000474	0.124288	4.71028	1.23637	0.283289	0.999811	NOT
ANSTEP-UCI_GENE_00000475	0.29309	8.79084	2.11061	0.166423	0.999811	NOT
ANSTEP-UCI_GENE_00000476	0.0842144	6.40919	0.247295	0.626036	0.999811	NOT
ANSTEP-UCI_GENE_00000477	0.0711859	8.36436	0.471114	0.502715	0.999811	NOT
ANSTEP-UCI_GENE_00000478	0.0131873	7.40383	0.0113086	0.916689	0.999811	NOT
ANSTEP-UCI_GENE_00000479	0.0383833	6.66697	0.0826681	0.77756	0.999811	NOT
ANSTEP-UCI_GENE_00000480	0.0511801	7.41223	0.230831	0.637685	0.999811	NOT
ANSTEP-UCI_GENE_00000481	0.0855905	6.88652	0.22642	0.640894	0.999811	NOT
ANSTEP-UCI_GENE_00000482	0.00300874	8.23088	0.000438405	0.983565	0.999811	NOT
ANSTEP-UCI_GENE_00000483	0.020769	5.20223	0.0171122	0.897622	0.999811	NOT
ANSTEP-UCI_GENE_00000484	0.0839448	7.81328	0.524234	0.479935	0.999811	NOT
ANSTEP-UCI_GENE_00000487	0.47874	0.153909	1.14334	0.301479	0.999811	NOT
ANSTEP-UCI_GENE_00000488	-0.0406319	5.41586	0.116304	0.737702	0.999811	NOT
ANSTEP-UCI_GENE_00000489	-0.00682397	6.31729	0.001119	0.973746	0.999811	NOT
ANSTEP-UCI_GENE_00000490	0.0515966	4.92153	0.173935	0.682414	0.999811	NOT
ANSTEP-UCI_GENE_00000491	0.0331304	7.63217	0.0527267	0.821417	0.999811	NOT
ANSTEP-UCI_GENE_00000492	-0.0953129	6.21285	0.194189	0.665598	0.999811	NOT
ANSTEP-UCI_GENE_00000493	-0.0538767	6.73546	0.150982	0.702936	0.999811	NOT
ANSTEP-UCI_GENE_00000494	-0.120492	4.92585	0.781899	0.390205	0.999811	NOT
ANSTEP-UCI_GENE_00000495	-0.076724	5.03912	0.273381	0.60854	0.999811	NOT
ANSTEP-UCI_GENE_00000496	0.0295287	6.52514	0.082454	0.77784	0.999811	NOT
ANSTEP-UCI_GENE_00000497	-0.0911072	0.483964	0.0604863	0.808988	0.999811	NOT
ANSTEP-UCI_GENE_00000498	0.0455002	1.23687	0.0159735	0.901067	0.999811	NOT
ANSTEP-UCI_GENE_00000499	0.138823	8.72942	0.912822	0.354177	0.999811	NOT
ANSTEP-UCI_GENE_00000500	-0.186349	4.45641	0.580901	0.457515	0.999811	NOT
ANSTEP-UCI_GENE_00000501	0.212698	9.13098	1.10542	0.309356	0.999811	NOT
ANSTEP-UCI_GENE_00000502	0.0096905	5.41906	0.003523	0.953436	0.999811	NOT
ANSTEP-UCI_GENE_00000503	0.165568	8.00452	0.752416	0.399074	0.999811	NOT
ANSTEP-UCI_GENE_00000504	0.227565	2.88139	0.884674	0.361496	0.999811	NOT
ANSTEP-UCI_GENE_00000505	-0.159269	6.35559	1.26982	0.277115	0.999811	NOT
ANSTEP-UCI_GENE_00000506	0.173128	7.45493	1.54484	0.232556	0.999811	NOT
ANSTEP-UCI_GENE_00000507	-0.00102149	4.23981	4.47747e-05	0.994747	0.999811	NOT
ANSTEP-UCI_GENE_00000508	-0.119132	6.86438	0.181949	0.675627	0.999811	NOT
ANSTEP-UCI_GENE_00000509	-0.0470108	7.94634	0.103145	0.752421	0.999811	NOT
ANSTEP-UCI_GENE_00000511	0.242131	4.17465	0.354554	0.560226	0.999811	NOT
ANSTEP-UCI_GENE_00000512	0.0185174	8.1605	0.0097253	0.922719	0.999811	NOT
ANSTEP-UCI_GENE_00000516	1.04524	-0.72372	3.25724	0.126881	0.999811	NOT
ANSTEP-UCI_GENE_00000518	0.00758618	6.38661	0.0014771	0.969838	0.999811	NOT
ANSTEP-UCI_GENE_00000519	-0.123899	7.46972	1.31327	0.269361	0.999811	NOT
ANSTEP-UCI_GENE_00000520	-0.0945699	3.51297	0.0789386	0.782494	0.999811	NOT
ANSTEP-UCI_GENE_00000521	0.14208	4.7069	0.440206	0.516867	0.999811	NOT
ANSTEP-UCI_GENE_00000522	-0.255673	2.87747	0.960181	0.342338	0.999811	NOT
ANSTEP-UCI_GENE_00000523	-0.0501571	6.92897	0.258619	0.618303	0.999811	NOT
ANSTEP-UCI_GENE_00000524	-0.00829478	5.52439	0.00584205	0.940062	0.999811	NOT
ANSTEP-UCI_GENE_00000525	0.0914826	-0.0109059	0.0480463	0.829387	0.999811	NOT
ANSTEP-UCI_GENE_00000527	-0.21487	1.65596	0.799085	0.385173	0.999811	NOT
ANSTEP-UCI_GENE_00000528	-0.293676	3.6534	2.85748	0.111156	0.999811	NOT
ANSTEP-UCI_GENE_00000529	-0.0127433	5.0398	0.0113993	0.916357	0.999811	NOT
ANSTEP-UCI_GENE_00000530	-0.0522366	6.60031	0.480241	0.498668	0.999811	NOT
ANSTEP-UCI_GENE_00000531	0.220514	-0.613316	0.229206	0.638864	0.999811	NOT
ANSTEP-UCI_GENE_00000532	-0.0931254	6.19757	0.402543	0.535124	0.999811	NOT
ANSTEP-UCI_GENE_00000533	0.0686922	4.84536	0.323311	0.577852	0.999811	NOT
ANSTEP-UCI_GENE_00000534	-0.0757243	6.74968	0.167625	0.687889	0.999811	NOT
ANSTEP-UCI_GENE_00000535	0.290891	5.59948	2.80209	0.114397	0.999811	NOT
ANSTEP-UCI_GENE_00000536	-1.03579	-0.0209765	4.03913	0.0623779	0.999811	NOT
ANSTEP-UCI_GENE_00000537	0.0741421	7.29427	0.757109	0.397642	0.999811	NOT
ANSTEP-UCI_GENE_00000538	0.3977	4.36339	1.70406	0.210991	0.999811	NOT
ANSTEP-UCI_GENE_00000539	0.172227	4.31268	0.374673	0.549431	0.999811	NOT
ANSTEP-UCI_GENE_00000542	0.0469997	0.770624	0.0265958	0.872582	0.999811	NOT
ANSTEP-UCI_GENE_00000543	0.00277764	1.14863	0.000115322	0.99157	0.999811	NOT
ANSTEP-UCI_GENE_00000544	-0.170664	7.06864	0.85513	0.369419	0.999811	NOT
ANSTEP-UCI_GENE_00000545	-0.45729	2.14581	1.69482	0.212171	0.999811	NOT
ANSTEP-UCI_GENE_00000546	0.164481	2.27709	0.100257	0.755787	0.999811	NOT
ANSTEP-UCI_GENE_00000547	0.527388	0.0516098	1.91785	0.185899	0.999811	NOT
ANSTEP-UCI_GENE_00000548	0.209629	0.569096	0.268584	0.611675	0.999811	NOT
ANSTEP-UCI_GENE_00000549	0.0303352	3.28556	0.0078759	0.930431	0.999811	NOT
ANSTEP-UCI_GENE_00000550	-0.122058	2.48044	0.165939	0.689373	0.999811	NOT
ANSTEP-UCI_GENE_00000551	0.097719	-0.546468	0.0366465	0.850697	0.999811	NOT
ANSTEP-UCI_GENE_00000554	-0.00432332	5.47897	0.000488399	0.982653	0.999811	NOT
ANSTEP-UCI_GENE_00000555	0.176864	11.1867	1.86433	0.191809	0.999811	NOT
ANSTEP-UCI_GENE_00000556	-0.0139926	7.91799	0.00504342	0.944301	0.999811	NOT
ANSTEP-UCI_GENE_00000557	-0.0159838	4.62256	0.012489	0.912467	0.999811	NOT
ANSTEP-UCI_GENE_00000558	-0.00331316	5.92775	0.000532076	0.981894	0.999811	NOT
ANSTEP-UCI_GENE_00000559	-0.0264329	7.18849	0.0188964	0.892451	0.999811	NOT
ANSTEP-UCI_GENE_00000560	-0.0101579	4.54746	0.00212329	0.963841	0.999811	NOT
ANSTEP-UCI_GENE_00000561	0.0366342	4.18099	0.0241717	0.878475	0.999811	NOT
ANSTEP-UCI_GENE_00000562	0.095952	4.18618	0.100935	0.754992	0.999811	NOT
ANSTEP-UCI_GENE_00000563	0.0819032	7.43652	0.348045	0.563809	0.999811	NOT
ANSTEP-UCI_GENE_00000564	-0.066363	7.8047	0.287263	0.599663	0.999811	NOT
ANSTEP-UCI_GENE_00000565	0.140678	4.0027	1.28115	0.275063	0.999811	NOT
ANSTEP-UCI_GENE_00000566	0.0867118	6.67952	0.696886	0.41664	0.999811	NOT
ANSTEP-UCI_GENE_00000567	0.0388232	7.05499	0.124897	0.728591	0.999811	NOT
ANSTEP-UCI_GENE_00000568	0.333763	0.546235	0.913249	0.354067	0.999811	NOT
ANSTEP-UCI_GENE_00000569	0.324883	9.12352	3.53776	0.0791009	0.999811	NOT
ANSTEP-UCI_GENE_00000570	-0.0230546	5.75735	0.0190068	0.89214	0.999811	NOT
ANSTEP-UCI_GENE_00000571	0.0841299	6.55804	0.243387	0.628756	0.999811	NOT
ANSTEP-UCI_GENE_00000572	-0.0274511	4.73166	0.0231251	0.881113	0.999811	NOT
ANSTEP-UCI_GENE_00000573	-0.112667	3.15703	0.114358	0.739819	0.999811	NOT
ANSTEP-UCI_GENE_00000574	-0.0317516	4.7322	0.0172704	0.897153	0.999811	NOT
ANSTEP-UCI_GENE_00000575	-0.0609525	4.14295	0.0833234	0.776706	0.999811	NOT
ANSTEP-UCI_GENE_00000576	0.021748	3.14208	0.0127084	0.911705	0.999811	NOT
ANSTEP-UCI_GENE_00000577	0.106859	5.03337	0.577166	0.458938	0.999811	NOT
ANSTEP-UCI_GENE_00000578	0.187558	2.29606	1.03363	0.32507	0.999811	NOT
ANSTEP-UCI_GENE_00000579	-0.0302139	-0.925904	0.001102	0.973946	0.999811	NOT
ANSTEP-UCI_GENE_00000580	-0.117546	4.68858	0.163085	0.691904	0.999811	NOT
ANSTEP-UCI_GENE_00000581	-0.285798	4.61688	0.431921	0.520784	0.999811	NOT
ANSTEP-UCI_GENE_00000582	-0.337619	5.2613	10.0184	0.00625754	0.630663	NOT
ANSTEP-UCI_GENE_00000584	-0.180134	2.67066	0.879788	0.362789	0.999811	NOT
ANSTEP-UCI_GENE_00000585	-0.368101	0.701835	0.576923	0.459031	0.999811	NOT
ANSTEP-UCI_GENE_00000586	-0.0901984	5.83093	0.0398929	0.844313	0.999811	NOT
ANSTEP-UCI_GENE_00000587	-0.0318559	5.08028	0.0260218	0.873952	0.999811	NOT
ANSTEP-UCI_GENE_00000588	0.185642	3.38241	0.980415	0.337453	0.999811	NOT
ANSTEP-UCI_GENE_00000589	-0.17715	4.60215	2.20083	0.158183	0.999811	NOT
ANSTEP-UCI_GENE_00000590	0.12653	4.93611	1.34929	0.263153	0.999811	NOT
ANSTEP-UCI_GENE_00000591	0.0621555	3.90036	0.146679	0.706982	0.999811	NOT
ANSTEP-UCI_GENE_00000592	-0.0819961	6.81442	0.241505	0.630076	0.999811	NOT
ANSTEP-UCI_GENE_00000593	-0.00238645	9.74098	0.000442013	0.983497	0.999811	NOT
ANSTEP-UCI_GENE_00000594	0.0949303	7.24327	0.257296	0.619195	0.999811	NOT
ANSTEP-UCI_GENE_00000595	0.237895	5.65072	2.50271	0.134039	0.999811	NOT
ANSTEP-UCI_GENE_00000596	0.00438482	7.27586	0.00050516	0.982358	0.999811	NOT
ANSTEP-UCI_GENE_00000597	-0.262657	5.83756	1.75696	0.2044	0.999811	NOT
ANSTEP-UCI_GENE_00000598	-0.702662	-0.199161	2.07328	0.169988	0.999811	NOT
ANSTEP-UCI_GENE_00000600	-0.339178	2.95485	0.481665	0.498042	0.999811	NOT
ANSTEP-UCI_GENE_00000601	0.120171	6.55763	0.407646	0.532581	0.999811	NOT
ANSTEP-UCI_GENE_00000602	-0.283973	5.93857	2.09893	0.167528	0.999811	NOT
ANSTEP-UCI_GENE_00000603	-0.165922	3.47754	0.356378	0.55923	0.999811	NOT
ANSTEP-UCI_GENE_00000604	-0.266521	3.49518	1.76001	0.204028	0.999811	NOT
ANSTEP-UCI_GENE_00000605	-0.218027	3.71549	1.11664	0.306997	0.999811	NOT
ANSTEP-UCI_GENE_00000606	-0.00436589	3.25795	0.000232621	0.988028	0.999811	NOT
ANSTEP-UCI_GENE_00000608	0.141016	2.57002	0.253095	0.622048	0.999811	NOT
ANSTEP-UCI_GENE_00000610	-0.321658	3.38735	1.36215	0.260982	0.999811	NOT
ANSTEP-UCI_GENE_00000611	-0.129844	5.63874	0.988981	0.335415	0.999811	NOT
ANSTEP-UCI_GENE_00000612	-0.535438	3.58908	3.66269	0.0744835	0.999811	NOT
ANSTEP-UCI_GENE_00000613	0.0115986	3.76845	0.00579481	0.940304	0.999811	NOT
ANSTEP-UCI_GENE_00000614	-0.011561	4.31542	0.00475543	0.945912	0.999811	NOT
ANSTEP-UCI_GENE_00000615	-0.0719766	3.90612	0.278695	0.605108	0.999811	NOT
ANSTEP-UCI_GENE_00000616	-0.0932837	3.51312	0.161933	0.692933	0.999811	NOT
ANSTEP-UCI_GENE_00000617	-0.0802744	5.13447	0.233536	0.635737	0.999811	NOT
ANSTEP-UCI_GENE_00000618	0.0782969	5.97849	0.0535947	0.819981	0.999811	NOT
ANSTEP-UCI_GENE_00000619	0.231911	1.02747	0.263614	0.61496	0.999811	NOT
ANSTEP-UCI_GENE_00000625	-0.48688	2.02401	2.1269	0.164897	0.999811	NOT
ANSTEP-UCI_GENE_00000626	-0.0208072	7.34415	0.0148093	0.904721	0.999811	NOT
ANSTEP-UCI_GENE_00000627	0.372287	0.92682	0.795493	0.386217	0.999811	NOT
ANSTEP-UCI_GENE_00000629	0.365261	6.98542	2.25901	0.153138	0.999811	NOT
ANSTEP-UCI_GENE_00000634	-0.594027	0.757112	2.14629	0.163102	0.999811	NOT
ANSTEP-UCI_GENE_00000635	0.18996	2.61096	0.979687	0.337627	0.999811	NOT
ANSTEP-UCI_GENE_00000636	0.167308	4.89737	1.8304	0.195678	0.999811	NOT
ANSTEP-UCI_GENE_00000637	-0.75239	6.71565	2.48843	0.135075	0.999811	NOT
ANSTEP-UCI_GENE_00000638	-0.126073	4.88402	0.539925	0.473544	0.999811	NOT
ANSTEP-UCI_GENE_00000639	-0.42995	0.530212	1.19784	0.290636	0.999811	NOT
ANSTEP-UCI_GENE_00000640	0.0377505	1.98893	0.0116984	0.915271	0.999811	NOT
ANSTEP-UCI_GENE_00000641	0.191745	1.46886	0.317123	0.581477	0.999811	NOT
ANSTEP-UCI_GENE_00000642	-0.083015	5.42185	0.298324	0.592788	0.999811	NOT
ANSTEP-UCI_GENE_00000643	-0.0125057	7.44716	0.0134547	0.909161	0.999811	NOT
ANSTEP-UCI_GENE_00000644	0.000274764	6.28012	7.32007e-06	0.997876	0.999811	NOT
ANSTEP-UCI_GENE_00000645	-0.21708	3.27762	2.20354	0.157944	0.999811	NOT
ANSTEP-UCI_GENE_00000646	-0.160547	0.42585	0.125958	0.72749	0.999811	NOT
ANSTEP-UCI_GENE_00000647	0.0199934	6.51154	0.0085333	0.927595	0.999811	NOT
ANSTEP-UCI_GENE_00000648	0.299294	1.05777	0.941852	0.346851	0.999811	NOT
ANSTEP-UCI_GENE_00000650	-0.207633	0.681851	0.409473	0.531675	0.999811	NOT
ANSTEP-UCI_GENE_00000651	0.351173	5.88922	1.75733	0.204354	0.999811	NOT
ANSTEP-UCI_GENE_00000652	0.473265	5.29406	3.0787	0.0992647	0.999811	NOT
ANSTEP-UCI_GENE_00000653	-0.0762415	3.54027	0.142493	0.710985	0.999811	NOT
ANSTEP-UCI_GENE_00000654	0.0762777	5.67548	0.262663	0.615594	0.999811	NOT
ANSTEP-UCI_GENE_00000655	-0.131637	5.34129	0.663063	0.427937	0.999811	NOT
ANSTEP-UCI_GENE_00000656	-0.260176	8.53536	0.365455	0.554326	0.999811	NOT
ANSTEP-UCI_GENE_00000657	-0.166087	6.76292	0.146363	0.709106	0.999811	NOT
ANSTEP-UCI_GENE_00000658	-1.29343	0.876284	3.78125	0.0909614	0.999811	NOT
ANSTEP-UCI_GENE_00000659	-0.170053	7.11865	0.148328	0.705424	0.999811	NOT
ANSTEP-UCI_GENE_00000660	-0.210445	1.53606	0.167939	0.693638	0.999811	NOT
ANSTEP-UCI_GENE_00000661	0.272222	-0.451934	0.229728	0.642743	0.999811	NOT
ANSTEP-UCI_GENE_00000662	0.137869	2.24496	0.083469	0.776517	0.999811	NOT
ANSTEP-UCI_GENE_00000663	0.0354518	0.0991766	0.00262421	0.959903	0.999811	NOT
ANSTEP-UCI_GENE_00000664	0.103886	1.22707	0.114569	0.739588	0.999811	NOT
ANSTEP-UCI_GENE_00000667	-0.705776	4.58442	3.03686	0.101392	0.999811	NOT
ANSTEP-UCI_GENE_00000668	-0.0290095	4.09198	0.0726777	0.791069	0.999811	NOT
ANSTEP-UCI_GENE_00000669	0.117207	5.41838	0.428959	0.522197	0.999811	NOT
ANSTEP-UCI_GENE_00000672	0.199765	3.15521	0.523059	0.480419	0.999811	NOT
ANSTEP-UCI_GENE_00000674	0.0456962	6.65188	0.14295	0.710544	0.999811	NOT
ANSTEP-UCI_GENE_00000676	0.363894	-0.14014	0.377891	0.547742	0.999811	NOT
ANSTEP-UCI_GENE_00000677	0.730824	1.07945	1.2427	0.282105	0.999811	NOT
ANSTEP-UCI_GENE_00000678	0.13445	5.94985	1.73238	0.207429	0.999811	NOT
ANSTEP-UCI_GENE_00000679	-0.118324	7.01564	1.63799	0.219612	0.999811	NOT
ANSTEP-UCI_GENE_00000680	0.242905	4.9281	3.6362	0.0754352	0.999811	NOT
ANSTEP-UCI_GENE_00000682	-0.422578	5.58304	0.240352	0.630887	0.999811	NOT
ANSTEP-UCI_GENE_00000685	-0.699169	1.1056	0.668744	0.426006	0.999811	NOT
ANSTEP-UCI_GENE_00000686	-1.99519	0.0285726	5.04845	0.0397613	0.999811	NEGATIVE
ANSTEP-UCI_GENE_00000687	-0.0727567	3.77012	0.152389	0.701628	0.999811	NOT
ANSTEP-UCI_GENE_00000688	-0.131587	4.50412	0.688168	0.419506	0.999811	NOT
ANSTEP-UCI_GENE_00000689	-0.0729397	7.28407	0.441086	0.516454	0.999811	NOT
ANSTEP-UCI_GENE_00000690	-0.176308	4.87076	1.02846	0.326245	0.999811	NOT
ANSTEP-UCI_GENE_00000691	0.00902971	5.71821	0.0018414	0.966325	0.999811	NOT
ANSTEP-UCI_GENE_00000692	0.0118015	4.2286	0.00338876	0.95433	0.999811	NOT
ANSTEP-UCI_GENE_00000693	-0.0376436	6.46252	0.129355	0.724003	0.999811	NOT
ANSTEP-UCI_GENE_00000694	0.183071	3.91311	0.721598	0.408678	0.999811	NOT
ANSTEP-UCI_GENE_00000695	0.174708	4.67239	0.934676	0.348642	0.999811	NOT
ANSTEP-UCI_GENE_00000696	0.0254755	4.10434	0.0243744	0.877971	0.999811	NOT
ANSTEP-UCI_GENE_00000697	0.15652	3.97371	0.959205	0.342576	0.999811	NOT
ANSTEP-UCI_GENE_00000698	0.176647	5.76338	1.74267	0.206154	0.999811	NOT
ANSTEP-UCI_GENE_00000699	-0.0524352	8.37566	0.108417	0.746405	0.999811	NOT
ANSTEP-UCI_GENE_00000700	-0.103999	7.54999	1.07931	0.314945	0.999811	NOT
ANSTEP-UCI_GENE_00000701	0.331121	6.27018	3.54625	0.0787766	0.999811	NOT
ANSTEP-UCI_GENE_00000702	0.032289	7.18818	0.0256777	0.87478	0.999811	NOT
ANSTEP-UCI_GENE_00000703	0.0202978	8.61413	0.0597255	0.810168	0.999811	NOT
ANSTEP-UCI_GENE_00000704	-0.196576	4.63842	0.467965	0.504125	0.999811	NOT
ANSTEP-UCI_GENE_00000705	-0.00279281	4.72818	0.000135711	0.990855	0.999811	NOT
ANSTEP-UCI_GENE_00000706	0.0114008	5.93779	0.0139158	0.907625	0.999811	NOT
ANSTEP-UCI_GENE_00000707	-0.1015	5.19042	0.203165	0.658481	0.999811	NOT
ANSTEP-UCI_GENE_00000708	-0.934467	-0.42772	3.36481	0.086066	0.999811	NOT
ANSTEP-UCI_GENE_00000709	-0.450382	0.207569	1.2451	0.281659	0.999811	NOT
ANSTEP-UCI_GENE_00000710	-0.144678	1.34309	0.180909	0.676498	0.999811	NOT
ANSTEP-UCI_GENE_00000711	-0.450473	0.192482	0.773083	0.392826	0.999811	NOT
ANSTEP-UCI_GENE_00000712	0.300642	0.663216	0.900723	0.357296	0.999811	NOT
ANSTEP-UCI_GENE_00000713	-0.061568	1.44714	0.0380316	0.847938	0.999811	NOT
ANSTEP-UCI_GENE_00000714	-0.0243031	2.15245	0.00752511	0.931994	0.999811	NOT
ANSTEP-UCI_GENE_00000715	0.388083	7.64227	3.49313	0.0808321	0.999811	NOT
ANSTEP-UCI_GENE_00000716	0.0592959	5.94218	0.25533	0.620527	0.999811	NOT
ANSTEP-UCI_GENE_00000717	0.00583522	3.10711	0.000801225	0.977783	0.999811	NOT
ANSTEP-UCI_GENE_00000718	-0.0309069	4.87001	0.0581413	0.81265	0.999811	NOT
ANSTEP-UCI_GENE_00000719	0.148357	4.14956	0.368767	0.552558	0.999811	NOT
ANSTEP-UCI_GENE_00000720	0.0227996	2.60773	0.00527706	0.943028	0.999811	NOT
ANSTEP-UCI_GENE_00000721	-0.0360784	4.59066	0.0423188	0.839717	0.999811	NOT
ANSTEP-UCI_GENE_00000722	-0.0124588	1.83436	0.000976848	0.975469	0.999811	NOT
ANSTEP-UCI_GENE_00000723	-0.00305783	6.13898	0.000597853	0.980808	0.999811	NOT
ANSTEP-UCI_GENE_00000724	0.148911	5.12619	1.40195	0.254414	0.999811	NOT
ANSTEP-UCI_GENE_00000725	-0.139112	5.1638	0.151638	0.702326	0.999811	NOT
ANSTEP-UCI_GENE_00000726	0.0272416	5.80952	0.0521706	0.822344	0.999811	NOT
ANSTEP-UCI_GENE_00000727	0.457238	0.248787	1.14143	0.30187	0.999811	NOT
ANSTEP-UCI_GENE_00000728	0.378053	3.24525	2.94823	0.106081	0.999811	NOT
ANSTEP-UCI_GENE_00000729	0.277299	1.65273	0.397536	0.537642	0.999811	NOT
ANSTEP-UCI_GENE_00000730	0.302145	6.66113	0.739322	0.403111	0.999811	NOT
ANSTEP-UCI_GENE_00000731	0.163391	7.00658	0.84717	0.371598	0.999811	NOT
ANSTEP-UCI_GENE_00000732	0.0177883	7.45061	0.00481473	0.945577	0.999811	NOT
ANSTEP-UCI_GENE_00000733	0.182732	5.76605	1.45901	0.245375	0.999811	NOT
ANSTEP-UCI_GENE_00000734	-0.606853	-0.416617	1.50087	0.23901	0.999811	NOT
ANSTEP-UCI_GENE_00000735	0.0301736	6.74871	0.0563139	0.815559	0.999811	NOT
ANSTEP-UCI_GENE_00000736	-0.022607	10.5662	0.0149505	0.90427	0.999811	NOT
ANSTEP-UCI_GENE_00000737	-0.101124	6.22065	0.864642	0.366841	0.999811	NOT
ANSTEP-UCI_GENE_00000738	-2.55714	2.99021	9.24983	0.00807705	0.679343	NEGATIVE
ANSTEP-UCI_GENE_00000739	0.228371	9.8475	2.09365	0.168031	0.999811	NOT
ANSTEP-UCI_GENE_00000740	-0.0113031	6.93499	0.00669898	0.935826	0.999811	NOT
ANSTEP-UCI_GENE_00000741	-0.0856928	3.06133	0.164139	0.690966	0.999811	NOT
ANSTEP-UCI_GENE_00000742	0.126738	7.5462	0.81608	0.380291	0.999811	NOT
ANSTEP-UCI_GENE_00000743	-0.472982	4.56527	4.27474	0.0559785	0.999811	NOT
ANSTEP-UCI_GENE_00000744	0.0155473	9.21107	0.0293352	0.866245	0.999811	NOT
ANSTEP-UCI_GENE_00000745	-0.127356	5.38377	0.812586	0.381287	0.999811	NOT
ANSTEP-UCI_GENE_00000746	0.0616561	9.47285	0.455445	0.509801	0.999811	NOT
ANSTEP-UCI_GENE_00000747	-0.0187602	5.87233	0.02791	0.869502	0.999811	NOT
ANSTEP-UCI_GENE_00000748	-0.0585941	4.55447	0.0542679	0.818875	0.999811	NOT
ANSTEP-UCI_GENE_00000749	0.0202018	7.4644	0.0361136	0.851772	0.999811	NOT
ANSTEP-UCI_GENE_00000750	-0.0250574	7.73887	0.035038	0.853969	0.999811	NOT
ANSTEP-UCI_GENE_00000751	0.189888	5.53107	0.54931	0.469791	0.999811	NOT
ANSTEP-UCI_GENE_00000752	-0.0268322	6.80432	0.0708097	0.793704	0.999811	NOT
ANSTEP-UCI_GENE_00000753	-0.182936	2.65723	0.847744	0.37144	0.999811	NOT
ANSTEP-UCI_GENE_00000754	-0.0835751	4.04505	0.0488676	0.82796	0.999811	NOT
ANSTEP-UCI_GENE_00000755	-0.00232145	7.33973	0.000195198	0.989033	0.999811	NOT
ANSTEP-UCI_GENE_00000756	-0.481617	1.51325	2.44521	0.138269	0.999811	NOT
ANSTEP-UCI_GENE_00000757	-0.0384111	4.94325	0.0897491	0.768516	0.999811	NOT
ANSTEP-UCI_GENE_00000758	0.455353	0.362207	1.1915	0.291869	0.999811	NOT
ANSTEP-UCI_GENE_00000759	0.0673173	4.21019	0.296023	0.594204	0.999811	NOT
ANSTEP-UCI_GENE_00000760	-0.00862682	4.97808	0.0040547	0.95005	0.999811	NOT
ANSTEP-UCI_GENE_00000761	0.000756199	6.62449	2.57722e-05	0.996015	0.999811	NOT
ANSTEP-UCI_GENE_00000762	0.0816066	6.76659	0.799854	0.38495	0.999811	NOT
ANSTEP-UCI_GENE_00000763	0.0466054	6.1346	0.112802	0.741524	0.999811	NOT
ANSTEP-UCI_GENE_00000764	-0.011706	4.34189	0.00411433	0.949684	0.999811	NOT
ANSTEP-UCI_GENE_00000765	0.0304504	5.61928	0.0337331	0.856681	0.999811	NOT
ANSTEP-UCI_GENE_00000766	0.195008	3.78634	1.49128	0.240449	0.999811	NOT
ANSTEP-UCI_GENE_00000767	-0.0536733	6.31415	0.309249	0.58616	0.999811	NOT
ANSTEP-UCI_GENE_00000768	0.0358723	7.78142	0.0678438	0.797965	0.999811	NOT
ANSTEP-UCI_GENE_00000769	-0.0328855	5.54679	0.0671344	0.798999	0.999811	NOT
ANSTEP-UCI_GENE_00000770	0.00940269	5.47138	0.00423095	0.948977	0.999811	NOT
ANSTEP-UCI_GENE_00000771	-0.0238503	4.83744	0.0134899	0.909043	0.999811	NOT
ANSTEP-UCI_GENE_00000772	-0.0680743	7.38135	0.423099	0.525015	0.999811	NOT
ANSTEP-UCI_GENE_00000774	0.281712	8.51719	3.96831	0.064467	0.999811	NOT
ANSTEP-UCI_GENE_00000775	0.228819	10.0772	1.78707	0.200766	0.999811	NOT
ANSTEP-UCI_GENE_00000776	-0.0154207	5.40198	0.0261524	0.873639	0.999811	NOT
ANSTEP-UCI_GENE_00000777	-0.0463001	8.10838	0.11501	0.739107	0.999811	NOT
ANSTEP-UCI_GENE_00000778	-0.338149	2.90171	1.59231	0.22584	0.999811	NOT
ANSTEP-UCI_GENE_00000779	-0.0369659	1.54315	0.0158721	0.90138	0.999811	NOT
ANSTEP-UCI_GENE_00000780	-0.0803536	4.0158	0.209003	0.653956	0.999811	NOT
ANSTEP-UCI_GENE_00000781	0.120279	7.48649	0.46327	0.50624	0.999811	NOT
ANSTEP-UCI_GENE_00000782	0.00234313	2.84516	0.000120768	0.991373	0.999811	NOT
ANSTEP-UCI_GENE_00000783	0.189849	6.13291	2.52107	0.132722	0.999811	NOT
ANSTEP-UCI_GENE_00000784	-0.0783268	5.09734	0.284197	0.601599	0.999811	NOT
ANSTEP-UCI_GENE_00000785	-0.107511	3.99145	0.310788	0.585238	0.999811	NOT
ANSTEP-UCI_GENE_00000786	0.13044	6.48328	0.504946	0.487995	0.999811	NOT
ANSTEP-UCI_GENE_00000787	0.0229331	4.36035	0.00967697	0.922911	0.999811	NOT
ANSTEP-UCI_GENE_00000788	-0.0298028	7.70731	0.0446838	0.835368	0.999811	NOT
ANSTEP-UCI_GENE_00000789	-0.0872267	4.90504	0.206432	0.655939	0.999811	NOT
ANSTEP-UCI_GENE_00000790	-0.106398	3.25902	0.255309	0.620541	0.999811	NOT
ANSTEP-UCI_GENE_00000791	-0.0114162	2.26594	0.00235939	0.961886	0.999811	NOT
ANSTEP-UCI_GENE_00000792	0.284954	2.596	1.2286	0.284749	0.999811	NOT
ANSTEP-UCI_GENE_00000793	-0.0967852	2.60911	0.145844	0.707776	0.999811	NOT
ANSTEP-UCI_GENE_00000794	0.812269	3.018	11.325	0.00413647	0.498551	NOT
ANSTEP-UCI_GENE_00000795	-0.0814614	6.55217	0.307119	0.587439	0.999811	NOT
ANSTEP-UCI_GENE_00000796	0.116122	5.85141	0.264785	0.614183	0.999811	NOT
ANSTEP-UCI_GENE_00000797	-0.0381767	3.23687	0.0190959	0.891889	0.999811	NOT
ANSTEP-UCI_GENE_00000798	0.121114	6.16156	0.666189	0.426873	0.999811	NOT
ANSTEP-UCI_GENE_00000799	-0.194809	3.05079	1.2096	0.288366	0.999811	NOT
ANSTEP-UCI_GENE_00000800	0.0354978	5.91392	0.0397859	0.844519	0.999811	NOT
ANSTEP-UCI_GENE_00000801	-0.0457831	4.42501	0.0507	0.824821	0.999811	NOT
ANSTEP-UCI_GENE_00000802	-0.061647	4.68065	0.0900591	0.768129	0.999811	NOT
ANSTEP-UCI_GENE_00000803	0.0755252	7.59792	0.711013	0.412059	0.999811	NOT
ANSTEP-UCI_GENE_00000804	0.0768935	5.34929	0.361134	0.55665	0.999811	NOT
ANSTEP-UCI_GENE_00000805	-0.076941	3.6757	0.0823177	0.778018	0.999811	NOT
ANSTEP-UCI_GENE_00000811	0.0581995	7.83417	0.252779	0.622264	0.999811	NOT
ANSTEP-UCI_GENE_00000812	-0.0104657	6.54339	0.00927299	0.924532	0.999811	NOT
ANSTEP-UCI_GENE_00000813	0.0616674	4.79135	0.218156	0.647012	0.999811	NOT
ANSTEP-UCI_GENE_00000814	-0.0705205	3.73581	0.236873	0.633352	0.999811	NOT
ANSTEP-UCI_GENE_00000815	0.209553	10.2544	1.46387	0.244625	0.999811	NOT
ANSTEP-UCI_GENE_00000816	-0.0481547	5.94754	0.245468	0.627304	0.999811	NOT
ANSTEP-UCI_GENE_00000817	0.0301595	9.43025	0.105024	0.750257	0.999811	NOT
ANSTEP-UCI_GENE_00000818	0.0186071	8.65781	0.0190903	0.891905	0.999811	NOT
ANSTEP-UCI_GENE_00000819	0.0415759	5.71449	0.106864	0.748159	0.999811	NOT
ANSTEP-UCI_GENE_00000820	0.096521	4.50841	0.399267	0.536769	0.999811	NOT
ANSTEP-UCI_GENE_00000821	-0.0550169	4.9971	0.227764	0.639913	0.999811	NOT
ANSTEP-UCI_GENE_00000822	0.165722	5.86208	1.14645	0.300847	0.999811	NOT
ANSTEP-UCI_GENE_00000823	0.0364007	7.2538	0.0389069	0.846222	0.999811	NOT
ANSTEP-UCI_GENE_00000824	0.113286	5.09444	0.345632	0.565149	0.999811	NOT
ANSTEP-UCI_GENE_00000826	0.0651731	7.4817	0.35955	0.557507	0.999811	NOT
ANSTEP-UCI_GENE_00000830	0.115182	5.94507	0.929265	0.35	0.999811	NOT
ANSTEP-UCI_GENE_00000832	-0.205333	7.9229	1.01626	0.32904	0.999811	NOT
ANSTEP-UCI_GENE_00000834	-1.08973	0.136365	3.19404	0.0936718	0.999811	NOT
ANSTEP-UCI_GENE_00000835	-0.184735	3.41923	0.171962	0.684113	0.999811	NOT
ANSTEP-UCI_GENE_00000836	-0.202958	1.07209	0.17874	0.678323	0.999811	NOT
ANSTEP-UCI_GENE_00000837	0.112687	2.45771	0.324442	0.577194	0.999811	NOT
ANSTEP-UCI_GENE_00000838	0.148701	2.30205	0.190694	0.668422	0.999811	NOT
ANSTEP-UCI_GENE_00000839	-0.0766433	7.00591	0.324247	0.577307	0.999811	NOT
ANSTEP-UCI_GENE_00000840	-0.0886548	3.41106	0.248608	0.625128	0.999811	NOT
ANSTEP-UCI_GENE_00000841	-0.0996792	6.40088	0.150978	0.702941	0.999811	NOT
ANSTEP-UCI_GENE_00000842	-0.204231	4.87968	1.19355	0.291469	0.999811	NOT
ANSTEP-UCI_GENE_00000843	0.0608002	7.13118	0.273922	0.608189	0.999811	NOT
ANSTEP-UCI_GENE_00000844	0.717118	-0.0226446	4.83896	0.0580473	0.999811	NOT
ANSTEP-UCI_GENE_00000845	0.251351	5.62103	0.440111	0.516912	0.999811	NOT
ANSTEP-UCI_GENE_00000846	-0.910851	0.226571	1.65032	0.21797	0.999811	NOT
ANSTEP-UCI_GENE_00000847	0.0605422	3.85258	0.0452389	0.834365	0.999811	NOT
ANSTEP-UCI_GENE_00000848	0.0515859	8.41136	0.1152	0.7389	0.999811	NOT
ANSTEP-UCI_GENE_00000849	0.0520962	7.77338	0.412077	0.530391	0.999811	NOT
ANSTEP-UCI_GENE_00000850	-0.0737536	4.53102	0.335575	0.570802	0.999811	NOT
ANSTEP-UCI_GENE_00000851	-0.0808121	5.92971	0.53623	0.475036	0.999811	NOT
ANSTEP-UCI_GENE_00000852	0.224334	4.43439	0.529667	0.477705	0.999811	NOT
ANSTEP-UCI_GENE_00000853	-0.0681732	4.85424	0.294875	0.594913	0.999811	NOT
ANSTEP-UCI_GENE_00000855	-0.0885317	4.78304	0.506967	0.487139	0.999811	NOT
ANSTEP-UCI_GENE_00000856	0.023942	5.16434	0.0454997	0.833896	0.999811	NOT
ANSTEP-UCI_GENE_00000857	-0.115267	6.10206	1.15123	0.299877	0.999811	NOT
ANSTEP-UCI_GENE_00000858	-0.129343	3.55855	0.558939	0.465991	0.999811	NOT
ANSTEP-UCI_GENE_00000859	-0.157547	2.76173	0.796781	0.385842	0.999811	NOT
ANSTEP-UCI_GENE_00000860	-0.38382	1.2547	1.33886	0.264931	0.999811	NOT
ANSTEP-UCI_GENE_00000861	0.281089	4.59087	4.74708	0.0453235	0.999811	NOT
ANSTEP-UCI_GENE_00000862	0.0651618	1.15491	0.061403	0.807577	0.999811	NOT
ANSTEP-UCI_GENE_00000863	-0.0913394	3.98305	0.126585	0.726843	0.999811	NOT
ANSTEP-UCI_GENE_00000864	0.312816	1.89133	2.01255	0.175993	0.999811	NOT
ANSTEP-UCI_GENE_00000865	0.00609106	3.11247	0.000601957	0.980742	0.999811	NOT
ANSTEP-UCI_GENE_00000866	-0.164133	3.09671	0.829214	0.376582	0.999811	NOT
ANSTEP-UCI_GENE_00000867	0.0697738	1.92884	0.0504889	0.825179	0.999811	NOT
ANSTEP-UCI_GENE_00000868	-0.0125689	6.90291	0.0191162	0.891832	0.999811	NOT
ANSTEP-UCI_GENE_00000869	0.151967	5.84464	2.61246	0.126396	0.999811	NOT
ANSTEP-UCI_GENE_00000870	0.0910732	8.26333	0.755122	0.398247	0.999811	NOT
ANSTEP-UCI_GENE_00000871	-0.359462	6.89761	2.28118	0.151267	0.999811	NOT
ANSTEP-UCI_GENE_00000872	0.141824	9.65062	0.391294	0.540812	0.999811	NOT
ANSTEP-UCI_GENE_00000873	0.247283	8.60349	1.5739	0.228414	0.999811	NOT
ANSTEP-UCI_GENE_00000874	-0.139115	3.84932	0.602363	0.449475	0.999811	NOT
ANSTEP-UCI_GENE_00000875	-0.0398664	5.15963	0.0665265	0.79989	0.999811	NOT
ANSTEP-UCI_GENE_00000876	-0.160772	4.3675	1.27668	0.27587	0.999811	NOT
ANSTEP-UCI_GENE_00000877	0.0293406	6.36623	0.0179458	0.895174	0.999811	NOT
ANSTEP-UCI_GENE_00000878	0.0882995	6.08162	0.587701	0.454942	0.999811	NOT
ANSTEP-UCI_GENE_00000879	-0.219258	6.61545	2.29645	0.149996	0.999811	NOT
ANSTEP-UCI_GENE_00000880	-0.256373	4.67546	2.48526	0.135306	0.999811	NOT
ANSTEP-UCI_GENE_00000881	-0.223743	1.35291	0.233999	0.635404	0.999811	NOT
ANSTEP-UCI_GENE_00000882	1.17542	-0.280212	2.79258	0.114965	0.999811	NOT
ANSTEP-UCI_GENE_00000883	0.0580112	1.57267	0.0388416	0.846349	0.999811	NOT
ANSTEP-UCI_GENE_00000887	0.288296	-0.298859	0.432374	0.520568	0.999811	NOT
ANSTEP-UCI_GENE_00000888	0.218285	4.22322	0.957409	0.343015	0.999811	NOT
ANSTEP-UCI_GENE_00000892	-0.26106	0.91792	0.47215	0.502253	0.999811	NOT
ANSTEP-UCI_GENE_00000893	-0.337061	-0.607183	0.345692	0.565115	0.999811	NOT
ANSTEP-UCI_GENE_00000894	0.106645	-0.202014	0.0679772	0.797771	0.999811	NOT
ANSTEP-UCI_GENE_00000895	0.148162	1.93681	0.206087	0.656206	0.999811	NOT
ANSTEP-UCI_GENE_00000896	-0.162778	0.581617	0.232812	0.636257	0.999811	NOT
ANSTEP-UCI_GENE_00000897	0.0104468	6.56745	0.000856027	0.977036	0.999811	NOT
ANSTEP-UCI_GENE_00000898	0.0949415	5.85989	0.109909	0.744732	0.999811	NOT
ANSTEP-UCI_GENE_00000899	-0.258377	3.29127	0.258692	0.618254	0.999811	NOT
ANSTEP-UCI_GENE_00000901	-0.00833228	4.17615	0.000969098	0.975567	0.999811	NOT
ANSTEP-UCI_GENE_00000902	-0.694822	5.76099	1.84782	0.193679	0.999811	NOT
ANSTEP-UCI_GENE_00000903	-0.101719	1.96172	0.148138	0.705603	0.999811	NOT
ANSTEP-UCI_GENE_00000904	-0.176178	1.17695	0.335495	0.570847	0.999811	NOT
ANSTEP-UCI_GENE_00000905	0.0759331	2.43895	0.0985577	0.757795	0.999811	NOT
ANSTEP-UCI_GENE_00000906	-0.497237	7.06941	3.05465	0.100481	0.999811	NOT
ANSTEP-UCI_GENE_00000907	-0.00424746	7.97449	0.000519921	0.982102	0.999811	NOT
ANSTEP-UCI_GENE_00000908	-1.13004	4.33711	13.5398	0.00215595	0.33158	NEGATIVE
ANSTEP-UCI_GENE_00000909	0.0465498	6.1363	0.211231	0.652248	0.999811	NOT
ANSTEP-UCI_GENE_00000910	0.0676703	3.42374	0.0341391	0.855831	0.999811	NOT
ANSTEP-UCI_GENE_00000911	-0.345002	0.77688	0.403752	0.534519	0.999811	NOT
ANSTEP-UCI_GENE_00000913	0.319281	8.75983	2.6601	0.123243	0.999811	NOT
ANSTEP-UCI_GENE_00000914	0.00449468	4.58077	0.00125929	0.972149	0.999811	NOT
ANSTEP-UCI_GENE_00000915	-0.0544168	5.44658	0.311316	0.584923	0.999811	NOT
ANSTEP-UCI_GENE_00000916	-0.0108378	3.01761	0.00605473	0.938983	0.999811	NOT
ANSTEP-UCI_GENE_00000917	-0.324182	2.83074	1.80706	0.198398	0.999811	NOT
ANSTEP-UCI_GENE_00000918	0.0511514	5.85725	0.0993089	0.756905	0.999811	NOT
ANSTEP-UCI_GENE_00000919	-0.209995	6.37021	1.38849	0.25661	0.999811	NOT
ANSTEP-UCI_GENE_00000920	-0.0997653	7.93357	0.497955	0.490974	0.999811	NOT
ANSTEP-UCI_GENE_00000921	0.14744	5.96027	0.964973	0.341172	0.999811	NOT
ANSTEP-UCI_GENE_00000922	0.182522	2.65222	0.15099	0.702929	0.999811	NOT
ANSTEP-UCI_GENE_00000924	-0.114262	6.83508	0.779041	0.391052	0.999811	NOT
ANSTEP-UCI_GENE_00000925	0.105856	6.89698	0.656692	0.430119	0.999811	NOT
ANSTEP-UCI_GENE_00000926	-0.144251	6.88556	0.247929	0.625597	0.999811	NOT
ANSTEP-UCI_GENE_00000927	0.130493	7.52357	0.811858	0.381495	0.999811	NOT
ANSTEP-UCI_GENE_00000928	0.0232649	6.62724	0.0582441	0.812488	0.999811	NOT
ANSTEP-UCI_GENE_00000929	0.565788	10.5176	1.57484	0.228282	0.999811	NOT
ANSTEP-UCI_GENE_00000930	-0.39241	6.34583	1.04987	0.321418	0.999811	NOT
ANSTEP-UCI_GENE_00000931	0.424818	5.43861	2.94076	0.106489	0.999811	NOT
ANSTEP-UCI_GENE_00000934	-0.211611	4.96161	0.1088	0.745974	0.999811	NOT
ANSTEP-UCI_GENE_00000935	0.187618	4.91274	2.12796	0.164798	0.999811	NOT
ANSTEP-UCI_GENE_00000936	-0.024357	6.64882	0.0635279	0.804349	0.999811	NOT
ANSTEP-UCI_GENE_00000937	0.0441576	4.6377	0.0657606	0.801019	0.999811	NOT
ANSTEP-UCI_GENE_00000938	0.0461368	6.98295	0.219801	0.645783	0.999811	NOT
ANSTEP-UCI_GENE_00000939	0.0611099	6.35327	0.339005	0.568861	0.999811	NOT
ANSTEP-UCI_GENE_00000940	0.446336	5.8488	4.4132	0.0525775	0.999811	NOT
ANSTEP-UCI_GENE_00000941	-0.0600025	1.64194	0.0317137	0.860987	0.999811	NOT
ANSTEP-UCI_GENE_00000942	-0.127268	0.274902	0.0795636	0.781658	0.999811	NOT
ANSTEP-UCI_GENE_00000943	-0.0587746	0.200177	0.0141528	0.906846	0.999811	NOT
ANSTEP-UCI_GENE_00000944	0.0571801	3.3771	0.0423636	0.839634	0.999811	NOT
ANSTEP-UCI_GENE_00000945	0.0364785	3.54071	0.0139402	0.907545	0.999811	NOT
ANSTEP-UCI_GENE_00000946	0.0378387	3.46787	0.0297058	0.865412	0.999811	NOT
ANSTEP-UCI_GENE_00000947	0.0113017	4.4041	0.00291134	0.957666	0.999811	NOT
ANSTEP-UCI_GENE_00000948	0.0872636	5.73348	0.138363	0.715	0.999811	NOT
ANSTEP-UCI_GENE_00000949	0.047787	6.37697	0.23817	0.63243	0.999811	NOT
ANSTEP-UCI_GENE_00000950	0.162406	6.74092	0.699813	0.415684	0.999811	NOT
ANSTEP-UCI_GENE_00000951	-0.0034191	7.54375	0.00104307	0.974652	0.999811	NOT
ANSTEP-UCI_GENE_00000952	0.0143075	5.52517	0.0113659	0.916479	0.999811	NOT
ANSTEP-UCI_GENE_00000957	0.168021	1.28532	0.200671	0.660439	0.999811	NOT
ANSTEP-UCI_GENE_00000958	-0.110239	6.2885	0.106256	0.748851	0.999811	NOT
ANSTEP-UCI_GENE_00000959	0.140924	5.53465	2.17073	0.160875	0.999811	NOT
ANSTEP-UCI_GENE_00000960	0.115134	5.27358	0.63074	0.439194	0.999811	NOT
ANSTEP-UCI_GENE_00000961	-0.065434	1.4771	0.0779531	0.783819	0.999811	NOT
ANSTEP-UCI_GENE_00000962	-0.00713088	5.35297	0.00523223	0.94327	0.999811	NOT
ANSTEP-UCI_GENE_00000963	-0.149894	-0.495286	0.214103	0.701841	0.999811	NOT
ANSTEP-UCI_GENE_00000964	-0.0675534	7.00079	0.171124	0.684838	0.999811	NOT
ANSTEP-UCI_GENE_00000965	-0.293996	2.83561	0.80231	0.384239	0.999811	NOT
ANSTEP-UCI_GENE_00000966	-0.30379	2.06486	0.570008	0.461687	0.999811	NOT
ANSTEP-UCI_GENE_00000967	-0.376698	2.30192	0.781964	0.390186	0.999811	NOT
ANSTEP-UCI_GENE_00000968	-0.00472315	6.48333	0.000856065	0.977035	0.999811	NOT
ANSTEP-UCI_GENE_00000969	-0.0416381	2.98203	0.0246036	0.877404	0.999811	NOT
ANSTEP-UCI_GENE_00000970	0.132173	1.95654	0.303621	0.589555	0.999811	NOT
ANSTEP-UCI_GENE_00000971	-0.0994732	4.97609	0.073429	0.790019	0.999811	NOT
ANSTEP-UCI_GENE_00000972	-0.235435	4.21327	1.16069	0.297968	0.999811	NOT
ANSTEP-UCI_GENE_00000973	0.0084889	6.42268	0.0104849	0.919769	0.999811	NOT
ANSTEP-UCI_GENE_00000974	-0.0317655	6.29599	0.0552913	0.817208	0.999811	NOT
ANSTEP-UCI_GENE_00000975	0.15	5.96201	0.253571	0.621723	0.999811	NOT
ANSTEP-UCI_GENE_00000976	0.28668	2.00845	0.665585	0.427078	0.999811	NOT
ANSTEP-UCI_GENE_00000977	-0.192608	3.18013	0.58352	0.456521	0.999811	NOT
ANSTEP-UCI_GENE_00000978	-0.339281	2.704	1.51109	0.23749	0.999811	NOT
ANSTEP-UCI_GENE_00000979	-0.250712	2.39975	1.05861	0.319479	0.999811	NOT
ANSTEP-UCI_GENE_00000980	-0.0948545	2.93002	0.137518	0.715831	0.999811	NOT
ANSTEP-UCI_GENE_00000981	-0.443166	3.28392	4.04799	0.0621221	0.999811	NOT
ANSTEP-UCI_GENE_00000982	-0.380505	3.49797	2.74559	0.117822	0.999811	NOT
ANSTEP-UCI_GENE_00000983	-0.194039	3.593	0.697745	0.416359	0.999811	NOT
ANSTEP-UCI_GENE_00000984	-0.0582894	2.76921	0.0778921	0.783901	0.999811	NOT
ANSTEP-UCI_GENE_00000985	0.0746231	4.03627	0.181881	0.675684	0.999811	NOT
ANSTEP-UCI_GENE_00000986	-0.0273316	6.49187	0.0486105	0.828406	0.999811	NOT
ANSTEP-UCI_GENE_00000987	-0.0180711	7.46615	0.0085781	0.927405	0.999811	NOT
ANSTEP-UCI_GENE_00000988	0.000939742	6.47472	5.06816e-05	0.994412	0.999811	NOT
ANSTEP-UCI_GENE_00000989	0.141526	5.2481	1.0295	0.326009	0.999811	NOT
ANSTEP-UCI_GENE_00000990	-0.056267	4.72884	0.172035	0.68405	0.999811	NOT
ANSTEP-UCI_GENE_00000991	-0.089605	6.56225	0.531891	0.476798	0.999811	NOT
ANSTEP-UCI_GENE_00000992	0.0488878	3.90187	0.0688867	0.796456	0.999811	NOT
ANSTEP-UCI_GENE_00000993	0.097513	6.90396	0.135403	0.717921	0.999811	NOT
ANSTEP-UCI_GENE_00000994	-1.31894	-0.379759	4.69599	0.0463539	0.999811	NEGATIVE
ANSTEP-UCI_GENE_00000997	-0.46578	9.47047	0.592887	0.452996	0.999811	NOT
ANSTEP-UCI_GENE_00000998	-0.249648	2.56587	0.651518	0.431904	0.999811	NOT
ANSTEP-UCI_GENE_00000999	0.0697248	8.27232	0.0270026	0.87162	0.999811	NOT
ANSTEP-UCI_GENE_00001000	-0.0206457	7.36636	0.0489012	0.827902	0.999811	NOT
ANSTEP-UCI_GENE_00001001	-0.165872	4.65634	1.78333	0.201213	0.999811	NOT
ANSTEP-UCI_GENE_00001002	0.572656	1.00779	2.27531	0.15176	0.999811	NOT
ANSTEP-UCI_GENE_00001003	-0.00897899	6.43311	0.00273277	0.958983	0.999811	NOT
ANSTEP-UCI_GENE_00001004	0.00317288	4.82835	0.000473341	0.982923	0.999811	NOT
ANSTEP-UCI_GENE_00001005	-0.111803	5.78226	1.32093	0.268024	0.999811	NOT
ANSTEP-UCI_GENE_00001006	-0.237106	1.33178	0.487576	0.495457	0.999811	NOT
ANSTEP-UCI_GENE_00001007	-0.0368359	-0.533589	0.00455099	0.947086	0.999811	NOT
ANSTEP-UCI_GENE_00001008	0.41058	-0.696511	0.588596	0.454606	0.999811	NOT
[truncated: 9,692 more rows]

## Sheet: sevenDPI
ID	logFC	logCPM	F	PValue	FDR	interesting
ANSTEP-UCI_GENE_00012468	0.130009	7.33873	1.90798	0.186971	1	NOT
ANSTEP-UCI_GENE_00012469	0.212765	3.69005	0.718286	0.409731	1	NOT
ANSTEP-UCI_GENE_00012470	0.0414892	7.50483	0.178734	0.678328	1	NOT
ANSTEP-UCI_GENE_00012471	-0.0165193	6.27948	0.0149126	0.904391	1	NOT
ANSTEP-UCI_GENE_00012472	0.129229	1.52653	0.262103	0.615967	1	NOT
ANSTEP-UCI_GENE_00012473	0.108915	5.94058	0.58682	0.455274	1	NOT
ANSTEP-UCI_GENE_00012474	0.00248501	5.52032	0.000395	0.9844	1	NOT
ANSTEP-UCI_GENE_00012475	0.134483	5.59445	1.21856	0.286653	1	NOT
ANSTEP-UCI_GENE_00012476	0.0396065	5.99474	0.0992033	0.75703	1	NOT
ANSTEP-UCI_GENE_00012477	0.0893899	3.76107	0.259404	0.617775	1	NOT
ANSTEP-UCI_GENE_00012478	-1.40375	-0.02949	0.796218	0.386006	1	NOT
ANSTEP-UCI_GENE_00012479	0.771541	0.980625	0.757923	0.397394	1	NOT
ANSTEP-UCI_GENE_00012480	-0.723281	-0.415964	0.606548	0.447935	1	NOT
ANSTEP-UCI_GENE_00012482	0.0647086	3.58192	0.154472	0.699704	1	NOT
ANSTEP-UCI_GENE_00012483	-0.634827	1.95233	4.24994	0.0566147	1	NOT
ANSTEP-UCI_GENE_00012484	-0.0563983	6.01356	0.391425	0.540745	1	NOT
ANSTEP-UCI_GENE_00012485	-0.0066095	6.07487	0.00102224	0.974906	1	NOT
ANSTEP-UCI_GENE_00012486	0.0393675	6.51007	0.25213	0.622707	1	NOT
ANSTEP-UCI_GENE_00012487	-0.146155	6.61974	0.532697	0.47647	1	NOT
ANSTEP-UCI_GENE_00012488	0.424965	9.80704	2.26656	0.152498	1	NOT
ANSTEP-UCI_GENE_00012489	0.640422	2.43995	2.89754	0.10888	1	NOT
ANSTEP-UCI_GENE_00012490	0.511759	2.98791	1.98777	0.17852	1	NOT
ANSTEP-UCI_GENE_00012491	0.477292	5.29106	3.85963	0.0678354	1	NOT
ANSTEP-UCI_GENE_00012492	0.238673	5.37689	1.07821	0.315185	1	NOT
ANSTEP-UCI_GENE_00012493	-0.228741	7.90258	0.939214	0.347508	1	NOT
ANSTEP-UCI_GENE_00012494	-0.0746274	8.05853	0.101446	0.754395	1	NOT
ANSTEP-UCI_GENE_00012495	0.0369913	6.22974	0.0524309	0.82191	1	NOT
ANSTEP-UCI_GENE_00012496	0.0188843	5.59842	0.0574262	0.813783	1	NOT
ANSTEP-UCI_GENE_00012498	0.517866	-0.521204	0.850779	0.370608	1	NOT
ANSTEP-UCI_GENE_00012499	-0.0554425	7.18239	0.200683	0.66043	1	NOT
ANSTEP-UCI_GENE_00012500	-0.0403976	5.98068	0.0163477	0.899922	1	NOT
ANSTEP-UCI_GENE_00012501	-0.0438114	5.80085	0.109243	0.745477	1	NOT
ANSTEP-UCI_GENE_00012503	0.375446	2.27917	0.890039	0.360084	1	NOT
ANSTEP-UCI_GENE_00012504	0.0787344	7.19301	0.460706	0.507402	1	NOT
ANSTEP-UCI_GENE_00012505	0.00368314	5.50141	0.00128341	0.971884	1	NOT
ANSTEP-UCI_GENE_00012506	-0.186642	0.744279	0.0675735	0.798359	1	NOT
ANSTEP-UCI_GENE_00012507	-0.430521	2.73807	0.589539	0.454251	1	NOT
ANSTEP-UCI_GENE_00012508	-0.136204	6.65592	0.567574	0.462627	1	NOT
ANSTEP-UCI_GENE_00012509	0.150323	5.42542	2.24165	0.154623	1	NOT
ANSTEP-UCI_GENE_00012510	0.259943	3.73198	2.42034	0.140149	1	NOT
ANSTEP-UCI_GENE_00012511	0.0905585	4.44626	0.698407	0.416143	1	NOT
ANSTEP-UCI_GENE_00012512	0.100414	5.16581	0.583806	0.456413	1	NOT
ANSTEP-UCI_GENE_00012513	0.0903494	5.12557	0.371255	0.551236	1	NOT
ANSTEP-UCI_GENE_00012514	-0.0756387	4.46713	0.389171	0.541899	1	NOT
ANSTEP-UCI_GENE_00012515	0.406292	1.61757	0.658768	0.429406	1	NOT
ANSTEP-UCI_GENE_00012516	0.0689754	0.919948	0.0164613	0.899577	1	NOT
ANSTEP-UCI_GENE_00012517	-0.23118	1.00892	0.273634	0.608375	1	NOT
ANSTEP-UCI_GENE_00012518	0.0558262	1.60987	0.0100828	0.921316	1	NOT
ANSTEP-UCI_GENE_00012520	-0.0083526	6.76239	0.0056077	0.941274	1	NOT
ANSTEP-UCI_GENE_00012521	-0.209121	3.04078	0.801526	0.384466	1	NOT
ANSTEP-UCI_GENE_00012523	0.0938097	7.31402	0.375809	0.548833	1	NOT
ANSTEP-UCI_GENE_00012524	0.0119063	5.65382	0.0122931	0.913153	1	NOT
ANSTEP-UCI_GENE_00012525	0.0772798	6.10275	0.221572	0.644466	1	NOT
ANSTEP-UCI_GENE_00012526	0.0608412	0.905325	0.0422594	0.839828	1	NOT
ANSTEP-UCI_GENE_00012528	-0.0399642	7.17431	0.0203095	0.88853	1	NOT
ANSTEP-UCI_GENE_00012529	-0.0130114	2.47507	0.00452241	0.947252	1	NOT
ANSTEP-UCI_GENE_00012530	-0.121193	7.26137	0.637762	0.436708	1	NOT
ANSTEP-UCI_GENE_00012531	-0.0054808	5.93847	0.00245028	0.961159	1	NOT
ANSTEP-UCI_GENE_00012532	0.0879883	3.51356	0.173195	0.68305	1	NOT
ANSTEP-UCI_GENE_00012533	0.0119116	7.19104	0.010041	0.921479	1	NOT
ANSTEP-UCI_GENE_00012534	-0.0058441	7.38661	0.00207328	0.964269	1	NOT
ANSTEP-UCI_GENE_00012535	0.0341213	5.0343	0.0296001	0.865649	1	NOT
ANSTEP-UCI_GENE_00012536	0.408355	5.70305	0.603049	0.449222	1	NOT
ANSTEP-UCI_GENE_00012537	-0.085758	6.06549	0.424882	0.524155	1	NOT
ANSTEP-UCI_GENE_00012538	-0.161286	6.45819	0.468196	0.504022	1	NOT
ANSTEP-UCI_GENE_00012539	0.293068	1.06846	0.290763	0.597469	1	NOT
ANSTEP-UCI_GENE_00012540	-0.178131	2.05668	0.139997	0.713404	1	NOT
ANSTEP-UCI_GENE_00012541	0.271244	4.09701	0.510296	0.485736	1	NOT
ANSTEP-UCI_GENE_00012542	-0.0599919	5.97589	0.216944	0.64792	1	NOT
ANSTEP-UCI_GENE_00012543	-0.0667996	6.44421	0.0787208	0.782786	1	NOT
ANSTEP-UCI_GENE_00012544	0.00366972	3.4343	0.00020184	0.988848	1	NOT
ANSTEP-UCI_GENE_00012545	-0.142597	3.2563	0.385443	0.543817	1	NOT
ANSTEP-UCI_GENE_00012546	0.0294495	3.24975	0.00849653	0.92775	1	NOT
ANSTEP-UCI_GENE_00012547	-0.0326857	8.54684	0.096504	0.760246	1	NOT
ANSTEP-UCI_GENE_00012548	0.0725822	4.65658	0.0453644	0.834139	1	NOT
ANSTEP-UCI_GENE_00012549	-0.0131503	6.23896	0.00552155	0.941726	1	NOT
ANSTEP-UCI_GENE_00012550	-0.0366629	3.47156	0.052321	0.822093	1	NOT
ANSTEP-UCI_GENE_00012551	-0.0816183	3.20414	0.153089	0.70098	1	NOT
ANSTEP-UCI_GENE_00012552	0.114957	3.14	0.296089	0.594163	1	NOT
ANSTEP-UCI_GENE_00012553	-0.0130345	2.55215	0.00417423	0.94932	1	NOT
ANSTEP-UCI_GENE_00012554	-0.0131984	2.36457	0.00444473	0.947706	1	NOT
ANSTEP-UCI_GENE_00012555	0.0967999	5.43846	0.348331	0.56365	1	NOT
ANSTEP-UCI_GENE_00012556	-0.0479189	5.23236	0.0755304	0.787114	1	NOT
ANSTEP-UCI_GENE_00012557	-0.0062922	8.30536	0.00455561	0.947059	1	NOT
ANSTEP-UCI_GENE_00012558	-0.186124	5.46777	0.953777	0.343905	1	NOT
ANSTEP-UCI_GENE_00012559	0.0994208	0.489358	0.0847059	0.774915	1	NOT
ANSTEP-UCI_GENE_00012560	-0.0260231	2.37469	0.007447	0.932347	1	NOT
ANSTEP-UCI_GENE_00012561	0.0605687	5.27446	0.104088	0.751332	1	NOT
ANSTEP-UCI_GENE_00012562	0.337017	0.272552	0.515425	0.483587	1	NOT
ANSTEP-UCI_GENE_00012563	0.0138528	3.52682	0.00239917	0.961566	1	NOT
ANSTEP-UCI_GENE_00012564	0.0655822	-0.206455	0.0260301	0.873932	1	NOT
ANSTEP-UCI_GENE_00012565	-0.149324	5.5073	0.227724	0.639942	1	NOT
ANSTEP-UCI_GENE_00012566	-0.0269254	5.68305	0.0341768	0.855752	1	NOT
ANSTEP-UCI_GENE_00012567	-0.0942713	4.60342	0.138895	0.714479	1	NOT
ANSTEP-UCI_GENE_00012568	-0.0511207	3.71718	0.0502248	0.825629	1	NOT
ANSTEP-UCI_GENE_00012569	-0.0406096	4.7863	0.0298281	0.865138	1	NOT
ANSTEP-UCI_GENE_00012570	0.0254446	6.35329	0.0814768	0.779123	1	NOT
ANSTEP-UCI_GENE_00012571	0.2047	6.29702	1.03247	0.325332	1	NOT
ANSTEP-UCI_GENE_00012572	0.104301	2.59786	0.026046	0.873894	1	NOT
ANSTEP-UCI_GENE_00012573	-0.898342	5.09371	1.73175	0.207508	1	NOT
ANSTEP-UCI_GENE_00012574	-0.0519981	6.01861	0.18742	0.671096	1	NOT
ANSTEP-UCI_GENE_00012576	0.0788558	1.9328	0.126244	0.727195	1	NOT
ANSTEP-UCI_GENE_00012577	-0.0234802	2.27821	0.00591428	0.939693	1	NOT
ANSTEP-UCI_GENE_00012578	0.123624	8.70398	0.507837	0.486772	1	NOT
ANSTEP-UCI_GENE_00012579	-0.0833065	5.9062	0.288194	0.599078	1	NOT
ANSTEP-UCI_GENE_00012580	-0.0658542	6.10099	0.284893	0.601159	1	NOT
ANSTEP-UCI_GENE_00012581	-0.131741	6.17488	0.352549	0.561325	1	NOT
ANSTEP-UCI_GENE_00012582	-0.0278838	6.83717	0.0810832	0.779642	1	NOT
ANSTEP-UCI_GENE_00012583	0.121076	7.73805	0.425811	0.523707	1	NOT
ANSTEP-UCI_GENE_00012584	0.00433988	6.31259	0.00160133	0.968596	1	NOT
ANSTEP-UCI_GENE_00012585	-0.029983	4.8908	0.077308	0.784691	1	NOT
ANSTEP-UCI_GENE_00012586	0.201876	3.79291	0.718925	0.409527	1	NOT
ANSTEP-UCI_GENE_00012587	0.0316927	10.041	0.0253115	0.875668	1	NOT
ANSTEP-UCI_GENE_00012588	-0.539423	0.908732	0.950134	0.344801	1	NOT
ANSTEP-UCI_GENE_00012590	-0.235987	5.96542	0.819212	0.379402	1	NOT
ANSTEP-UCI_GENE_00012591	-0.11366	6.96049	0.789366	0.388006	1	NOT
ANSTEP-UCI_GENE_00012593	-0.423234	1.25921	1.07777	0.315278	1	NOT
ANSTEP-UCI_GENE_00012594	-0.292834	1.63396	0.51315	0.484538	1	NOT
ANSTEP-UCI_GENE_00012595	-0.182251	1.965	0.32389	0.577515	1	NOT
ANSTEP-UCI_GENE_00012596	-0.187575	2.75806	0.496625	0.491545	1	NOT
ANSTEP-UCI_GENE_00012597	0.0583435	3.88069	0.076394	0.785933	1	NOT
ANSTEP-UCI_GENE_00012598	-0.0526827	0.488303	0.013607	0.908651	1	NOT
ANSTEP-UCI_GENE_00012600	0.0246003	4.84558	0.00701533	0.934332	1	NOT
ANSTEP-UCI_GENE_00012601	-0.106919	5.27816	0.0761614	0.78625	1	NOT
ANSTEP-UCI_GENE_00012602	-0.217978	1.40152	0.171623	0.684406	1	NOT
ANSTEP-UCI_GENE_00012603	0.10581	1.85822	0.0304443	0.863767	1	NOT
ANSTEP-UCI_GENE_00012605	0.0633536	4.7761	0.16232	0.692586	1	NOT
ANSTEP-UCI_GENE_00012606	-0.64187	0.527164	4.33874	0.0543753	1	NOT
ANSTEP-UCI_GENE_00012610	-0.0505957	4.85543	0.045705	0.833528	1	NOT
ANSTEP-UCI_GENE_00012611	-0.115652	5.37657	0.326832	0.57581	1	NOT
ANSTEP-UCI_GENE_00012612	-0.0295423	4.31682	0.0292042	0.866541	1	NOT
ANSTEP-UCI_GENE_00012613	-0.0224922	7.35301	0.0120241	0.914105	1	NOT
ANSTEP-UCI_GENE_00012614	0.179719	6.09332	1.17546	0.295023	1	NOT
ANSTEP-UCI_GENE_00012615	-0.037159	4.49188	0.0680528	0.797662	1	NOT
ANSTEP-UCI_GENE_00012616	0.0297658	4.61836	0.00766175	0.931381	1	NOT
ANSTEP-UCI_GENE_00012617	0.111022	4.25822	0.32579	0.576412	1	NOT
ANSTEP-UCI_GENE_00012618	-0.0329166	-0.0934459	0.00696984	0.937872	1	NOT
ANSTEP-UCI_GENE_00012619	0.269836	1.33455	0.77019	0.393691	1	NOT
ANSTEP-UCI_GENE_00012620	0.0377679	5.53912	0.1444	0.709153	1	NOT
ANSTEP-UCI_GENE_00012621	-0.183098	2.38397	0.4239	0.524628	1	NOT
ANSTEP-UCI_GENE_00012622	-0.0385489	2.384	0.0293057	0.866312	1	NOT
ANSTEP-UCI_GENE_00012623	0.0367859	3.80068	0.0339053	0.85632	1	NOT
ANSTEP-UCI_GENE_00012624	0.0439795	4.51721	0.0781327	0.783576	1	NOT
ANSTEP-UCI_GENE_00012625	-0.0260055	6.92596	0.0136988	0.908345	1	NOT
ANSTEP-UCI_GENE_00012628	-0.414032	-0.686503	0.64397	0.43453	1	NOT
ANSTEP-UCI_GENE_00012629	0.0406356	8.90433	0.0435574	0.837424	1	NOT
ANSTEP-UCI_GENE_00012630	-0.106815	4.88719	0.477164	0.500026	1	NOT
ANSTEP-UCI_GENE_00012631	-0.0132695	2.3455	0.00348753	0.95367	1	NOT
ANSTEP-UCI_GENE_00012633	-0.157169	2.68874	0.368186	0.552867	1	NOT
ANSTEP-UCI_GENE_00012634	-0.133268	4.45394	0.620051	0.443022	1	NOT
ANSTEP-UCI_GENE_00012635	-0.111598	3.94778	0.495465	0.492043	1	NOT
ANSTEP-UCI_GENE_00012636	0.131575	3.62321	0.837659	0.374226	1	NOT
ANSTEP-UCI_GENE_00012637	0.0517153	4.26579	0.118964	0.734843	1	NOT
ANSTEP-UCI_GENE_00012638	-0.126996	4.073	0.333626	0.57191	1	NOT
ANSTEP-UCI_GENE_00012639	-0.0879341	3.99072	0.242689	0.629244	1	NOT
ANSTEP-UCI_GENE_00012640	0.139033	1.5476	0.139296	0.714087	1	NOT
ANSTEP-UCI_GENE_00012641	-0.157065	3.89791	0.812108	0.381424	1	NOT
ANSTEP-UCI_GENE_00012642	0.0653539	3.77314	0.0875298	0.771307	1	NOT
ANSTEP-UCI_GENE_00012643	0.0273823	4.43569	0.0398484	0.844398	1	NOT
ANSTEP-UCI_GENE_00012644	-0.106605	6.42528	0.287236	0.59968	1	NOT
ANSTEP-UCI_GENE_00012645	-0.240821	4.01343	0.504859	0.488032	1	NOT
ANSTEP-UCI_GENE_00012646	0.0265991	7.31916	0.0138639	0.907797	1	NOT
ANSTEP-UCI_GENE_00012647	0.0062236	2.28122	0.00056442	0.981352	1	NOT
ANSTEP-UCI_GENE_00012648	0.164969	9.56948	0.544284	0.471795	1	NOT
ANSTEP-UCI_GENE_00012649	0.00677185	4.37439	0.00337567	0.954418	1	NOT
ANSTEP-UCI_GENE_00012650	0.0700068	3.20252	0.185055	0.673044	1	NOT
ANSTEP-UCI_GENE_00012651	-0.034376	1.85483	0.0102652	0.920611	1	NOT
ANSTEP-UCI_GENE_00012652	-0.0306528	7.44044	0.0259269	0.87418	1	NOT
ANSTEP-UCI_GENE_00012653	0.105386	8.66245	0.35544	0.559742	1	NOT
ANSTEP-UCI_GENE_00012654	-0.267942	4.03366	0.787371	0.388592	1	NOT
ANSTEP-UCI_GENE_00012655	-0.0112637	4.32441	0.00361151	0.952855	1	NOT
ANSTEP-UCI_GENE_00012657	0.0275609	6.32766	0.0931891	0.764263	1	NOT
ANSTEP-UCI_GENE_00012658	0.0476727	5.89525	0.15641	0.697927	1	NOT
ANSTEP-UCI_GENE_00012659	0.118082	7.33871	0.565305	0.463507	1	NOT
ANSTEP-UCI_GENE_00012660	-0.0890736	5.43591	0.275755	0.607002	1	NOT
ANSTEP-UCI_GENE_00012661	-0.0049569	5.73866	0.00108884	0.974102	1	NOT
ANSTEP-UCI_GENE_00012662	0.0288608	5.22155	0.0702631	0.794482	1	NOT
ANSTEP-UCI_GENE_00012663	-0.0288901	8.52091	0.0289218	0.867182	1	NOT
ANSTEP-UCI_GENE_00012664	-0.0664606	6.34351	0.245641	0.627184	1	NOT
ANSTEP-UCI_GENE_00012665	0.0149101	11.093	0.0112982	0.916727	1	NOT
ANSTEP-UCI_GENE_00012666	-0.0469584	3.52006	0.0576482	0.81343	1	NOT
ANSTEP-UCI_GENE_00012667	0.204173	4.86854	1.30055	0.2716	1	NOT
ANSTEP-UCI_GENE_00012668	0.13591	6.80553	0.225968	0.641225	1	NOT
ANSTEP-UCI_GENE_00012669	-0.0346467	6.21073	0.0697504	0.795215	1	NOT
ANSTEP-UCI_GENE_00012670	-0.0376813	6.15825	0.0946073	0.762535	1	NOT
ANSTEP-UCI_GENE_00012671	0.0118865	6.3665	0.00894543	0.925872	1	NOT
ANSTEP-UCI_GENE_00012672	-0.0566562	4.08555	0.073813	0.789485	1	NOT
ANSTEP-UCI_GENE_00012673	0.190361	4.49577	1.38927	0.256483	1	NOT
ANSTEP-UCI_GENE_00012674	-0.0054211	6.26521	0.00123532	0.972416	1	NOT
ANSTEP-UCI_GENE_00012675	-0.0183773	2.56587	0.00472908	0.946062	1	NOT
ANSTEP-UCI_GENE_00012676	0.0659981	6.12789	0.515398	0.483598	1	NOT
ANSTEP-UCI_GENE_00012677	-0.0415254	6.37572	0.0383385	0.847334	1	NOT
ANSTEP-UCI_GENE_00012678	0.00566633	4.52884	0.00115289	0.973351	1	NOT
ANSTEP-UCI_GENE_00012679	0.108436	8.96432	0.282394	0.602745	1	NOT
ANSTEP-UCI_GENE_00012680	0.0371741	6.25961	0.158928	0.695637	1	NOT
ANSTEP-UCI_GENE_00012681	0.0107271	6.45765	0.0119887	0.91423	1	NOT
ANSTEP-UCI_GENE_00012682	0.356076	0.911864	0.73176	0.405472	1	NOT
ANSTEP-UCI_GENE_00012683	0.0197388	4.35912	0.0125446	0.912273	1	NOT
ANSTEP-UCI_GENE_00012684	0.0155292	6.42875	0.0125	0.912429	1	NOT
ANSTEP-UCI_GENE_00012685	-0.0486899	3.74881	0.0266495	0.872455	1	NOT
ANSTEP-UCI_GENE_00012686	-0.0506755	6.92554	0.186926	0.671501	1	NOT
ANSTEP-UCI_GENE_00012687	-0.0064624	7.11771	0.00194243	0.965415	1	NOT
ANSTEP-UCI_GENE_00012688	0.0217547	0.332579	0.00327001	0.955137	1	NOT
ANSTEP-UCI_GENE_00012689	-0.0256454	8.49956	0.0244395	0.87781	1	NOT
ANSTEP-UCI_GENE_00012690	0.202548	8.2636	0.624234	0.441517	1	NOT
ANSTEP-UCI_GENE_00012691	0.056573	4.44127	0.0509075	0.824469	1	NOT
ANSTEP-UCI_GENE_00012692	0.282621	7.94455	0.974744	0.338812	1	NOT
ANSTEP-UCI_GENE_00012694	-0.372232	0.57288	0.111642	0.742805	1	NOT
ANSTEP-UCI_GENE_00012695	1.00997	-0.097524	1.31548	0.268974	1	NOT
ANSTEP-UCI_GENE_00012696	0.536159	1.69785	0.419084	0.526961	1	NOT
ANSTEP-UCI_GENE_00012697	0.360235	0.526271	0.148004	0.705729	1	NOT
ANSTEP-UCI_GENE_00012698	0.0105904	4.2579	0.00032254	0.985903	1	NOT
ANSTEP-UCI_GENE_00012699	-0.259799	4.33217	0.926439	0.350713	1	NOT
ANSTEP-UCI_GENE_00012700	-0.134807	5.17806	0.353136	0.561003	1	NOT
ANSTEP-UCI_GENE_00012701	-0.157363	3.79599	0.426602	0.523327	1	NOT
ANSTEP-UCI_GENE_00012702	-0.0750145	4.76168	0.148296	0.705454	1	NOT
ANSTEP-UCI_GENE_00012703	-0.0581771	5.23045	0.114875	0.739254	1	NOT
ANSTEP-UCI_GENE_00012704	0.161542	4.68887	0.257399	0.619126	1	NOT
ANSTEP-UCI_GENE_00012705	0.0617479	1.83797	0.0188263	0.89265	1	NOT
ANSTEP-UCI_GENE_00012706	-0.0656669	7.40645	0.377588	0.5479	1	NOT
ANSTEP-UCI_GENE_00012707	-0.0123688	3.86154	0.00265865	0.959543	1	NOT
ANSTEP-UCI_GENE_00012708	0.998923	-0.0530273	1.13537	0.303112	1	NOT
ANSTEP-UCI_GENE_00012709	0.070862	6.27276	0.0720656	0.791928	1	NOT
ANSTEP-UCI_GENE_00012711	0.0747371	4.57765	0.322638	0.578244	1	NOT
ANSTEP-UCI_GENE_00012712	0.290682	4.71323	2.34887	0.145729	1	NOT
ANSTEP-UCI_GENE_00012713	0.197649	0.437998	0.319402	0.580136	1	NOT
ANSTEP-UCI_GENE_00012715	-0.102914	6.19355	0.300082	0.59171	1	NOT
ANSTEP-UCI_GENE_00012716	-0.0517396	7.67538	0.0307975	0.862988	1	NOT
ANSTEP-UCI_GENE_00012717	0.0213727	5.91889	0.0189039	0.89243	1	NOT
ANSTEP-UCI_GENE_00012718	-0.0936889	3.83976	0.259549	0.617678	1	NOT
ANSTEP-UCI_GENE_00012719	0.0605808	5.60157	0.114387	0.739787	1	NOT
ANSTEP-UCI_GENE_00012720	0.0208174	7.39494	0.0615475	0.807356	1	NOT
ANSTEP-UCI_GENE_00012721	0.153735	5.80383	1.49852	0.239362	1	NOT
ANSTEP-UCI_GENE_00012722	-0.0337266	5.2272	0.0456678	0.833594	1	NOT
ANSTEP-UCI_GENE_00012723	-0.0801559	6.84786	0.885476	0.361284	1	NOT
ANSTEP-UCI_GENE_00012724	-0.22528	3.52734	0.868528	0.365795	1	NOT
ANSTEP-UCI_GENE_00012727	0.86249	-0.646248	2.12474	0.165098	1	NOT
ANSTEP-UCI_GENE_00012728	0.0219953	6.75855	0.0434021	0.83771	1	NOT
ANSTEP-UCI_GENE_00012729	0.050728	6.17866	0.279354	0.604686	1	NOT
ANSTEP-UCI_GENE_00012730	0.0101737	6.03675	0.00700456	0.934382	1	NOT
ANSTEP-UCI_GENE_00012731	0.0335827	6.37406	0.105401	0.749825	1	NOT
ANSTEP-UCI_GENE_00012732	-0.0305547	3.2956	0.00221078	0.963105	1	NOT
ANSTEP-UCI_GENE_00012733	-0.1451	4.25312	0.858226	0.368577	1	NOT
ANSTEP-UCI_GENE_00012734	0.0413077	6.33369	0.0628321	0.8054	1	NOT
ANSTEP-UCI_GENE_00012735	-0.0426649	6.81125	0.114655	0.739494	1	NOT
ANSTEP-UCI_GENE_00012736	-0.0808622	3.43469	0.107048	0.747951	1	NOT
ANSTEP-UCI_GENE_00012737	0.0429957	6.97806	0.202567	0.658949	1	NOT
ANSTEP-UCI_GENE_00012738	0.0408345	5.0277	0.0188169	0.892676	1	NOT
ANSTEP-UCI_GENE_00012739	0.31917	6.8875	1.5569	0.230826	1	NOT
ANSTEP-UCI_GENE_00012741	-0.0873449	5.05736	0.128727	0.724644	1	NOT
ANSTEP-UCI_GENE_00012743	-0.0491379	4.33447	0.0477454	0.829913	1	NOT
ANSTEP-UCI_GENE_00012744	0.038392	6.45665	0.191492	0.667774	1	NOT
ANSTEP-UCI_GENE_00012745	0.0394606	2.55251	0.0166021	0.899151	1	NOT
ANSTEP-UCI_GENE_00012746	-0.0129699	5.062	0.00754899	0.931887	1	NOT
ANSTEP-UCI_GENE_00012747	0.0157345	6.08748	0.0209631	0.886764	1	NOT
ANSTEP-UCI_GENE_00012748	-0.0402145	2.66559	0.0536623	0.81987	1	NOT
ANSTEP-UCI_GENE_00012749	0.0843163	5.55896	0.291958	0.596724	1	NOT
ANSTEP-UCI_GENE_00012750	0.124204	3.68344	0.919816	0.352392	1	NOT
ANSTEP-UCI_GENE_00012751	-0.0155058	6.7253	0.0158053	0.901587	1	NOT
ANSTEP-UCI_GENE_00012752	0.0291666	5.20436	0.0514652	0.823528	1	NOT
ANSTEP-UCI_GENE_00012753	-0.0560695	4.56578	0.136945	0.716395	1	NOT
ANSTEP-UCI_GENE_00012754	0.103641	7.16081	0.842892	0.372776	1	NOT
ANSTEP-UCI_GENE_00012755	0.0413132	8.70333	0.0399	0.844299	1	NOT
ANSTEP-UCI_GENE_00012756	-0.156473	3.39388	0.281823	0.603108	1	NOT
ANSTEP-UCI_GENE_00012757	0.0334615	5.86346	0.0347618	0.854538	1	NOT
ANSTEP-UCI_GENE_00012758	-0.0076156	4.61156	0.0039022	0.950997	1	NOT
ANSTEP-UCI_GENE_00012759	-0.0373868	6.72084	0.108377	0.74645	1	NOT
ANSTEP-UCI_GENE_00012760	0.238999	2.50127	0.24043	0.630832	1	NOT
ANSTEP-UCI_GENE_00012761	0.0432757	8.0787	0.0295353	0.865795	1	NOT
ANSTEP-UCI_GENE_00012762	-0.135535	5.63039	0.733484	0.404932	1	NOT
ANSTEP-UCI_GENE_00012763	-0.0092971	4.40172	0.00699735	0.934416	1	NOT
ANSTEP-UCI_GENE_00012764	-0.0615571	5.55908	0.334288	0.571533	1	NOT
ANSTEP-UCI_GENE_00012765	-0.0296323	5.02708	0.0510889	0.824162	1	NOT
ANSTEP-UCI_GENE_00012766	0.0470077	6.95869	0.194598	0.665269	1	NOT
ANSTEP-UCI_GENE_00012767	-0.03451	6.35085	0.0248141	0.876885	1	NOT
ANSTEP-UCI_GENE_00012768	-0.0492273	6.2325	0.165811	0.689485	1	NOT
ANSTEP-UCI_GENE_00012769	0.193051	6.82462	1.32506	0.267307	1	NOT
ANSTEP-UCI_GENE_00012770	0.0506917	5.89957	0.15338	0.700711	1	NOT
ANSTEP-UCI_GENE_00012771	0.22856	9.93006	0.960643	0.342225	1	NOT
ANSTEP-UCI_GENE_00012772	-0.0251459	2.98178	0.00989354	0.922056	1	NOT
ANSTEP-UCI_GENE_00012773	-0.0048805	4.96116	0.00185401	0.96621	1	NOT
ANSTEP-UCI_GENE_00012774	0.0400833	1.20003	0.0134738	0.909097	1	NOT
ANSTEP-UCI_GENE_00012775	-0.132256	1.72455	0.189031	0.669776	1	NOT
ANSTEP-UCI_GENE_00012780	-0.124381	6.1501	1.82676	0.196099	1	NOT
ANSTEP-UCI_GENE_00012781	0.0407441	3.69362	0.0533596	0.820369	1	NOT
ANSTEP-UCI_GENE_00012782	0.0703944	3.51246	0.180555	0.676794	1	NOT
ANSTEP-UCI_GENE_00012783	-0.0267593	3.48461	0.0184236	0.893796	1	NOT
ANSTEP-UCI_GENE_00012784	-0.0676536	3.40584	0.138007	0.71535	1	NOT
ANSTEP-UCI_GENE_00012785	0.11375	2.3072	0.233801	0.635547	1	NOT
ANSTEP-UCI_GENE_00012786	-0.142825	3.12881	0.398102	0.537356	1	NOT
ANSTEP-UCI_GENE_00012787	0.107235	2.88908	0.14455	0.70901	1	NOT
ANSTEP-UCI_GENE_00012788	0.0166088	3.29754	0.00485722	0.945337	1	NOT
ANSTEP-UCI_GENE_00012790	-0.143424	2.53152	0.432677	0.520424	1	NOT
ANSTEP-UCI_GENE_00012791	-0.153428	1.27332	0.357259	0.558751	1	NOT
ANSTEP-UCI_GENE_00012792	-0.0390289	1.72688	0.0131501	0.910191	1	NOT
ANSTEP-UCI_GENE_00012796	0.108923	6.78758	1.0517	0.321012	1	NOT
ANSTEP-UCI_GENE_00012797	-0.0345488	4.6414	0.0120297	0.914085	1	NOT
ANSTEP-UCI_GENE_00012798	0.0406691	5.18062	0.0321699	0.860002	1	NOT
ANSTEP-UCI_GENE_00012800	-0.0917903	5.05264	0.115904	0.738136	1	NOT
ANSTEP-UCI_GENE_00012801	-0.0538961	7.63863	0.116943	0.737012	1	NOT
ANSTEP-UCI_GENE_00012802	-0.0631301	9.0174	0.12099	0.732688	1	NOT
ANSTEP-UCI_GENE_00012803	0.155114	4.61415	0.453373	0.510752	1	NOT
ANSTEP-UCI_GENE_00012804	0.13646	5.08077	1.13142	0.303925	1	NOT
ANSTEP-UCI_GENE_00012805	0.145615	8.04009	0.658814	0.42939	1	NOT
ANSTEP-UCI_GENE_00012806	0.0742281	7.77153	0.160048	0.694626	1	NOT
ANSTEP-UCI_GENE_00012807	0.143115	10.2594	0.646595	0.433614	1	NOT
ANSTEP-UCI_GENE_00012808	0.00344944	6.12881	0.0007873	0.977977	1	NOT
ANSTEP-UCI_GENE_00012809	0.110314	7.98105	0.0925622	0.765032	1	NOT
ANSTEP-UCI_GENE_00012810	-0.0309924	3.37714	0.00457494	0.946947	1	NOT
ANSTEP-UCI_GENE_00012811	-0.189637	3.71029	0.0992699	0.756951	1	NOT
ANSTEP-UCI_GENE_00012816	0.0954808	6.39111	0.907146	0.355635	1	NOT
ANSTEP-UCI_GENE_00012817	0.0580249	9.82346	0.110337	0.744255	1	NOT
ANSTEP-UCI_GENE_00012818	0.065498	10.3033	0.147518	0.706188	1	NOT
ANSTEP-UCI_GENE_00012819	-0.0089989	6.71384	0.00661378	0.936235	1	NOT
ANSTEP-UCI_GENE_00012820	-0.0457929	6.25928	0.193783	0.665924	1	NOT
ANSTEP-UCI_GENE_00012821	0.171996	10.8944	3.39841	0.0846577	1	NOT
ANSTEP-UCI_GENE_00012822	0.115002	5.03824	0.157165	0.697238	1	NOT
ANSTEP-UCI_GENE_00012823	-0.114711	4.16964	0.534809	0.475612	1	NOT
ANSTEP-UCI_GENE_00012824	0.0692165	5.99237	0.380221	0.546525	1	NOT
ANSTEP-UCI_GENE_00012825	-0.0714774	4.26004	0.0869097	0.772094	1	NOT
ANSTEP-UCI_GENE_00012826	0.318326	1.14006	0.68912	0.419192	1	NOT
ANSTEP-UCI_GENE_00012827	-0.0128421	3.72823	0.0111132	0.917409	1	NOT
ANSTEP-UCI_GENE_00012828	0.220371	0.837232	0.402291	0.53525	1	NOT
ANSTEP-UCI_GENE_00012829	0.292732	1.34527	0.481831	0.497969	1	NOT
ANSTEP-UCI_GENE_00012830	0.123992	0.580021	0.102945	0.752651	1	NOT
ANSTEP-UCI_GENE_00012831	0.0839726	5.0546	0.533614	0.476097	1	NOT
ANSTEP-UCI_GENE_00012832	-0.532886	2.1486	2.32823	0.147391	1	NOT
ANSTEP-UCI_GENE_00012833	0.0921836	8.51759	0.310075	0.585664	1	NOT
ANSTEP-UCI_GENE_00012834	0.0366717	5.54995	0.0708472	0.79365	1	NOT
ANSTEP-UCI_GENE_00012835	-0.0793974	6.45208	0.352634	0.561278	1	NOT
ANSTEP-UCI_GENE_00012836	-0.101956	3.77224	0.414606	0.529148	1	NOT
ANSTEP-UCI_GENE_00012838	-0.675758	-0.563453	1.68893	0.212927	1	NOT
ANSTEP-UCI_GENE_00012839	-0.601462	1.73694	2.80087	0.11447	1	NOT
ANSTEP-UCI_GENE_00012840	-0.0589306	3.07497	0.0582227	0.812522	1	NOT
ANSTEP-UCI_GENE_00012841	0.0144392	0.662404	0.00083853	0.977272	1	NOT
ANSTEP-UCI_GENE_00012842	-0.0036705	6.5327	0.00130002	0.971703	1	NOT
ANSTEP-UCI_GENE_00012843	-0.133274	5.57108	0.489823	0.49448	1	NOT
ANSTEP-UCI_GENE_00012844	-0.544305	-0.6568	0.610836	0.446365	1	NOT
ANSTEP-UCI_GENE_00012845	0.00892482	5.80284	0.00511648	0.9439	1	NOT
ANSTEP-UCI_GENE_00012846	0.304739	5.62103	2.03299	0.173943	1	NOT
ANSTEP-UCI_GENE_00012847	0.080735	5.29682	0.356249	0.559301	1	NOT
ANSTEP-UCI_GENE_00012848	0.0313599	6.48867	0.0895553	0.768758	1	NOT
ANSTEP-UCI_GENE_00012849	0.035883	5.96484	0.112617	0.741728	1	NOT
ANSTEP-UCI_GENE_00012850	-0.142813	4.03833	0.385979	0.54354	1	NOT
ANSTEP-UCI_GENE_00012851	0.0148709	4.46915	0.00604038	0.939055	1	NOT
ANSTEP-UCI_GENE_00012852	-0.337596	1.25534	0.608328	0.447282	1	NOT
ANSTEP-UCI_GENE_00012853	-0.286751	0.562415	0.379689	0.546802	1	NOT
ANSTEP-UCI_GENE_00012854	-0.0610316	1.29958	0.0262261	0.873463	1	NOT
ANSTEP-UCI_GENE_00012855	-0.0328063	0.937112	0.00447969	0.947501	1	NOT
ANSTEP-UCI_GENE_00012856	0.471928	0.535435	0.903552	0.356563	1	NOT
ANSTEP-UCI_GENE_00012857	-0.0627711	5.86509	0.210396	0.652886	1	NOT
ANSTEP-UCI_GENE_00012858	0.205902	5.16377	2.67528	0.122259	1	NOT
ANSTEP-UCI_GENE_00012859	-0.0871469	7.48263	0.415482	0.528719	1	NOT
ANSTEP-UCI_GENE_00012860	0.0353581	6.49804	0.0729094	0.790744	1	NOT
ANSTEP-UCI_GENE_00012861	-0.181652	5.4172	0.917702	0.35293	1	NOT
ANSTEP-UCI_GENE_00012862	0.21182	1.7132	0.346389	0.564727	1	NOT
ANSTEP-UCI_GENE_00012863	-0.0406239	5.25272	0.116897	0.737062	1	NOT
ANSTEP-UCI_GENE_00012864	-0.0519174	7.89278	0.0188977	0.892448	1	NOT
ANSTEP-UCI_GENE_00012865	-0.16378	0.999962	0.182935	0.674804	1	NOT
ANSTEP-UCI_GENE_00012866	-0.0860989	4.6961	0.202285	0.659171	1	NOT
ANSTEP-UCI_GENE_00012867	-0.287104	2.59921	1.89678	0.188198	1	NOT
ANSTEP-UCI_GENE_00012868	-0.175068	2.85922	0.490798	0.494058	1	NOT
ANSTEP-UCI_GENE_00012869	-0.0534917	2.39186	0.0594865	0.81054	1	NOT
ANSTEP-UCI_GENE_00012870	-0.34762	3.02221	1.86791	0.191406	1	NOT
ANSTEP-UCI_GENE_00012871	-0.100502	5.34948	0.300645	0.591366	1	NOT
ANSTEP-UCI_GENE_00012872	-0.0539796	6.01969	0.172481	0.683665	1	NOT
ANSTEP-UCI_GENE_00012873	0.18387	-0.144511	0.147944	0.705786	1	NOT
ANSTEP-UCI_GENE_00012875	-0.214783	-1.13934	0.050304	0.825494	1	NOT
ANSTEP-UCI_GENE_00012876	-0.0575607	7.47142	0.191044	0.668137	1	NOT
ANSTEP-UCI_GENE_00012877	-0.0984321	5.41569	0.0994931	0.756688	1	NOT
ANSTEP-UCI_GENE_00012878	0.051315	3.39512	0.0467933	0.83159	1	NOT
ANSTEP-UCI_GENE_00012879	-0.119448	6.55325	0.450462	0.512093	1	NOT
ANSTEP-UCI_GENE_00012880	0.0958594	9.23317	0.317681	0.581148	1	NOT
ANSTEP-UCI_GENE_00012881	-0.0275742	6.42907	0.0399752	0.844154	1	NOT
ANSTEP-UCI_GENE_00012882	0.0698348	6.14748	0.420623	0.526213	1	NOT
ANSTEP-UCI_GENE_00012883	-0.0885037	3.61647	0.278425	0.605282	1	NOT
ANSTEP-UCI_GENE_00012884	-0.0862016	7.5541	0.102387	0.753299	1	NOT
ANSTEP-UCI_GENE_00012885	1.35537	-0.712053	4.31536	0.0549548	1	NOT
ANSTEP-UCI_GENE_00012886	-0.102314	5.54949	0.366655	0.553684	1	NOT
ANSTEP-UCI_GENE_00012887	0.0115157	0.338917	0.00072757	0.978829	1	NOT
ANSTEP-UCI_GENE_00012888	-0.360995	0.189741	0.793143	0.386902	1	NOT
ANSTEP-UCI_GENE_00012889	0.0396702	2.34993	0.0190875	0.891912	1	NOT
ANSTEP-UCI_GENE_00012890	0.274477	0.458226	0.615553	0.444648	1	NOT
ANSTEP-UCI_GENE_00012891	0.146384	1.07754	0.110023	0.744605	1	NOT
ANSTEP-UCI_GENE_00012892	0.109435	0.00929399	0.0670139	0.799176	1	NOT
ANSTEP-UCI_GENE_00012893	0.00849228	5.12172	0.00156857	0.968919	1	NOT
ANSTEP-UCI_GENE_00012894	0.116121	0.878182	0.17411	0.682263	1	NOT
ANSTEP-UCI_GENE_00012895	-0.0278572	6.01781	0.0229756	0.881495	1	NOT
ANSTEP-UCI_GENE_00012897	0.38182	-0.671427	0.596395	0.451687	1	NOT
ANSTEP-UCI_GENE_00012898	0.141213	5.02606	1.21371	0.287579	1	NOT
ANSTEP-UCI_GENE_00012899	-0.0354775	5.71986	0.046091	0.832837	1	NOT
ANSTEP-UCI_GENE_00012900	0.103248	4.77585	0.803789	0.383812	1	NOT
ANSTEP-UCI_GENE_00012901	-0.0257994	4.65697	0.0230464	0.881314	1	NOT
ANSTEP-UCI_GENE_00012905	0.0199599	4.65702	0.0029689	0.95725	1	NOT
ANSTEP-UCI_GENE_00012906	-0.0422438	4.50679	0.107235	0.747739	1	NOT
ANSTEP-UCI_GENE_00012907	0.0601286	7.4924	0.0945291	0.76263	1	NOT
ANSTEP-UCI_GENE_00012908	0.00850657	5.18039	0.00571469	0.940718	1	NOT
ANSTEP-UCI_GENE_00012909	0.0461166	7.05809	0.123584	0.72996	1	NOT
ANSTEP-UCI_GENE_00012910	0.0594049	7.09297	0.454128	0.510405	1	NOT
ANSTEP-UCI_GENE_00012911	0.0134898	5.07465	0.00780332	0.930752	1	NOT
ANSTEP-UCI_GENE_00012912	0.118957	2.43623	0.268802	0.611532	1	NOT
ANSTEP-UCI_GENE_00012913	-0.443587	6.29626	3.55902	0.0782914	1	NOT
ANSTEP-UCI_GENE_00012914	-0.598121	5.62516	3.07029	0.0996878	1	NOT
ANSTEP-UCI_GENE_00012915	-0.164238	7.45159	0.362125	0.556116	1	NOT
ANSTEP-UCI_GENE_00012916	0.241507	10.8139	0.843898	0.372499	1	NOT
ANSTEP-UCI_GENE_00012917	0.00722775	8.55337	0.00051513	0.982185	1	NOT
ANSTEP-UCI_GENE_00012918	0.185139	6.86638	0.238438	0.632241	1	NOT
ANSTEP-UCI_GENE_00012919	0.0706103	5.61681	0.465076	0.505425	1	NOT
ANSTEP-UCI_GENE_00012920	-0.0522687	4.56253	0.00509232	0.944033	1	NOT
ANSTEP-UCI_GENE_00012921	0.0735337	6.56021	0.236556	0.633577	1	NOT
ANSTEP-UCI_GENE_00012922	-0.168992	3.57927	0.693652	0.417699	1	NOT
ANSTEP-UCI_GENE_00012923	0.143703	5.61328	0.893064	0.359292	1	NOT
ANSTEP-UCI_GENE_00012924	0.0785971	3.33807	0.139681	0.713712	1	NOT
ANSTEP-UCI_GENE_00012925	0.00805659	7.57557	0.00592244	0.939652	1	NOT
ANSTEP-UCI_GENE_00012926	-0.0522411	6.77101	0.0904697	0.767618	1	NOT
ANSTEP-UCI_GENE_00012928	-0.444246	1.40477	1.68943	0.212863	1	NOT
ANSTEP-UCI_GENE_00012930	0.136567	7.1774	2.00953	0.176299	1	NOT
ANSTEP-UCI_GENE_00012931	-0.0137588	4.49204	0.00623	0.938108	1	NOT
ANSTEP-UCI_GENE_00012932	0.0434247	6.38594	0.0921429	0.765547	1	NOT
ANSTEP-UCI_GENE_00012933	0.0375187	5.65071	0.0433215	0.837858	1	NOT
ANSTEP-UCI_GENE_00012934	0.0763746	7.47868	0.379894	0.546696	1	NOT
ANSTEP-UCI_GENE_00012935	0.00262971	7.47125	0.0005618	0.981395	1	NOT
ANSTEP-UCI_GENE_00012936	-0.0207272	7.57607	0.0117953	0.914922	1	NOT
ANSTEP-UCI_GENE_00012937	-0.516714	0.129969	1.3288	0.26666	1	NOT
ANSTEP-UCI_GENE_00012939	-0.0042697	3.15593	0.00061772	0.980492	1	NOT
ANSTEP-UCI_GENE_00012941	-0.543882	1.43712	4.36679	0.0536898	1	NOT
ANSTEP-UCI_GENE_00012943	-0.1348	7.02777	1.0608	0.318993	1	NOT
ANSTEP-UCI_GENE_00012944	-0.999138	7.11058	7.21668	0.016662	1	NOT
ANSTEP-UCI_GENE_00012945	-0.0169193	9.09633	0.00868466	0.926957	1	NOT
ANSTEP-UCI_GENE_00012946	0.143138	6.0415	0.251201	0.623343	1	NOT
ANSTEP-UCI_GENE_00012947	0.150127	4.06294	0.525243	0.479519	1	NOT
ANSTEP-UCI_GENE_00012948	0.00928311	8.3803	0.00427231	0.948729	1	NOT
ANSTEP-UCI_GENE_00012949	-0.0144983	7.40313	0.0246905	0.87719	1	NOT
ANSTEP-UCI_GENE_00012950	0.338231	3.46061	1.38702	0.256852	1	NOT
ANSTEP-UCI_GENE_00012951	0.198962	5.44854	2.04739	0.172516	1	NOT
ANSTEP-UCI_GENE_00012952	-0.12083	4.50169	0.217147	0.647768	1	NOT
ANSTEP-UCI_GENE_00012953	0.349946	4.45834	0.764951	0.395266	1	NOT
ANSTEP-UCI_GENE_00012954	0.338425	5.46416	0.779289	0.390978	1	NOT
ANSTEP-UCI_GENE_00012955	0.371788	7.70562	1.16675	0.296756	1	NOT
ANSTEP-UCI_GENE_00012956	-0.0272799	6.06172	0.012603	0.91207	1	NOT
ANSTEP-UCI_GENE_00012957	-0.138435	5.70313	1.07759	0.315318	1	NOT
ANSTEP-UCI_GENE_00012958	-0.153512	7.26184	0.575105	0.459727	1	NOT
ANSTEP-UCI_GENE_00012959	0.0998098	6.27096	0.563511	0.464205	1	NOT
ANSTEP-UCI_GENE_00012960	-0.0189218	4.92769	0.0120939	0.913857	1	NOT
ANSTEP-UCI_GENE_00012961	0.228156	1.20697	0.663984	0.427623	1	NOT
ANSTEP-UCI_GENE_00012962	0.00503306	7.38212	0.00080136	0.977781	1	NOT
ANSTEP-UCI_GENE_00012963	0.00416981	6.15948	0.00230726	0.962309	1	NOT
ANSTEP-UCI_GENE_00012964	-0.172861	4.3169	1.09662	0.311223	1	NOT
ANSTEP-UCI_GENE_00012965	0.0510755	8.92619	0.214621	0.649672	1	NOT
ANSTEP-UCI_GENE_00012966	-0.0544162	6.70564	0.105736	0.749443	1	NOT
ANSTEP-UCI_GENE_00012967	-0.0158378	6.73683	0.0224782	0.882775	1	NOT
ANSTEP-UCI_GENE_00012968	0.363075	4.32172	0.941398	0.346964	1	NOT
ANSTEP-UCI_GENE_00012969	0.541579	9.54692	1.74602	0.205742	1	NOT
ANSTEP-UCI_GENE_00012970	-0.183457	4.46813	0.413867	0.52951	1	NOT
ANSTEP-UCI_GENE_00012971	0.0226578	7.21586	0.0123781	0.912855	1	NOT
ANSTEP-UCI_GENE_00012972	0.0977834	7.13638	0.510017	0.485854	1	NOT
ANSTEP-UCI_GENE_00012973	0.348013	6.13434	1.34209	0.264377	1	NOT
ANSTEP-UCI_GENE_00012974	-0.175886	7.47307	0.358766	0.557932	1	NOT
ANSTEP-UCI_GENE_00012975	0.00122072	5.64072	7.74e-05	0.993092	1	NOT
ANSTEP-UCI_GENE_00012976	-0.0892052	8.25636	0.5298	0.477651	1	NOT
ANSTEP-UCI_GENE_00012977	-0.032068	4.22435	0.046615	0.831905	1	NOT
ANSTEP-UCI_GENE_00012978	0.0400597	6.18301	0.0393	0.845458	1	NOT
ANSTEP-UCI_GENE_00012979	0.880001	4.75559	3.29689	0.0889995	1	NOT
ANSTEP-UCI_GENE_00012980	-0.504764	-0.652849	0.610147	0.446616	1	NOT
ANSTEP-UCI_GENE_00012981	0.152187	9.44484	0.0178342	0.895498	1	NOT
ANSTEP-UCI_GENE_00012982	0.128136	0.419348	0.0515456	0.823392	1	NOT
ANSTEP-UCI_GENE_00012983	0.112493	2.76721	0.0424866	0.839405	1	NOT
ANSTEP-UCI_GENE_00012984	0.0196645	1.45147	0.00242359	0.961371	1	NOT
ANSTEP-UCI_GENE_00012985	0.0802252	1.86372	0.0301761	0.864362	1	NOT
ANSTEP-UCI_GENE_00012986	-0.0491957	5.89691	0.109341	0.745367	1	NOT
ANSTEP-UCI_GENE_00012987	-0.032275	5.2693	0.0501441	0.825767	1	NOT
ANSTEP-UCI_GENE_00012988	-0.002321	5.14609	0.00029319	0.986559	1	NOT
ANSTEP-UCI_GENE_00012989	-0.0113287	9.05392	0.011669	0.915377	1	NOT
ANSTEP-UCI_GENE_00012990	0.0279835	5.70307	0.0573558	0.813895	1	NOT
ANSTEP-UCI_GENE_00012991	0.0493891	2.25748	0.0600808	0.809616	1	NOT
ANSTEP-UCI_GENE_00012992	0.0390374	6.38633	0.0995858	0.756578	1	NOT
ANSTEP-UCI_GENE_00012993	-0.110488	5.63245	0.477377	0.499932	1	NOT
ANSTEP-UCI_GENE_00012994	0.0400093	6.3878	0.161123	0.693659	1	NOT
ANSTEP-UCI_GENE_00012995	-0.0475818	5.34003	0.203509	0.658213	1	NOT
ANSTEP-UCI_GENE_00012997	0.118778	1.91653	0.217797	0.647281	1	NOT
ANSTEP-UCI_GENE_00012999	-0.221482	2.27008	0.508229	0.486607	1	NOT
ANSTEP-UCI_GENE_00013000	0.0856253	5.11458	0.144334	0.709217	1	NOT
ANSTEP-UCI_GENE_00013001	0.0489641	6.68147	0.231474	0.637221	1	NOT
ANSTEP-UCI_GENE_00013002	-0.238671	1.56807	1.0195	0.328295	1	NOT
ANSTEP-UCI_GENE_00013003	-0.121741	9.0932	1.04986	0.321422	1	NOT
ANSTEP-UCI_GENE_00013004	-0.0254277	7.71484	0.0809612	0.779803	1	NOT
ANSTEP-UCI_GENE_00013005	-0.044355	8.42045	0.0789706	0.782451	1	NOT
ANSTEP-UCI_GENE_00013006	0.0875291	4.81575	0.402474	0.535159	1	NOT
ANSTEP-UCI_GENE_00013007	0.0656221	4.40667	0.218461	0.646784	1	NOT
ANSTEP-UCI_GENE_00013008	0.0441414	3.38638	0.0571866	0.814164	1	NOT
ANSTEP-UCI_GENE_00013009	0.0482032	3.55168	0.110782	0.743759	1	NOT
ANSTEP-UCI_GENE_00013010	0.0129172	4.95352	0.0105598	0.919483	1	NOT
ANSTEP-UCI_GENE_00013011	-0.0490922	6.07445	0.180434	0.676896	1	NOT
ANSTEP-UCI_GENE_00013012	-0.190051	8.23401	0.324209	0.577329	1	NOT
ANSTEP-UCI_GENE_00013014	0.00764959	2.4395	0.00114328	0.973463	1	NOT
ANSTEP-UCI_GENE_00013015	-0.0792789	4.3659	0.260856	0.616801	1	NOT
ANSTEP-UCI_GENE_00013016	-0.127452	5.27873	0.232089	0.636777	1	NOT
ANSTEP-UCI_GENE_00013017	-0.0084264	6.18842	0.00711943	0.933848	1	NOT
ANSTEP-UCI_GENE_00013018	-0.059516	6.87606	0.584143	0.456286	1	NOT
ANSTEP-UCI_GENE_00013019	-0.0047023	5.47468	0.00169887	0.967654	1	NOT
ANSTEP-UCI_GENE_00013020	0.114553	7.49304	1.55898	0.230528	1	NOT
ANSTEP-UCI_GENE_00013021	-0.211004	2.4925	0.35165	0.561819	1	NOT
ANSTEP-UCI_GENE_00013022	-0.500959	0.586805	1.63359	0.220202	1	NOT
ANSTEP-UCI_GENE_00013023	-0.666663	0.140264	0.430396	0.521511	1	NOT
ANSTEP-UCI_GENE_00013024	-0.236068	2.17571	0.311237	0.58497	1	NOT
ANSTEP-UCI_GENE_00013025	0.809846	2.07733	1.44413	0.24769	1	NOT
ANSTEP-UCI_GENE_00013026	0.0254991	8.07561	0.0879519	0.770773	1	NOT
ANSTEP-UCI_GENE_00013027	0.117969	6.54511	0.265327	0.613824	1	NOT
ANSTEP-UCI_GENE_00013028	-0.0601388	6.72668	0.0807261	0.780114	1	NOT
ANSTEP-UCI_GENE_00013029	-0.0147894	6.42231	0.0197813	0.889979	1	NOT
ANSTEP-UCI_GENE_00013030	-0.0893243	6.46512	0.0579667	0.812926	1	NOT
ANSTEP-UCI_GENE_00013031	-0.285846	5.92869	0.61957	0.443195	1	NOT
ANSTEP-UCI_GENE_00013032	-0.17516	4.99897	0.851845	0.370316	1	NOT
ANSTEP-UCI_GENE_00013033	-0.0496316	4.72593	0.11511	0.738999	1	NOT
ANSTEP-UCI_GENE_00013034	-0.0423211	5.70308	0.0837191	0.776192	1	NOT
ANSTEP-UCI_GENE_00013035	0.00938248	7.39909	0.00466046	0.946454	1	NOT
ANSTEP-UCI_GENE_00013036	-0.0143209	4.66587	0.0112442	0.916925	1	NOT
ANSTEP-UCI_GENE_00013037	0.20422	7.73223	0.945525	0.34594	1	NOT
ANSTEP-UCI_GENE_00013038	-0.0536284	7.82661	0.318425	0.580711	1	NOT
ANSTEP-UCI_GENE_00013039	-0.225825	2.79766	0.822762	0.378397	1	NOT
ANSTEP-UCI_GENE_00013040	-0.387629	1.78636	2.94487	0.106264	1	NOT
ANSTEP-UCI_GENE_00013041	-0.0313676	5.14068	0.103098	0.752474	1	NOT
ANSTEP-UCI_GENE_00013042	0.0749292	3.70741	0.105861	0.749301	1	NOT
ANSTEP-UCI_GENE_00013043	0.270424	3.45733	1.36333	0.260783	1	NOT
ANSTEP-UCI_GENE_00013044	0.148244	4.33586	0.468181	0.504028	1	NOT
ANSTEP-UCI_GENE_00013045	0.131088	3.93017	0.228635	0.639279	1	NOT
ANSTEP-UCI_GENE_00013046	0.0948514	3.76884	0.1676	0.687911	1	NOT
ANSTEP-UCI_GENE_00013047	-0.176528	5.69027	0.345902	0.564998	1	NOT
ANSTEP-UCI_GENE_00013048	0.276826	0.504161	0.274412	0.607871	1	NOT
ANSTEP-UCI_GENE_00013049	-0.738279	0.945785	1.9514	0.182312	1	NOT
ANSTEP-UCI_GENE_00013050	-0.152884	1.91161	0.131215	0.722115	1	NOT
ANSTEP-UCI_GENE_00013051	-0.273211	1.60914	0.309498	0.58601	1	NOT
ANSTEP-UCI_GENE_00013052	-0.106727	1.10861	0.0292464	0.866446	1	NOT
ANSTEP-UCI_GENE_00013053	0.0727155	8.1787	0.179875	0.677366	1	NOT
ANSTEP-UCI_GENE_00013054	-0.0584562	5.91379	0.295634	0.594444	1	NOT
ANSTEP-UCI_GENE_00013055	-0.279193	7.0584	2.35619	0.145145	1	NOT
ANSTEP-UCI_GENE_00013056	-0.0849511	6.34842	0.526217	0.479119	1	NOT
ANSTEP-UCI_GENE_00013057	-0.0207295	3.04629	0.00651242	0.936724	1	NOT
ANSTEP-UCI_GENE_00013058	-0.0255758	5.68369	0.0453783	0.834114	1	NOT
ANSTEP-UCI_GENE_00013059	0.324639	5.40505	1.51446	0.236991	1	NOT
ANSTEP-UCI_GENE_00013060	0.137183	2.53124	0.310884	0.585181	1	NOT
ANSTEP-UCI_GENE_00013061	-0.0651488	5.64452	0.530691	0.477287	1	NOT
ANSTEP-UCI_GENE_00013062	-0.0446961	2.35471	0.0440467	0.836528	1	NOT
ANSTEP-UCI_GENE_00013063	-0.168732	2.72903	0.297693	0.593175	1	NOT
ANSTEP-UCI_GENE_00013066	1.01132	0.0788075	3.12015	0.0972099	1	NOT
ANSTEP-UCI_GENE_00013067	0.241975	6.54464	4.90859	0.0422374	1	NOT
ANSTEP-UCI_GENE_00013068	-0.162032	3.99918	0.421575	0.525752	1	NOT
ANSTEP-UCI_GENE_00013069	0.0600575	4.07763	0.032029	0.860305	1	NOT
ANSTEP-UCI_GENE_00013070	0.111973	3.35032	0.52995	0.47759	1	NOT
ANSTEP-UCI_GENE_00013071	0.0377435	4.22916	0.112046	0.742358	1	NOT
ANSTEP-UCI_GENE_00013072	-0.0736176	1.0568	0.0461267	0.832774	1	NOT
ANSTEP-UCI_GENE_00013074	-0.447588	-0.17524	0.688347	0.419447	1	NOT
ANSTEP-UCI_GENE_00013075	0.026838	7.44436	0.118151	0.735713	1	NOT
ANSTEP-UCI_GENE_00013076	-0.127296	6.47127	0.778253	0.391286	1	NOT
ANSTEP-UCI_GENE_00013077	-0.402931	0.459489	0.93127	0.349496	1	NOT
ANSTEP-UCI_GENE_00013078	-0.25152	1.57268	0.449467	0.512552	1	NOT
ANSTEP-UCI_GENE_00013079	0.223178	6.47457	1.93795	0.183739	1	NOT
ANSTEP-UCI_GENE_00013080	0.259422	3.29783	1.57477	0.228291	1	NOT
ANSTEP-UCI_GENE_00013081	0.713344	-0.506832	3.75866	0.0800295	1	NOT
ANSTEP-UCI_GENE_00013084	0.107866	1.14138	0.0567495	0.814861	1	NOT
ANSTEP-UCI_GENE_00013086	-0.13071	-0.260224	0.0809356	0.779837	1	NOT
ANSTEP-UCI_GENE_00013087	0.167277	3.987	0.243883	0.628409	1	NOT
ANSTEP-UCI_GENE_00013090	0.168499	1.9789	0.264358	0.614466	1	NOT
ANSTEP-UCI_GENE_00013091	-0.205641	0.925863	0.159547	0.695078	1	NOT
ANSTEP-UCI_GENE_00013092	0.127067	2.70286	0.154588	0.699597	1	NOT
ANSTEP-UCI_GENE_00013093	-0.0748886	3.66644	0.0484805	0.828631	1	NOT
ANSTEP-UCI_GENE_00013094	-0.0153194	3.44288	0.00139527	0.970685	1	NOT
ANSTEP-UCI_GENE_00013095	0.0774198	6.31693	0.0642061	0.803331	1	NOT
ANSTEP-UCI_GENE_00013096	-0.270324	8.08066	0.895844	0.358565	1	NOT
ANSTEP-UCI_GENE_00013097	-0.026548	6.11918	0.0270402	0.871532	1	NOT
ANSTEP-UCI_GENE_00013098	-0.500233	0.181145	1.79584	0.199723	1	NOT
ANSTEP-UCI_GENE_00013099	-1.08145	-0.677123	3.23617	0.0917235	1	NOT
ANSTEP-UCI_GENE_00013100	-0.0269064	0.417341	0.00510184	0.94398	1	NOT
ANSTEP-UCI_GENE_00013101	0.0409875	0.0822043	0.0150432	0.903976	1	NOT
ANSTEP-UCI_GENE_00013102	0.073147	1.55616	0.0381048	0.847794	1	NOT
ANSTEP-UCI_GENE_00013104	-0.318947	3.36874	0.548236	0.470218	1	NOT
ANSTEP-UCI_GENE_00013105	-0.520857	2.56078	4.14364	0.0594389	1	NOT
ANSTEP-UCI_GENE_00013106	-0.291142	4.47881	2.74959	0.117575	1	NOT
ANSTEP-UCI_GENE_00013107	0.122233	6.75472	0.342179	0.567077	1	NOT
ANSTEP-UCI_GENE_00013108	-0.0342873	3.05288	0.0170555	0.897791	1	NOT
ANSTEP-UCI_GENE_00013109	0.192501	7.14989	0.398878	0.536965	1	NOT
ANSTEP-UCI_GENE_00013110	0.164186	4.95818	0.351922	0.561669	1	NOT
ANSTEP-UCI_GENE_00013111	-0.0111032	6.18077	0.00433959	0.948327	1	NOT
ANSTEP-UCI_GENE_00013113	-0.0010361	5.67091	4.05e-05	0.995006	1	NOT
ANSTEP-UCI_GENE_00013114	-0.0437789	6.54874	0.136129	0.717201	1	NOT
ANSTEP-UCI_GENE_00013115	-0.0191358	5.82102	0.00221178	0.963096	1	NOT
ANSTEP-UCI_GENE_00013116	0.0396782	7.13157	0.113036	0.741268	1	NOT
ANSTEP-UCI_GENE_00013117	0.188306	3.62025	0.150138	0.703725	1	NOT
ANSTEP-UCI_GENE_00013118	-0.0696582	5.0072	0.431201	0.521127	1	NOT
ANSTEP-UCI_GENE_00013119	-0.106504	1.93173	0.0814638	0.77914	1	NOT
ANSTEP-UCI_GENE_00013120	-0.717919	4.55149	2.75042	0.117524	1	NOT
ANSTEP-UCI_GENE_00013121	0.00432944	7.60731	0.00282418	0.958304	1	NOT
ANSTEP-UCI_GENE_00013124	0.0748758	7.37295	0.418958	0.527022	1	NOT
ANSTEP-UCI_GENE_00013125	-0.032805	5.1169	0.0836336	0.776303	1	NOT
ANSTEP-UCI_GENE_00013126	-0.147525	4.33714	0.555881	0.467192	1	NOT
ANSTEP-UCI_GENE_00013127	-0.0818185	4.5073	0.45748	0.508871	1	NOT
ANSTEP-UCI_GENE_00013128	0.158168	1.41819	0.104269	0.751124	1	NOT
ANSTEP-UCI_GENE_00013129	0.0589719	10.3777	0.113627	0.740618	1	NOT
ANSTEP-UCI_GENE_00013130	-0.249192	2.91117	0.226662	0.640717	1	NOT
ANSTEP-UCI_GENE_00013131	-0.027279	4.31444	0.0356416	0.852732	1	NOT
ANSTEP-UCI_GENE_00013132	0.173669	6.5003	0.309978	0.585722	1	NOT
ANSTEP-UCI_GENE_00013134	-0.465666	1.70807	3.93977	0.0653322	1	NOT
ANSTEP-UCI_GENE_00013135	-0.0247669	7.30197	0.0378662	0.848265	1	NOT
ANSTEP-UCI_GENE_00013136	0.132988	4.87061	0.336027	0.570545	1	NOT
ANSTEP-UCI_GENE_00013137	0.310134	2.60242	1.45552	0.245915	1	NOT
ANSTEP-UCI_GENE_00013138	-0.0406568	6.74375	0.0382996	0.847411	1	NOT
ANSTEP-UCI_GENE_00013139	0.296251	4.8226	1.13185	0.303837	1	NOT
ANSTEP-UCI_GENE_00013140	-0.0429863	5.61267	0.0297632	0.865283	1	NOT
ANSTEP-UCI_GENE_00013141	0.0238358	6.28818	0.0280446	0.869191	1	NOT
ANSTEP-UCI_GENE_00013142	-0.0770096	4.96179	0.405749	0.533523	1	NOT
ANSTEP-UCI_GENE_00013143	-0.0836492	7.07101	0.326488	0.576009	1	NOT
ANSTEP-UCI_GENE_00013144	-0.0828627	6.34526	0.282318	0.602793	1	NOT
ANSTEP-UCI_GENE_00013145	-0.0017279	5.85083	0.00027097	0.987079	1	NOT
ANSTEP-UCI_GENE_00013146	0.194068	2.24527	0.698197	0.416211	1	NOT
ANSTEP-UCI_GENE_00013147	-0.0681829	5.13778	0.270009	0.61074	1	NOT
ANSTEP-UCI_GENE_00013148	0.0509352	5.86214	0.206136	0.656169	1	NOT
ANSTEP-UCI_GENE_00013149	-0.0906082	4.3856	0.116034	0.737995	1	NOT
ANSTEP-UCI_GENE_00013150	0.132111	5.13532	0.846658	0.371738	1	NOT
ANSTEP-UCI_GENE_00013151	-0.0247075	4.5842	0.0254854	0.875246	1	NOT
ANSTEP-UCI_GENE_00013152	0.0310607	5.90613	0.0485727	0.828471	1	NOT
ANSTEP-UCI_GENE_00013153	-3.33e-05	3.46108	2.35e-08	0.99988	1	NOT
ANSTEP-UCI_GENE_00013154	-0.0214864	4.33892	0.0220788	0.883813	1	NOT
ANSTEP-UCI_GENE_00013155	-0.0589805	4.61522	0.164843	0.690342	1	NOT
ANSTEP-UCI_GENE_00013156	-0.0670124	4.02165	0.277687	0.605756	1	NOT
ANSTEP-UCI_GENE_00013157	-0.0565294	5.64052	0.262154	0.615933	1	NOT
ANSTEP-UCI_GENE_00013158	0.0688573	7.90427	0.337096	0.569939	1	NOT
ANSTEP-UCI_GENE_00013159	0.0290891	5.79321	0.0314963	0.861459	1	NOT
ANSTEP-UCI_GENE_00013160	0.0264918	7.07139	0.0914753	0.766371	1	NOT
ANSTEP-UCI_GENE_00013161	-0.241229	6.32849	1.20962	0.288363	1	NOT
ANSTEP-UCI_GENE_00013162	-0.070986	6.76656	0.0930671	0.764412	1	NOT
ANSTEP-UCI_GENE_00013163	-0.130881	4.18708	0.351312	0.562005	1	NOT
ANSTEP-UCI_GENE_00013164	-0.247115	4.86793	0.901525	0.357088	1	NOT
ANSTEP-UCI_GENE_00013165	-0.1474	4.76344	0.334463	0.571433	1	NOT
ANSTEP-UCI_GENE_00013166	-0.0298866	10.0602	0.0789217	0.782516	1	NOT
ANSTEP-UCI_GENE_00013167	-0.115081	6.4004	0.43872	0.517566	1	NOT
ANSTEP-UCI_GENE_00013168	-0.406598	2.45365	2.2527	0.153676	1	NOT
ANSTEP-UCI_GENE_00013169	-0.12531	2.0873	0.189787	0.66916	1	NOT
ANSTEP-UCI_GENE_00013170	-0.0161798	6.33913	0.0317471	0.860915	1	NOT
ANSTEP-UCI_GENE_00013171	0.0219782	5.12355	0.0372612	0.849466	1	NOT
ANSTEP-UCI_GENE_00013172	0.0456154	6.00415	0.211002	0.652423	1	NOT
ANSTEP-UCI_GENE_00013173	-0.0228595	6.83834	0.0165856	0.8992	1	NOT
ANSTEP-UCI_GENE_00013174	-0.029384	6.35668	0.155453	0.698803	1	NOT
ANSTEP-UCI_GENE_00013175	-0.0723191	5.79077	0.317109	0.581485	1	NOT
ANSTEP-UCI_GENE_00013176	-0.276983	2.00834	0.783158	0.389833	1	NOT
ANSTEP-UCI_GENE_00013177	0.170038	6.16306	0.490754	0.494077	1	NOT
ANSTEP-UCI_GENE_00013178	0.00681014	4.32339	0.00343644	0.95401	1	NOT
ANSTEP-UCI_GENE_00013179	-0.0337625	3.63216	0.0142633	0.906485	1	NOT
ANSTEP-UCI_GENE_00013181	0.00721219	5.23284	0.00379081	0.9517	1	NOT
ANSTEP-UCI_GENE_00013182	-0.0593029	6.45241	0.153027	0.701037	1	NOT
ANSTEP-UCI_GENE_00013183	0.0633371	7.33445	0.374723	0.549404	1	NOT
ANSTEP-UCI_GENE_00013184	-0.0888905	6.87005	0.18527	0.672867	1	NOT
ANSTEP-UCI_GENE_00013185	0.058013	5.61313	0.152097	0.701899	1	NOT
ANSTEP-UCI_GENE_00013186	-0.12292	0.788052	0.019521	0.890701	1	NOT
ANSTEP-UCI_GENE_00013190	-0.0903506	6.18196	0.803236	0.383972	1	NOT
ANSTEP-UCI_GENE_00013191	-0.0117402	7.74936	0.0116868	0.915313	1	NOT
ANSTEP-UCI_GENE_00013192	-0.0602333	6.48406	0.599033	0.450707	1	NOT
ANSTEP-UCI_GENE_00013193	-0.0329024	4.90654	0.0468501	0.831489	1	NOT
ANSTEP-UCI_GENE_00013196	-0.333738	3.08434	1.27825	0.275586	1	NOT
ANSTEP-UCI_GENE_00013197	0.0352842	5.42871	0.0691904	0.796018	1	NOT
ANSTEP-UCI_GENE_00013198	-0.0158253	5.56449	0.0330616	0.858097	1	NOT
ANSTEP-UCI_GENE_00013199	-0.17384	5.2449	0.537634	0.474468	1	NOT
ANSTEP-UCI_GENE_00013200	-0.105392	7.46442	0.764037	0.395542	1	NOT
ANSTEP-UCI_GENE_00013201	-0.18239	7.86652	2.88329	0.109684	1	NOT
ANSTEP-UCI_GENE_00013202	-0.286929	5.6763	2.37705	0.143497	1	NOT
ANSTEP-UCI_GENE_00013203	-0.0604689	5.55743	0.0467649	0.83164	1	NOT
ANSTEP-UCI_GENE_00013204	0.137025	6.434	1.03854	0.323959	1	NOT
ANSTEP-UCI_GENE_00013205	-0.0343187	6.19269	0.105772	0.749402	1	NOT
ANSTEP-UCI_GENE_00013206	-0.148204	4.5454	0.308825	0.586414	1	NOT
ANSTEP-UCI_GENE_00013207	0.131732	4.7711	0.0984367	0.757938	1	NOT
ANSTEP-UCI_GENE_00013208	-0.0114179	8.30334	0.0160262	0.900905	1	NOT
ANSTEP-UCI_GENE_00013209	-0.0554787	5.64413	0.122689	0.730897	1	NOT
ANSTEP-UCI_GENE_00013213	-0.592724	-0.363509	0.926491	0.3507	1	NOT
ANSTEP-UCI_GENE_00013214	-0.131985	9.12558	0.298762	0.592519	1	NOT
ANSTEP-UCI_GENE_00013215	0.204675	7.85032	1.81316	0.197682	1	NOT
ANSTEP-UCI_GENE_00013216	-0.0107083	6.37239	0.00095469	0.975749	1	NOT
ANSTEP-UCI_GENE_00013217	-0.0370679	3.54873	0.0124054	0.912759	1	NOT
ANSTEP-UCI_GENE_00013218	-0.0155316	5.86943	0.0162796	0.900129	1	NOT
ANSTEP-UCI_GENE_00013219	0.0719256	6.12667	0.426164	0.523538	1	NOT
ANSTEP-UCI_GENE_00013220	-0.0814543	7.73743	0.291038	0.597297	1	NOT
ANSTEP-UCI_GENE_00013221	-0.0886053	6.56815	0.545796	0.47119	1	NOT
ANSTEP-UCI_GENE_00013222	-0.0966756	6.39682	0.550159	0.469453	1	NOT
ANSTEP-UCI_GENE_00013223	0.00084718	5.84141	3.31e-05	0.995486	1	NOT
ANSTEP-UCI_GENE_00013224	0.130571	7.23506	0.0914051	0.766458	1	NOT
ANSTEP-UCI_GENE_00013225	0.0583372	5.73072	0.218116	0.647042	1	NOT
ANSTEP-UCI_GENE_00013226	0.151096	6.08846	1.22691	0.285069	1	NOT
ANSTEP-UCI_GENE_00013227	-0.235306	1.80855	0.701004	0.415296	1	NOT
ANSTEP-UCI_GENE_00013228	-0.397624	3.39279	0.270171	0.610634	1	NOT
ANSTEP-UCI_GENE_00013229	0.293461	-0.993274	0.229944	0.638328	1	NOT
ANSTEP-UCI_GENE_00013232	-0.0248414	7.19378	0.0131895	0.910057	1	NOT
ANSTEP-UCI_GENE_00013236	-0.379628	0.471099	0.854733	0.369527	1	NOT
ANSTEP-UCI_GENE_00013237	0.733259	1.67801	4.67147	0.0468581	1	NOT
ANSTEP-UCI_GENE_00013238	-1.01359	6.43083	3.08044	0.0991776	1	NOT
ANSTEP-UCI_GENE_00013239	0.148517	6.11561	0.18575	0.67247	1	NOT
ANSTEP-UCI_GENE_00013240	0.408518	1.98275	1.16811	0.296484	1	NOT
ANSTEP-UCI_GENE_00013241	0.184991	1.17933	0.250878	0.623565	1	NOT
ANSTEP-UCI_GENE_00013242	-0.403758	0.784695	1.31299	0.269409	1	NOT
ANSTEP-UCI_GENE_00013243	0.13034	0.755371	0.132212	0.721111	1	NOT
ANSTEP-UCI_GENE_00013244	-0.486818	2.02046	2.35124	0.14554	1	NOT
ANSTEP-UCI_GENE_00013245	0.18188	2.61695	0.321992	0.578621	1	NOT
ANSTEP-UCI_GENE_00013247	-0.0453803	-0.20304	0.00970185	0.922812	1	NOT
ANSTEP-UCI_GENE_00013248	0.0319842	7.44588	0.0139867	0.907392	1	NOT
ANSTEP-UCI_GENE_00013249	-0.160687	4.06765	0.291347	0.597105	1	NOT
ANSTEP-UCI_GENE_00013250	0.0312724	5.28972	0.0120902	0.91387	1	NOT
ANSTEP-UCI_GENE_00013251	0.0400737	6.81683	0.0949466	0.762123	1	NOT
ANSTEP-UCI_GENE_00013252	-0.0156843	3.2072	0.0033546	0.954561	1	NOT
ANSTEP-UCI_GENE_00013253	-0.0850824	2.38048	0.153761	0.700359	1	NOT
ANSTEP-UCI_GENE_00013254	-0.0232181	3.43354	0.00807277	0.92957	1	NOT
ANSTEP-UCI_GENE_00013255	-0.0729014	2.59947	0.0754218	0.787263	1	NOT
ANSTEP-UCI_GENE_00013256	0.273857	-0.0063641	0.380896	0.546174	1	NOT
ANSTEP-UCI_GENE_00013259	0.521074	2.72434	2.78131	0.115643	1	NOT
ANSTEP-UCI_GENE_00013260	-0.428786	1.36908	0.587375	0.455065	1	NOT
ANSTEP-UCI_GENE_00013261	-0.112785	0.900174	0.0596454	0.810293	1	NOT
ANSTEP-UCI_GENE_00013262	-0.149197	5.58081	0.488346	0.495122	1	NOT
ANSTEP-UCI_GENE_00013263	0.162597	0.48709	0.191618	0.667672	1	NOT
ANSTEP-UCI_GENE_00013264	0.159846	0.533111	0.198421	0.662218	1	NOT
ANSTEP-UCI_GENE_00013265	-0.543668	0.346693	1.41996	0.251514	1	NOT
ANSTEP-UCI_GENE_00013266	-0.378022	-0.0847034	0.982722	0.336903	1	NOT
ANSTEP-UCI_GENE_00013267	0.156628	1.47841	0.248885	0.624937	1	NOT
ANSTEP-UCI_GENE_00013268	0.0800454	0.702808	0.0860985	0.773128	1	NOT
ANSTEP-UCI_GENE_00013269	-0.0241987	6.91315	0.0317952	0.860811	1	NOT
ANSTEP-UCI_GENE_00013270	0.0653442	9.01025	0.44961	0.512486	1	NOT
ANSTEP-UCI_GENE_00013271	-0.0631272	2.04317	0.0307235	0.863151	1	NOT
ANSTEP-UCI_GENE_00013272	-0.0421803	4.60986	0.0295291	0.865809	1	NOT
ANSTEP-UCI_GENE_00013273	0.146238	6.22761	1.9948	0.177799	1	NOT
ANSTEP-UCI_GENE_00013274	0.103292	8.03564	0.177179	0.679644	1	NOT
ANSTEP-UCI_GENE_00013275	-0.300595	5.70505	0.241987	0.629737	1	NOT
ANSTEP-UCI_GENE_00013276	-0.0416066	5.86495	0.130817	0.722519	1	NOT
ANSTEP-UCI_GENE_00013277	0.232167	6.64882	1.08057	0.314673	1	NOT
ANSTEP-UCI_GENE_00013278	0.067611	4.36593	0.105923	0.74923	1	NOT
ANSTEP-UCI_GENE_00013279	-0.0613031	4.0423	0.125969	0.727479	1	NOT
ANSTEP-UCI_GENE_00013280	0.135989	6.66104	1.23297	0.283927	1	NOT
ANSTEP-UCI_GENE_00013281	-0.158868	-0.0613941	0.238592	0.671148	1	NOT
ANSTEP-UCI_GENE_00013282	-0.0324147	3.85084	0.0561674	0.815794	1	NOT
ANSTEP-UCI_GENE_00013283	-0.0557	6.16677	0.250387	0.623903	1	NOT
ANSTEP-UCI_GENE_00013284	0.0873175	6.1792	0.696694	0.416702	1	NOT
ANSTEP-UCI_GENE_00013285	0.048245	5.213	0.107264	0.747706	1	NOT
ANSTEP-UCI_GENE_00013286	-0.054107	5.23674	0.103709	0.751769	1	NOT
ANSTEP-UCI_GENE_00013287	-0.0220483	7.74393	0.0324415	0.859419	1	NOT
ANSTEP-UCI_GENE_00013288	0.020099	4.62453	0.00602954	0.93911	1	NOT
ANSTEP-UCI_GENE_00013290	-0.160267	2.43859	0.606266	0.448038	1	NOT
ANSTEP-UCI_GENE_00013291	-0.126228	4.1464	0.652123	0.431695	1	NOT
ANSTEP-UCI_GENE_00013292	0.0229599	7.17646	0.0391858	0.845679	1	NOT
ANSTEP-UCI_GENE_00013293	-0.17151	1.52853	0.520477	0.481487	1	NOT
ANSTEP-UCI_GENE_00013294	0.0214632	8.83379	0.0144144	0.905993	1	NOT
ANSTEP-UCI_GENE_00013295	0.0925684	6.40616	0.156888	0.697491	1	NOT
ANSTEP-UCI_GENE_00013296	0.0639536	7.97562	0.147323	0.706372	1	NOT
ANSTEP-UCI_GENE_00013297	0.0285889	5.98484	0.0664565	0.799993	1	NOT
ANSTEP-UCI_GENE_00013298	0.203209	3.81754	0.790634	0.387635	1	NOT
ANSTEP-UCI_GENE_00013300	-0.47908	-0.60526	0.574377	0.460006	1	NOT
ANSTEP-UCI_GENE_00013301	0.558702	-0.0622754	2.21811	0.156664	1	NOT
ANSTEP-UCI_GENE_00013302	-0.055867	5.45528	0.285034	0.60107	1	NOT
ANSTEP-UCI_GENE_00013303	-0.128203	4.42383	0.72456	0.407739	1	NOT
ANSTEP-UCI_GENE_00013304	0.205066	0.96504	0.390747	0.541092	1	NOT
ANSTEP-UCI_GENE_00013306	-0.13956	4.01844	0.104604	0.750738	1	NOT
ANSTEP-UCI_GENE_00013307	-0.0119399	7.06704	0.00722379	0.933366	1	NOT
ANSTEP-UCI_GENE_00013308	-0.0904257	7.85541	0.360397	0.557048	1	NOT
ANSTEP-UCI_GENE_00013309	-0.0839259	4.8517	0.39253	0.540182	1	NOT
ANSTEP-UCI_GENE_00013310	0.0409613	4.89822	0.154502	0.699676	1	NOT
ANSTEP-UCI_GENE_00013311	0.052114	10.5504	0.137724	0.715627	1	NOT
ANSTEP-UCI_GENE_00013312	0.03646	10.1907	0.05331	0.820451	1	NOT
ANSTEP-UCI_GENE_00013313	0.0674362	7.33545	0.470581	0.502953	1	NOT
ANSTEP-UCI_GENE_00013314	0.095449	6.46186	0.394351	0.539255	1	NOT
ANSTEP-UCI_GENE_00013315	-0.155273	5.84294	1.88469	0.189532	1	NOT
ANSTEP-UCI_GENE_00013316	0.0690465	1.28258	0.0153456	0.90302	1	NOT
ANSTEP-UCI_GENE_00013317	0.0997705	-0.390981	0.0351764	0.853684	1	NOT
ANSTEP-UCI_GENE_00013318	-0.0362866	4.82594	0.0313691	0.861736	1	NOT
ANSTEP-UCI_GENE_00013319	0.252237	6.68824	5.87122	0.028188	1	NOT
ANSTEP-UCI_GENE_00013320	-0.171038	1.81132	0.632221	0.438668	1	NOT
ANSTEP-UCI_GENE_00013321	0.156048	4.91408	1.19514	0.29116	1	NOT
ANSTEP-UCI_GENE_00013322	0.0224735	6.96776	0.0539642	0.819373	1	NOT
ANSTEP-UCI_GENE_00013323	0.021405	7.7252	0.0241972	0.878412	1	NOT
ANSTEP-UCI_GENE_00013324	0.259917	2.47288	1.13171	0.303865	1	NOT
ANSTEP-UCI_GENE_00013325	-0.149617	4.09911	0.971359	0.339627	1	NOT
ANSTEP-UCI_GENE_00013326	-0.125242	5.12489	0.74876	0.400195	1	NOT
ANSTEP-UCI_GENE_00013327	-0.0745002	7.85252	0.302604	0.590172	1	NOT
ANSTEP-UCI_GENE_00013328	-0.033646	4.55168	0.0618658	0.806869	1	NOT
ANSTEP-UCI_GENE_00013329	-0.0285365	5.29212	0.060057	0.809653	1	NOT
ANSTEP-UCI_GENE_00013331	0.169423	7.31303	0.971526	0.339587	1	NOT
ANSTEP-UCI_GENE_00013332	-0.095332	5.31904	0.132772	0.720547	1	NOT
ANSTEP-UCI_GENE_00013333	0.174165	5.59814	2.33718	0.146667	1	NOT
ANSTEP-UCI_GENE_00013334	0.0235331	6.78743	0.0256221	0.874915	1	NOT
ANSTEP-UCI_GENE_00013335	0.485594	0.337392	0.997579	0.333387	1	NOT
ANSTEP-UCI_GENE_00013336	-0.15601	0.522219	0.0998676	0.756246	1	NOT
ANSTEP-UCI_GENE_00013337	0.23941	0.147301	0.188547	0.670172	1	NOT
ANSTEP-UCI_GENE_00013338	0.334851	0.0956644	0.766856	0.394692	1	NOT
ANSTEP-UCI_GENE_00013339	-0.257474	2.14152	1.01511	0.329306	1	NOT
ANSTEP-UCI_GENE_00013340	-0.83392	0.382413	2.66565	0.122882	1	NOT
ANSTEP-UCI_GENE_00013342	-0.227631	-0.0283814	0.299075	0.592327	1	NOT
ANSTEP-UCI_GENE_00013343	0.138894	6.61689	0.28646	0.600169	1	NOT
ANSTEP-UCI_GENE_00013344	0.11797	6.86749	0.123732	0.729805	1	NOT
ANSTEP-UCI_GENE_00013345	0.0645848	5.4947	0.0634863	0.804412	1	NOT
ANSTEP-UCI_GENE_00013346	0.162466	8.56998	0.554176	0.467864	1	NOT
ANSTEP-UCI_GENE_00013347	-0.398105	8.81291	0.427538	0.522878	1	NOT
ANSTEP-UCI_GENE_00013348	-0.292272	9.26955	1.75247	0.204949	1	NOT
ANSTEP-UCI_GENE_00013349	-0.037689	3.10017	0.0292932	0.86634	1	NOT
ANSTEP-UCI_GENE_00013355	-0.124792	0.340587	0.0870809	0.771877	1	NOT
ANSTEP-UCI_GENE_00013357	-0.262996	4.28903	1.54106	0.233101	1	NOT
ANSTEP-UCI_GENE_00013358	0.10806	6.97505	0.396415	0.538208	1	NOT
ANSTEP-UCI_GENE_00013359	0.26721	5.52106	1.93054	0.184532	1	NOT
ANSTEP-UCI_GENE_00013360	-0.0975412	6.97746	1.48194	0.241861	1	NOT
ANSTEP-UCI_GENE_00013361	-0.348906	2.5996	2.80952	0.113956	1	NOT
ANSTEP-UCI_GENE_00013362	-0.175769	1.71112	0.292004	0.596696	1	NOT
ANSTEP-UCI_GENE_00013363	-0.098079	4.60752	0.287647	0.599422	1	NOT
ANSTEP-UCI_GENE_00013364	0.0527053	5.8509	0.00925576	0.924601	1	NOT
ANSTEP-UCI_GENE_00013365	0.132329	7.86914	0.273559	0.608424	1	NOT
ANSTEP-UCI_GENE_00013366	-0.743418	-0.766544	4.51144	0.0825028	1	NOT
ANSTEP-UCI_GENE_00013367	-0.556483	-0.313074	0.763645	0.39566	1	NOT
ANSTEP-UCI_GENE_00013368	0.0790904	2.15683	0.0382354	0.847537	1	NOT
ANSTEP-UCI_GENE_00013369	0.173439	1.9627	0.238162	0.632436	1	NOT
ANSTEP-UCI_GENE_00013371	-0.1708	4.49992	0.607295	0.44766	1	NOT
ANSTEP-UCI_GENE_00013372	-0.0560873	3.3322	0.071975	0.792056	1	NOT
ANSTEP-UCI_GENE_00013373	0.119841	2.86409	0.276769	0.606347	1	NOT
ANSTEP-UCI_GENE_00013374	-0.0285181	5.71194	0.0834296	0.776568	1	NOT
ANSTEP-UCI_GENE_00013375	0.019077	3.57506	0.0102208	0.920782	1	NOT
ANSTEP-UCI_GENE_00013376	-0.0918851	4.80485	0.432926	0.520306	1	NOT
ANSTEP-UCI_GENE_00013377	-0.121339	4.82488	0.510205	0.485774	1	NOT
ANSTEP-UCI_GENE_00013378	-0.04108	4.48789	0.0391706	0.845709	1	NOT
ANSTEP-UCI_GENE_00013379	-0.141436	4.25677	0.433697	0.51994	1	NOT
ANSTEP-UCI_GENE_00013380	-0.0749741	4.86588	0.140509	0.712906	1	NOT
ANSTEP-UCI_GENE_00013381	-0.0998146	0.461556	0.0723959	0.791464	1	NOT
ANSTEP-UCI_GENE_00013382	-0.0090139	6.70573	0.00344619	0.953945	1	NOT
ANSTEP-UCI_GENE_00013383	-0.275483	2.19609	1.90538	0.187255	1	NOT
ANSTEP-UCI_GENE_00013384	0.0413532	6.78191	0.10944	0.745257	1	NOT
ANSTEP-UCI_GENE_00013385	-0.0588308	5.48307	0.338213	0.569308	1	NOT
ANSTEP-UCI_GENE_00013386	-0.199933	-0.0640601	0.18396	0.673952	1	NOT
ANSTEP-UCI_GENE_00013389	0.110107	8.83256	1.82577	0.196214	1	NOT
ANSTEP-UCI_GENE_00013390	-0.0877129	6.45628	0.583691	0.456456	1	NOT
ANSTEP-UCI_GENE_00013391	-0.266103	2.27065	0.593743	0.452676	1	NOT
ANSTEP-UCI_GENE_00013392	-0.0137596	0.148063	0.00093211	0.976037	1	NOT
ANSTEP-UCI_GENE_00013393	-0.576813	2.58452	5.31387	0.0355112	1	NOT
ANSTEP-UCI_GENE_00013394	-0.142913	3.88845	0.353469	0.56082	1	NOT
ANSTEP-UCI_GENE_00013395	-0.279375	2.25293	0.990784	0.334988	1	NOT
ANSTEP-UCI_GENE_00013396	-0.149707	2.2536	0.453262	0.510803	1	NOT
ANSTEP-UCI_GENE_00013397	-0.0392843	6.31244	0.0670414	0.799135	1	NOT
ANSTEP-UCI_GENE_00013398	-0.0103957	5.80122	0.00507519	0.944127	1	NOT
ANSTEP-UCI_GENE_00013399	0.0202501	4.87338	0.0399178	0.844265	1	NOT
ANSTEP-UCI_GENE_00013400	-0.0151768	5.35571	0.005991	0.939304	1	NOT
ANSTEP-UCI_GENE_00013401	0.095024	1.79465	0.109761	0.744897	1	NOT
ANSTEP-UCI_GENE_00013402	-0.101981	9.47281	0.398825	0.536992	1	NOT
ANSTEP-UCI_GENE_00013403	0.057812	8.5978	0.0870622	0.7719	1	NOT
ANSTEP-UCI_GENE_00013404	-0.169426	4.37591	0.741336	0.402487	1	NOT
ANSTEP-UCI_GENE_00013405	-0.029033	5.53778	0.0261722	0.873591	1	NOT
ANSTEP-UCI_GENE_00013406	0.0709392	5.72864	0.140338	0.713072	1	NOT
ANSTEP-UCI_GENE_00013407	0.187501	1.11209	0.566521	0.463035	1	NOT
ANSTEP-UCI_GENE_00013408	-0.204442	2.43187	0.926907	0.350595	1	NOT
ANSTEP-UCI_GENE_00013409	-0.0390491	0.863207	0.012322	0.913052	1	NOT
ANSTEP-UCI_GENE_00013410	0.0402556	3.68767	0.0770246	0.785075	1	NOT
ANSTEP-UCI_GENE_00013411	-0.120783	0.520984	0.0680308	0.797694	1	NOT
ANSTEP-UCI_GENE_00013412	-0.134328	1.95918	0.163001	0.691979	1	NOT
ANSTEP-UCI_GENE_00013413	-0.0425314	0.702278	0.00801895	0.929804	1	NOT
ANSTEP-UCI_GENE_00013414	-0.206814	-0.0934858	0.232011	0.636834	1	NOT
ANSTEP-UCI_GENE_00013415	0.226339	2.11186	0.84702	0.371639	1	NOT
ANSTEP-UCI_GENE_00013416	-0.0249089	5.47264	0.0476945	0.830003	1	NOT
ANSTEP-UCI_GENE_00013417	0.0600475	5.37824	0.155875	0.698416	1	NOT
ANSTEP-UCI_GENE_00013418	-0.0469397	3.91709	0.0768885	0.78526	1	NOT
ANSTEP-UCI_GENE_00013419	0.0251758	8.5975	0.090998	0.766962	1	NOT
ANSTEP-UCI_GENE_00013420	0.0801644	7.42706	0.780259	0.390691	1	NOT
ANSTEP-UCI_GENE_00013421	0.0872956	4.39509	0.602077	0.449581	1	NOT
ANSTEP-UCI_GENE_00013422	-0.0170608	3.1582	0.00764952	0.931436	1	NOT
ANSTEP-UCI_GENE_00013423	0.286707	4.40694	1.43622	0.248934	1	NOT
ANSTEP-UCI_GENE_00013424	0.0295254	4.17341	0.0343955	0.855297	1	NOT
ANSTEP-UCI_GENE_00013425	-0.190445	4.40994	0.305246	0.58857	1	NOT
ANSTEP-UCI_GENE_00013426	-0.151789	3.35092	0.125102	0.728378	1	NOT
ANSTEP-UCI_GENE_00013427	0.104109	7.05083	0.191907	0.667438	1	NOT
ANSTEP-UCI_GENE_00013428	0.187954	1.10629	0.301102	0.591087	1	NOT
ANSTEP-UCI_GENE_00013429	-0.16651	4.14896	1.02134	0.327871	1	NOT
ANSTEP-UCI_GENE_00013430	0.0332409	5.97179	0.0517699	0.823015	1	NOT
ANSTEP-UCI_GENE_00013431	0.00919771	4.38777	0.0017345	0.967317	1	NOT
ANSTEP-UCI_GENE_00013432	0.0405482	7.36821	0.138949	0.714426	1	NOT
ANSTEP-UCI_GENE_00013433	-0.0384932	8.32926	0.105117	0.75015	1	NOT
ANSTEP-UCI_GENE_00013434	0.0650649	4.75505	0.143332	0.710177	1	NOT
ANSTEP-UCI_GENE_00013435	0.0357988	6.18811	0.0249791	0.87648	1	NOT
ANSTEP-UCI_GENE_00013437	-0.0377234	8.97743	0.0577652	0.813245	1	NOT
ANSTEP-UCI_GENE_00013438	-0.0545835	2.63216	0.0305175	0.863605	1	NOT
ANSTEP-UCI_GENE_00013439	-0.100493	4.28405	0.227324	0.640234	1	NOT
ANSTEP-UCI_GENE_00013440	0.0439222	3.6614	0.0495604	0.826766	1	NOT
ANSTEP-UCI_GENE_00013441	-0.0895841	4.10103	0.363355	0.555453	1	NOT
ANSTEP-UCI_GENE_00013442	-0.199709	3.76701	1.47636	0.24271	1	NOT
ANSTEP-UCI_GENE_00013443	-0.0285904	6.43309	0.0437478	0.837075	1	NOT
ANSTEP-UCI_GENE_00013444	-0.0244079	7.52641	0.0606094	0.808798	1	NOT
ANSTEP-UCI_GENE_00013445	-0.490226	0.0611911	1.07747	0.315344	1	NOT
ANSTEP-UCI_GENE_00013446	-0.0338739	1.36767	0.00513038	0.943824	1	NOT
ANSTEP-UCI_GENE_00013447	-0.132711	1.85597	0.109486	0.745205	1	NOT
ANSTEP-UCI_GENE_00013448	-0.0932407	0.751083	0.0357489	0.852513	1	NOT
ANSTEP-UCI_GENE_00013449	-0.117222	1.68135	0.0816685	0.77887	1	NOT
ANSTEP-UCI_GENE_00013450	-0.0659738	2.04808	0.0390914	0.845863	1	NOT
ANSTEP-UCI_GENE_00013451	0.123936	2.21054	0.18108	0.676355	1	NOT
ANSTEP-UCI_GENE_00013452	0.0454692	0.643507	0.01498	0.904177	1	NOT
ANSTEP-UCI_GENE_00013453	0.189197	6.08012	1.73409	0.207218	1	NOT
ANSTEP-UCI_GENE_00013454	0.159159	3.80828	0.353864	0.560604	1	NOT
ANSTEP-UCI_GENE_00013455	-0.152405	3.48951	0.388356	0.542317	1	NOT
ANSTEP-UCI_GENE_00013456	-0.0972475	3.89448	0.152138	0.701861	1	NOT
ANSTEP-UCI_GENE_00013457	-0.0471881	4.26037	0.0388491	0.846335	1	NOT
ANSTEP-UCI_GENE_00013458	-0.109411	3.12309	0.231097	0.637493	1	NOT
ANSTEP-UCI_GENE_00013459	-0.049516	7.19628	0.0697588	0.795202	1	NOT
ANSTEP-UCI_GENE_00013460	0.0108931	8.67427	0.0113407	0.916571	1	NOT
ANSTEP-UCI_GENE_00013461	0.523166	7.89745	1.73808	0.206723	1	NOT
ANSTEP-UCI_GENE_00013462	0.295918	2.31403	0.798327	0.385393	1	NOT
ANSTEP-UCI_GENE_00013463	-0.176452	5.12705	0.719289	0.409412	1	NOT
ANSTEP-UCI_GENE_00013464	-0.140208	3.03729	0.336738	0.570142	1	NOT
ANSTEP-UCI_GENE_00013465	-0.183584	4.0879	0.57656	0.45917	1	NOT
ANSTEP-UCI_GENE_00013466	-0.116181	5.08824	0.155241	0.698997	1	NOT
ANSTEP-UCI_GENE_00013467	0.151368	7.58023	1.91394	0.186323	1	NOT
ANSTEP-UCI_GENE_00013469	-0.760562	-0.544749	2.45256	0.137719	1	NOT
ANSTEP-UCI_GENE_00013471	0.223308	5.76735	2.7916	0.115024	1	NOT
ANSTEP-UCI_GENE_00013472	-0.0802398	3.34615	0.119676	0.734084	1	NOT
ANSTEP-UCI_GENE_00013473	0.0696826	3.49657	0.095503	0.761451	1	NOT
ANSTEP-UCI_GENE_00013474	0.154665	7.44929	1.28235	0.274847	1	NOT
ANSTEP-UCI_GENE_00013475	0.0281875	-0.0578091	0.00418804	0.949236	1	NOT
ANSTEP-UCI_GENE_00013478	0.0732674	5.40567	0.478192	0.499572	1	NOT
ANSTEP-UCI_GENE_00013479	0.0120938	4.74861	0.00221508	0.963069	1	NOT
ANSTEP-UCI_GENE_00013480	0.0292518	4.69101	0.0166588	0.89898	1	NOT
ANSTEP-UCI_GENE_00013481	0.00508635	4.91938	0.00108903	0.9741	1	NOT
ANSTEP-UCI_GENE_00013482	0.0453394	3.41756	0.0417947	0.840698	1	NOT
ANSTEP-UCI_GENE_00013483	0.130745	5.36001	0.536656	0.474863	1	NOT
ANSTEP-UCI_GENE_00013484	0.353071	2.94667	3.82598	0.0689199	1	NOT
ANSTEP-UCI_GENE_00013485	-0.0160926	7.88243	0.0156846	0.901961	1	NOT
ANSTEP-UCI_GENE_00013486	-0.345718	2.46077	1.17888	0.294348	1	NOT
ANSTEP-UCI_GENE_00013487	-0.514091	3.83979	6.46966	0.0221944	1	NOT
ANSTEP-UCI_GENE_00013488	-0.219793	0.656804	0.405292	0.533751	1	NOT
ANSTEP-UCI_GENE_00013489	-0.257331	5.31067	2.028	0.174441	1	NOT
ANSTEP-UCI_GENE_00013490	0.198241	5.98143	0.795806	0.386125	1	NOT
ANSTEP-UCI_GENE_00013491	0.10027	1.4867	0.107201	0.747778	1	NOT
ANSTEP-UCI_GENE_00013492	-0.138196	1.68709	0.259663	0.617601	1	NOT
ANSTEP-UCI_GENE_00013493	-0.155565	1.94696	0.317773	0.581095	1	NOT
ANSTEP-UCI_GENE_00013495	-0.183193	1.72723	0.372853	0.550391	1	NOT
ANSTEP-UCI_GENE_00013496	0.0618389	6.98076	0.343152	0.566532	1	NOT
ANSTEP-UCI_GENE_00013497	0.438559	-0.251063	0.859631	0.368196	1	NOT
ANSTEP-UCI_GENE_00013498	0.00075103	0.999533	5.17e-06	0.998215	1	NOT
ANSTEP-UCI_GENE_00013500	0.0642293	-0.168974	0.0159392	0.901173	1	NOT
ANSTEP-UCI_GENE_00013501	-0.0684559	-0.522327	0.019673	0.890279	1	NOT
ANSTEP-UCI_GENE_00013502	-0.529689	1.45264	1.39527	0.255501	1	NOT
ANSTEP-UCI_GENE_00013503	0.0760518	1.52468	0.0226194	0.88241	1	NOT
ANSTEP-UCI_GENE_00013504	0.0378022	2.9674	0.00758538	0.931723	1	NOT
ANSTEP-UCI_GENE_00013505	-0.378727	-0.306684	0.447431	0.513496	1	NOT
ANSTEP-UCI_GENE_00013506	-0.124691	2.59767	0.0952827	0.761717	1	NOT
ANSTEP-UCI_GENE_00013507	0.0431995	3.89417	0.0163324	0.899968	1	NOT
ANSTEP-UCI_GENE_00013509	0.184397	5.08444	0.752205	0.399138	1	NOT
ANSTEP-UCI_GENE_00013510	0.120008	4.71123	0.262558	0.615664	1	NOT
ANSTEP-UCI_GENE_00013511	0.107659	5.12844	0.318915	0.580423	1	NOT
ANSTEP-UCI_GENE_00013512	-0.0363996	5.98247	0.0622908	0.806221	1	NOT
ANSTEP-UCI_GENE_00013513	-0.0380447	3.52364	0.0244472	0.877791	1	NOT
ANSTEP-UCI_GENE_00013514	-0.0274388	0.591545	0.00518481	0.943528	1	NOT
ANSTEP-UCI_GENE_00013515	-0.115982	3.84975	0.274072	0.608091	1	NOT
ANSTEP-UCI_GENE_00013517	0.00484847	6.46183	0.00220955	0.963115	1	NOT
ANSTEP-UCI_GENE_00013518	-0.0099787	6.51215	0.00677694	0.935455	1	NOT
ANSTEP-UCI_GENE_00013520	0.00251292	4.65881	0.00015643	0.990182	1	NOT
ANSTEP-UCI_GENE_00013522	0.475307	4.75636	0.847695	0.371453	1	NOT
ANSTEP-UCI_GENE_00013523	-0.137473	2.51143	0.338393	0.569206	1	NOT
ANSTEP-UCI_GENE_00013524	-0.115801	2.4399	0.188964	0.669831	1	NOT
ANSTEP-UCI_GENE_00013525	-0.0292054	5.71209	0.0298819	0.865018	1	NOT
ANSTEP-UCI_GENE_00013526	0.0994197	5.01994	0.186533	0.671825	1	NOT
ANSTEP-UCI_GENE_00013527	0.190271	5.41739	0.514731	0.483877	1	NOT
ANSTEP-UCI_GENE_00013528	0.064935	5.62533	0.226127	0.641109	1	NOT
ANSTEP-UCI_GENE_00013529	0.0572739	4.87836	0.0565298	0.815213	1	NOT
ANSTEP-UCI_GENE_00013530	-0.0279197	6.91677	0.0423179	0.839719	1	NOT
ANSTEP-UCI_GENE_00013531	0.085045	5.25001	0.198752	0.661956	1	NOT
ANSTEP-UCI_GENE_00013532	-0.0576169	7.57152	0.0847441	0.774866	1	NOT
ANSTEP-UCI_GENE_00013533	0.0422327	5.08865	0.0640547	0.803558	1	NOT
ANSTEP-UCI_GENE_00013534	0.00654498	5.50105	0.00158487	0.968758	1	NOT
ANSTEP-UCI_GENE_00013535	-0.0356428	6.3575	0.0509544	0.82439	1	NOT
ANSTEP-UCI_GENE_00013536	0.20176	4.79561	0.327987	0.575143	1	NOT
ANSTEP-UCI_GENE_00013537	0.100986	5.41751	0.727283	0.40688	1	NOT
ANSTEP-UCI_GENE_00013538	-0.0036531	5.579	0.00059422	0.980866	1	NOT
ANSTEP-UCI_GENE_00013539	-0.0783428	7.72973	0.195419	0.66461	1	NOT
ANSTEP-UCI_GENE_00013540	1.9837	9.51539	2.50125	0.134145	1	NOT
ANSTEP-UCI_GENE_00013541	0.557016	8.39795	0.40037	0.536214	1	NOT
ANSTEP-UCI_GENE_00013543	-0.0987122	5.67073	0.238982	0.631855	1	NOT
ANSTEP-UCI_GENE_00013544	0.0830049	3.33612	0.0777715	0.784064	1	NOT
ANSTEP-UCI_GENE_00013545	0.0133986	4.92807	0.0107744	0.918673	1	NOT
ANSTEP-UCI_GENE_00013546	-0.10261	2.81426	0.0602302	0.809384	1	NOT
ANSTEP-UCI_GENE_00013547	-0.217818	0.722006	0.323778	0.57758	1	NOT
ANSTEP-UCI_GENE_00013548	-0.181652	3.99915	0.229226	0.638849	1	NOT
ANSTEP-UCI_GENE_00013549	-0.16523	5.57848	0.26677	0.612869	1	NOT
ANSTEP-UCI_GENE_00013550	0.0732418	5.10946	0.0633408	0.804631	1	NOT
ANSTEP-UCI_GENE_00013551	-0.0527811	4.58233	0.153115	0.700956	1	NOT
ANSTEP-UCI_GENE_00013552	0.0495113	3.77282	0.049833	0.826299	1	NOT
ANSTEP-UCI_GENE_00013553	0.0857949	6.39812	0.138574	0.714794	1	NOT
ANSTEP-UCI_GENE_00013555	-0.189006	3.92773	0.52548	0.479422	1	NOT
ANSTEP-UCI_GENE_00013556	-0.149542	2.1531	0.37601	0.548728	1	NOT
ANSTEP-UCI_GENE_00013557	0.0993072	5.19116	0.154258	0.699901	1	NOT
ANSTEP-UCI_GENE_00013558	0.098465	7.18141	0.58093	0.457504	1	NOT
ANSTEP-UCI_GENE_00013559	-0.178097	0.790383	0.261687	0.616245	1	NOT
ANSTEP-UCI_GENE_00013560	0.0257227	6.99308	0.097929	0.758542	1	NOT
ANSTEP-UCI_GENE_00013561	-0.104747	9.343	0.464279	0.505785	1	NOT
ANSTEP-UCI_GENE_00013562	-0.0377686	6.86701	0.14586	0.707761	1	NOT
ANSTEP-UCI_GENE_00013563	-0.197409	-0.509057	0.197595	0.701111	1	NOT
ANSTEP-UCI_GENE_00013564	-0.0520691	4.99274	0.178962	0.678135	1	NOT
ANSTEP-UCI_GENE_00013565	-0.139974	7.29481	0.695044	0.417243	1	NOT
ANSTEP-UCI_GENE_00013566	-0.0222746	5.6052	0.0277695	0.869828	1	NOT
ANSTEP-UCI_GENE_00013567	-0.0404713	6.41409	0.048839	0.82801	1	NOT
ANSTEP-UCI_GENE_00013568	-0.0269688	7.28349	0.0411043	0.842	1	NOT
ANSTEP-UCI_GENE_00013569	-0.0885629	8.22793	0.75486	0.398327	1	NOT
ANSTEP-UCI_GENE_00013570	-0.216214	5.51506	1.56818	0.229221	1	NOT
ANSTEP-UCI_GENE_00013571	0.023354	6.64676	0.026992	0.871645	1	NOT
ANSTEP-UCI_GENE_00013572	0.0578424	6.59	0.167954	0.687601	1	NOT
ANSTEP-UCI_GENE_00013573	0.242246	3.18502	0.652034	0.431726	1	NOT
ANSTEP-UCI_GENE_00013574	-0.278275	3.06983	1.40826	0.253393	1	NOT
ANSTEP-UCI_GENE_00013575	0.596492	0.255313	1.77062	0.202742	1	NOT
ANSTEP-UCI_GENE_00013576	-0.0644174	8.51985	0.118967	0.73484	1	NOT
ANSTEP-UCI_GENE_00013577	0.112047	3.22592	0.130628	0.72271	1	NOT
ANSTEP-UCI_GENE_00013578	0.153041	6.57606	2.91723	0.107783	1	NOT
ANSTEP-UCI_GENE_00013579	0.0785698	7.36405	0.156762	0.697606	1	NOT
ANSTEP-UCI_GENE_00013580	0.0637235	6.09061	0.364161	0.55502	1	NOT
ANSTEP-UCI_GENE_00013582	0.127247	4.16545	0.195854	0.664263	1	NOT
ANSTEP-UCI_GENE_00013583	-0.160779	6.2924	0.554162	0.46787	1	NOT
ANSTEP-UCI_GENE_00013584	-0.0130522	2.66834	0.00332784	0.954742	1	NOT
ANSTEP-UCI_GENE_00013585	-0.239962	-0.890505	0.173236	0.683014	1	NOT
ANSTEP-UCI_GENE_00013587	-0.011529	4.04428	0.0044292	0.947798	1	NOT
ANSTEP-UCI_GENE_00013588	-0.0282402	5.44813	0.0562616	0.815643	1	NOT
ANSTEP-UCI_GENE_00013589	0.0611801	3.51168	0.0909358	0.767039	1	NOT
ANSTEP-UCI_GENE_00013590	-0.0335791	3.10489	0.019735	0.890107	1	NOT
ANSTEP-UCI_GENE_00013591	0.0933488	3.54676	0.148625	0.705144	1	NOT
ANSTEP-UCI_GENE_00013592	-0.0416764	2.99941	0.0276598	0.870083	1	NOT
ANSTEP-UCI_GENE_00013593	0.0664743	3.50854	0.0463106	0.832446	1	NOT
ANSTEP-UCI_GENE_00013594	0.0730419	2.33701	0.0647569	0.802508	1	NOT
ANSTEP-UCI_GENE_00013595	-0.176564	2.20413	0.373827	0.549877	1	NOT
ANSTEP-UCI_GENE_00013596	-0.0602297	3.97893	0.047704	0.829986	1	NOT
ANSTEP-UCI_GENE_00013597	0.0329112	7.03584	0.0528053	0.821287	1	NOT
ANSTEP-UCI_GENE_00013598	1.2841	9.87552	1.66386	0.216184	1	NOT
ANSTEP-UCI_GENE_00013599	0.29604	3.93333	1.36812	0.259982	1	NOT
ANSTEP-UCI_GENE_00013600	0.00294541	8.88045	0.00056531	0.981338	1	NOT
ANSTEP-UCI_GENE_00013601	0.0396092	8.34752	0.0236085	0.879888	1	NOT
ANSTEP-UCI_GENE_00013604	-0.0033708	-0.273104	4.68e-05	0.994627	1	NOT
ANSTEP-UCI_GENE_00013605	-0.121786	7.05393	0.503248	0.488716	1	NOT
ANSTEP-UCI_GENE_00013606	-0.0619144	7.48522	0.124067	0.729455	1	NOT
ANSTEP-UCI_GENE_00013607	-0.197689	2.51068	0.601818	0.449676	1	NOT
ANSTEP-UCI_GENE_00013608	0.753143	2.15574	1.62467	0.221406	1	NOT
ANSTEP-UCI_GENE_00013609	-0.582665	0.578348	2.56612	0.129557	1	NOT
ANSTEP-UCI_GENE_00013610	-0.0517286	1.75336	0.0361988	0.8516	1	NOT
ANSTEP-UCI_GENE_00013611	-0.0186858	0.148767	0.00251	0.960689	1	NOT
ANSTEP-UCI_GENE_00013612	-0.831226	0.353698	3.07909	0.0992453	1	NOT
ANSTEP-UCI_GENE_00013613	0.00081001	0.641406	3.83e-06	0.998465	1	NOT
ANSTEP-UCI_GENE_00013614	-0.311557	0.469796	0.541417	0.472944	1	NOT
ANSTEP-UCI_GENE_00013615	-0.0845492	-0.757943	0.019042	0.892041	1	NOT
ANSTEP-UCI_GENE_00013616	0.4777	1.49981	1.30013	0.271675	1	NOT
ANSTEP-UCI_GENE_00013617	0.392246	2.15449	1.21121	0.288058	1	NOT
ANSTEP-UCI_GENE_00013618	0.454736	1.43687	1.43071	0.249804	1	NOT
ANSTEP-UCI_GENE_00013619	0.24454	2.77238	0.38743	0.542792	1	NOT
ANSTEP-UCI_GENE_00013620	0.422882	0.778755	0.878288	0.363187	1	NOT
ANSTEP-UCI_GENE_00013621	0.0682929	5.15648	0.230859	0.637665	1	NOT
ANSTEP-UCI_GENE_00013625	-0.257596	5.58526	0.501945	0.48927	1	NOT
ANSTEP-UCI_GENE_00013626	-0.105127	6.74373	0.216407	0.648324	1	NOT
ANSTEP-UCI_GENE_00013627	0.0249747	5.77321	0.0135757	0.908756	1	NOT
ANSTEP-UCI_GENE_00013628	0.0327168	5.75797	0.0697195	0.795259	1	NOT
ANSTEP-UCI_GENE_00013629	-0.0955971	5.90856	0.400252	0.536273	1	NOT
ANSTEP-UCI_GENE_00013630	-0.0499613	5.27288	0.0623579	0.806119	1	NOT
ANSTEP-UCI_GENE_00013631	-0.153982	2.1573	0.203148	0.658495	1	NOT
ANSTEP-UCI_GENE_00013632	-0.198442	2.32609	0.576894	0.459042	1	NOT
ANSTEP-UCI_GENE_00013633	-0.0339587	4.97876	0.0648478	0.802373	1	NOT
ANSTEP-UCI_GENE_00013634	-0.478173	-0.179507	1.52431	0.23554	1	NOT
ANSTEP-UCI_GENE_00013638	-0.0858578	7.20455	0.275006	0.607486	1	NOT
ANSTEP-UCI_GENE_00013639	-0.0191049	6.15077	0.0101447	0.921076	1	NOT
ANSTEP-UCI_GENE_00013640	0.0249485	6.01459	0.0122522	0.913297	1	NOT
ANSTEP-UCI_GENE_00013641	0.129213	4.50022	0.847078	0.371623	1	NOT
ANSTEP-UCI_GENE_00013642	-0.0094486	5.07113	0.00300837	0.956967	1	NOT
ANSTEP-UCI_GENE_00013643	0.123528	6.99867	0.533741	0.476045	1	NOT
ANSTEP-UCI_GENE_00013644	-0.0878065	0.540551	0.0302666	0.864161	1	NOT
ANSTEP-UCI_GENE_00013645	-0.122376	2.66552	0.255408	0.620474	1	NOT
ANSTEP-UCI_GENE_00013646	-0.0975716	2.09699	0.10232	0.753377	1	NOT
ANSTEP-UCI_GENE_00013647	0.0669578	2.14305	0.0794152	0.781856	1	NOT
ANSTEP-UCI_GENE_00013648	0.841855	4.98516	3.22354	0.0923025	1	NOT
ANSTEP-UCI_GENE_00013649	-0.201775	3.78522	1.28221	0.274872	1	NOT
ANSTEP-UCI_GENE_00013654	0.0160694	4.29875	0.00299267	0.957079	1	NOT
ANSTEP-UCI_GENE_00013657	-0.393605	1.71295	1.2111	0.288078	1	NOT
ANSTEP-UCI_GENE_00013658	-0.0936075	0.516353	0.0489186	0.827872	1	NOT
ANSTEP-UCI_GENE_00013659	-0.0968822	4.02926	0.0740295	0.789184	1	NOT
ANSTEP-UCI_GENE_00013660	0.0425972	2.37937	0.0341895	0.855726	1	NOT
ANSTEP-UCI_GENE_00013661	-0.0687213	2.85239	0.0746302	0.788353	1	NOT
ANSTEP-UCI_GENE_00013662	0.0620743	9.59865	0.125608	0.727853	1	NOT
ANSTEP-UCI_GENE_00013663	-0.177874	5.86827	0.837839	0.374176	1	NOT
ANSTEP-UCI_GENE_00013664	0.0444518	4.22092	0.0803034	0.780674	1	NOT
ANSTEP-UCI_GENE_00013665	-0.001783	6.2453	0.00017207	0.989703	1	NOT
ANSTEP-UCI_GENE_00013666	0.151204	8.00047	0.97654	0.338381	1	NOT
ANSTEP-UCI_GENE_00013667	-0.0406536	8.26352	0.0897449	0.768521	1	NOT
ANSTEP-UCI_GENE_00013668	0.0363091	6.1434	0.132231	0.721091	1	NOT
ANSTEP-UCI_GENE_00013669	-0.0338308	6.38623	0.0476799	0.830028	1	NOT
ANSTEP-UCI_GENE_00013670	-0.118535	6.86456	0.568969	0.462088	1	NOT
ANSTEP-UCI_GENE_00013671	0.00121067	5.9693	0.00018014	0.989464	1	NOT
ANSTEP-UCI_GENE_00013672	0.0690439	8.71046	0.559289	0.465854	1	NOT
ANSTEP-UCI_GENE_00013673	0.0277734	11.4271	0.0250119	0.8764	1	NOT
ANSTEP-UCI_GENE_00013674	0.527042	2.37323	2.76113	0.116868	1	NOT
ANSTEP-UCI_GENE_00013678	-0.0189579	6.56282	0.0255747	0.875029	1	NOT
ANSTEP-UCI_GENE_00013679	0.00120383	6.84639	0.00030359	0.986323	1	NOT
ANSTEP-UCI_GENE_00013680	-0.0564512	5.58459	0.223485	0.643051	1	NOT
ANSTEP-UCI_GENE_00013685	-0.0827882	4.63677	0.595162	0.452147	1	NOT
ANSTEP-UCI_GENE_00013686	-0.105368	1.73028	0.142513	0.710966	1	NOT
ANSTEP-UCI_GENE_00013687	-0.0860207	3.39075	0.0876338	0.771176	1	NOT
ANSTEP-UCI_GENE_00013688	-0.0880335	6.35611	0.186014	0.672253	1	NOT
ANSTEP-UCI_GENE_00013689	-0.0213315	7.46413	0.0235521	0.88003	1	NOT
ANSTEP-UCI_GENE_00013690	0.00032585	5.92958	9.19e-06	0.99762	1	NOT
ANSTEP-UCI_GENE_00013691	0.0387902	6.9337	0.14187	0.711586	1	NOT
ANSTEP-UCI_GENE_00013692	0.00356214	6.0291	0.00077417	0.978161	1	NOT
ANSTEP-UCI_GENE_00013693	0.0461649	4.08521	0.120115	0.733616	1	NOT
ANSTEP-UCI_GENE_00013694	-0.0618063	6.45446	0.244917	0.627688	1	NOT
ANSTEP-UCI_GENE_00013695	0.613452	4.17706	3.39008	0.0850042	1	NOT
ANSTEP-UCI_GENE_00013696	0.0570713	2.68229	0.102264	0.753442	1	NOT
ANSTEP-UCI_GENE_00013697	0.232358	-0.228383	0.39596	0.538439	1	NOT
ANSTEP-UCI_GENE_00013698	0.158919	2.08439	0.433372	0.520094	1	NOT
ANSTEP-UCI_GENE_00013699	0.0603296	4.08643	0.160416	0.694295	1	NOT
ANSTEP-UCI_GENE_00013700	0.152442	4.63685	0.680605	0.422018	1	NOT
ANSTEP-UCI_GENE_00013702	-0.0854029	7.32993	0.157989	0.696489	1	NOT
ANSTEP-UCI_GENE_00013705	-0.0938007	0.927732	0.0606439	0.808745	1	NOT
ANSTEP-UCI_GENE_00013706	-0.154944	5.29568	0.273451	0.608495	1	NOT
ANSTEP-UCI_GENE_00013707	-0.09027	7.24222	0.109641	0.745032	1	NOT
ANSTEP-UCI_GENE_00013708	0.314771	2.91797	0.976917	0.338291	1	NOT
ANSTEP-UCI_GENE_00013710	-0.159697	1.75692	0.109008	0.745741	1	NOT
ANSTEP-UCI_GENE_00013711	-0.0358053	3.3293	0.0245016	0.877656	1	NOT
ANSTEP-UCI_GENE_00013712	0.120064	6.51719	0.365635	0.55423	1	NOT
ANSTEP-UCI_GENE_00013715	0.0826172	6.83024	0.546784	0.470796	1	NOT
ANSTEP-UCI_GENE_00013716	0.194418	5.4631	1.97828	0.1795	1	NOT
ANSTEP-UCI_GENE_00013718	0.0947803	5.93242	0.238421	0.632253	1	NOT
ANSTEP-UCI_GENE_00013719	0.0764188	5.75825	0.750845	0.399555	1	NOT
ANSTEP-UCI_GENE_00013720	0.232397	5.63375	3.0052	0.103038	1	NOT
ANSTEP-UCI_GENE_00013721	0.0471221	4.14764	0.0949473	0.762123	1	NOT
ANSTEP-UCI_GENE_00013722	0.23659	4.54247	0.369649	0.552089	1	NOT
ANSTEP-UCI_GENE_00013723	-0.17343	2.07217	0.262801	0.615502	1	NOT
ANSTEP-UCI_GENE_00013724	-0.0217242	10.5218	0.0262085	0.873505	1	NOT
ANSTEP-UCI_GENE_00013725	-0.423839	1.72577	0.41511	0.528901	1	NOT
ANSTEP-UCI_GENE_00013726	0.344911	6.05847	0.872347	0.364771	1	NOT
ANSTEP-UCI_GENE_00013727	-0.0747058	4.67568	0.147877	0.705849	1	NOT
ANSTEP-UCI_GENE_00013728	0.368662	4.25635	1.12089	0.306108	1	NOT
ANSTEP-UCI_GENE_00013731	0.092144	1.30704	0.162869	0.699942	1	NOT
ANSTEP-UCI_GENE_00013737	-0.0605829	8.60648	0.103414	0.75211	1	NOT
ANSTEP-UCI_GENE_00013739	-0.18428	6.85532	1.72598	0.208228	1	NOT
ANSTEP-UCI_GENE_00013740	0.0814906	2.10961	0.140579	0.712837	1	NOT
ANSTEP-UCI_GENE_00013743	-0.0257732	4.25202	0.0420477	0.840224	1	NOT
ANSTEP-UCI_GENE_00013744	0.090955	3.83336	0.0610214	0.808163	1	NOT
ANSTEP-UCI_GENE_00013747	-0.20955	5.6277	0.902427	0.356854	1	NOT
ANSTEP-UCI_GENE_00013748	0.0512884	3.0042	0.0245495	0.877538	1	NOT
ANSTEP-UCI_GENE_00013749	-0.32945	2.09197	1.26812	0.277423	1	NOT
ANSTEP-UCI_GENE_00013750	0.0154179	4.39252	0.00420597	0.949128	1	NOT
ANSTEP-UCI_GENE_00013751	-0.0675271	3.0583	0.0986159	0.757726	1	NOT
ANSTEP-UCI_GENE_00013752	0.0376206	4.82455	0.0314505	0.861559	1	NOT
ANSTEP-UCI_GENE_00013753	0.0150309	2.83881	0.00267714	0.959403	1	NOT
ANSTEP-UCI_GENE_00013754	-0.0784499	7.44928	0.151193	0.70274	1	NOT
ANSTEP-UCI_GENE_00013755	-0.089337	3.37839	0.109771	0.744887	1	NOT
ANSTEP-UCI_GENE_00013756	-0.101014	3.45649	0.209245	0.653769	1	NOT
ANSTEP-UCI_GENE_00014082	0.548093	0.416056	1.07153	0.316639	1	NOT
ANSTEP-UCI_GENE_00000001	0.409766	3.08384	1.98644	0.178657	1	NOT
ANSTEP-UCI_GENE_00000002	0.509708	6.2976	2.21745	0.156721	1	NOT
ANSTEP-UCI_GENE_00000003	0.0461742	7.03427	0.157596	0.696846	1	NOT
ANSTEP-UCI_GENE_00000004	-0.0018189	5.12641	9.26e-05	0.992446	1	NOT
ANSTEP-UCI_GENE_00000005	0.174332	2.45401	0.175326	0.681222	1	NOT
ANSTEP-UCI_GENE_00000006	0.0234714	7.92457	0.0157542	0.901745	1	NOT
ANSTEP-UCI_GENE_00000007	-0.0048802	5.44786	0.00139603	0.970677	1	NOT
ANSTEP-UCI_GENE_00000008	0.066924	5.42812	0.189183	0.669652	1	NOT
ANSTEP-UCI_GENE_00000009	0.0471954	4.65665	0.152785	0.701262	1	NOT
ANSTEP-UCI_GENE_00000010	-0.0893617	8.36235	0.174787	0.681683	1	NOT
ANSTEP-UCI_GENE_00000011	0.0366027	5.91337	0.112072	0.74233	1	NOT
ANSTEP-UCI_GENE_00000012	0.134237	3.87942	0.193693	0.665997	1	NOT
ANSTEP-UCI_GENE_00000013	0.134951	6.07093	0.959853	0.342418	1	NOT
ANSTEP-UCI_GENE_00000014	-0.0520599	5.96432	0.213063	0.650853	1	NOT
ANSTEP-UCI_GENE_00000015	0.0964245	10.0757	0.641926	0.435245	1	NOT
ANSTEP-UCI_GENE_00000016	-0.0339923	5.94778	0.064381	0.803069	1	NOT
ANSTEP-UCI_GENE_00000017	0.0677929	6.45326	0.0698541	0.795066	1	NOT
ANSTEP-UCI_GENE_00000018	0.3671	4.16877	1.59848	0.224986	1	NOT
ANSTEP-UCI_GENE_00000020	-0.114426	6.31756	0.654586	0.430844	1	NOT
ANSTEP-UCI_GENE_00000021	-0.0508921	5.51104	0.108476	0.746339	1	NOT
ANSTEP-UCI_GENE_00000022	0.26395	8.74813	0.828984	0.376647	1	NOT
ANSTEP-UCI_GENE_00000023	0.636646	8.87718	3.60563	0.0765514	1	NOT
ANSTEP-UCI_GENE_00000024	0.31902	6.99039	1.62875	0.220854	1	NOT
ANSTEP-UCI_GENE_00000025	0.00718544	5.52952	0.00198481	0.96504	1	NOT
ANSTEP-UCI_GENE_00000026	0.0541262	5.13863	0.137705	0.715647	1	NOT
ANSTEP-UCI_GENE_00000027	0.0426921	7.13196	0.13123	0.7221	1	NOT
ANSTEP-UCI_GENE_00000028	0.231091	6.60353	0.269794	0.610881	1	NOT
ANSTEP-UCI_GENE_00000029	0.136565	7.40914	1.07535	0.315805	1	NOT
ANSTEP-UCI_GENE_00000030	0.174572	7.05749	0.456289	0.509415	1	NOT
ANSTEP-UCI_GENE_00000031	-0.100258	3.55806	0.138679	0.714691	1	NOT
ANSTEP-UCI_GENE_00000032	-0.237956	5.75922	1.60629	0.22391	1	NOT
ANSTEP-UCI_GENE_00000033	-0.109302	2.53175	0.104891	0.75041	1	NOT
ANSTEP-UCI_GENE_00000034	-0.288073	2.63332	0.974999	0.338751	1	NOT
ANSTEP-UCI_GENE_00000035	-0.207957	6.06744	0.0975729	0.758966	1	NOT
ANSTEP-UCI_GENE_00000036	0.0984306	1.70404	0.0319427	0.860492	1	NOT
ANSTEP-UCI_GENE_00000039	-0.127244	2.06043	0.127628	0.725769	1	NOT
ANSTEP-UCI_GENE_00000040	-0.339426	0.562004	0.615553	0.444648	1	NOT
ANSTEP-UCI_GENE_00000041	0.0930389	4.90956	0.198094	0.662478	1	NOT
ANSTEP-UCI_GENE_00000042	0.0572636	5.55952	0.117435	0.736482	1	NOT
ANSTEP-UCI_GENE_00000043	0.0458526	6.18358	0.0819078	0.778556	1	NOT
ANSTEP-UCI_GENE_00000044	-0.347687	2.10293	2.5751	0.128936	1	NOT
ANSTEP-UCI_GENE_00000045	0.13103	4.28983	0.461671	0.506965	1	NOT
ANSTEP-UCI_GENE_00000046	-0.293859	-0.278808	0.553669	0.468064	1	NOT
ANSTEP-UCI_GENE_00000047	-0.0169829	5.11806	0.0323904	0.859529	1	NOT
ANSTEP-UCI_GENE_00000048	0.0286728	3.62878	0.0285391	0.868054	1	NOT
ANSTEP-UCI_GENE_00000049	-0.137081	5.90503	0.115151	0.738954	1	NOT
ANSTEP-UCI_GENE_00000050	0.114988	6.93669	0.36605	0.554008	1	NOT
ANSTEP-UCI_GENE_00000051	-0.0163817	6.20018	0.0126712	0.911834	1	NOT
ANSTEP-UCI_GENE_00000052	-0.37918	1.40893	0.646794	0.433544	1	NOT
ANSTEP-UCI_GENE_00000053	-0.0507089	2.33411	0.0133641	0.909466	1	NOT
ANSTEP-UCI_GENE_00000054	0.0314082	3.28787	0.00484448	0.945409	1	NOT
ANSTEP-UCI_GENE_00000055	-0.193836	-0.222027	0.193062	0.666505	1	NOT
ANSTEP-UCI_GENE_00000056	0.00707179	5.8643	0.00067312	0.979636	1	NOT
ANSTEP-UCI_GENE_00000057	0.0782903	3.56162	0.135394	0.71793	1	NOT
ANSTEP-UCI_GENE_00000058	0.006927	3.69761	0.00127276	0.972001	1	NOT
ANSTEP-UCI_GENE_00000059	-0.0967325	3.2312	0.216784	0.648041	1	NOT
ANSTEP-UCI_GENE_00000060	0.241981	6.09766	1.33398	0.265767	1	NOT
ANSTEP-UCI_GENE_00000061	0.113239	6.41833	1.83178	0.195519	1	NOT
ANSTEP-UCI_GENE_00000062	0.111237	4.81489	0.388191	0.542401	1	NOT
ANSTEP-UCI_GENE_00000063	0.183993	2.62881	0.706726	0.413441	1	NOT
ANSTEP-UCI_GENE_00000064	-0.129501	4.20101	0.250466	0.623848	1	NOT
ANSTEP-UCI_GENE_00000065	-0.0949136	5.22363	0.488931	0.494867	1	NOT
ANSTEP-UCI_GENE_00000066	-0.0574157	6.41564	0.281925	0.603043	1	NOT
ANSTEP-UCI_GENE_00000068	-0.18418	-0.605137	0.107299	0.747666	1	NOT
ANSTEP-UCI_GENE_00000069	-0.0086594	6.19768	0.00171371	0.967513	1	NOT
ANSTEP-UCI_GENE_00000070	-0.1041	7.33555	0.495865	0.491871	1	NOT
ANSTEP-UCI_GENE_00000071	-0.0056368	6.35075	0.00064741	0.980029	1	NOT
ANSTEP-UCI_GENE_00000072	0.00133169	5.33191	7.07e-05	0.993401	1	NOT
ANSTEP-UCI_GENE_00000073	-0.0513014	6.56454	0.0850924	0.774418	1	NOT
ANSTEP-UCI_GENE_00000074	0.156627	5.59142	0.953522	0.343968	1	NOT
ANSTEP-UCI_GENE_00000076	-0.071508	5.16529	0.0564766	0.815298	1	NOT
ANSTEP-UCI_GENE_00000077	0.115939	7.24201	0.140091	0.713312	1	NOT
ANSTEP-UCI_GENE_00000078	-0.0872987	6.91982	0.331723	0.572997	1	NOT
ANSTEP-UCI_GENE_00000079	0.10611	6.21861	1.97162	0.180191	1	NOT
ANSTEP-UCI_GENE_00000081	-0.180566	3.2113	0.256486	0.619743	1	NOT
ANSTEP-UCI_GENE_00000082	-0.0977826	3.00514	0.100208	0.755846	1	NOT
ANSTEP-UCI_GENE_00000083	0.0142585	5.95618	0.00490677	0.94506	1	NOT
ANSTEP-UCI_GENE_00000084	0.214377	2.37039	0.416117	0.528408	1	NOT
ANSTEP-UCI_GENE_00000086	0.00870133	7.98817	0.0082085	0.928982	1	NOT
ANSTEP-UCI_GENE_00000087	-0.0290304	5.32188	0.0163232	0.899996	1	NOT
ANSTEP-UCI_GENE_00000088	-0.110797	5.42542	0.351122	0.562109	1	NOT
ANSTEP-UCI_GENE_00000089	-0.0473585	7.06642	0.108412	0.74641	1	NOT
ANSTEP-UCI_GENE_00000090	-0.0152004	10.2069	0.0146907	0.905101	1	NOT
ANSTEP-UCI_GENE_00000091	-0.237662	4.85141	1.06001	0.319168	1	NOT
ANSTEP-UCI_GENE_00000092	0.165373	5.56142	0.493979	0.492683	1	NOT
ANSTEP-UCI_GENE_00000094	0.292232	2.37168	1.33288	0.265957	1	NOT
ANSTEP-UCI_GENE_00000095	0.254673	-0.458187	0.318455	0.594405	1	NOT
ANSTEP-UCI_GENE_00000096	0.0661053	5.43846	0.233187	0.635987	1	NOT
ANSTEP-UCI_GENE_00000097	0.156868	5.17275	0.229116	0.638929	1	NOT
ANSTEP-UCI_GENE_00000098	0.029838	1.78993	0.00285112	0.958105	1	NOT
ANSTEP-UCI_GENE_00000100	0.105611	3.65678	0.28892	0.598622	1	NOT
ANSTEP-UCI_GENE_00000101	0.0123956	-0.445059	0.00049149	0.982598	1	NOT
ANSTEP-UCI_GENE_00000102	0.0269852	-0.0305565	0.00038409	0.984617	1	NOT
ANSTEP-UCI_GENE_00000105	0.0184335	2.57958	0.00339487	0.954289	1	NOT
ANSTEP-UCI_GENE_00000106	0.600627	5.2997	11.6841	0.00370671	1	NOT
ANSTEP-UCI_GENE_00000107	1.84612	5.54347	0.0839358	0.776485	1	NOT
ANSTEP-UCI_GENE_00000109	0.493352	4.15631	0.779053	0.391048	1	NOT
ANSTEP-UCI_GENE_00000110	-0.0433414	3.12754	0.0207728	0.887275	1	NOT
ANSTEP-UCI_GENE_00000111	0.408094	1.63883	0.78107	0.39045	1	NOT
ANSTEP-UCI_GENE_00000112	0.33698	3.67667	1.64721	0.218383	1	NOT
ANSTEP-UCI_GENE_00000113	-0.114575	2.38766	0.152715	0.701326	1	NOT
ANSTEP-UCI_GENE_00000114	-0.111643	6.03939	0.602852	0.449295	1	NOT
ANSTEP-UCI_GENE_00000115	-0.0779027	3.04844	0.0867644	0.772279	1	NOT
ANSTEP-UCI_GENE_00000116	-0.230952	3.41763	0.416144	0.528395	1	NOT
ANSTEP-UCI_GENE_00000118	-0.0392597	7.61549	0.181189	0.676263	1	NOT
ANSTEP-UCI_GENE_00000119	-0.159823	6.87886	0.372012	0.550836	1	NOT
ANSTEP-UCI_GENE_00000120	0.00091821	4.75269	5.79e-05	0.994028	1	NOT
ANSTEP-UCI_GENE_00000121	0.0231914	2.58464	0.00203824	0.964573	1	NOT
ANSTEP-UCI_GENE_00000122	0.0881247	7.95813	0.130515	0.722825	1	NOT
ANSTEP-UCI_GENE_00000123	-0.0401829	4.87961	0.0610062	0.808186	1	NOT
ANSTEP-UCI_GENE_00000124	-0.0424267	9.01712	0.0585564	0.811996	1	NOT
ANSTEP-UCI_GENE_00000125	0.0156051	7.30952	0.00631801	0.937673	1	NOT
ANSTEP-UCI_GENE_00000128	-0.168885	6.94907	0.550273	0.469408	1	NOT
ANSTEP-UCI_GENE_00000130	0.0993236	5.26536	0.628859	0.439864	1	NOT
ANSTEP-UCI_GENE_00000131	0.024761	6.47024	0.0147973	0.904759	1	NOT
ANSTEP-UCI_GENE_00000132	0.544501	8.24237	3.09069	0.0986652	1	NOT
ANSTEP-UCI_GENE_00000134	0.630789	8.01515	2.95462	0.105735	1	NOT
ANSTEP-UCI_GENE_00000135	0.76916	5.86889	2.10651	0.16681	1	NOT
ANSTEP-UCI_GENE_00000136	0.0964196	4.34944	0.149584	0.704243	1	NOT
ANSTEP-UCI_GENE_00000137	0.206246	6.73674	0.98202	0.33707	1	NOT
ANSTEP-UCI_GENE_00000138	-0.103834	3.3502	0.211495	0.652047	1	NOT
ANSTEP-UCI_GENE_00000139	-0.0222942	4.9132	0.0127313	0.911626	1	NOT
ANSTEP-UCI_GENE_00000140	-0.0146539	6.15279	0.00193639	0.965468	1	NOT
ANSTEP-UCI_GENE_00000141	0.0455259	10.5123	0.0795499	0.781677	1	NOT
ANSTEP-UCI_GENE_00000142	0.143637	7.07369	1.06637	0.317767	1	NOT
ANSTEP-UCI_GENE_00000143	-0.0012515	7.3434	0.00010183	0.992079	1	NOT
ANSTEP-UCI_GENE_00000144	-0.0228551	7.69206	0.048737	0.828186	1	NOT
ANSTEP-UCI_GENE_00000145	-0.0692569	0.923496	0.0243466	0.87804	1	NOT
ANSTEP-UCI_GENE_00000146	-0.299811	0.672205	0.829109	0.376611	1	NOT
ANSTEP-UCI_GENE_00000147	0.149107	0.523433	0.155677	0.698597	1	NOT
ANSTEP-UCI_GENE_00000149	-0.116362	3.69232	0.0891012	0.769327	1	NOT
ANSTEP-UCI_GENE_00000150	0.175112	2.51312	0.74738	0.400619	1	NOT
ANSTEP-UCI_GENE_00000151	-0.0087775	4.18917	0.0032462	0.9553	1	NOT
ANSTEP-UCI_GENE_00000152	0.168941	2.53222	0.892063	0.359554	1	NOT
ANSTEP-UCI_GENE_00000153	-0.0674165	3.30086	0.207601	0.655035	1	NOT
ANSTEP-UCI_GENE_00000154	-0.035565	4.49466	0.026206	0.87351	1	NOT
ANSTEP-UCI_GENE_00000155	-0.0541261	3.75596	0.0600811	0.809616	1	NOT
ANSTEP-UCI_GENE_00000156	-0.0340831	6.2006	0.0386804	0.846664	1	NOT
ANSTEP-UCI_GENE_00000157	0.075104	3.52323	0.173363	0.682906	1	NOT
ANSTEP-UCI_GENE_00000158	0.0777825	4.36148	0.123389	0.730164	1	NOT
ANSTEP-UCI_GENE_00000164	0.055793	0.299145	0.015479	0.902602	1	NOT
ANSTEP-UCI_GENE_00000165	0.109099	-0.525777	0.0640213	0.847661	1	NOT
ANSTEP-UCI_GENE_00000166	-0.0538586	-0.0695932	0.0243004	0.937872	1	NOT
ANSTEP-UCI_GENE_00000167	0.0234623	1.8445	0.00376706	0.951852	1	NOT
ANSTEP-UCI_GENE_00000172	0.155957	7.11327	0.478099	0.499613	1	NOT
ANSTEP-UCI_GENE_00000173	-0.0983612	6.4721	0.579864	0.457909	1	NOT
ANSTEP-UCI_GENE_00000174	-0.003389	7.24998	0.00074944	0.978513	1	NOT
ANSTEP-UCI_GENE_00000175	-0.191447	1.63698	0.283807	0.601847	1	NOT
ANSTEP-UCI_GENE_00000176	0.0222795	4.54848	0.0136008	0.908672	1	NOT
ANSTEP-UCI_GENE_00000177	-0.379699	0.956928	0.898511	0.357871	1	NOT
ANSTEP-UCI_GENE_00000178	0.309324	4.19414	1.55742	0.230751	1	NOT
ANSTEP-UCI_GENE_00000179	0.229376	2.9336	0.868876	0.365701	1	NOT
ANSTEP-UCI_GENE_00000180	0.129527	2.1754	0.20733	0.655245	1	NOT
ANSTEP-UCI_GENE_00000181	0.00489866	2.83188	0.00027665	0.986944	1	NOT
ANSTEP-UCI_GENE_00000182	0.343491	6.73071	1.18503	0.293135	1	NOT
ANSTEP-UCI_GENE_00000183	0.34611	2.94535	1.2514	0.280491	1	NOT
ANSTEP-UCI_GENE_00000184	0.141511	2.53939	0.156106	0.698205	1	NOT
ANSTEP-UCI_GENE_00000185	0.203136	1.70535	0.4127	0.530084	1	NOT
ANSTEP-UCI_GENE_00000186	0.497037	1.23442	1.80602	0.19852	1	NOT
ANSTEP-UCI_GENE_00000187	-0.0139546	9.00722	0.00335304	0.954571	1	NOT
ANSTEP-UCI_GENE_00000188	-0.277593	10.4403	1.37105	0.259494	1	NOT
ANSTEP-UCI_GENE_00000189	0.0382623	3.9168	0.0219159	0.884239	1	NOT
ANSTEP-UCI_GENE_00000190	-0.0031841	7.5493	0.00070733	0.979125	1	NOT
ANSTEP-UCI_GENE_00000191	-0.0635818	7.22043	0.303123	0.589857	1	NOT
ANSTEP-UCI_GENE_00000192	0.399354	6.7965	0.588495	0.454643	1	NOT
ANSTEP-UCI_GENE_00000193	0.0104846	5.42082	0.00356939	0.95313	1	NOT
ANSTEP-UCI_GENE_00000194	0.529331	4.1319	0.75451	0.398434	1	NOT
ANSTEP-UCI_GENE_00000195	0.195534	5.00689	0.607618	0.447542	1	NOT
ANSTEP-UCI_GENE_00000196	-0.156212	2.24439	0.219245	0.646198	1	NOT
ANSTEP-UCI_GENE_00000197	-0.167065	1.97805	0.387298	0.542861	1	NOT
ANSTEP-UCI_GENE_00000199	-0.0046292	6.02012	0.00185166	0.966232	1	NOT
ANSTEP-UCI_GENE_00000200	0.0508174	5.51727	0.0761482	0.786268	1	NOT
ANSTEP-UCI_GENE_00000201	0.289478	3.48853	1.13146	0.303918	1	NOT
ANSTEP-UCI_GENE_00000202	-0.046321	8.38521	0.0582518	0.812476	1	NOT
ANSTEP-UCI_GENE_00000203	-0.126809	6.62249	1.06885	0.317223	1	NOT
ANSTEP-UCI_GENE_00000204	-0.0014403	5.10707	9.1e-05	0.992511	1	NOT
ANSTEP-UCI_GENE_00000205	0.0453957	6.16454	0.126918	0.7265	1	NOT
ANSTEP-UCI_GENE_00000206	-0.173053	7.11113	0.775302	0.392164	1	NOT
ANSTEP-UCI_GENE_00000207	0.146788	2.07201	0.286186	0.600342	1	NOT
ANSTEP-UCI_GENE_00000208	0.701763	0.67319	4.43165	0.0521428	1	NOT
ANSTEP-UCI_GENE_00000209	-0.138091	0.0737748	0.11812	0.735746	1	NOT
ANSTEP-UCI_GENE_00000210	-0.0372851	6.93889	0.0919832	0.765744	1	NOT
ANSTEP-UCI_GENE_00000211	-0.0740895	2.7493	0.121254	0.73241	1	NOT
ANSTEP-UCI_GENE_00000212	0.0346321	2.67006	0.0148802	0.904494	1	NOT
ANSTEP-UCI_GENE_00000213	-0.211345	4.28229	1.23647	0.28327	1	NOT
ANSTEP-UCI_GENE_00000214	-0.141092	4.72523	0.612869	0.445624	1	NOT
ANSTEP-UCI_GENE_00000215	-0.090154	1.32153	0.0565139	0.815238	1	NOT
ANSTEP-UCI_GENE_00000216	0.484645	1.77838	3.11263	0.097579	1	NOT
ANSTEP-UCI_GENE_00000218	-0.0173571	5.36143	0.00344925	0.953925	1	NOT
ANSTEP-UCI_GENE_00000219	-0.220614	1.19491	0.172122	0.683975	1	NOT
ANSTEP-UCI_GENE_00000220	0.2034	5.25423	0.555463	0.467357	1	NOT
ANSTEP-UCI_GENE_00000221	-0.0866571	5.99444	0.295905	0.594277	1	NOT
ANSTEP-UCI_GENE_00000222	-0.046754	3.87396	0.0316565	0.861111	1	NOT
ANSTEP-UCI_GENE_00000223	-0.114424	3.2714	0.22788	0.639828	1	NOT
ANSTEP-UCI_GENE_00000224	-0.867371	-0.696877	2.8058	0.114177	1	NOT
ANSTEP-UCI_GENE_00000225	-0.150551	6.76332	0.132953	0.720366	1	NOT
ANSTEP-UCI_GENE_00000226	-0.0567184	8.21064	0.106571	0.748492	1	NOT
ANSTEP-UCI_GENE_00000227	-0.404198	0.00548122	0.792354	0.387132	1	NOT
ANSTEP-UCI_GENE_00000228	-0.0552485	5.50699	0.106616	0.748441	1	NOT
ANSTEP-UCI_GENE_00000229	-0.022073	5.28615	0.00938921	0.924062	1	NOT
ANSTEP-UCI_GENE_00000230	-0.0455798	4.14952	0.0416697	0.840933	1	NOT
ANSTEP-UCI_GENE_00000231	0.0954626	4.31393	0.202468	0.659027	1	NOT
ANSTEP-UCI_GENE_00000232	-0.046793	4.05517	0.098491	0.757874	1	NOT
ANSTEP-UCI_GENE_00000233	0.0677563	4.38641	0.28442	0.601458	1	NOT
ANSTEP-UCI_GENE_00000234	-0.0280605	6.89176	0.028213	0.868803	1	NOT
ANSTEP-UCI_GENE_00000235	-0.0127629	6.4405	0.0169937	0.897975	1	NOT
ANSTEP-UCI_GENE_00000236	-0.095396	4.97524	0.156166	0.69815	1	NOT
ANSTEP-UCI_GENE_00000237	0.105101	6.8808	0.457166	0.509014	1	NOT
ANSTEP-UCI_GENE_00000238	0.0132881	7.78813	0.008645	0.927124	1	NOT
ANSTEP-UCI_GENE_00000239	-0.0816711	5.56063	0.546624	0.47086	1	NOT
ANSTEP-UCI_GENE_00000241	1.33882	1.32114	3.96403	0.0645959	1	NOT
ANSTEP-UCI_GENE_00000242	0.0195809	7.55027	0.035573	0.852872	1	NOT
ANSTEP-UCI_GENE_00000243	-0.135201	7.51411	0.201167	0.660049	1	NOT
ANSTEP-UCI_GENE_00000244	0.00800049	6.50629	0.00251971	0.960613	1	NOT
ANSTEP-UCI_GENE_00000245	0.116605	2.8965	0.584401	0.456188	1	NOT
ANSTEP-UCI_GENE_00000246	0.14903	4.22118	0.897183	0.358216	1	NOT
ANSTEP-UCI_GENE_00000247	-0.259978	3.70572	2.79278	0.114954	1	NOT
ANSTEP-UCI_GENE_00000248	0.0579592	3.2478	0.0617554	0.807038	1	NOT
ANSTEP-UCI_GENE_00000249	-0.105904	3.8405	0.343458	0.566361	1	NOT
ANSTEP-UCI_GENE_00000250	0.117358	6.74288	0.509812	0.485939	1	NOT
ANSTEP-UCI_GENE_00000251	0.0652378	5.75101	0.335297	0.570959	1	NOT
ANSTEP-UCI_GENE_00000253	0.226276	4.7294	0.378128	0.547618	1	NOT
ANSTEP-UCI_GENE_00000258	0.519945	1.08682	1.79665	0.199627	1	NOT
ANSTEP-UCI_GENE_00000260	0.208768	2.21093	0.285332	0.600881	1	NOT
ANSTEP-UCI_GENE_00000261	0.464373	1.92481	2.70303	0.120484	1	NOT
ANSTEP-UCI_GENE_00000262	0.277915	4.33309	0.895936	0.358541	1	NOT
ANSTEP-UCI_GENE_00000264	0.138997	7.16893	2.09163	0.168224	1	NOT
ANSTEP-UCI_GENE_00000265	-0.498545	0.332799	2.44973	0.137931	1	NOT
ANSTEP-UCI_GENE_00000266	0.186497	0.595033	0.318428	0.580709	1	NOT
ANSTEP-UCI_GENE_00000267	-0.171299	3.15801	0.0534226	0.820265	1	NOT
ANSTEP-UCI_GENE_00000268	0.210395	9.46159	0.186041	0.672231	1	NOT
ANSTEP-UCI_GENE_00000269	0.153303	2.2686	0.247851	0.625651	1	NOT
ANSTEP-UCI_GENE_00000270	0.389766	6.96513	0.211209	0.652265	1	NOT
ANSTEP-UCI_GENE_00000271	0.251094	-0.47733	0.235418	0.634389	1	NOT
ANSTEP-UCI_GENE_00000273	-0.114797	0.19119	0.0842907	0.775452	1	NOT
ANSTEP-UCI_GENE_00000276	0.0723763	5.90912	0.0128804	0.911112	1	NOT
ANSTEP-UCI_GENE_00000278	-0.178038	3.68996	0.399961	0.53642	1	NOT
ANSTEP-UCI_GENE_00000279	-0.0886875	5.03127	0.217696	0.647357	1	NOT
ANSTEP-UCI_GENE_00000280	-0.162006	3.35674	0.232909	0.636188	1	NOT
ANSTEP-UCI_GENE_00000281	-0.207107	5.098	1.87195	0.190953	1	NOT
ANSTEP-UCI_GENE_00000282	-0.117799	6.9238	0.23789	0.632629	1	NOT
ANSTEP-UCI_GENE_00000283	-0.423079	3.06384	1.36415	0.260646	1	NOT
ANSTEP-UCI_GENE_00000284	-0.0332593	4.38356	0.0240104	0.878878	1	NOT
ANSTEP-UCI_GENE_00000285	0.0929726	7.11788	0.819737	0.379253	1	NOT
ANSTEP-UCI_GENE_00000286	0.0323238	8.32064	0.109478	0.745214	1	NOT
ANSTEP-UCI_GENE_00000287	-0.0870658	1.11773	0.083659	0.77627	1	NOT
ANSTEP-UCI_GENE_00000288	1.25878	-0.611339	0.995136	0.336235	1	NOT
ANSTEP-UCI_GENE_00000289	1.1485	2.19002	0.626668	0.440646	1	NOT
ANSTEP-UCI_GENE_00000291	-0.14346	3.63179	0.321853	0.578702	1	NOT
ANSTEP-UCI_GENE_00000292	0.180119	4.72128	1.06879	0.317237	1	NOT
ANSTEP-UCI_GENE_00000293	0.0609994	5.30135	0.439508	0.517195	1	NOT
ANSTEP-UCI_GENE_00000294	0.120833	8.45055	0.409053	0.531883	1	NOT
ANSTEP-UCI_GENE_00000295	-0.0130315	5.35252	0.00448974	0.947443	1	NOT
ANSTEP-UCI_GENE_00000296	-0.433525	0.309561	0.688814	0.419293	1	NOT
ANSTEP-UCI_GENE_00000297	-0.653391	-0.130049	1.74823	0.20547	1	NOT
ANSTEP-UCI_GENE_00000298	-0.32106	-0.121502	0.417594	0.527687	1	NOT
ANSTEP-UCI_GENE_00000299	-0.513842	0.640022	1.58244	0.227215	1	NOT
ANSTEP-UCI_GENE_00000303	-0.7683	-0.63327	3.24391	0.0913708	1	NOT
ANSTEP-UCI_GENE_00000305	-0.123333	7.74845	0.230955	0.637596	1	NOT
ANSTEP-UCI_GENE_00000311	0.0715909	4.78453	0.0517019	0.823129	1	NOT
ANSTEP-UCI_GENE_00000312	-0.214679	6.15726	0.389748	0.541603	1	NOT
ANSTEP-UCI_GENE_00000313	-0.0732135	-0.523181	0.0239542	0.904417	1	NOT
ANSTEP-UCI_GENE_00000315	0.337422	1.52667	1.23442	0.283655	1	NOT
ANSTEP-UCI_GENE_00000317	-0.0546482	5.73903	0.210305	0.652957	1	NOT
ANSTEP-UCI_GENE_00000318	-0.491913	4.14324	1.51743	0.236552	1	NOT
ANSTEP-UCI_GENE_00000319	-0.345413	2.34927	0.403158	0.534816	1	NOT
ANSTEP-UCI_GENE_00000321	-0.712155	1.30687	1.73259	0.207403	1	NOT
ANSTEP-UCI_GENE_00000322	-0.0386316	7.28321	0.0765201	0.785761	1	NOT
ANSTEP-UCI_GENE_00000323	0.014639	4.66545	0.0146217	0.905323	1	NOT
ANSTEP-UCI_GENE_00000324	-0.125051	6.441	0.295955	0.594246	1	NOT
ANSTEP-UCI_GENE_00000325	0.0237941	0.453236	0.0034063	0.954212	1	NOT
ANSTEP-UCI_GENE_00000326	0.16984	0.48731	0.187843	0.670749	1	NOT
ANSTEP-UCI_GENE_00000327	0.085576	4.54688	0.180621	0.67674	1	NOT
ANSTEP-UCI_GENE_00000328	-0.0718424	4.35254	0.258825	0.618164	1	NOT
ANSTEP-UCI_GENE_00000329	-0.0156103	3.72423	0.0097289	0.922705	1	NOT
ANSTEP-UCI_GENE_00000330	0.0314376	5.69906	0.0838158	0.776066	1	NOT
ANSTEP-UCI_GENE_00000331	0.238972	4.44099	3.49152	0.0808952	1	NOT
ANSTEP-UCI_GENE_00000332	0.00374382	4.59335	0.00086633	0.976898	1	NOT
ANSTEP-UCI_GENE_00000333	1.44329	-0.710081	2.3728	0.143831	1	NOT
ANSTEP-UCI_GENE_00000334	-0.370139	-0.476319	0.482712	0.497582	1	NOT
ANSTEP-UCI_GENE_00000335	0.701833	3.37079	0.641721	0.435317	1	NOT
ANSTEP-UCI_GENE_00000336	-0.125804	5.6796	0.400801	0.535997	1	NOT
ANSTEP-UCI_GENE_00000337	-0.026369	4.92047	0.048835	0.828016	1	NOT
ANSTEP-UCI_GENE_00000338	-0.0149399	6.28504	0.00759347	0.931687	1	NOT
ANSTEP-UCI_GENE_00000339	-0.0131424	6.42894	0.00489774	0.94511	1	NOT
ANSTEP-UCI_GENE_00000340	-0.0973713	6.35598	0.246272	0.626745	1	NOT
ANSTEP-UCI_GENE_00000341	-0.0749578	4.735	0.141603	0.711845	1	NOT
ANSTEP-UCI_GENE_00000342	-0.10445	6.97365	0.396128	0.538354	1	NOT
ANSTEP-UCI_GENE_00000343	0.125984	7.34324	0.577936	0.458644	1	NOT
ANSTEP-UCI_GENE_00000344	0.0807777	4.62562	0.128599	0.724775	1	NOT
ANSTEP-UCI_GENE_00000355	-0.127302	5.60831	0.609346	0.446909	1	NOT
ANSTEP-UCI_GENE_00000356	-0.0472807	7.34293	0.112081	0.742319	1	NOT
ANSTEP-UCI_GENE_00000357	-0.0750406	5.98479	0.687601	0.419694	1	NOT
ANSTEP-UCI_GENE_00000358	0.0326408	4.90319	0.0697432	0.795225	1	NOT
ANSTEP-UCI_GENE_00000359	-0.203236	4.15919	0.614469	0.445042	1	NOT
ANSTEP-UCI_GENE_00000360	-0.0564216	7.04498	0.141195	0.71224	1	NOT
ANSTEP-UCI_GENE_00000361	0.0224776	4.61781	0.0124105	0.912741	1	NOT
ANSTEP-UCI_GENE_00000362	-0.0298713	8.12149	0.0677499	0.798102	1	NOT
ANSTEP-UCI_GENE_00000363	-0.0144277	6.46179	0.00472528	0.946084	1	NOT
ANSTEP-UCI_GENE_00000364	-0.0230313	7.81224	0.0157082	0.901888	1	NOT
ANSTEP-UCI_GENE_00000365	0.0580427	4.11637	0.0430537	0.838353	1	NOT
ANSTEP-UCI_GENE_00000366	-0.126874	6.8729	1.05268	0.320794	1	NOT
ANSTEP-UCI_GENE_00000367	0.101444	5.99265	0.192781	0.666731	1	NOT
ANSTEP-UCI_GENE_00000370	0.268885	1.30767	0.641749	0.435307	1	NOT
ANSTEP-UCI_GENE_00000372	0.105092	0.769644	0.0632322	0.804795	1	NOT
ANSTEP-UCI_GENE_00000373	-0.300548	0.04391	0.457479	0.508871	1	NOT
ANSTEP-UCI_GENE_00000374	0.132664	0.209196	0.0878166	0.770944	1	NOT
ANSTEP-UCI_GENE_00000375	0.183345	0.475652	0.133835	0.719482	1	NOT
ANSTEP-UCI_GENE_00000377	-0.0801449	5.97678	0.0520028	0.822625	1	NOT
ANSTEP-UCI_GENE_00000378	0.00651854	8.00489	0.0036867	0.952367	1	NOT
ANSTEP-UCI_GENE_00000379	-0.100935	5.78117	0.115366	0.73872	1	NOT
ANSTEP-UCI_GENE_00000380	0.455514	2.07962	2.58202	0.128461	1	NOT
ANSTEP-UCI_GENE_00000381	-0.221481	3.48372	0.903551	0.356563	1	NOT
ANSTEP-UCI_GENE_00000382	0.0140383	7.2029	0.00925429	0.924607	1	NOT
ANSTEP-UCI_GENE_00000383	-0.0537415	4.57641	0.0571139	0.814279	1	NOT
ANSTEP-UCI_GENE_00000384	-0.151892	3.64074	0.286934	0.59987	1	NOT
ANSTEP-UCI_GENE_00000385	-0.0107347	5.24833	0.00167731	0.96786	1	NOT
ANSTEP-UCI_GENE_00000386	-0.181877	4.60969	0.47176	0.502427	1	NOT
ANSTEP-UCI_GENE_00000387	-0.19678	2.77072	0.451583	0.511575	1	NOT
ANSTEP-UCI_GENE_00000388	-0.323437	2.98603	1.02024	0.328124	1	NOT
ANSTEP-UCI_GENE_00000389	0.841066	-0.475224	0.818059	0.379729	1	NOT
ANSTEP-UCI_GENE_00000390	0.36033	-0.850869	0.443947	0.515116	1	NOT
ANSTEP-UCI_GENE_00000391	0.228832	-0.0670234	0.268326	0.611844	1	NOT
ANSTEP-UCI_GENE_00000392	-0.090868	6.40379	0.234692	0.634908	1	NOT
ANSTEP-UCI_GENE_00000396	-0.0831988	3.8683	0.215064	0.649337	1	NOT
ANSTEP-UCI_GENE_00000397	0.0593164	4.42498	0.175515	0.681061	1	NOT
ANSTEP-UCI_GENE_00000398	0.0176465	3.82107	0.0153755	0.902926	1	NOT
ANSTEP-UCI_GENE_00000399	-0.0369184	3.64969	0.0691956	0.796011	1	NOT
ANSTEP-UCI_GENE_00000400	0.141303	4.96942	1.54071	0.233152	1	NOT
ANSTEP-UCI_GENE_00000401	-0.0759563	3.35122	0.0573679	0.813875	1	NOT
ANSTEP-UCI_GENE_00000402	0.126195	4.85781	0.683145	0.421172	1	NOT
ANSTEP-UCI_GENE_00000403	-0.0950944	4.87657	0.636632	0.437107	1	NOT
ANSTEP-UCI_GENE_00000404	-0.0298582	9.38262	0.0448225	0.835117	1	NOT
ANSTEP-UCI_GENE_00000405	-0.086192	5.94153	0.349597	0.562951	1	NOT
ANSTEP-UCI_GENE_00000406	-0.0677975	3.37329	0.145782	0.707834	1	NOT
ANSTEP-UCI_GENE_00000407	-0.0952856	4.19591	0.520536	0.481462	1	NOT
ANSTEP-UCI_GENE_00000408	-0.0277256	5.10175	0.00627836	0.937869	1	NOT
ANSTEP-UCI_GENE_00000409	-0.0334672	8.21952	0.0864387	0.772694	1	NOT
ANSTEP-UCI_GENE_00000410	0.0499867	8.9662	0.318742	0.580524	1	NOT
ANSTEP-UCI_GENE_00000411	-0.0008768	4.30748	1.32e-05	0.997146	1	NOT
ANSTEP-UCI_GENE_00000412	-0.0018953	8.36596	0.00010989	0.991771	1	NOT
ANSTEP-UCI_GENE_00000413	-0.0735893	8.21679	0.36742	0.553275	1	NOT
ANSTEP-UCI_GENE_00000414	0.0886711	4.54724	0.652876	0.431434	1	NOT
ANSTEP-UCI_GENE_00000415	0.421747	7.76132	0.551388	0.468966	1	NOT
ANSTEP-UCI_GENE_00000419	0.0785018	2.05248	0.0321224	0.860104	1	NOT
ANSTEP-UCI_GENE_00000421	-0.438262	-0.824373	0.581004	0.457476	1	NOT
ANSTEP-UCI_GENE_00000422	-0.199673	1.85115	0.271635	0.609677	1	NOT
ANSTEP-UCI_GENE_00000423	0.258183	-0.465277	0.197546	0.662913	1	NOT
ANSTEP-UCI_GENE_00000424	0.294886	1.43534	0.258228	0.618566	1	NOT
ANSTEP-UCI_GENE_00000425	0.373236	-0.0849403	0.301021	0.591137	1	NOT
ANSTEP-UCI_GENE_00000426	-0.232163	1.21789	0.0884942	0.77009	1	NOT
ANSTEP-UCI_GENE_00000427	-0.224269	1.88638	0.106537	0.748531	1	NOT
ANSTEP-UCI_GENE_00000428	-0.169024	1.95132	0.142291	0.71118	1	NOT
ANSTEP-UCI_GENE_00000429	-0.206409	2.01297	0.456713	0.509221	1	NOT
ANSTEP-UCI_GENE_00000430	-0.14548	4.41546	0.259228	0.617894	1	NOT
ANSTEP-UCI_GENE_00000431	-0.0689276	1.18586	0.0433294	0.837844	1	NOT
ANSTEP-UCI_GENE_00000432	0.0563887	8.03996	0.270643	0.610325	1	NOT
ANSTEP-UCI_GENE_00000433	-0.0305943	5.49812	0.135558	0.717767	1	NOT
ANSTEP-UCI_GENE_00000434	-0.462892	0.591656	2.78324	0.119585	1	NOT
ANSTEP-UCI_GENE_00000435	0.0400105	0.0886619	0.0168464	0.898416	1	NOT
ANSTEP-UCI_GENE_00000436	0.00164863	1.33272	1.4e-06	0.999073	1	NOT
ANSTEP-UCI_GENE_00000438	-0.097893	3.50223	0.184892	0.67318	1	NOT
ANSTEP-UCI_GENE_00000439	0.00078132	4.87072	5.61e-06	0.998141	1	NOT
ANSTEP-UCI_GENE_00000441	0.0944564	4.93208	0.579388	0.458091	1	NOT
ANSTEP-UCI_GENE_00000442	-0.101988	4.43748	0.0637826	0.803966	1	NOT
ANSTEP-UCI_GENE_00000443	-0.104473	6.34227	0.0728878	0.790775	1	NOT
ANSTEP-UCI_GENE_00000444	0.185488	5.06099	0.425214	0.523995	1	NOT
ANSTEP-UCI_GENE_00000445	-0.197707	7.17557	1.14817	0.300496	1	NOT
ANSTEP-UCI_GENE_00000446	0.0419828	-0.605146	0.00444695	0.947693	1	NOT
ANSTEP-UCI_GENE_00000448	-0.0127038	7.29642	0.00205411	0.964435	1	NOT
ANSTEP-UCI_GENE_00000449	0.00717099	4.03816	0.00123748	0.972391	1	NOT
ANSTEP-UCI_GENE_00000450	0.0149847	7.36277	0.0391538	0.845742	1	NOT
ANSTEP-UCI_GENE_00000451	0.311589	5.68282	1.20467	0.289315	1	NOT
ANSTEP-UCI_GENE_00000452	0.562398	1.0786	1.64545	0.218617	1	NOT
ANSTEP-UCI_GENE_00000453	0.543916	-0.682912	0.745712	0.401133	1	NOT
ANSTEP-UCI_GENE_00000454	0.583899	-0.123088	2.26984	0.152221	1	NOT
ANSTEP-UCI_GENE_00000455	-0.0991783	6.09508	1.04978	0.321438	1	NOT
ANSTEP-UCI_GENE_00000456	-0.0063008	4.9507	0.00251307	0.960665	1	NOT
ANSTEP-UCI_GENE_00000457	0.00726288	7.11091	0.00355505	0.953225	1	NOT
ANSTEP-UCI_GENE_00000458	0.012003	10.3594	0.00546905	0.942003	1	NOT
ANSTEP-UCI_GENE_00000459	0.108295	7.21372	0.17117	0.684798	1	NOT
ANSTEP-UCI_GENE_00000460	-0.090179	6.33398	0.2873	0.59964	1	NOT
ANSTEP-UCI_GENE_00000463	-0.16764	3.89501	0.174196	0.68219	1	NOT
ANSTEP-UCI_GENE_00000464	-0.123042	0.639451	0.133987	0.71933	1	NOT
ANSTEP-UCI_GENE_00000466	0.00704646	8.82974	0.00722824	0.933346	1	NOT
ANSTEP-UCI_GENE_00000467	-0.0065924	6.27532	0.00296451	0.957281	1	NOT
ANSTEP-UCI_GENE_00000468	-0.0123313	7.47514	0.0039477	0.950712	1	NOT
ANSTEP-UCI_GENE_00000469	-0.0033697	3.28255	0.00012579	0.991196	1	NOT
ANSTEP-UCI_GENE_00000471	-0.566091	1.40565	2.94646	0.106177	1	NOT
ANSTEP-UCI_GENE_00000472	-0.061468	8.2324	0.113042	0.741261	1	NOT
ANSTEP-UCI_GENE_00000473	-0.0299721	9.98313	0.0369221	0.850143	1	NOT
ANSTEP-UCI_GENE_00000474	0.133251	4.71028	1.41445	0.252396	1	NOT
ANSTEP-UCI_GENE_00000475	0.0723267	8.79084	0.128533	0.724842	1	NOT
ANSTEP-UCI_GENE_00000476	0.0378438	6.40919	0.0499172	0.826154	1	NOT
ANSTEP-UCI_GENE_00000477	-0.0576709	8.36436	0.309124	0.586235	1	NOT
ANSTEP-UCI_GENE_00000478	-0.128711	7.40383	1.07773	0.315288	1	NOT
ANSTEP-UCI_GENE_00000479	0.0765731	6.66697	0.329683	0.574167	1	NOT
ANSTEP-UCI_GENE_00000480	-0.0150683	7.41223	0.0200184	0.889327	1	NOT
ANSTEP-UCI_GENE_00000481	0.0573368	6.88652	0.101644	0.754165	1	NOT
ANSTEP-UCI_GENE_00000482	-0.0676398	8.23088	0.221542	0.644488	1	NOT
ANSTEP-UCI_GENE_00000483	0.114586	5.20223	0.519506	0.481889	1	NOT
ANSTEP-UCI_GENE_00000484	-0.0474462	7.81328	0.167727	0.6878	1	NOT
ANSTEP-UCI_GENE_00000487	-0.35891	0.153909	0.708285	0.412937	1	NOT
ANSTEP-UCI_GENE_00000488	0.00499014	5.41586	0.00175536	0.967121	1	NOT
ANSTEP-UCI_GENE_00000489	-0.0086537	6.31729	0.00178607	0.966835	1	NOT
ANSTEP-UCI_GENE_00000490	0.0906423	4.92153	0.521674	0.480991	1	NOT
ANSTEP-UCI_GENE_00000491	-0.0663355	7.63217	0.211567	0.651992	1	NOT
ANSTEP-UCI_GENE_00000492	-0.0043202	6.21285	0.00039944	0.984312	1	NOT
ANSTEP-UCI_GENE_00000493	0.0934603	6.73546	0.453645	0.510627	1	NOT
ANSTEP-UCI_GENE_00000494	0.01716	4.92585	0.0155621	0.902342	1	NOT
ANSTEP-UCI_GENE_00000495	-0.0513461	5.03912	0.120765	0.732927	1	NOT
ANSTEP-UCI_GENE_00000496	0.0824746	6.52514	0.640925	0.435596	1	NOT
ANSTEP-UCI_GENE_00000497	-0.100162	0.483964	0.0765977	0.785655	1	NOT
ANSTEP-UCI_GENE_00000498	0.0488131	1.23687	0.0207061	0.887455	1	NOT
ANSTEP-UCI_GENE_00000499	-0.162454	8.72942	1.25019	0.280715	1	NOT
ANSTEP-UCI_GENE_00000500	0.00731306	4.45641	0.00089057	0.976577	1	NOT
ANSTEP-UCI_GENE_00000501	0.00164826	9.13098	6.64e-05	0.993604	1	NOT
ANSTEP-UCI_GENE_00000502	-0.0354594	5.41906	0.0471563	0.830948	1	NOT
ANSTEP-UCI_GENE_00000503	0.0973507	8.00452	0.259683	0.617588	1	NOT
ANSTEP-UCI_GENE_00000504	0.146187	2.88139	0.381738	0.545736	1	NOT
ANSTEP-UCI_GENE_00000505	-0.021045	6.35559	0.0221592	0.883603	1	NOT
ANSTEP-UCI_GENE_00000506	-0.0046728	7.45493	0.00112551	0.97367	1	NOT
ANSTEP-UCI_GENE_00000507	0.00313667	4.23981	0.00041708	0.98397	1	NOT
ANSTEP-UCI_GENE_00000508	-0.115796	6.86438	0.172165	0.683937	1	NOT
ANSTEP-UCI_GENE_00000509	-0.105438	7.94634	0.519171	0.482028	1	NOT
ANSTEP-UCI_GENE_00000511	0.284601	4.17465	0.511534	0.485216	1	NOT
ANSTEP-UCI_GENE_00000512	0.0933446	8.1605	0.247365	0.625987	1	NOT
ANSTEP-UCI_GENE_00000516	-0.201698	-0.72372	0.224454	0.642337	1	NOT
ANSTEP-UCI_GENE_00000518	0.180555	6.38661	0.833593	0.375357	1	NOT
ANSTEP-UCI_GENE_00000519	0.00878474	7.46972	0.00660054	0.936298	1	NOT
ANSTEP-UCI_GENE_00000520	-0.201314	3.51297	0.356253	0.559298	1	NOT
ANSTEP-UCI_GENE_00000521	-0.190667	4.7069	0.781864	0.390216	1	NOT
ANSTEP-UCI_GENE_00000522	-0.339709	2.87747	1.75956	0.204083	1	NOT
ANSTEP-UCI_GENE_00000523	-0.0077935	6.92897	0.0062389	0.938064	1	NOT
ANSTEP-UCI_GENE_00000524	-0.0431371	5.52439	0.158213	0.696286	1	NOT
ANSTEP-UCI_GENE_00000525	0.0247562	-0.0109059	0.00349981	0.953589	1	NOT
ANSTEP-UCI_GENE_00000527	-0.0181931	1.65596	0.00589455	0.939794	1	NOT
ANSTEP-UCI_GENE_00000528	-0.212193	3.6534	1.49286	0.24021	1	NOT
ANSTEP-UCI_GENE_00000529	-0.08021	5.0398	0.452143	0.511317	1	NOT
ANSTEP-UCI_GENE_00000530	-0.0143415	6.60031	0.0362126	0.851572	1	NOT
ANSTEP-UCI_GENE_00000531	-0.0960927	-0.613316	0.0362483	0.851499	1	NOT
ANSTEP-UCI_GENE_00000532	-0.0797585	6.19757	0.296049	0.594188	1	NOT
ANSTEP-UCI_GENE_00000533	0.0714202	4.84536	0.349841	0.562816	1	NOT
ANSTEP-UCI_GENE_00000534	0.0340237	6.74968	0.0338183	0.856502	1	NOT
ANSTEP-UCI_GENE_00000535	0.264576	5.59948	2.29552	0.150073	1	NOT
ANSTEP-UCI_GENE_00000536	-0.3142	-0.0209765	0.617803	0.443833	1	NOT
ANSTEP-UCI_GENE_00000537	-0.0393218	7.29427	0.213438	0.650568	1	NOT
ANSTEP-UCI_GENE_00000538	0.0779503	4.36339	0.0659704	0.800709	1	NOT
ANSTEP-UCI_GENE_00000539	0.0614598	4.31268	0.0481941	0.829129	1	NOT
ANSTEP-UCI_GENE_00000542	0.244039	0.770624	0.698333	0.416167	1	NOT
ANSTEP-UCI_GENE_00000543	0.0195913	1.14863	0.00612271	0.938642	1	NOT
ANSTEP-UCI_GENE_00000544	-0.102295	7.06864	0.307498	0.587211	1	NOT
ANSTEP-UCI_GENE_00000545	0.0197739	2.14581	0.00193861	0.965449	1	NOT
ANSTEP-UCI_GENE_00000546	-0.0559311	2.27709	0.0125793	0.912153	1	NOT
ANSTEP-UCI_GENE_00000547	-0.65981	0.0516098	3.38769	0.0851041	1	NOT
ANSTEP-UCI_GENE_00000548	-0.261382	0.569096	0.455444	0.509802	1	NOT
ANSTEP-UCI_GENE_00000549	-0.180347	3.28556	0.279999	0.604273	1	NOT
ANSTEP-UCI_GENE_00000550	-0.138385	2.48044	0.232423	0.636537	1	NOT
ANSTEP-UCI_GENE_00000551	0.0253592	-0.546468	0.00314092	0.95603	1	NOT
ANSTEP-UCI_GENE_00000554	-0.0464438	5.47897	0.0564598	0.815325	1	NOT
ANSTEP-UCI_GENE_00000555	0.101862	11.1867	0.618689	0.443513	1	NOT
ANSTEP-UCI_GENE_00000556	-0.0718977	7.91799	0.133269	0.720049	1	NOT
ANSTEP-UCI_GENE_00000557	0.00188453	4.62256	0.00017499	0.989616	1	NOT
ANSTEP-UCI_GENE_00000558	-0.0012835	5.92775	7.95e-05	0.993	1	NOT
ANSTEP-UCI_GENE_00000559	-0.0304516	7.18849	0.025088	0.876214	1	NOT
ANSTEP-UCI_GENE_00000560	-0.214758	4.54746	0.956493	0.343239	1	NOT
ANSTEP-UCI_GENE_00000561	-0.246274	4.18099	1.10277	0.309916	1	NOT
ANSTEP-UCI_GENE_00000562	-0.220321	4.18618	0.538708	0.474035	1	NOT
ANSTEP-UCI_GENE_00000563	-0.0693062	7.43652	0.249152	0.624753	1	NOT
ANSTEP-UCI_GENE_00000564	-0.0217475	7.8047	0.030892	0.86278	1	NOT
ANSTEP-UCI_GENE_00000565	0.0207827	4.0027	0.0280066	0.869279	1	NOT
ANSTEP-UCI_GENE_00000566	-0.0062785	6.67952	0.00364931	0.952609	1	NOT
ANSTEP-UCI_GENE_00000567	0.090254	7.05499	0.675707	0.423658	1	NOT
ANSTEP-UCI_GENE_00000568	-0.262354	0.546235	0.66389	0.427655	1	NOT
ANSTEP-UCI_GENE_00000569	0.0935404	9.12352	0.293955	0.595483	1	NOT
ANSTEP-UCI_GENE_00000570	0.00691932	5.75735	0.00170685	0.967578	1	NOT
ANSTEP-UCI_GENE_00000571	-0.0336197	6.55804	0.0388037	0.846423	1	NOT
ANSTEP-UCI_GENE_00000572	0.00861391	4.73166	0.00228555	0.962486	1	NOT
ANSTEP-UCI_GENE_00000573	-0.220245	3.15703	0.441535	0.516244	1	NOT
ANSTEP-UCI_GENE_00000574	-0.104153	4.7322	0.185642	0.67256	1	NOT
ANSTEP-UCI_GENE_00000575	0.0181923	4.14295	0.00745603	0.932306	1	NOT
ANSTEP-UCI_GENE_00000576	-0.188074	3.14208	0.94961	0.344931	1	NOT
ANSTEP-UCI_GENE_00000577	0.0893577	5.03337	0.399564	0.536619	1	NOT
ANSTEP-UCI_GENE_00000578	-0.0897719	2.29606	0.252653	0.62235	1	NOT
ANSTEP-UCI_GENE_00000579	0.0384962	-0.925904	0.00294108	0.95745	1	NOT
ANSTEP-UCI_GENE_00000580	0.189389	4.68858	0.415098	0.528907	1	NOT
ANSTEP-UCI_GENE_00000581	0.188395	4.61688	0.190071	0.668928	1	NOT
ANSTEP-UCI_GENE_00000582	0.0320459	5.2613	0.0901677	0.767994	1	NOT
ANSTEP-UCI_GENE_00000584	0.0257559	2.67066	0.0176661	0.895989	1	NOT
ANSTEP-UCI_GENE_00000585	0.309234	0.701835	0.433057	0.520243	1	NOT
ANSTEP-UCI_GENE_00000586	-0.77471	5.83093	2.87373	0.110226	1	NOT
ANSTEP-UCI_GENE_00000587	0.241319	5.08028	1.43411	0.249266	1	NOT
ANSTEP-UCI_GENE_00000588	-0.0958139	3.38241	0.25575	0.620242	1	NOT
ANSTEP-UCI_GENE_00000589	0.00148651	4.60215	0.00015524	0.990219	1	NOT
ANSTEP-UCI_GENE_00000590	0.097576	4.93611	0.801108	0.384587	1	NOT
ANSTEP-UCI_GENE_00000591	0.0248369	3.90036	0.0231563	0.881034	1	NOT
ANSTEP-UCI_GENE_00000592	-0.0165061	6.81442	0.00978741	0.922474	1	NOT
ANSTEP-UCI_GENE_00000593	-0.0002099	9.74098	3.42e-06	0.998549	1	NOT
ANSTEP-UCI_GENE_00000594	0.156083	7.24327	0.693472	0.417759	1	NOT
ANSTEP-UCI_GENE_00000595	0.140283	5.65072	0.863839	0.367057	1	NOT
ANSTEP-UCI_GENE_00000596	0.1542	7.27586	0.623861	0.441651	1	NOT
ANSTEP-UCI_GENE_00000597	0.209448	5.83756	1.12864	0.3045	1	NOT
ANSTEP-UCI_GENE_00000598	0.296738	-0.199161	0.452207	0.511288	1	NOT
ANSTEP-UCI_GENE_00000600	0.107886	2.95485	0.0447673	0.835217	1	NOT
ANSTEP-UCI_GENE_00000601	0.28529	6.55763	2.28971	0.150556	1	NOT
ANSTEP-UCI_GENE_00000602	-0.118226	5.93857	0.36374	0.555246	1	NOT
ANSTEP-UCI_GENE_00000603	0.00674744	3.47754	0.00058988	0.980936	1	NOT
ANSTEP-UCI_GENE_00000604	-0.0402742	3.49518	0.0402902	0.84355	1	NOT
ANSTEP-UCI_GENE_00000605	0.0996852	3.71549	0.232609	0.636403	1	NOT
ANSTEP-UCI_GENE_00000606	0.0498228	3.25795	0.030027	0.864694	1	NOT
ANSTEP-UCI_GENE_00000608	0.0587838	2.57002	0.0439877	0.836636	1	NOT
ANSTEP-UCI_GENE_00000610	-0.196908	3.38735	0.511879	0.485071	1	NOT
ANSTEP-UCI_GENE_00000611	0.215945	5.63874	2.72616	0.119028	1	NOT
ANSTEP-UCI_GENE_00000612	0.559922	3.58908	3.96134	0.0646769	1	NOT
ANSTEP-UCI_GENE_00000613	0.23132	3.76845	2.34419	0.146104	1	NOT
ANSTEP-UCI_GENE_00000614	0.123923	4.31542	0.552468	0.468539	1	NOT
ANSTEP-UCI_GENE_00000615	0.0888381	3.90612	0.429204	0.52208	1	NOT
ANSTEP-UCI_GENE_00000616	0.0685731	3.51312	0.0895731	0.768736	1	NOT
ANSTEP-UCI_GENE_00000617	-0.0902787	5.13447	0.293428	0.59581	1	NOT
ANSTEP-UCI_GENE_00000618	-0.0577511	5.97849	0.0293206	0.866278	1	NOT
ANSTEP-UCI_GENE_00000619	0.0303707	1.02747	0.00487819	0.94522	1	NOT
ANSTEP-UCI_GENE_00000625	-0.0329106	2.02401	0.00921165	0.924781	1	NOT
ANSTEP-UCI_GENE_00000626	0.0331688	7.34415	0.0376737	0.848646	1	NOT
ANSTEP-UCI_GENE_00000627	0.172442	0.92682	0.128163	0.725221	1	NOT
ANSTEP-UCI_GENE_00000629	-0.149177	6.98542	0.373526	0.550035	1	NOT
ANSTEP-UCI_GENE_00000634	0.32178	0.757112	0.603727	0.448972	1	NOT
ANSTEP-UCI_GENE_00000635	0.106123	2.61096	0.307834	0.587009	1	NOT
ANSTEP-UCI_GENE_00000636	-0.0052517	4.89737	0.00180878	0.966625	1	NOT
ANSTEP-UCI_GENE_00000637	0.0616828	6.71565	0.0165808	0.899215	1	NOT
ANSTEP-UCI_GENE_00000638	-0.0877321	4.88402	0.258594	0.61832	1	NOT
ANSTEP-UCI_GENE_00000639	0.70414	0.530212	2.90576	0.108421	1	NOT
ANSTEP-UCI_GENE_00000640	-0.126804	1.98893	0.135288	0.718035	1	NOT
ANSTEP-UCI_GENE_00000641	0.0570105	1.46886	0.0305978	0.863428	1	NOT
ANSTEP-UCI_GENE_00000642	0.0166511	5.42185	0.0120288	0.914088	1	NOT
ANSTEP-UCI_GENE_00000643	0.0131998	7.44716	0.0149862	0.904157	1	NOT
ANSTEP-UCI_GENE_00000644	0.160851	6.28012	2.50595	0.133805	1	NOT
ANSTEP-UCI_GENE_00000645	0.113932	3.27762	0.619199	0.443329	1	NOT
ANSTEP-UCI_GENE_00000646	0.0484463	0.42585	0.0132655	0.909799	1	NOT
ANSTEP-UCI_GENE_00000647	-0.132185	6.51154	0.372558	0.550547	1	NOT
ANSTEP-UCI_GENE_00000648	-0.3415	1.05777	1.28447	0.274466	1	NOT
ANSTEP-UCI_GENE_00000650	0.400617	0.681851	1.11652	0.307022	1	NOT
ANSTEP-UCI_GENE_00000651	-0.030282	5.88922	0.0126059	0.91206	1	NOT
ANSTEP-UCI_GENE_00000652	0.475194	5.29406	3.12533	0.0969568	1	NOT
ANSTEP-UCI_GENE_00000653	-0.183668	3.54027	0.843262	0.372674	1	NOT
ANSTEP-UCI_GENE_00000654	0.118125	5.67548	0.626093	0.440851	1	NOT
ANSTEP-UCI_GENE_00000655	0.219687	5.34129	1.83735	0.194878	1	NOT
ANSTEP-UCI_GENE_00000656	-0.767021	8.53536	0.113608	0.740639	1	NOT
ANSTEP-UCI_GENE_00000657	1.84368	6.76292	0.402927	0.538172	1	NOT
ANSTEP-UCI_GENE_00000658	0	0.876284	0	1	1	NOT
ANSTEP-UCI_GENE_00000659	0.678972	7.11865	0.147828	0.705895	1	NOT
ANSTEP-UCI_GENE_00000660	0	1.53606	0	1	1	NOT
ANSTEP-UCI_GENE_00000661	0	-0.451934	0	1	1	NOT
ANSTEP-UCI_GENE_00000662	0.0116197	2.24496	5.33e-05	0.99427	1	NOT
ANSTEP-UCI_GENE_00000663	1.84126	0.0991766	0.55	0.471168	1	NOT
ANSTEP-UCI_GENE_00000664	0.119542	1.22707	0.151992	0.701997	1	NOT
ANSTEP-UCI_GENE_00000667	0.570452	4.58442	2.06597	0.170697	1	NOT
ANSTEP-UCI_GENE_00000668	0.0784675	4.09198	0.531044	0.477143	1	NOT
ANSTEP-UCI_GENE_00000669	0.0774657	5.41838	0.187773	0.670806	1	NOT
ANSTEP-UCI_GENE_00000672	0.356037	3.15521	1.6008	0.224665	1	NOT
ANSTEP-UCI_GENE_00000674	-0.0441722	6.65188	0.133573	0.719745	1	NOT
ANSTEP-UCI_GENE_00000676	0.745618	-0.14014	2.22267	0.156266	1	NOT
ANSTEP-UCI_GENE_00000677	0.274802	1.07945	0.0765606	0.785706	1	NOT
ANSTEP-UCI_GENE_00000678	0.00421932	5.94985	0.00170383	0.967607	1	NOT
ANSTEP-UCI_GENE_00000679	0.0341832	7.01564	0.136569	0.716766	1	NOT
ANSTEP-UCI_GENE_00000680	0.106367	4.9281	0.690587	0.418708	1	NOT
ANSTEP-UCI_GENE_00000682	0.0094371	5.58304	9.1e-05	0.992513	1	NOT
ANSTEP-UCI_GENE_00000685	-0.176532	1.1056	0.0482917	0.828959	1	NOT
ANSTEP-UCI_GENE_00000686	0.0414573	0.0285726	0.00271335	0.959129	1	NOT
ANSTEP-UCI_GENE_00000687	0.0490846	3.77012	0.0677319	0.798128	1	NOT
ANSTEP-UCI_GENE_00000688	-0.0044596	4.50412	0.00078322	0.978034	1	NOT
ANSTEP-UCI_GENE_00000689	0.0749489	7.28407	0.466402	0.504828	1	NOT
ANSTEP-UCI_GENE_00000690	-0.0779751	4.87076	0.199619	0.661269	1	NOT
ANSTEP-UCI_GENE_00000691	-0.109987	5.71821	0.274042	0.608111	1	NOT
ANSTEP-UCI_GENE_00000692	-0.0367469	4.2286	0.0311644	0.862183	1	NOT
ANSTEP-UCI_GENE_00000693	0.0282597	6.46252	0.0727622	0.79095	1	NOT
ANSTEP-UCI_GENE_00000694	-0.160943	3.91311	0.564475	0.46383	1	NOT
ANSTEP-UCI_GENE_00000695	-0.0422469	4.67239	0.0550857	0.817542	1	NOT
ANSTEP-UCI_GENE_00000696	-0.0105826	4.10434	0.00423951	0.948926	1	NOT
ANSTEP-UCI_GENE_00000697	-0.0790297	3.97371	0.245345	0.62739	1	NOT
ANSTEP-UCI_GENE_00000698	0.0608354	5.76338	0.206503	0.655884	1	NOT
ANSTEP-UCI_GENE_00000699	-0.0169476	8.37566	0.0113291	0.916613	1	NOT
ANSTEP-UCI_GENE_00000700	0.0619254	7.54999	0.382993	0.545084	1	NOT
ANSTEP-UCI_GENE_00000701	-0.21895	6.27018	1.54365	0.232728	1	NOT
ANSTEP-UCI_GENE_00000702	-0.0420922	7.18818	0.0436556	0.837244	1	NOT
ANSTEP-UCI_GENE_00000703	0.0339835	8.61413	0.167339	0.68814	1	NOT
ANSTEP-UCI_GENE_00000704	0.147232	4.63842	0.246644	0.626487	1	NOT
ANSTEP-UCI_GENE_00000705	0.0101986	4.72818	0.00181366	0.96658	1	NOT
ANSTEP-UCI_GENE_00000706	0.124274	5.93779	1.64975	0.218045	1	NOT
ANSTEP-UCI_GENE_00000707	0.0782508	5.19042	0.120127	0.733604	1	NOT
ANSTEP-UCI_GENE_00000708	0.212892	-0.42772	0.22206	0.644104	1	NOT
ANSTEP-UCI_GENE_00000709	-0.592779	0.207569	2.47215	0.136267	1	NOT
ANSTEP-UCI_GENE_00000710	0.069859	1.34309	0.0446794	0.835376	1	NOT
ANSTEP-UCI_GENE_00000711	0.0308212	0.192482	0.00388363	0.951113	1	NOT
ANSTEP-UCI_GENE_00000712	-0.153445	0.663216	0.236804	0.633401	1	NOT
ANSTEP-UCI_GENE_00000713	0.185076	1.44714	0.348656	0.563471	1	NOT
ANSTEP-UCI_GENE_00000714	0.0670398	2.15245	0.0582601	0.812463	1	NOT
ANSTEP-UCI_GENE_00000715	0.111797	7.64227	0.289601	0.598196	1	NOT
ANSTEP-UCI_GENE_00000716	0.0887123	5.94218	0.56829	0.46235	1	NOT
ANSTEP-UCI_GENE_00000717	0.16048	3.10711	0.594929	0.452233	1	NOT
ANSTEP-UCI_GENE_00000718	0.00708741	4.87001	0.00304959	0.956673	1	NOT
ANSTEP-UCI_GENE_00000719	0.059292	4.14956	0.059027	0.811258	1	NOT
ANSTEP-UCI_GENE_00000720	0.0678242	2.60773	0.0465905	0.831949	1	NOT
ANSTEP-UCI_GENE_00000721	0.0578855	4.59066	0.107869	0.747022	1	NOT
ANSTEP-UCI_GENE_00000722	1.03051	1.83436	6.51741	0.0217831	1	POSITIVE
ANSTEP-UCI_GENE_00000723	-0.0853012	6.13898	0.464426	0.505718	1	NOT
ANSTEP-UCI_GENE_00000724	0.156515	5.12619	1.53348	0.234201	1	NOT
ANSTEP-UCI_GENE_00000725	-0.169341	5.1638	0.223856	0.642777	1	NOT
ANSTEP-UCI_GENE_00000726	0.0309498	5.80952	0.0671113	0.799033	1	NOT
ANSTEP-UCI_GENE_00000727	-0.0592147	0.248787	0.0170578	0.897784	1	NOT
ANSTEP-UCI_GENE_00000728	0.118964	3.24525	0.284444	0.601443	1	NOT
ANSTEP-UCI_GENE_00000729	0.188883	1.65273	0.174343	0.682064	1	NOT
ANSTEP-UCI_GENE_00000730	0.176983	6.66113	0.252758	0.622278	1	NOT
ANSTEP-UCI_GENE_00000731	0.316404	7.00658	3.17332	0.0946481	1	NOT
ANSTEP-UCI_GENE_00000732	-0.0782135	7.45061	0.0930832	0.764393	1	NOT
ANSTEP-UCI_GENE_00000733	-0.0201956	5.76605	0.0176781	0.895954	1	NOT
ANSTEP-UCI_GENE_00000734	0.371545	-0.416617	0.518009	0.482511	1	NOT
ANSTEP-UCI_GENE_00000735	0.105094	6.74871	0.685785	0.420295	1	NOT
ANSTEP-UCI_GENE_00000736	-0.0176766	10.5662	0.00914139	0.925067	1	NOT
ANSTEP-UCI_GENE_00000737	-0.0251306	6.22065	0.053489	0.820155	1	NOT
ANSTEP-UCI_GENE_00000738	0.142034	2.99021	0.0249424	0.87657	1	NOT
ANSTEP-UCI_GENE_00000739	-0.0345619	9.8475	0.0479766	0.829509	1	NOT
ANSTEP-UCI_GENE_00000740	-0.119874	6.93499	0.754518	0.398432	1	NOT
ANSTEP-UCI_GENE_00000741	0.166392	3.06133	0.637915	0.436654	1	NOT
ANSTEP-UCI_GENE_00000742	-0.0238265	7.5462	0.0289043	0.867221	1	NOT
ANSTEP-UCI_GENE_00000743	0.239993	4.56527	1.11131	0.308113	1	NOT
ANSTEP-UCI_GENE_00000744	-0.0349193	9.21107	0.148037	0.705699	1	NOT
ANSTEP-UCI_GENE_00000745	-0.0057227	5.38377	0.00164176	0.968202	1	NOT
ANSTEP-UCI_GENE_00000746	0.101041	9.47285	1.2226	0.285885	1	NOT
ANSTEP-UCI_GENE_00000747	-0.0902139	5.87233	0.647861	0.433173	1	NOT
ANSTEP-UCI_GENE_00000748	0.137219	4.55447	0.29749	0.5933	1	NOT
ANSTEP-UCI_GENE_00000749	-0.0387031	7.4644	0.132616	0.720704	1	NOT
ANSTEP-UCI_GENE_00000750	-0.0616788	7.73887	0.21254	0.65125	1	NOT
ANSTEP-UCI_GENE_00000751	0.167886	5.53107	0.424481	0.524348	1	NOT
ANSTEP-UCI_GENE_00000752	0.0824884	6.80432	0.66672	0.426692	1	NOT
ANSTEP-UCI_GENE_00000753	0.0341624	2.65723	0.0295241	0.86582	1	NOT
ANSTEP-UCI_GENE_00000754	-0.213476	4.04505	0.33814	0.569349	1	NOT
ANSTEP-UCI_GENE_00000755	0.0300257	7.33973	0.0326564	0.858959	1	NOT
ANSTEP-UCI_GENE_00000756	0.0664645	1.51325	0.051679	0.823168	1	NOT
ANSTEP-UCI_GENE_00000757	-0.0790295	4.94325	0.375016	0.54925	1	NOT
ANSTEP-UCI_GENE_00000758	-0.0971119	0.362207	0.0619256	0.806778	1	NOT
ANSTEP-UCI_GENE_00000759	0.194578	4.21019	2.42778	0.139583	1	NOT
ANSTEP-UCI_GENE_00000760	-0.0566587	4.97808	0.175496	0.681078	1	NOT
ANSTEP-UCI_GENE_00000761	0.00097001	6.62449	4.24e-05	0.994889	1	NOT
ANSTEP-UCI_GENE_00000762	0.133223	6.76659	2.12807	0.164788	1	NOT
ANSTEP-UCI_GENE_00000763	0.0144059	6.1346	0.0108018	0.91857	1	NOT
ANSTEP-UCI_GENE_00000764	-0.243585	4.34189	1.80375	0.198787	1	NOT
ANSTEP-UCI_GENE_00000765	-0.10429	5.61928	0.398275	0.537269	1	NOT
ANSTEP-UCI_GENE_00000766	-0.186157	3.78634	1.3767	0.258556	1	NOT
ANSTEP-UCI_GENE_00000767	-0.0960964	6.31415	0.994749	0.334053	1	NOT
ANSTEP-UCI_GENE_00000768	-0.0314971	7.78142	0.0523337	0.822072	1	NOT
ANSTEP-UCI_GENE_00000769	-0.130751	5.54679	1.06369	0.318358	1	NOT
ANSTEP-UCI_GENE_00000770	0.0757928	5.47138	0.274757	0.607648	1	NOT
ANSTEP-UCI_GENE_00000771	-0.0674244	4.83744	0.107194	0.747785	1	NOT
ANSTEP-UCI_GENE_00000772	0.10036	7.38135	0.918058	0.352839	1	NOT
ANSTEP-UCI_GENE_00000774	0.127697	8.51719	0.814566	0.380723	1	NOT
ANSTEP-UCI_GENE_00000775	0.0490499	10.0772	0.0822076	0.778163	1	NOT
ANSTEP-UCI_GENE_00000776	0.0109579	5.40198	0.0131722	0.910115	1	NOT
ANSTEP-UCI_GENE_00000777	0.0221156	8.10838	0.0262289	0.873456	1	NOT
ANSTEP-UCI_GENE_00000778	-0.0026199	2.90171	9.62e-05	0.992302	1	NOT
ANSTEP-UCI_GENE_00000779	0.0502054	1.54315	0.0283363	0.868519	1	NOT
ANSTEP-UCI_GENE_00000780	-0.130662	4.0158	0.54761	0.470467	1	NOT
ANSTEP-UCI_GENE_00000781	0.0825573	7.48649	0.217602	0.647427	1	NOT
ANSTEP-UCI_GENE_00000782	0.222156	2.84516	1.0575	0.319723	1	NOT
ANSTEP-UCI_GENE_00000783	0.207279	6.13291	2.99577	0.103534	1	NOT
ANSTEP-UCI_GENE_00000784	-0.0355698	5.09734	0.0584688	0.812134	1	NOT
ANSTEP-UCI_GENE_00000785	-0.0412555	3.99145	0.0458385	0.833289	1	NOT
ANSTEP-UCI_GENE_00000786	0.327839	6.48328	3.18581	0.0940584	1	NOT
ANSTEP-UCI_GENE_00000787	-0.0736569	4.36035	0.0998758	0.756236	1	NOT
ANSTEP-UCI_GENE_00000788	-0.0221543	7.70731	0.024677	0.877223	1	NOT
ANSTEP-UCI_GENE_00000789	-0.0876844	4.90504	0.211256	0.652229	1	NOT
ANSTEP-UCI_GENE_00000790	-0.154747	3.25902	0.554967	0.467552	1	NOT
ANSTEP-UCI_GENE_00000791	-0.339097	2.26594	2.18007	0.160034	1	NOT
ANSTEP-UCI_GENE_00000792	0.137781	2.596	0.300869	0.591229	1	NOT
ANSTEP-UCI_GENE_00000793	-0.0857136	2.60911	0.119227	0.734562	1	NOT
ANSTEP-UCI_GENE_00000794	-0.460506	3.018	3.31822	0.0880657	1	NOT
ANSTEP-UCI_GENE_00000795	-0.0527048	6.55217	0.128701	0.724671	1	NOT
ANSTEP-UCI_GENE_00000796	-0.0228662	5.85141	0.0102808	0.920551	1	NOT
ANSTEP-UCI_GENE_00000797	-0.171721	3.23687	0.388125	0.542436	1	NOT
ANSTEP-UCI_GENE_00000798	0.00550006	6.16156	0.00137343	0.970915	1	NOT
ANSTEP-UCI_GENE_00000799	0.159994	3.05079	0.76347	0.395713	1	NOT
ANSTEP-UCI_GENE_00000800	0.123784	5.91392	0.475379	0.500817	1	NOT
ANSTEP-UCI_GENE_00000801	0.111092	4.42501	0.289343	0.598357	1	NOT
ANSTEP-UCI_GENE_00000802	0.00136146	4.68065	4.29e-05	0.994856	1	NOT
ANSTEP-UCI_GENE_00000803	0.030154	7.59792	0.113277	0.741002	1	NOT
ANSTEP-UCI_GENE_00000804	0.0765849	5.34929	0.360186	0.557162	1	NOT
ANSTEP-UCI_GENE_00000805	0.110587	3.6757	0.174588	0.681854	1	NOT
ANSTEP-UCI_GENE_00000811	-0.128275	7.83417	1.22713	0.285027	1	NOT
ANSTEP-UCI_GENE_00000812	-0.0205178	6.54339	0.0354948	0.853031	1	NOT
ANSTEP-UCI_GENE_00000813	-0.0023496	4.79135	0.00031401	0.98609	1	NOT
ANSTEP-UCI_GENE_00000814	0.00990631	3.73581	0.00466331	0.946438	1	NOT
ANSTEP-UCI_GENE_00000815	0.0474864	10.2544	0.0752535	0.787494	1	NOT
ANSTEP-UCI_GENE_00000816	-0.042559	5.94754	0.191679	0.667622	1	NOT
ANSTEP-UCI_GENE_00000817	0.00404577	9.43025	0.00189001	0.965884	1	NOT
ANSTEP-UCI_GENE_00000818	-0.155428	8.65781	1.33198	0.266111	1	NOT
ANSTEP-UCI_GENE_00000819	-0.0376776	5.71449	0.0877417	0.771039	1	NOT
ANSTEP-UCI_GENE_00000820	-0.121251	4.50841	0.632854	0.438443	1	NOT
ANSTEP-UCI_GENE_00000821	0.0254077	4.9971	0.0482239	0.829078	1	NOT
ANSTEP-UCI_GENE_00000822	0.0270201	5.86208	0.030295	0.864098	1	NOT
ANSTEP-UCI_GENE_00000823	-0.177765	7.2538	0.927591	0.350422	1	NOT
ANSTEP-UCI_GENE_00000824	0.0175374	5.09444	0.0084893	0.927781	1	NOT
ANSTEP-UCI_GENE_00000826	0.144287	7.4817	1.76214	0.203769	1	NOT
ANSTEP-UCI_GENE_00000830	0.11462	5.94507	0.920464	0.352227	1	NOT
ANSTEP-UCI_GENE_00000832	-0.163485	7.9229	0.640854	0.435621	1	NOT
ANSTEP-UCI_GENE_00000834	0.501198	0.136365	0.693341	0.417801	1	NOT
ANSTEP-UCI_GENE_00000835	0.695636	3.41923	2.41937	0.140223	1	NOT
ANSTEP-UCI_GENE_00000836	0.414977	1.07209	0.717563	0.409961	1	NOT
ANSTEP-UCI_GENE_00000837	-0.294249	2.45771	2.18042	0.160003	1	NOT
ANSTEP-UCI_GENE_00000838	0.613223	2.30205	3.07958	0.0992205	1	NOT
ANSTEP-UCI_GENE_00000839	-0.0841576	7.00591	0.391495	0.54071	1	NOT
ANSTEP-UCI_GENE_00000840	-0.0542736	3.41106	0.0938711	0.76343	1	NOT
ANSTEP-UCI_GENE_00000841	-0.0858678	6.40088	0.112507	0.741849	1	NOT
ANSTEP-UCI_GENE_00000842	0.170238	4.87968	0.832668	0.375616	1	NOT
ANSTEP-UCI_GENE_00000843	-0.0734035	7.13118	0.400015	0.536392	1	NOT
ANSTEP-UCI_GENE_00000844	-0.219343	-0.0226446	0.487339	0.569495	1	NOT
ANSTEP-UCI_GENE_00000845	0.506232	5.62103	1.76409	0.203532	1	NOT
ANSTEP-UCI_GENE_00000846	0.914835	0.226571	1.24085	0.282451	1	NOT
ANSTEP-UCI_GENE_00000847	0.27581	3.85258	0.930662	0.349649	1	NOT
ANSTEP-UCI_GENE_00000848	-0.10708	8.41136	0.496205	0.491725	1	NOT
ANSTEP-UCI_GENE_00000849	0.0154716	7.77338	0.0363421	0.85131	1	NOT
ANSTEP-UCI_GENE_00000850	0.0227432	4.53102	0.0321307	0.860086	1	NOT
ANSTEP-UCI_GENE_00000851	0.116241	5.92971	1.10708	0.309004	1	NOT
ANSTEP-UCI_GENE_00000852	-0.325711	4.43439	1.15041	0.300042	1	NOT
ANSTEP-UCI_GENE_00000853	-0.036873	4.85424	0.0865775	0.772517	1	NOT
ANSTEP-UCI_GENE_00000855	-0.144672	4.78304	1.3643	0.260622	1	NOT
ANSTEP-UCI_GENE_00000856	-0.0492596	5.16434	0.193416	0.666219	1	NOT
ANSTEP-UCI_GENE_00000857	-0.0033397	6.10206	0.00096526	0.975615	1	NOT
ANSTEP-UCI_GENE_00000858	-0.0712828	3.55855	0.169682	0.686091	1	NOT
ANSTEP-UCI_GENE_00000859	-0.111589	2.76173	0.398892	0.536958	1	NOT
ANSTEP-UCI_GENE_00000860	0.0586141	1.2547	0.030854	0.862864	1	NOT
ANSTEP-UCI_GENE_00000861	0.0864618	4.59087	0.450232	0.512199	1	NOT
ANSTEP-UCI_GENE_00000862	0.00114037	1.15491	1.87e-05	0.996603	1	NOT
ANSTEP-UCI_GENE_00000863	0.0558446	3.98305	0.0484313	0.828717	1	NOT
ANSTEP-UCI_GENE_00000864	0.0389942	1.89133	0.0303886	0.86389	1	NOT
ANSTEP-UCI_GENE_00000865	0.403273	3.11247	2.5494	0.13072	1	NOT
ANSTEP-UCI_GENE_00000866	0.0821059	3.09671	0.205217	0.656882	1	NOT
ANSTEP-UCI_GENE_00000867	0.0113668	1.92884	0.00135155	0.971148	1	NOT
ANSTEP-UCI_GENE_00000868	-0.0014825	6.90291	0.00026619	0.987193	1	NOT
ANSTEP-UCI_GENE_00000869	-0.0195495	5.84464	0.0431789	0.838121	1	NOT
ANSTEP-UCI_GENE_00000870	-0.0207112	8.26333	0.0390446	0.845954	1	NOT
ANSTEP-UCI_GENE_00000871	0.100052	6.89761	0.17689	0.67989	1	NOT
ANSTEP-UCI_GENE_00000872	0.455165	9.65062	4.01869	0.0629725	1	NOT
ANSTEP-UCI_GENE_00000873	0.0955073	8.60349	0.234729	0.634882	1	NOT
ANSTEP-UCI_GENE_00000874	-0.0231565	3.84932	0.0165567	0.899288	1	NOT
ANSTEP-UCI_GENE_00000875	0.0366936	5.15963	0.0562418	0.815675	1	NOT
ANSTEP-UCI_GENE_00000876	0.038453	4.3675	0.0734805	0.789947	1	NOT
ANSTEP-UCI_GENE_00000877	-0.0096574	6.36623	0.00193928	0.965443	1	NOT
ANSTEP-UCI_GENE_00000878	0.0052577	6.08162	0.00208044	0.964208	1	NOT
ANSTEP-UCI_GENE_00000879	0.14047	6.61545	0.942523	0.346684	1	NOT
ANSTEP-UCI_GENE_00000880	0.207956	4.67546	1.64104	0.219204	1	NOT
ANSTEP-UCI_GENE_00000881	-0.0375032	1.35291	0.00724569	0.933265	1	NOT
ANSTEP-UCI_GENE_00000882	-0.0679764	-0.280212	0.0143627	0.906161	1	NOT
ANSTEP-UCI_GENE_00000883	-0.0261114	1.57267	0.00833113	0.928455	1	NOT
ANSTEP-UCI_GENE_00000887	0.122513	-0.298859	0.074606	0.788387	1	NOT
ANSTEP-UCI_GENE_00000888	-0.0881569	4.22322	0.155207	0.699029	1	NOT
ANSTEP-UCI_GENE_00000892	0.206149	0.91792	0.281228	0.603487	1	NOT
ANSTEP-UCI_GENE_00000893	-1.10733	-0.607183	3.82973	0.068798	1	NOT
ANSTEP-UCI_GENE_00000894	-0.430082	-0.202014	1.06175	0.318784	1	NOT
ANSTEP-UCI_GENE_00000895	-0.123489	1.93681	0.138188	0.715172	1	NOT
ANSTEP-UCI_GENE_00000896	-0.0829019	0.581617	0.0450713	0.834667	1	NOT
ANSTEP-UCI_GENE_00000897	0.18549	6.56745	0.265453	0.61374	1	NOT
ANSTEP-UCI_GENE_00000898	0.157066	5.85989	0.302426	0.590281	1	NOT
ANSTEP-UCI_GENE_00000899	0.615261	3.29127	1.57277	0.228573	1	NOT
ANSTEP-UCI_GENE_00000901	-0.231518	4.17615	0.731216	0.405643	1	NOT
ANSTEP-UCI_GENE_00000902	-0.141368	5.76099	0.0767216	0.785487	1	NOT
ANSTEP-UCI_GENE_00000903	-0.0146754	1.96172	0.0029236	0.957577	1	NOT
ANSTEP-UCI_GENE_00000904	0.0509423	1.17695	0.0269456	0.871755	1	NOT
ANSTEP-UCI_GENE_00000905	0.324846	2.43895	1.72919	0.207827	1	NOT
ANSTEP-UCI_GENE_00000906	0.338518	7.06941	1.42205	0.25118	1	NOT
ANSTEP-UCI_GENE_00000907	-0.172293	7.97449	0.856589	0.369022	1	NOT
ANSTEP-UCI_GENE_00000908	0.176144	4.33711	0.318545	0.58064	1	NOT
ANSTEP-UCI_GENE_00000909	0.0880796	6.1363	0.754934	0.398304	1	NOT
ANSTEP-UCI_GENE_00000910	0.136696	3.42374	0.140082	0.713321	1	NOT
ANSTEP-UCI_GENE_00000911	0.0889021	0.77688	0.0275842	0.870259	1	NOT
ANSTEP-UCI_GENE_00000913	0.0434227	8.75983	0.0492525	0.827296	1	NOT
ANSTEP-UCI_GENE_00000914	0.0179515	4.58077	0.0201579	0.888944	1	NOT
ANSTEP-UCI_GENE_00000915	0.0568496	5.44658	0.339515	0.568573	1	NOT
ANSTEP-UCI_GENE_00000916	0.0309974	3.01761	0.0497953	0.826363	1	NOT
ANSTEP-UCI_GENE_00000917	0.00714563	2.83074	0.00088572	0.976641	1	NOT
ANSTEP-UCI_GENE_00000918	0.111793	5.85725	0.47332	0.501732	1	NOT
ANSTEP-UCI_GENE_00000919	0.0578719	6.37021	0.10512	0.750147	1	NOT
ANSTEP-UCI_GENE_00000920	-0.17228	7.93357	1.48418	0.241522	1	NOT
ANSTEP-UCI_GENE_00000921	0.0289796	5.96027	0.0369129	0.850162	1	NOT
ANSTEP-UCI_GENE_00000922	-0.186129	2.65222	0.145262	0.70833	1	NOT
ANSTEP-UCI_GENE_00000924	-0.0812805	6.83508	0.394035	0.539416	1	NOT
ANSTEP-UCI_GENE_00000925	-0.0126221	6.89698	0.00933744	0.924271	1	NOT
ANSTEP-UCI_GENE_00000926	0.383875	6.88556	0.0967988	0.759892	1	NOT
ANSTEP-UCI_GENE_00000927	0.0777512	7.52357	0.288391	0.598954	1	NOT
ANSTEP-UCI_GENE_00000928	0.0457326	6.62724	0.224562	0.642258	1	NOT
ANSTEP-UCI_GENE_00000929	0.350997	10.5176	0.608741	0.447131	1	NOT
ANSTEP-UCI_GENE_00000930	0.145403	6.34583	0.144704	0.708863	1	NOT
ANSTEP-UCI_GENE_00000931	0.0390217	5.43861	0.025476	0.875269	1	NOT
ANSTEP-UCI_GENE_00000934	-0.606857	4.96161	0.138765	0.714606	1	NOT
ANSTEP-UCI_GENE_00000935	0.1762	4.91274	1.87828	0.190246	1	NOT
ANSTEP-UCI_GENE_00000936	0.0578034	6.64882	0.35692	0.558935	1	NOT
ANSTEP-UCI_GENE_00000937	-0.0547699	4.6377	0.101426	0.754418	1	NOT
ANSTEP-UCI_GENE_00000938	-0.0351885	6.98295	0.127876	0.725516	1	NOT
ANSTEP-UCI_GENE_00000939	0.271362	6.35327	6.66894	0.0205351	1	NOT
ANSTEP-UCI_GENE_00000940	-0.203222	5.8488	0.911233	0.354584	1	NOT
ANSTEP-UCI_GENE_00000941	-0.100196	1.64194	0.0971474	0.759475	1	NOT
ANSTEP-UCI_GENE_00000942	-0.190701	0.274902	0.190676	0.668436	1	NOT
ANSTEP-UCI_GENE_00000943	-0.479015	0.200177	1.05945	0.319293	1	NOT
ANSTEP-UCI_GENE_00000944	-0.18607	3.3771	0.463991	0.505915	1	NOT
ANSTEP-UCI_GENE_00000945	-0.126169	3.54071	0.16983	0.685962	1	NOT
ANSTEP-UCI_GENE_00000946	-0.082701	3.46787	0.145831	0.707788	1	NOT
ANSTEP-UCI_GENE_00000947	-0.0694598	4.4041	0.111097	0.743409	1	NOT
ANSTEP-UCI_GENE_00000948	-0.0417051	5.73348	0.0317403	0.860929	1	NOT
ANSTEP-UCI_GENE_00000949	0.154963	6.37697	2.49028	0.13494	1	NOT
ANSTEP-UCI_GENE_00000950	0.117613	6.74092	0.367099	0.553447	1	NOT
ANSTEP-UCI_GENE_00000951	-0.0574871	7.54375	0.294654	0.59505	1	NOT
ANSTEP-UCI_GENE_00000952	-0.0195807	5.52517	0.0212935	0.885882	1	NOT
ANSTEP-UCI_GENE_00000957	-0.236483	1.28532	0.385322	0.543879	1	NOT
ANSTEP-UCI_GENE_00000958	0.0075311	6.2885	0.00048263	0.982756	1	NOT
ANSTEP-UCI_GENE_00000959	0.071351	5.53465	0.554995	0.467541	1	NOT
ANSTEP-UCI_GENE_00000960	0.0816182	5.27358	0.315286	0.582563	1	NOT
ANSTEP-UCI_GENE_00000961	0.242548	1.4771	1.08667	0.313355	1	NOT
ANSTEP-UCI_GENE_00000962	0.0928496	5.35297	0.887399	0.360778	1	NOT
ANSTEP-UCI_GENE_00000963	0.578249	-0.495286	3.02117	0.200667	1	NOT
ANSTEP-UCI_GENE_00000964	-0.0318724	7.00079	0.0380327	0.847936	1	NOT
ANSTEP-UCI_GENE_00000965	-0.0995077	2.83561	0.0948235	0.762273	1	NOT
ANSTEP-UCI_GENE_00000966	-0.393492	2.06486	0.981256	0.337252	1	NOT
ANSTEP-UCI_GENE_00000967	0.0172763	2.30192	0.00166845	0.967945	1	NOT
ANSTEP-UCI_GENE_00000968	-0.0509836	6.48333	0.0999918	0.7561	1	NOT
ANSTEP-UCI_GENE_00000969	-0.180177	2.98203	0.470025	0.503202	1	NOT
ANSTEP-UCI_GENE_00000970	-0.144113	1.95654	0.376446	0.548499	1	NOT
ANSTEP-UCI_GENE_00000971	-0.0470001	4.97609	0.0164275	0.899679	1	NOT
ANSTEP-UCI_GENE_00000972	-0.040678	4.21327	0.0337652	0.856613	1	NOT
ANSTEP-UCI_GENE_00000973	0.0404279	6.42268	0.237625	0.632818	1	NOT
ANSTEP-UCI_GENE_00000974	-0.0668016	6.29599	0.245292	0.627426	1	NOT
ANSTEP-UCI_GENE_00000975	0.114018	5.96201	0.147105	0.706579	1	NOT
ANSTEP-UCI_GENE_00000976	0.0631619	2.00845	0.0278183	0.869715	1	NOT
ANSTEP-UCI_GENE_00000977	-0.190614	3.18013	0.548088	0.470277	1	NOT
ANSTEP-UCI_GENE_00000978	-0.0848018	2.704	0.0890416	0.769402	1	NOT
ANSTEP-UCI_GENE_00000979	-0.0254405	2.39975	0.0104377	0.919949	1	NOT
ANSTEP-UCI_GENE_00000980	0.172751	2.93002	0.432757	0.520386	1	NOT
ANSTEP-UCI_GENE_00000981	0.136499	3.28392	0.370704	0.551528	1	NOT
ANSTEP-UCI_GENE_00000982	0.0608489	3.49797	0.0675178	0.79844	1	NOT
ANSTEP-UCI_GENE_00000983	0.110771	3.593	0.216003	0.648629	1	NOT
ANSTEP-UCI_GENE_00000984	0.231977	2.76921	1.24344	0.281969	1	NOT
ANSTEP-UCI_GENE_00000985	0.117488	4.03627	0.447865	0.513294	1	NOT
ANSTEP-UCI_GENE_00000986	-0.109998	6.49187	0.787382	0.388589	1	NOT
ANSTEP-UCI_GENE_00000987	0.0567844	7.46615	0.0844843	0.775201	1	NOT
ANSTEP-UCI_GENE_00000988	-0.018215	6.47472	0.0190613	0.891986	1	NOT
ANSTEP-UCI_GENE_00000989	-0.0576446	5.2481	0.170905	0.685028	1	NOT
ANSTEP-UCI_GENE_00000990	0.130863	4.72884	0.930857	0.3496	1	NOT
ANSTEP-UCI_GENE_00000991	0.0379713	6.56225	0.0956086	0.761323	1	NOT
ANSTEP-UCI_GENE_00000992	-0.0841958	3.90187	0.200482	0.660588	1	NOT
ANSTEP-UCI_GENE_00000993	0.1224	6.90396	0.212046	0.651626	1	NOT
ANSTEP-UCI_GENE_00000994	0.276288	-0.379759	0.303284	0.589759	1	NOT
ANSTEP-UCI_GENE_00000997	-0.593794	9.47047	0.95899	0.342629	1	NOT
ANSTEP-UCI_GENE_00000998	-0.201593	2.56587	0.450582	0.512037	1	NOT
ANSTEP-UCI_GENE_00000999	-0.182857	8.27232	0.186145	0.672145	1	NOT
ANSTEP-UCI_GENE_00001000	0.0849886	7.36636	0.827459	0.377075	1	NOT
ANSTEP-UCI_GENE_00001001	0.119476	4.65634	0.934989	0.348563	1	NOT
ANSTEP-UCI_GENE_00001002	-0.305916	1.00779	0.723482	0.408081	1	NOT
ANSTEP-UCI_GENE_00001003	-0.0004511	6.43311	6.91e-06	0.997936	1	NOT
ANSTEP-UCI_GENE_00001004	-0.0263091	4.82835	0.0323494	0.859616	1	NOT
ANSTEP-UCI_GENE_00001005	0.0415064	5.78226	0.18292	0.674817	1	NOT
ANSTEP-UCI_GENE_00001006	0.08528	1.33178	0.0699346	0.794951	1	NOT
ANSTEP-UCI_GENE_00001007	0.709408	-0.533589	2.04732	0.172523	1	NOT
ANSTEP-UCI_GENE_00001008	-0.381259	-0.696511	0.63593	0.437355	1	NOT
[truncated: 9,692 more rows]

## Sheet: fourteenDPI
ID	logFC	logCPM	F	PValue	FDR	interesting
ANSTEP-UCI_GENE_00012468	0.224137	7.33873	5.67143	0.0305914	0.214	NOT
ANSTEP-UCI_GENE_00012469	0.663639	3.69005	7.08069	0.0175387	0.195654	NOT
ANSTEP-UCI_GENE_00012470	0.0921412	7.50483	0.881622	0.362303	0.597501	NOT
ANSTEP-UCI_GENE_00012471	-0.339927	6.27948	6.24096	0.0242924	0.204272	NOT
ANSTEP-UCI_GENE_00012472	0.285113	1.52653	1.40346	0.254169	0.499831	NOT
ANSTEP-UCI_GENE_00012473	-0.240539	5.94058	2.86694	0.110614	0.332878	NOT
ANSTEP-UCI_GENE_00012474	0.00642809	5.52032	0.00264021	0.959683	0.982027	NOT
ANSTEP-UCI_GENE_00012475	0.157798	5.59445	1.68467	0.213476	0.460125	NOT
ANSTEP-UCI_GENE_00012476	0.13832	5.99474	1.20334	0.289571	0.534308	NOT
ANSTEP-UCI_GENE_00012477	0.122754	3.76107	0.486847	0.495774	0.706914	NOT
ANSTEP-UCI_GENE_00012478	-1.78591	-0.02949	1.43752	0.248728	0.493866	NOT
ANSTEP-UCI_GENE_00012479	0.204518	0.980625	0.0692784	0.795892	0.89714	NOT
ANSTEP-UCI_GENE_00012480	-0.710893	-0.415964	0.752981	0.398901	0.631062	NOT
ANSTEP-UCI_GENE_00012482	0.0797801	3.58192	0.233643	0.63566	0.801845	NOT
ANSTEP-UCI_GENE_00012483	0.216191	1.95233	0.49764	0.491109	0.703364	NOT
ANSTEP-UCI_GENE_00012484	-0.0417027	6.01356	0.2121	0.651586	0.812669	NOT
ANSTEP-UCI_GENE_00012485	0.0755553	6.07487	0.133676	0.719642	0.852242	NOT
ANSTEP-UCI_GENE_00012486	0.0477982	6.51007	0.370482	0.551646	0.747657	NOT
ANSTEP-UCI_GENE_00012487	-0.498581	6.61974	6.10214	0.0256772	0.207171	NOT
ANSTEP-UCI_GENE_00012488	-0.338033	9.80704	1.43649	0.248891	0.49399	NOT
ANSTEP-UCI_GENE_00012489	0.297472	2.43995	0.688288	0.419467	0.647794	NOT
ANSTEP-UCI_GENE_00012490	0.298763	2.98791	0.736447	0.404007	0.635267	NOT
ANSTEP-UCI_GENE_00012491	0.0887316	5.29106	0.135563	0.717762	0.850964	NOT
ANSTEP-UCI_GENE_00012492	-0.33449	5.37689	2.14219	0.163479	0.400258	NOT
ANSTEP-UCI_GENE_00012493	-0.39175	7.90258	2.75156	0.117454	0.341004	NOT
ANSTEP-UCI_GENE_00012494	-0.307464	8.05853	1.72056	0.208907	0.454212	NOT
ANSTEP-UCI_GENE_00012495	0.267124	6.22974	2.74446	0.117892	0.341518	NOT
ANSTEP-UCI_GENE_00012496	0.350347	5.59842	19.7298	0.00045114	0.1646	NOT
ANSTEP-UCI_GENE_00012498	-0.572382	-0.521204	1.08639	0.313415	0.557081	NOT
ANSTEP-UCI_GENE_00012499	-0.116332	7.18239	0.879815	0.362782	0.597785	NOT
ANSTEP-UCI_GENE_00012500	-0.706093	5.98068	4.84547	0.0434133	0.234343	NOT
ANSTEP-UCI_GENE_00012501	-0.362005	5.80085	7.34487	0.0158812	0.192977	NOT
ANSTEP-UCI_GENE_00012503	0.36043	2.27917	0.834055	0.375229	0.609024	NOT
ANSTEP-UCI_GENE_00012504	-0.0770611	7.19301	0.440154	0.516892	0.721119	NOT
ANSTEP-UCI_GENE_00012505	-0.183206	5.50141	3.15048	0.0957385	0.313085	NOT
ANSTEP-UCI_GENE_00012506	0.465974	0.744279	0.36032	0.55709	0.751251	NOT
ANSTEP-UCI_GENE_00012507	0.602705	2.73807	1.06534	0.317993	0.560427	NOT
ANSTEP-UCI_GENE_00012508	-0.544636	6.65592	8.92798	0.00901349	0.183473	NOT
ANSTEP-UCI_GENE_00012509	0.0198778	5.42542	0.0391821	0.845687	0.923839	NOT
ANSTEP-UCI_GENE_00012510	-0.250278	3.73198	2.24529	0.154309	0.388968	NOT
ANSTEP-UCI_GENE_00012511	0.0779198	4.44626	0.512511	0.484806	0.697704	NOT
ANSTEP-UCI_GENE_00012512	-0.0667704	5.16581	0.255162	0.620641	0.79229	NOT
ANSTEP-UCI_GENE_00012513	-0.0026366	5.12557	0.00031147	0.986147	0.994226	NOT
ANSTEP-UCI_GENE_00012514	0.227013	4.46713	3.50265	0.080459	0.291279	NOT
ANSTEP-UCI_GENE_00012515	0.296181	1.61757	0.346515	0.564657	0.756351	NOT
ANSTEP-UCI_GENE_00012516	0.107159	0.919948	0.0389823	0.846075	0.924004	NOT
ANSTEP-UCI_GENE_00012517	0.35181	1.00892	0.60295	0.449259	0.669763	NOT
ANSTEP-UCI_GENE_00012518	0.165032	1.60987	0.082609	0.777637	0.884632	NOT
ANSTEP-UCI_GENE_00012520	-0.122278	6.76239	1.19805	0.290595	0.535689	NOT
ANSTEP-UCI_GENE_00012521	1.29106	3.04078	30.717	5.19e-05	0.121405	POSITIVE
ANSTEP-UCI_GENE_00012523	-0.135867	7.31402	0.788331	0.38831	0.620182	NOT
ANSTEP-UCI_GENE_00012524	0.115735	5.65382	1.15794	0.298521	0.542685	NOT
ANSTEP-UCI_GENE_00012525	-0.0656954	6.10275	0.158783	0.695769	0.838408	NOT
ANSTEP-UCI_GENE_00012526	0.293825	0.905325	0.945632	0.345914	0.58508	NOT
ANSTEP-UCI_GENE_00012528	0.292118	7.17431	1.08679	0.313329	0.557081	NOT
ANSTEP-UCI_GENE_00012529	0.165347	2.47507	0.709266	0.412621	0.642851	NOT
ANSTEP-UCI_GENE_00012530	-0.589914	7.26137	14.9374	0.00146971	0.174003	NOT
ANSTEP-UCI_GENE_00012531	-0.100485	5.93847	0.820683	0.378985	0.612062	NOT
ANSTEP-UCI_GENE_00012532	0.118271	3.51356	0.312496	0.584219	0.767255	NOT
ANSTEP-UCI_GENE_00012533	0.0860326	7.19104	0.524119	0.479982	0.694286	NOT
ANSTEP-UCI_GENE_00012534	-0.0585698	7.38661	0.208227	0.654553	0.814429	NOT
ANSTEP-UCI_GENE_00012535	0.305104	5.0343	2.37398	0.143738	0.376198	NOT
ANSTEP-UCI_GENE_00012536	0.303511	5.70305	0.336839	0.570084	0.75875	NOT
ANSTEP-UCI_GENE_00012537	0.279546	6.06549	4.53485	0.0497875	0.245453	NOT
ANSTEP-UCI_GENE_00012538	0.197655	6.45819	0.709576	0.412521	0.642781	NOT
ANSTEP-UCI_GENE_00012539	-0.326241	1.06846	0.304627	0.588945	0.770174	NOT
ANSTEP-UCI_GENE_00012540	-0.466921	2.05668	0.847824	0.371418	0.606143	NOT
ANSTEP-UCI_GENE_00012541	-0.417929	4.09701	1.16109	0.297887	0.54187	NOT
ANSTEP-UCI_GENE_00012542	-0.406325	5.97589	9.81695	0.00668454	0.182221	NOT
ANSTEP-UCI_GENE_00012543	-0.468009	6.44421	3.79262	0.0700154	0.275767	NOT
ANSTEP-UCI_GENE_00012544	-0.278913	3.4343	1.11424	0.307498	0.551798	NOT
ANSTEP-UCI_GENE_00012545	-0.485207	3.2563	4.14809	0.0593172	0.258608	NOT
ANSTEP-UCI_GENE_00012546	-0.462837	3.24975	1.9572	0.1817	0.420775	NOT
ANSTEP-UCI_GENE_00012547	0.00031091	8.54684	8.72e-06	0.997681	0.998713	NOT
ANSTEP-UCI_GENE_00012548	-0.217529	4.65658	0.419779	0.526623	0.72923	NOT
ANSTEP-UCI_GENE_00012549	-0.170856	6.23896	0.929148	0.35003	0.588213	NOT
ANSTEP-UCI_GENE_00012550	-0.388492	3.47156	5.73632	0.0297858	0.213139	NOT
ANSTEP-UCI_GENE_00012551	-0.0710752	3.20414	0.112286	0.742093	0.864748	NOT
ANSTEP-UCI_GENE_00012552	-0.203971	3.14	0.889356	0.360263	0.596034	NOT
ANSTEP-UCI_GENE_00012553	-0.208804	2.55215	1.02063	0.328034	0.568576	NOT
ANSTEP-UCI_GENE_00012554	0.0879691	2.36457	0.184914	0.673161	0.824422	NOT
ANSTEP-UCI_GENE_00012555	0.209837	5.43846	1.65246	0.217687	0.464585	NOT
ANSTEP-UCI_GENE_00012556	-0.118789	5.23236	0.462073	0.506782	0.714605	NOT
ANSTEP-UCI_GENE_00012557	-0.213261	8.30536	5.22094	0.0369362	0.223776	NOT
ANSTEP-UCI_GENE_00012558	-0.23836	5.46777	1.54672	0.232284	0.476761	NOT
ANSTEP-UCI_GENE_00012559	1.37898	0.489358	17.1102	0.00084053	0.174003	POSITIVE
ANSTEP-UCI_GENE_00012560	0.345677	2.37469	1.37621	0.258636	0.504109	NOT
ANSTEP-UCI_GENE_00012561	-0.266096	5.27446	1.97628	0.179707	0.418516	NOT
ANSTEP-UCI_GENE_00012562	-0.540673	0.272552	1.20743	0.288782	0.533543	NOT
ANSTEP-UCI_GENE_00012563	0.335406	3.52682	1.42632	0.2505	0.496076	NOT
ANSTEP-UCI_GENE_00012564	0.460122	-0.206455	1.25415	0.279984	0.52465	NOT
ANSTEP-UCI_GENE_00012565	-0.633279	5.5073	3.94241	0.0652515	0.268185	NOT
ANSTEP-UCI_GENE_00012566	-0.507259	5.68305	11.9092	0.00346327	0.174003	NOT
ANSTEP-UCI_GENE_00012567	0.22027	4.60342	0.764345	0.395449	0.62764	NOT
ANSTEP-UCI_GENE_00012568	0.163111	3.71718	0.516357	0.483199	0.696867	NOT
ANSTEP-UCI_GENE_00012569	0.333527	4.7863	2.02434	0.174807	0.413029	NOT
ANSTEP-UCI_GENE_00012570	-0.0364874	6.35329	0.167546	0.687958	0.833722	NOT
ANSTEP-UCI_GENE_00012571	-0.126092	6.29702	0.392256	0.540321	0.738133	NOT
ANSTEP-UCI_GENE_00012572	0.283752	2.59786	0.206741	0.6557	0.815162	NOT
ANSTEP-UCI_GENE_00012573	-0.727191	5.09371	1.17029	0.29605	0.540462	NOT
ANSTEP-UCI_GENE_00012574	-0.432285	6.01861	12.7514	0.00270084	0.174003	NOT
ANSTEP-UCI_GENE_00012576	-0.0233168	1.9328	0.0116454	0.915462	0.957905	NOT
ANSTEP-UCI_GENE_00012577	0.403911	2.27821	1.79804	0.199462	0.442152	NOT
ANSTEP-UCI_GENE_00012578	0.0379115	8.70398	0.0477841	0.829846	0.915249	NOT
ANSTEP-UCI_GENE_00012579	-0.421493	5.9062	7.25593	0.0164183	0.193886	NOT
ANSTEP-UCI_GENE_00012580	-0.083001	6.10099	0.452853	0.510991	0.717166	NOT
ANSTEP-UCI_GENE_00012581	-0.625912	6.17488	7.75034	0.0136748	0.19057	NOT
ANSTEP-UCI_GENE_00012582	-0.0814423	6.83717	0.690254	0.418818	0.647258	NOT
ANSTEP-UCI_GENE_00012583	0.464826	7.73805	6.2633	0.0240776	0.204045	NOT
ANSTEP-UCI_GENE_00012584	0.00751615	6.31259	0.00480015	0.945659	0.974758	NOT
ANSTEP-UCI_GENE_00012585	-0.0483097	4.8908	0.200078	0.660907	0.817932	NOT
ANSTEP-UCI_GENE_00012586	0.258445	3.79291	1.19548	0.291095	0.536	NOT
ANSTEP-UCI_GENE_00012587	0.399133	10.041	4.0028	0.0634395	0.266001	NOT
ANSTEP-UCI_GENE_00012588	0.29839	0.908732	0.312741	0.584074	0.767236	NOT
ANSTEP-UCI_GENE_00012590	0.0855774	5.96542	0.109132	0.745602	0.865881	NOT
ANSTEP-UCI_GENE_00012591	-0.551336	6.96049	18.3909	0.00061606	0.171484	NOT
ANSTEP-UCI_GENE_00012593	-0.0688872	1.25921	0.0245567	0.87752	0.94051	NOT
ANSTEP-UCI_GENE_00012594	-0.188019	1.63396	0.19221	0.667193	0.821414	NOT
ANSTEP-UCI_GENE_00012595	0.167456	1.965	0.240647	0.63068	0.799271	NOT
ANSTEP-UCI_GENE_00012596	0.0174036	2.75806	0.00392642	0.950845	0.977346	NOT
ANSTEP-UCI_GENE_00012597	-0.0399717	3.88069	0.0349915	0.854064	0.927443	NOT
ANSTEP-UCI_GENE_00012598	-0.445331	0.488303	0.797274	0.385698	0.617445	NOT
ANSTEP-UCI_GENE_00012600	0.299806	4.84558	1.05601	0.320054	0.562415	NOT
ANSTEP-UCI_GENE_00012601	0.0487876	5.27816	0.0161159	0.90063	0.951889	NOT
ANSTEP-UCI_GENE_00012602	0.535317	1.40152	1.1793	0.294265	0.538717	NOT
ANSTEP-UCI_GENE_00012603	0.449337	1.85822	0.664946	0.427295	0.653811	NOT
ANSTEP-UCI_GENE_00012605	-0.141835	4.7761	0.813569	0.381007	0.613632	NOT
ANSTEP-UCI_GENE_00012606	0.392706	0.527164	1.77978	0.201639	0.444784	NOT
ANSTEP-UCI_GENE_00012610	-0.647498	4.85543	7.13238	0.0171994	0.195351	NOT
ANSTEP-UCI_GENE_00012611	-0.641813	5.37657	9.76958	0.00678973	0.182221	NOT
ANSTEP-UCI_GENE_00012612	-0.431839	4.31682	6.04895	0.0262319	0.207635	NOT
ANSTEP-UCI_GENE_00012613	-0.0379716	7.35301	0.0342638	0.855571	0.927889	NOT
ANSTEP-UCI_GENE_00012614	0.394823	6.09332	5.69126	0.0303425	0.213668	NOT
ANSTEP-UCI_GENE_00012615	0.177024	4.49188	1.565	0.229672	0.474407	NOT
ANSTEP-UCI_GENE_00012616	-0.879937	4.61836	6.3189	0.0235527	0.203358	NOT
ANSTEP-UCI_GENE_00012617	-0.280803	4.25822	2.05242	0.172021	0.409076	NOT
ANSTEP-UCI_GENE_00012618	-0.261096	-0.0934459	0.515351	0.483618	0.696875	NOT
ANSTEP-UCI_GENE_00012619	0.127586	1.33455	0.194574	0.665288	0.820625	NOT
ANSTEP-UCI_GENE_00012620	-0.182055	5.53912	3.33579	0.087305	0.301436	NOT
ANSTEP-UCI_GENE_00012621	-0.425428	2.38397	2.33171	0.147109	0.380163	NOT
ANSTEP-UCI_GENE_00012622	-0.234399	2.384	1.08595	0.31351	0.557081	NOT
ANSTEP-UCI_GENE_00012623	0.00718678	3.80068	0.00130643	0.971633	0.988096	NOT
ANSTEP-UCI_GENE_00012624	-0.163701	4.51721	1.05484	0.320313	0.562786	NOT
ANSTEP-UCI_GENE_00012625	-0.393818	6.92596	3.1053	0.0979401	0.316741	NOT
ANSTEP-UCI_GENE_00012628	0.686796	-0.686503	1.69593	0.212028	0.458108	NOT
ANSTEP-UCI_GENE_00012629	0.121597	8.90433	0.390205	0.541369	0.73923	NOT
ANSTEP-UCI_GENE_00012630	-0.0648272	4.88719	0.174422	0.681996	0.829673	NOT
ANSTEP-UCI_GENE_00012631	-0.242211	2.3455	1.1331	0.303579	0.546947	NOT
ANSTEP-UCI_GENE_00012633	-0.338511	2.68874	1.55917	0.230501	0.475271	NOT
ANSTEP-UCI_GENE_00012634	-0.278212	4.45394	2.6014	0.127141	0.354757	NOT
ANSTEP-UCI_GENE_00012635	-0.385066	3.94778	5.68147	0.0304651	0.213668	NOT
ANSTEP-UCI_GENE_00012636	-0.0656769	3.62321	0.204233	0.657648	0.81655	NOT
ANSTEP-UCI_GENE_00012637	0.141708	4.26579	0.901292	0.357148	0.593606	NOT
ANSTEP-UCI_GENE_00012638	-0.454427	4.073	4.04457	0.0622209	0.263847	NOT
ANSTEP-UCI_GENE_00012639	-0.585524	3.99072	10.1803	0.00593677	0.182221	NOT
ANSTEP-UCI_GENE_00012640	-0.238978	1.5476	0.380231	0.54652	0.743035	NOT
ANSTEP-UCI_GENE_00012641	-0.323024	3.89791	3.2852	0.0895166	0.304049	NOT
ANSTEP-UCI_GENE_00012642	-0.477192	3.77314	4.44391	0.0518564	0.249692	NOT
ANSTEP-UCI_GENE_00012643	-0.4465	4.43569	10.1772	0.00594266	0.182221	NOT
ANSTEP-UCI_GENE_00012644	-0.33487	6.42528	2.80429	0.114267	0.336913	NOT
ANSTEP-UCI_GENE_00012645	0.447983	4.01343	1.77732	0.201934	0.445015	NOT
ANSTEP-UCI_GENE_00012646	0.354579	7.31916	2.45956	0.137198	0.368563	NOT
ANSTEP-UCI_GENE_00012647	0.288318	2.28122	1.24015	0.282581	0.527544	NOT
ANSTEP-UCI_GENE_00012648	-0.637272	9.56948	8.06092	0.012221	0.187747	NOT
ANSTEP-UCI_GENE_00012649	-0.347784	4.37439	8.73169	0.00964541	0.183473	NOT
ANSTEP-UCI_GENE_00012650	-0.299937	3.20252	3.3037	0.0887001	0.302943	NOT
ANSTEP-UCI_GENE_00012651	0.348998	1.85483	1.23245	0.284024	0.528578	NOT
ANSTEP-UCI_GENE_00012652	-0.45179	7.44044	5.57798	0.0317965	0.215314	NOT
ANSTEP-UCI_GENE_00012653	0.212056	8.66245	1.44052	0.248256	0.493398	NOT
ANSTEP-UCI_GENE_00012654	0.598499	4.03366	3.93604	0.0654461	0.268373	NOT
ANSTEP-UCI_GENE_00012655	-0.290706	4.32441	2.35148	0.14552	0.378146	NOT
ANSTEP-UCI_GENE_00012657	0.0952632	6.32766	1.11165	0.308042	0.552264	NOT
ANSTEP-UCI_GENE_00012658	-0.0141322	5.89525	0.0137691	0.908111	0.955468	NOT
ANSTEP-UCI_GENE_00012659	0.149499	7.33871	0.905083	0.356167	0.592565	NOT
ANSTEP-UCI_GENE_00012660	-0.308552	5.43591	3.26838	0.0902662	0.305696	NOT
ANSTEP-UCI_GENE_00012661	-0.185875	5.73866	1.51859	0.236382	0.481704	NOT
ANSTEP-UCI_GENE_00012662	0.26086	5.22155	5.74684	0.0296574	0.213139	NOT
ANSTEP-UCI_GENE_00012663	-0.468746	8.52091	7.56828	0.0146188	0.191925	NOT
ANSTEP-UCI_GENE_00012664	-0.427158	6.34351	10.003	0.00628913	0.182221	NOT
ANSTEP-UCI_GENE_00012665	-0.0717431	11.093	0.261555	0.616334	0.789477	NOT
ANSTEP-UCI_GENE_00012666	-0.272288	3.52006	1.94492	0.182998	0.422394	NOT
ANSTEP-UCI_GENE_00012667	-0.368609	4.86854	4.28263	0.0557779	0.254619	NOT
ANSTEP-UCI_GENE_00012668	-0.182022	6.80553	0.408448	0.532183	0.732487	NOT
ANSTEP-UCI_GENE_00012669	-0.365275	6.21073	7.67628	0.0140501	0.190734	NOT
ANSTEP-UCI_GENE_00012670	-0.199624	6.15825	2.63391	0.124964	0.351673	NOT
ANSTEP-UCI_GENE_00012671	-0.336467	6.3665	7.10044	0.0174082	0.195351	NOT
ANSTEP-UCI_GENE_00012672	0.141291	4.08555	0.466012	0.505003	0.713252	NOT
ANSTEP-UCI_GENE_00012673	0.0329846	4.49577	0.0417942	0.840699	0.921318	NOT
ANSTEP-UCI_GENE_00012674	-0.331125	6.26521	4.54311	0.0496044	0.245194	NOT
ANSTEP-UCI_GENE_00012675	0.649916	2.56587	6.05619	0.0261555	0.207171	NOT
ANSTEP-UCI_GENE_00012676	-0.0030417	6.12789	0.00109357	0.974046	0.988677	NOT
ANSTEP-UCI_GENE_00012677	-0.506755	6.37572	5.5888	0.0316542	0.215314	NOT
ANSTEP-UCI_GENE_00012678	-0.0731117	4.52884	0.187629	0.670924	0.82332	NOT
ANSTEP-UCI_GENE_00012679	-0.0026958	8.96432	0.00017472	0.989624	0.995928	NOT
ANSTEP-UCI_GENE_00012680	-0.106352	6.25961	1.29885	0.271902	0.519243	NOT
ANSTEP-UCI_GENE_00012681	-0.0726745	6.45765	0.548116	0.470265	0.686453	NOT
ANSTEP-UCI_GENE_00012682	0.176204	0.911864	0.204775	0.657226	0.816452	NOT
ANSTEP-UCI_GENE_00012683	0.0692819	4.35912	0.154179	0.699973	0.841307	NOT
ANSTEP-UCI_GENE_00012684	-0.361291	6.42875	6.72428	0.0200999	0.197629	NOT
ANSTEP-UCI_GENE_00012685	0.242837	3.74881	0.641506	0.435392	0.659255	NOT
ANSTEP-UCI_GENE_00012686	-0.11764	6.92554	1.00517	0.331611	0.571978	NOT
ANSTEP-UCI_GENE_00012687	0.0950069	7.11771	0.418711	0.527143	0.72923	NOT
ANSTEP-UCI_GENE_00012688	0.645259	0.332579	3.06813	0.099797	0.319564	NOT
ANSTEP-UCI_GENE_00012689	-0.343531	8.49956	4.36899	0.0536365	0.252521	NOT
ANSTEP-UCI_GENE_00012690	0.462051	8.2636	3.24405	0.0913642	0.306706	NOT
ANSTEP-UCI_GENE_00012691	0.300091	4.44127	1.45036	0.246718	0.491955	NOT
ANSTEP-UCI_GENE_00012692	0.828177	7.94455	8.27466	0.0113232	0.186248	NOT
ANSTEP-UCI_GENE_00012694	0.919045	0.57288	0.584852	0.456017	0.675829	NOT
ANSTEP-UCI_GENE_00012695	1.16058	-0.097524	2.37312	0.143806	0.376198	NOT
ANSTEP-UCI_GENE_00012696	0.497093	1.69785	0.400504	0.536147	0.735154	NOT
ANSTEP-UCI_GENE_00012697	0.559883	0.526271	0.441502	0.51626	0.720711	NOT
ANSTEP-UCI_GENE_00012698	0.255011	4.2579	0.190696	0.66842	0.821886	NOT
ANSTEP-UCI_GENE_00012699	-0.237461	4.33217	0.750798	0.39957	0.631607	NOT
ANSTEP-UCI_GENE_00012700	-0.271018	5.17806	1.39858	0.254962	0.50038	NOT
ANSTEP-UCI_GENE_00012701	-0.329137	3.79599	1.81055	0.197988	0.440623	NOT
ANSTEP-UCI_GENE_00012702	-0.231385	4.76168	1.38131	0.257793	0.50382	NOT
ANSTEP-UCI_GENE_00012703	-0.291423	5.23045	2.8419	0.112056	0.334644	NOT
ANSTEP-UCI_GENE_00012704	0.30754	4.68887	0.946524	0.345693	0.584961	NOT
ANSTEP-UCI_GENE_00012705	0.405347	1.83797	0.825374	0.377661	0.610865	NOT
ANSTEP-UCI_GENE_00012706	-0.0605755	7.40645	0.321003	0.579199	0.764354	NOT
ANSTEP-UCI_GENE_00012707	0.276394	3.86154	1.40816	0.25341	0.498845	NOT
ANSTEP-UCI_GENE_00012708	0.97628	-0.0530273	1.30052	0.271605	0.519243	NOT
ANSTEP-UCI_GENE_00012709	0.503098	6.27276	3.64058	0.0752768	0.283708	NOT
ANSTEP-UCI_GENE_00012711	0.0459076	4.57765	0.122649	0.730939	0.858152	NOT
ANSTEP-UCI_GENE_00012712	0.561268	4.71323	8.70162	0.00974663	0.183473	NOT
ANSTEP-UCI_GENE_00012713	0.247027	0.437998	0.458382	0.50846	0.715676	NOT
ANSTEP-UCI_GENE_00012715	0.140286	6.19355	0.557614	0.466511	0.683871	NOT
ANSTEP-UCI_GENE_00012716	-0.735384	7.67538	6.11389	0.0255566	0.207171	NOT
ANSTEP-UCI_GENE_00012717	-0.146866	5.91889	0.884944	0.361425	0.596979	NOT
ANSTEP-UCI_GENE_00012718	-0.0962512	3.83976	0.267044	0.612689	0.787223	NOT
ANSTEP-UCI_GENE_00012719	-0.30031	5.60157	2.76629	0.116553	0.339806	NOT
ANSTEP-UCI_GENE_00012720	-0.0284695	7.39494	0.115077	0.739034	0.862585	NOT
ANSTEP-UCI_GENE_00012721	0.197325	5.80383	2.47356	0.136163	0.367425	NOT
ANSTEP-UCI_GENE_00012722	-0.130659	5.2272	0.671718	0.425	0.651886	NOT
ANSTEP-UCI_GENE_00012723	-0.0492909	6.84786	0.334319	0.571516	0.7597	NOT
ANSTEP-UCI_GENE_00012724	-0.178349	3.52734	0.552256	0.468623	0.685862	NOT
ANSTEP-UCI_GENE_00012727	1.51057	-0.646248	7.31442	0.0160628	0.192977	POSITIVE
ANSTEP-UCI_GENE_00012728	0.034678	6.75855	0.107867	0.747025	0.866264	NOT
ANSTEP-UCI_GENE_00012729	0.0222114	6.17866	0.0534591	0.820205	0.909946	NOT
ANSTEP-UCI_GENE_00012730	0.150992	6.03675	1.53686	0.23371	0.478428	NOT
ANSTEP-UCI_GENE_00012731	-0.199538	6.37406	3.71114	0.072779	0.279277	NOT
ANSTEP-UCI_GENE_00012732	0.205203	3.2956	0.0976866	0.758831	0.873952	NOT
ANSTEP-UCI_GENE_00012733	-0.221755	4.25312	1.99291	0.177992	0.416693	NOT
ANSTEP-UCI_GENE_00012734	-0.0299216	6.33369	0.033153	0.857904	0.929283	NOT
ANSTEP-UCI_GENE_00012735	-0.269873	6.81125	4.56604	0.0491004	0.244813	NOT
ANSTEP-UCI_GENE_00012736	-0.440669	3.43469	3.04051	0.101204	0.321178	NOT
ANSTEP-UCI_GENE_00012737	0.112313	6.97806	1.38071	0.257891	0.503836	NOT
ANSTEP-UCI_GENE_00012738	0.323297	5.0277	1.19145	0.29188	0.536858	NOT
ANSTEP-UCI_GENE_00012739	-0.062049	6.8875	0.0595971	0.810368	0.905131	NOT
ANSTEP-UCI_GENE_00012741	0.619991	5.05736	6.64971	0.0206888	0.198959	NOT
ANSTEP-UCI_GENE_00012743	0.650928	4.33447	8.47587	0.0105465	0.185201	NOT
ANSTEP-UCI_GENE_00012744	-0.128235	6.45665	2.12891	0.164709	0.402047	NOT
ANSTEP-UCI_GENE_00012745	0.604043	2.55251	3.97534	0.0642559	0.267045	NOT
ANSTEP-UCI_GENE_00012746	-0.097532	5.062	0.427949	0.522681	0.726336	NOT
ANSTEP-UCI_GENE_00012747	-0.111711	6.08748	1.0533	0.320654	0.562878	NOT
ANSTEP-UCI_GENE_00012748	0.0689945	2.66559	0.16329	0.691721	0.835684	NOT
ANSTEP-UCI_GENE_00012749	-0.320113	5.55896	4.18326	0.0583672	0.257729	NOT
ANSTEP-UCI_GENE_00012750	0.266229	3.68344	4.25964	0.0563649	0.255313	NOT
ANSTEP-UCI_GENE_00012751	-0.0430344	6.7253	0.121756	0.73188	0.858348	NOT
ANSTEP-UCI_GENE_00012752	0.0481847	5.20436	0.141757	0.711696	0.847294	NOT
ANSTEP-UCI_GENE_00012753	-0.284817	4.56578	3.45395	0.0823891	0.293483	NOT
ANSTEP-UCI_GENE_00012754	-0.0932232	7.16081	0.679849	0.422271	0.650069	NOT
ANSTEP-UCI_GENE_00012755	0.250005	8.70333	1.46009	0.245207	0.490625	NOT
ANSTEP-UCI_GENE_00012756	-0.76968	3.39388	6.35718	0.023199	0.202705	NOT
ANSTEP-UCI_GENE_00012757	0.438178	5.86346	6.00041	0.0267501	0.208768	NOT
ANSTEP-UCI_GENE_00012758	-0.111953	4.61156	0.839226	0.373791	0.607533	NOT
ANSTEP-UCI_GENE_00012759	-0.183635	6.72084	2.60204	0.127098	0.354757	NOT
ANSTEP-UCI_GENE_00012760	0.327825	2.50127	0.5142	0.484099	0.697167	NOT
ANSTEP-UCI_GENE_00012761	-0.519177	8.0787	4.21545	0.0575133	0.256566	NOT
ANSTEP-UCI_GENE_00012762	-0.0008659	5.63039	2.95e-05	0.995736	0.998285	NOT
ANSTEP-UCI_GENE_00012763	-0.022187	4.40172	0.0394366	0.845193	0.923692	NOT
ANSTEP-UCI_GENE_00012764	-0.219662	5.55908	4.23148	0.0570935	0.256034	NOT
ANSTEP-UCI_GENE_00012765	-0.37971	5.02708	8.25963	0.0113838	0.186248	NOT
ANSTEP-UCI_GENE_00012766	-0.0041794	6.95869	0.00153431	0.96926	0.987319	NOT
ANSTEP-UCI_GENE_00012767	0.217054	6.35085	0.979967	0.33756	0.577365	NOT
ANSTEP-UCI_GENE_00012768	-0.428735	6.2325	12.4028	0.00299054	0.174003	NOT
ANSTEP-UCI_GENE_00012769	0.269536	6.82462	2.58891	0.12799	0.356048	NOT
ANSTEP-UCI_GENE_00012770	-0.0594971	5.89957	0.211297	0.652198	0.812859	NOT
ANSTEP-UCI_GENE_00012771	0.483425	9.93006	4.28525	0.0557116	0.254619	NOT
ANSTEP-UCI_GENE_00012772	0.560868	2.98178	5.09388	0.0389935	0.226803	NOT
ANSTEP-UCI_GENE_00012773	-0.10509	4.96116	0.855958	0.369194	0.603958	NOT
ANSTEP-UCI_GENE_00012774	0.692555	1.20003	4.25194	0.056563	0.255615	NOT
ANSTEP-UCI_GENE_00012775	-0.914189	1.72455	8.40393	0.010817	0.186248	NOT
ANSTEP-UCI_GENE_00012780	-0.405378	6.1501	19.2264	0.00050643	0.169163	NOT
ANSTEP-UCI_GENE_00012781	-0.356323	3.69362	3.9865	0.0639226	0.266789	NOT
ANSTEP-UCI_GENE_00012782	-0.287267	3.51246	2.91256	0.108042	0.329525	NOT
ANSTEP-UCI_GENE_00012783	-0.472615	3.48461	5.45749	0.0334323	0.216002	NOT
ANSTEP-UCI_GENE_00012784	-0.550692	3.40584	8.63899	0.00996135	0.183473	NOT
ANSTEP-UCI_GENE_00012785	-0.684956	2.3072	7.67595	0.0140518	0.190734	NOT
ANSTEP-UCI_GENE_00012786	-0.568429	3.12881	5.9478	0.0273251	0.210203	NOT
ANSTEP-UCI_GENE_00012787	-0.599633	2.88908	4.14212	0.0594803	0.258989	NOT
ANSTEP-UCI_GENE_00012788	-0.681286	3.29754	7.56065	0.01466	0.191926	NOT
ANSTEP-UCI_GENE_00012790	-0.609397	2.53152	7.05	0.0177439	0.19654	NOT
ANSTEP-UCI_GENE_00012791	-0.688079	1.27332	7.30353	0.0161283	0.192977	NOT
ANSTEP-UCI_GENE_00012792	-0.404086	1.72688	1.49172	0.240382	0.485624	NOT
ANSTEP-UCI_GENE_00012796	0.120745	6.78758	1.28915	0.273627	0.520667	NOT
ANSTEP-UCI_GENE_00012797	-0.855075	4.6414	6.95577	0.0183912	0.19654	NOT
ANSTEP-UCI_GENE_00012798	0.426924	5.18062	3.57102	0.077839	0.287343	NOT
ANSTEP-UCI_GENE_00012800	-0.695136	5.05264	6.43017	0.0225412	0.201999	NOT
ANSTEP-UCI_GENE_00012801	-0.24217	7.63863	2.35054	0.145595	0.378239	NOT
ANSTEP-UCI_GENE_00012802	0.173316	9.0174	0.912368	0.354293	0.591551	NOT
ANSTEP-UCI_GENE_00012803	0.401872	4.61415	3.12829	0.0968125	0.314924	NOT
ANSTEP-UCI_GENE_00012804	0.012763	5.08077	0.00989933	0.922033	0.961873	NOT
ANSTEP-UCI_GENE_00012805	0.194957	8.04009	1.18069	0.29399	0.538629	NOT
ANSTEP-UCI_GENE_00012806	0.238638	7.77153	1.65364	0.21753	0.464416	NOT
ANSTEP-UCI_GENE_00012807	0.298602	10.2594	2.81169	0.113828	0.336404	NOT
ANSTEP-UCI_GENE_00012808	0.0611192	6.12881	0.24764	0.625797	0.795387	NOT
ANSTEP-UCI_GENE_00012809	0.136743	7.98105	0.142475	0.711002	0.84685	NOT
ANSTEP-UCI_GENE_00012810	0.44307	3.37714	0.949947	0.344848	0.584461	NOT
ANSTEP-UCI_GENE_00012811	0.955169	3.71029	2.56915	0.129347	0.357831	NOT
ANSTEP-UCI_GENE_00012816	-0.158903	6.39111	2.50498	0.133875	0.363901	NOT
ANSTEP-UCI_GENE_00012817	0.00977985	9.82346	0.00313553	0.956068	0.979785	NOT
ANSTEP-UCI_GENE_00012818	0.0168537	10.3033	0.00977016	0.922542	0.962194	NOT
ANSTEP-UCI_GENE_00012819	-0.166148	6.71384	2.25083	0.153835	0.388638	NOT
ANSTEP-UCI_GENE_00012820	-0.128525	6.25928	1.52348	0.235662	0.480878	NOT
ANSTEP-UCI_GENE_00012821	0.160715	10.8944	2.96763	0.105033	0.325748	NOT
ANSTEP-UCI_GENE_00012822	0.00956243	5.03824	0.00110345	0.973929	0.988677	NOT
ANSTEP-UCI_GENE_00012823	-0.418337	4.16964	6.79208	0.0195812	0.197455	NOT
ANSTEP-UCI_GENE_00012824	-0.185012	5.99237	2.707	0.120232	0.345029	NOT
ANSTEP-UCI_GENE_00012825	0.327145	4.26004	1.87228	0.190916	0.431888	NOT
ANSTEP-UCI_GENE_00012826	-0.0826177	1.14006	0.0521188	0.822431	0.911119	NOT
ANSTEP-UCI_GENE_00012827	-0.197647	3.72823	2.60563	0.126856	0.354605	NOT
ANSTEP-UCI_GENE_00012828	0.552326	0.837232	2.71968	0.119434	0.343578	NOT
ANSTEP-UCI_GENE_00012829	0.547231	1.34527	1.69421	0.212249	0.458416	NOT
ANSTEP-UCI_GENE_00012830	0.420828	0.580021	1.31507	0.269045	0.51643	NOT
ANSTEP-UCI_GENE_00012831	-0.0672584	5.0546	0.343597	0.566283	0.756706	NOT
ANSTEP-UCI_GENE_00012832	0.185811	2.1486	0.300693	0.591337	0.771663	NOT
ANSTEP-UCI_GENE_00012833	0.0796422	8.51759	0.23167	0.63708	0.802956	NOT
ANSTEP-UCI_GENE_00012834	0.0184373	5.54995	0.018003	0.895008	0.949122	NOT
ANSTEP-UCI_GENE_00012835	-0.266728	6.45208	3.96768	0.0644858	0.267356	NOT
ANSTEP-UCI_GENE_00012836	-0.419129	3.77224	6.8185	0.0193833	0.197455	NOT
ANSTEP-UCI_GENE_00012838	0.725567	-0.563453	2.24279	0.154524	0.389038	NOT
ANSTEP-UCI_GENE_00012839	-0.536323	1.73694	2.36652	0.144326	0.376802	NOT
ANSTEP-UCI_GENE_00012840	-0.486143	3.07497	4.09543	0.0607738	0.261359	NOT
ANSTEP-UCI_GENE_00012841	-0.821319	0.662404	2.74595	0.1178	0.341493	NOT
ANSTEP-UCI_GENE_00012842	-0.178998	6.5327	3.07401	0.0995007	0.319285	NOT
ANSTEP-UCI_GENE_00012843	-0.498249	5.57108	6.77823	0.0196859	0.197455	NOT
ANSTEP-UCI_GENE_00012844	0.452849	-0.6568	0.567365	0.462709	0.680529	NOT
ANSTEP-UCI_GENE_00012845	-0.139411	5.80284	1.24051	0.282514	0.52753	NOT
ANSTEP-UCI_GENE_00012846	0.298667	5.62103	1.95385	0.182053	0.421045	NOT
ANSTEP-UCI_GENE_00012847	0.246256	5.29682	3.34468	0.0869234	0.301436	NOT
ANSTEP-UCI_GENE_00012848	-0.214584	6.48867	4.17837	0.0584982	0.257785	NOT
ANSTEP-UCI_GENE_00012849	0.102807	5.96484	0.926714	0.350644	0.588821	NOT
ANSTEP-UCI_GENE_00012850	-0.131623	4.03833	0.338041	0.569405	0.758749	NOT
ANSTEP-UCI_GENE_00012851	0.362195	4.46915	3.57716	0.0776088	0.286884	NOT
ANSTEP-UCI_GENE_00012852	0.342453	1.25534	0.579202	0.458161	0.677174	NOT
ANSTEP-UCI_GENE_00012853	0.50453	0.562415	1.10471	0.309505	0.553699	NOT
ANSTEP-UCI_GENE_00012854	0.172848	1.29958	0.20238	0.659096	0.816854	NOT
ANSTEP-UCI_GENE_00012855	0.714382	0.937112	2.06468	0.170822	0.407485	NOT
ANSTEP-UCI_GENE_00012856	0.843875	0.535435	2.63123	0.125142	0.351797	NOT
ANSTEP-UCI_GENE_00012857	-0.265991	5.86509	3.74748	0.0715307	0.2779	NOT
ANSTEP-UCI_GENE_00012858	0.0525669	5.16377	0.17378	0.682547	0.829786	NOT
ANSTEP-UCI_GENE_00012859	-0.108931	7.48263	0.649463	0.432616	0.657359	NOT
ANSTEP-UCI_GENE_00012860	-0.421003	6.49804	10.2408	0.00582171	0.182221	NOT
ANSTEP-UCI_GENE_00012861	0.0128411	5.4172	0.0045463	0.947113	0.975654	NOT
ANSTEP-UCI_GENE_00012862	0.331912	1.7132	0.842874	0.372781	0.607243	NOT
ANSTEP-UCI_GENE_00012863	-0.115045	5.25272	0.936234	0.348252	0.586971	NOT
ANSTEP-UCI_GENE_00012864	-0.751207	7.89278	3.88897	0.0669058	0.27075	NOT
ANSTEP-UCI_GENE_00012865	-0.413953	0.999962	1.26912	0.277241	0.522862	NOT
ANSTEP-UCI_GENE_00012866	-0.508304	4.6961	6.73166	0.0200427	0.197629	NOT
ANSTEP-UCI_GENE_00012867	-0.463097	2.59921	4.62603	0.0478096	0.242386	NOT
ANSTEP-UCI_GENE_00012868	-0.558536	2.85922	4.62273	0.0478795	0.242635	NOT
ANSTEP-UCI_GENE_00012869	-0.72999	2.39186	10.348	0.00562417	0.182221	NOT
ANSTEP-UCI_GENE_00012870	-0.453607	3.02221	3.01407	0.102573	0.323088	NOT
ANSTEP-UCI_GENE_00012871	-0.417747	5.34948	5.06585	0.0394652	0.227621	NOT
ANSTEP-UCI_GENE_00012872	-0.294364	6.01969	5.06415	0.039494	0.227675	NOT
ANSTEP-UCI_GENE_00012873	0.416392	-0.144511	0.764721	0.395336	0.627545	NOT
ANSTEP-UCI_GENE_00012875	-0.711821	-1.13934	1.42513	0.25069	0.496076	NOT
ANSTEP-UCI_GENE_00012876	-0.160037	7.47142	1.47539	0.242858	0.488665	NOT
ANSTEP-UCI_GENE_00012877	-0.654641	5.41569	4.27274	0.0560296	0.254929	NOT
ANSTEP-UCI_GENE_00012878	0.293241	3.39512	1.59022	0.22613	0.470992	NOT
ANSTEP-UCI_GENE_00012879	-0.416145	6.55325	5.40068	0.0342372	0.217717	NOT
ANSTEP-UCI_GENE_00012880	0.120859	9.23317	0.505245	0.487869	0.700611	NOT
ANSTEP-UCI_GENE_00012881	-0.178369	6.42907	1.66117	0.216537	0.462972	NOT
ANSTEP-UCI_GENE_00012882	0.308635	6.14748	8.23548	0.011482	0.186248	NOT
ANSTEP-UCI_GENE_00012883	0.0681523	3.61647	0.162197	0.692697	0.836159	NOT
ANSTEP-UCI_GENE_00012884	-0.649084	7.5541	5.73524	0.0297989	0.213139	NOT
ANSTEP-UCI_GENE_00012885	-0.128635	-0.712053	0.0497505	0.82644	0.913546	NOT
ANSTEP-UCI_GENE_00012886	0.425954	5.54949	6.39296	0.0228738	0.202122	NOT
ANSTEP-UCI_GENE_00012887	0.644186	0.338917	2.30882	0.148975	0.382784	NOT
ANSTEP-UCI_GENE_00012888	1.01523	0.189741	6.95948	0.0183652	0.19654	POSITIVE
ANSTEP-UCI_GENE_00012889	0.878356	2.34993	9.40152	0.00767458	0.182698	NOT
ANSTEP-UCI_GENE_00012890	0.38284	0.458226	1.2228	0.285847	0.530199	NOT
ANSTEP-UCI_GENE_00012891	0.281298	1.07754	0.422362	0.525371	0.728342	NOT
ANSTEP-UCI_GENE_00012892	0.0261543	0.00929399	0.00386468	0.951233	0.9774	NOT
ANSTEP-UCI_GENE_00012893	0.0686262	5.12172	0.104565	0.750784	0.869137	NOT
ANSTEP-UCI_GENE_00012894	0.199069	0.878182	0.533048	0.476327	0.690825	NOT
ANSTEP-UCI_GENE_00012895	-0.378382	6.01781	4.15271	0.0591913	0.2585	NOT
ANSTEP-UCI_GENE_00012897	0.596696	-0.671427	1.34389	0.264071	0.510458	NOT
ANSTEP-UCI_GENE_00012898	-0.164264	5.02606	1.60941	0.223482	0.468856	NOT
ANSTEP-UCI_GENE_00012899	-0.166251	5.71986	0.995676	0.333834	0.574278	NOT
ANSTEP-UCI_GENE_00012900	0.0532542	4.77585	0.213443	0.650564	0.811886	NOT
ANSTEP-UCI_GENE_00012901	-0.296353	4.65697	2.95465	0.105733	0.326917	NOT
ANSTEP-UCI_GENE_00012905	0.295977	4.65702	0.662565	0.428107	0.654253	NOT
ANSTEP-UCI_GENE_00012906	-0.136811	4.50679	1.12209	0.305859	0.549446	NOT
ANSTEP-UCI_GENE_00012907	0.136736	7.4924	0.48943	0.494651	0.706259	NOT
ANSTEP-UCI_GENE_00012908	-0.183067	5.18039	2.63448	0.124926	0.351673	NOT
ANSTEP-UCI_GENE_00012909	-0.2124	7.05809	2.61591	0.126164	0.353356	NOT
ANSTEP-UCI_GENE_00012910	0.0592633	7.09297	0.452162	0.511309	0.71744	NOT
ANSTEP-UCI_GENE_00012911	-0.202493	5.07465	1.72679	0.208127	0.452859	NOT
ANSTEP-UCI_GENE_00012912	0.704259	2.43623	9.43368	0.0075922	0.182698	NOT
ANSTEP-UCI_GENE_00012913	-0.0429371	6.29626	0.0334205	0.857338	0.928917	NOT
ANSTEP-UCI_GENE_00012914	0.00068274	5.62516	3.65e-06	0.998499	0.999354	NOT
ANSTEP-UCI_GENE_00012915	0.177907	7.45159	0.411324	0.530762	0.731996	NOT
ANSTEP-UCI_GENE_00012916	0.214945	10.8139	0.668859	0.425967	0.652598	NOT
ANSTEP-UCI_GENE_00012917	0.189012	8.55337	0.353482	0.560813	0.754398	NOT
ANSTEP-UCI_GENE_00012918	-0.104727	6.86638	0.0828679	0.777299	0.884512	NOT
ANSTEP-UCI_GENE_00012919	-0.103207	5.61681	0.985148	0.336325	0.576367	NOT
ANSTEP-UCI_GENE_00012920	0.00299581	4.56253	1.68e-05	0.99678	0.99835	NOT
ANSTEP-UCI_GENE_00012921	0.181602	6.56021	1.44397	0.247715	0.492942	NOT
ANSTEP-UCI_GENE_00012922	-0.40785	3.57927	3.90887	0.0662843	0.269822	NOT
ANSTEP-UCI_GENE_00012923	0.168919	5.61328	1.2373	0.283115	0.527978	NOT
ANSTEP-UCI_GENE_00012924	-0.153182	3.33807	0.521921	0.480889	0.695027	NOT
ANSTEP-UCI_GENE_00012925	-0.187996	7.57557	3.21574	0.0926624	0.308142	NOT
ANSTEP-UCI_GENE_00012926	0.512478	6.77101	8.70151	0.00974701	0.183473	NOT
ANSTEP-UCI_GENE_00012928	0.355645	1.40477	1.14315	0.301518	0.545515	NOT
ANSTEP-UCI_GENE_00012930	0.15481	7.1774	2.58119	0.128518	0.356791	NOT
ANSTEP-UCI_GENE_00012931	-0.312947	4.49204	3.23415	0.0918157	0.307558	NOT
ANSTEP-UCI_GENE_00012932	0.0813259	6.38594	0.32335	0.577829	0.763571	NOT
ANSTEP-UCI_GENE_00012933	-0.0777811	5.65071	0.183777	0.674104	0.824972	NOT
ANSTEP-UCI_GENE_00012934	0.328543	7.47868	7.01477	0.0179827	0.19654	NOT
ANSTEP-UCI_GENE_00012935	-0.231045	7.47125	4.32179	0.0547946	0.253504	NOT
ANSTEP-UCI_GENE_00012936	-0.635425	7.57607	10.9485	0.00464917	0.180812	NOT
ANSTEP-UCI_GENE_00012937	-0.45096	0.129969	0.834198	0.375189	0.609024	NOT
ANSTEP-UCI_GENE_00012939	0.184334	3.15593	1.15038	0.300047	0.543853	NOT
ANSTEP-UCI_GENE_00012941	0.237266	1.43712	0.736281	0.404058	0.635267	NOT
ANSTEP-UCI_GENE_00012943	-0.366109	7.02777	7.78989	0.0134791	0.19057	NOT
ANSTEP-UCI_GENE_00012944	-0.573654	7.11058	2.42463	0.139822	0.371847	NOT
ANSTEP-UCI_GENE_00012945	-0.0150206	9.09633	0.00684849	0.935116	0.969618	NOT
ANSTEP-UCI_GENE_00012946	0.540889	6.0415	3.55363	0.0784958	0.287724	NOT
ANSTEP-UCI_GENE_00012947	0.537257	4.06294	6.69276	0.0203465	0.198888	NOT
ANSTEP-UCI_GENE_00012948	0.151712	8.3803	1.14131	0.301893	0.545704	NOT
ANSTEP-UCI_GENE_00012949	-0.0347651	7.40313	0.141683	0.711767	0.847294	NOT
ANSTEP-UCI_GENE_00012950	0.302575	3.46061	1.13924	0.302317	0.545968	NOT
ANSTEP-UCI_GENE_00012951	0.437056	5.44854	9.96183	0.00637419	0.182221	NOT
ANSTEP-UCI_GENE_00012952	0.360533	4.50169	1.96881	0.180484	0.419491	NOT
ANSTEP-UCI_GENE_00012953	0.617441	4.45834	2.33472	0.146866	0.379869	NOT
ANSTEP-UCI_GENE_00012954	0.646811	5.46416	2.81112	0.113861	0.336404	NOT
ANSTEP-UCI_GENE_00012955	0.645327	7.70562	3.49938	0.0805869	0.291414	NOT
ANSTEP-UCI_GENE_00012956	0.0319742	6.06172	0.0174931	0.896496	0.949963	NOT
ANSTEP-UCI_GENE_00012957	-0.21113	5.70313	2.47572	0.136004	0.367212	NOT
ANSTEP-UCI_GENE_00012958	-0.467121	7.26184	5.27525	0.0360954	0.222687	NOT
ANSTEP-UCI_GENE_00012959	0.0468783	6.27096	0.124603	0.728897	0.85678	NOT
ANSTEP-UCI_GENE_00012960	0.0260167	4.92769	0.0229799	0.881484	0.942771	NOT
ANSTEP-UCI_GENE_00012961	-0.154468	1.20697	0.28277	0.602505	0.779882	NOT
ANSTEP-UCI_GENE_00012962	-0.528087	7.38212	8.73821	0.00962362	0.183473	NOT
ANSTEP-UCI_GENE_00012963	-0.108582	6.15948	1.55941	0.230467	0.475271	NOT
ANSTEP-UCI_GENE_00012964	0.104855	4.3169	0.40053	0.536133	0.735154	NOT
ANSTEP-UCI_GENE_00012965	0.043975	8.92619	0.159128	0.695457	0.838126	NOT
ANSTEP-UCI_GENE_00012966	-0.394929	6.70564	5.51645	0.0326199	0.215779	NOT
ANSTEP-UCI_GENE_00012967	0.0202826	6.73683	0.0366611	0.850667	0.926316	NOT
ANSTEP-UCI_GENE_00012968	0.575528	4.32172	2.3726	0.143846	0.376198	NOT
ANSTEP-UCI_GENE_00012969	0.578159	9.54692	1.98964	0.178327	0.416753	NOT
ANSTEP-UCI_GENE_00012970	-0.255353	4.46813	0.787275	0.38862	0.620508	NOT
ANSTEP-UCI_GENE_00012971	-0.262675	7.21586	1.66535	0.215988	0.462691	NOT
ANSTEP-UCI_GENE_00012972	-0.0361347	7.13638	0.0697713	0.795185	0.896826	NOT
ANSTEP-UCI_GENE_00012973	0.580081	6.13434	3.73754	0.0718699	0.2779	NOT
ANSTEP-UCI_GENE_00012974	-0.937187	7.47307	9.93434	0.00643179	0.182221	NOT
ANSTEP-UCI_GENE_00012975	-0.0169629	5.64072	0.0148435	0.904612	0.953635	NOT
ANSTEP-UCI_GENE_00012976	-0.189175	8.25636	2.38294	0.143035	0.375444	NOT
ANSTEP-UCI_GENE_00012977	-0.294413	4.22435	3.87275	0.0674177	0.271616	NOT
ANSTEP-UCI_GENE_00012978	0.498129	6.18301	6.08871	0.025816	0.207171	NOT
ANSTEP-UCI_GENE_00012979	1.30093	4.75559	7.42021	0.015442	0.192977	POSITIVE
ANSTEP-UCI_GENE_00012980	-0.461345	-0.652849	0.566024	0.463228	0.680865	NOT
ANSTEP-UCI_GENE_00012981	1.01832	9.44484	0.851774	0.370335	0.604776	NOT
ANSTEP-UCI_GENE_00012982	-0.0762351	0.419348	0.0151376	0.903676	0.953335	NOT
ANSTEP-UCI_GENE_00012983	0.325564	2.76721	0.337988	0.569435	0.758749	NOT
ANSTEP-UCI_GENE_00012984	0.042194	1.45147	0.0104186	0.920022	0.960955	NOT
ANSTEP-UCI_GENE_00012985	-0.0649464	1.86372	0.0188809	0.892495	0.948043	NOT
ANSTEP-UCI_GENE_00012986	-0.452627	5.89691	9.11986	0.00844114	0.183473	NOT
ANSTEP-UCI_GENE_00012987	-0.356414	5.2693	6.06368	0.0260769	0.207171	NOT
ANSTEP-UCI_GENE_00012988	-0.272024	5.14609	3.98296	0.0640281	0.266918	NOT
ANSTEP-UCI_GENE_00012989	-0.173697	9.05392	2.73989	0.118175	0.341975	NOT
ANSTEP-UCI_GENE_00012990	-0.272555	5.70307	5.39329	0.0343436	0.218038	NOT
ANSTEP-UCI_GENE_00012991	-0.106331	2.25748	0.263565	0.614993	0.789045	NOT
ANSTEP-UCI_GENE_00012992	-0.203393	6.38633	2.67943	0.121992	0.347703	NOT
ANSTEP-UCI_GENE_00012993	-0.291771	5.63245	3.2662	0.0903641	0.305696	NOT
ANSTEP-UCI_GENE_00012994	0.0127233	6.3878	0.0163182	0.900012	0.95169	NOT
ANSTEP-UCI_GENE_00012995	0.0500812	5.34003	0.225107	0.641857	0.80575	NOT
ANSTEP-UCI_GENE_00012997	0.269102	1.91653	1.20724	0.288819	0.533543	NOT
ANSTEP-UCI_GENE_00012999	0.392385	2.27008	1.68438	0.213513	0.460125	NOT
ANSTEP-UCI_GENE_00013000	0.498755	5.11458	4.98661	0.0408347	0.229408	NOT
ANSTEP-UCI_GENE_00013001	-0.0605689	6.68147	0.35324	0.560946	0.754402	NOT
ANSTEP-UCI_GENE_00013002	-0.224482	1.56807	0.862309	0.367471	0.60247	NOT
ANSTEP-UCI_GENE_00013003	-0.307301	9.0932	6.67108	0.020518	0.198959	NOT
ANSTEP-UCI_GENE_00013004	0.20876	7.71484	5.45364	0.0334861	0.216002	NOT
ANSTEP-UCI_GENE_00013005	-0.387176	8.42045	5.98838	0.0268804	0.208948	NOT
ANSTEP-UCI_GENE_00013006	0.155111	4.81575	1.26943	0.277185	0.522841	NOT
ANSTEP-UCI_GENE_00013007	0.193548	4.40667	1.89997	0.187848	0.42822	NOT
ANSTEP-UCI_GENE_00013008	0.0897148	3.38638	0.234022	0.635388	0.801818	NOT
ANSTEP-UCI_GENE_00013009	0.0523107	3.55168	0.129511	0.723844	0.854881	NOT
ANSTEP-UCI_GENE_00013010	-0.0140454	4.95352	0.0123955	0.912794	0.956825	NOT
ANSTEP-UCI_GENE_00013011	-0.135552	6.07445	1.37688	0.258525	0.504109	NOT
ANSTEP-UCI_GENE_00013012	0.584872	8.23401	3.06268	0.100073	0.319834	NOT
ANSTEP-UCI_GENE_00013014	0.382698	2.4395	2.81115	0.113859	0.336404	NOT
ANSTEP-UCI_GENE_00013015	-0.0364153	4.3659	0.0542491	0.818906	0.909368	NOT
ANSTEP-UCI_GENE_00013016	-0.463772	5.27873	2.99592	0.103526	0.323811	NOT
ANSTEP-UCI_GENE_00013017	-0.10166	6.18842	1.02941	0.326027	0.566309	NOT
ANSTEP-UCI_GENE_00013018	-0.174386	6.87606	4.99427	0.0406999	0.229224	NOT
ANSTEP-UCI_GENE_00013019	-0.0569214	5.47468	0.246434	0.626632	0.796232	NOT
ANSTEP-UCI_GENE_00013020	0.0511268	7.49304	0.310308	0.585525	0.767842	NOT
ANSTEP-UCI_GENE_00013021	0.703641	2.4925	3.96339	0.064615	0.267644	NOT
ANSTEP-UCI_GENE_00013022	0.247906	0.586805	0.421955	0.525568	0.728529	NOT
ANSTEP-UCI_GENE_00013023	0.367057	0.140264	0.180377	0.676944	0.826458	NOT
ANSTEP-UCI_GENE_00013024	0.0202067	2.17571	0.00248615	0.960876	0.982731	NOT
ANSTEP-UCI_GENE_00013025	-0.733341	2.07733	1.10182	0.310119	0.554204	NOT
ANSTEP-UCI_GENE_00013026	0.0110444	8.07561	0.0164994	0.899461	0.951552	NOT
ANSTEP-UCI_GENE_00013027	0.415504	6.54511	3.28201	0.0896582	0.304422	NOT
ANSTEP-UCI_GENE_00013028	-0.383974	6.72668	3.24576	0.0912866	0.306706	NOT
ANSTEP-UCI_GENE_00013029	-0.115781	6.42231	1.20672	0.288919	0.533611	NOT
ANSTEP-UCI_GENE_00013030	-0.884234	6.46512	5.4818	0.0330946	0.216002	NOT
ANSTEP-UCI_GENE_00013031	-1.1159	5.92869	8.87088	0.0091923	0.183473	NEGATIVE
ANSTEP-UCI_GENE_00013032	-0.355014	4.99897	3.4431	0.0828265	0.294185	NOT
ANSTEP-UCI_GENE_00013033	-0.211577	4.72593	2.07293	0.170021	0.406902	NOT
ANSTEP-UCI_GENE_00013034	-0.068397	5.70308	0.216482	0.648268	0.810058	NOT
ANSTEP-UCI_GENE_00013035	-0.0479303	7.39909	0.121619	0.732023	0.858384	NOT
ANSTEP-UCI_GENE_00013036	-0.0048918	4.66587	0.00131536	0.971536	0.988096	NOT
ANSTEP-UCI_GENE_00013037	0.140052	7.73223	0.446174	0.514079	0.718826	NOT
ANSTEP-UCI_GENE_00013038	-0.160568	7.82661	2.84846	0.111676	0.334343	NOT
ANSTEP-UCI_GENE_00013039	-0.433679	2.79766	2.82636	0.112963	0.335532	NOT
ANSTEP-UCI_GENE_00013040	-0.459729	1.78636	3.80867	0.0694858	0.27503	NOT
ANSTEP-UCI_GENE_00013041	-0.233259	5.14068	5.65662	0.0307788	0.214517	NOT
ANSTEP-UCI_GENE_00013042	0.318064	3.70741	1.98085	0.179234	0.417831	NOT
ANSTEP-UCI_GENE_00013043	0.207748	3.45733	0.826414	0.377368	0.610865	NOT
ANSTEP-UCI_GENE_00013044	0.0891472	4.33586	0.172091	0.684001	0.831167	NOT
ANSTEP-UCI_GENE_00013045	0.0768104	3.93017	0.0794439	0.781818	0.887746	NOT
ANSTEP-UCI_GENE_00013046	0.0919048	3.76884	0.157684	0.696766	0.839091	NOT
ANSTEP-UCI_GENE_00013047	0.00031456	5.69027	1.09e-06	0.999179	0.999864	NOT
ANSTEP-UCI_GENE_00013048	-0.295363	0.504161	0.285339	0.600877	0.779113	NOT
ANSTEP-UCI_GENE_00013049	-0.0817827	0.945785	0.0232859	0.880704	0.942383	NOT
ANSTEP-UCI_GENE_00013050	-0.233992	1.91161	0.290667	0.59753	0.776795	NOT
ANSTEP-UCI_GENE_00013051	0.426602	1.60914	0.718796	0.409568	0.640399	NOT
ANSTEP-UCI_GENE_00013052	0.221612	1.10861	0.114659	0.73949	0.862984	NOT
ANSTEP-UCI_GENE_00013053	-0.204657	8.1787	1.42151	0.251266	0.496292	NOT
ANSTEP-UCI_GENE_00013054	0.320743	5.91379	8.89747	0.00910853	0.183473	NOT
ANSTEP-UCI_GENE_00013055	-0.514935	7.0584	7.89343	0.0129817	0.19057	NOT
ANSTEP-UCI_GENE_00013056	-0.165693	6.34842	1.99102	0.178186	0.416717	NOT
ANSTEP-UCI_GENE_00013057	-0.215483	3.04629	0.684525	0.420713	0.648373	NOT
ANSTEP-UCI_GENE_00013058	-0.29355	5.68369	5.92674	0.0275594	0.210449	NOT
ANSTEP-UCI_GENE_00013059	0.50146	5.40505	3.64918	0.074967	0.283068	NOT
ANSTEP-UCI_GENE_00013060	0.454948	2.53124	3.57172	0.0778129	0.287337	NOT
ANSTEP-UCI_GENE_00013061	-0.103012	5.64452	1.3216	0.267907	0.515533	NOT
ANSTEP-UCI_GENE_00013062	-0.270121	2.35471	1.53326	0.234233	0.479326	NOT
ANSTEP-UCI_GENE_00013063	0.188538	2.72903	0.372393	0.550634	0.746719	NOT
ANSTEP-UCI_GENE_00013066	0.888206	0.0788075	2.54414	0.131089	0.360263	NOT
ANSTEP-UCI_GENE_00013067	0.161806	6.54464	2.19656	0.158562	0.393934	NOT
ANSTEP-UCI_GENE_00013068	0.535474	3.99918	4.69151	0.0464456	0.239752	NOT
ANSTEP-UCI_GENE_00013069	0.563327	4.07763	2.86587	0.110675	0.332878	NOT
ANSTEP-UCI_GENE_00013070	-0.389307	3.35032	6.20137	0.0246783	0.204653	NOT
ANSTEP-UCI_GENE_00013071	-0.39997	4.22916	12.2971	0.00308525	0.174003	NOT
ANSTEP-UCI_GENE_00013072	-0.542033	1.0568	2.62919	0.125277	0.351817	NOT
ANSTEP-UCI_GENE_00013074	0.869279	-0.17524	2.5443	0.131078	0.360263	NOT
ANSTEP-UCI_GENE_00013075	-0.1322	7.44436	2.86188	0.110903	0.333309	NOT
ANSTEP-UCI_GENE_00013076	-0.413291	6.47127	8.10942	0.0120103	0.187747	NOT
ANSTEP-UCI_GENE_00013077	-1.15448	0.459489	8.28384	0.0112864	0.186248	NEGATIVE
ANSTEP-UCI_GENE_00013078	0.285659	1.57268	0.631205	0.439028	0.661513	NOT
ANSTEP-UCI_GENE_00013079	0.213477	6.47457	1.78503	0.20101	0.444074	NOT
ANSTEP-UCI_GENE_00013080	-0.212663	3.29783	1.07739	0.315362	0.558593	NOT
ANSTEP-UCI_GENE_00013081	0.0484711	-0.506832	0.0178618	0.895418	0.94925	NOT
ANSTEP-UCI_GENE_00013084	0.35693	1.14138	0.562247	0.464698	0.682339	NOT
ANSTEP-UCI_GENE_00013086	-0.449591	-0.260224	1.01123	0.330202	0.570882	NOT
ANSTEP-UCI_GENE_00013087	0.789666	3.987	5.50998	0.0327079	0.215795	NOT
ANSTEP-UCI_GENE_00013090	0.590345	1.9789	3.267	0.0903281	0.305696	NOT
ANSTEP-UCI_GENE_00013091	0.562898	0.925863	1.19588	0.291016	0.536	NOT
ANSTEP-UCI_GENE_00013092	0.695298	2.70286	4.50123	0.0505409	0.246609	NOT
ANSTEP-UCI_GENE_00013093	0.521176	3.66644	2.30717	0.149111	0.382987	NOT
ANSTEP-UCI_GENE_00013094	0.548619	3.44288	1.74257	0.206166	0.450377	NOT
ANSTEP-UCI_GENE_00013095	0.384618	6.31693	1.58765	0.226488	0.471088	NOT
ANSTEP-UCI_GENE_00013096	-0.018657	8.08066	0.00428297	0.948665	0.976554	NOT
ANSTEP-UCI_GENE_00013097	-0.381702	6.11918	5.49393	0.0329275	0.216002	NOT
ANSTEP-UCI_GENE_00013098	0.633502	0.181145	2.73467	0.118498	0.342403	NOT
ANSTEP-UCI_GENE_00013099	0.581741	-0.677123	1.21618	0.287108	0.531946	NOT
ANSTEP-UCI_GENE_00013100	0.277078	0.417341	0.480782	0.49843	0.708942	NOT
ANSTEP-UCI_GENE_00013101	0.473235	0.0822043	1.84373	0.194147	0.43545	NOT
ANSTEP-UCI_GENE_00013102	0.488506	1.55616	1.6874	0.213124	0.459711	NOT
ANSTEP-UCI_GENE_00013104	0.606227	3.36874	1.98781	0.178516	0.416988	NOT
ANSTEP-UCI_GENE_00013105	-0.0282159	2.56078	0.0122161	0.913424	0.957057	NOT
ANSTEP-UCI_GENE_00013106	0.330154	4.47881	3.54656	0.0787647	0.288207	NOT
ANSTEP-UCI_GENE_00013107	0.236526	6.75472	1.28447	0.274466	0.520991	NOT
ANSTEP-UCI_GENE_00013108	0.179354	3.05288	0.46978	0.503312	0.712567	NOT
ANSTEP-UCI_GENE_00013109	0.257066	7.14989	0.71433	0.410995	0.641537	NOT
ANSTEP-UCI_GENE_00013110	0.295278	4.95818	1.15304	0.299508	0.543758	NOT
ANSTEP-UCI_GENE_00013111	0.0407945	6.18077	0.0587358	0.811715	0.90569	NOT
ANSTEP-UCI_GENE_00013113	-0.172406	5.67091	1.11266	0.307829	0.552137	NOT
ANSTEP-UCI_GENE_00013114	0.200068	6.54874	2.83928	0.112208	0.334644	NOT
ANSTEP-UCI_GENE_00013115	-0.160792	5.82102	0.157401	0.697024	0.839217	NOT
ANSTEP-UCI_GENE_00013116	-0.281028	7.13157	5.64957	0.0308684	0.214542	NOT
ANSTEP-UCI_GENE_00013117	-0.100783	3.62025	0.0439432	0.836717	0.919025	NOT
ANSTEP-UCI_GENE_00013118	-0.297271	5.0072	7.80681	0.0133963	0.19057	NOT
ANSTEP-UCI_GENE_00013119	0.181722	1.93173	0.240865	0.630526	0.799163	NOT
ANSTEP-UCI_GENE_00013120	-0.110377	4.55149	0.069866	0.795049	0.89676	NOT
ANSTEP-UCI_GENE_00013121	0.0513355	7.60731	0.397072	0.537876	0.736323	NOT
ANSTEP-UCI_GENE_00013124	0.02924	7.37295	0.063955	0.803707	0.901568	NOT
ANSTEP-UCI_GENE_00013125	0.0212174	5.1169	0.0349167	0.854218	0.927443	NOT
ANSTEP-UCI_GENE_00013126	-0.34889	4.33714	3.02675	0.101914	0.322108	NOT
ANSTEP-UCI_GENE_00013127	-0.0779359	4.5073	0.412137	0.530361	0.731703	NOT
ANSTEP-UCI_GENE_00013128	0.152763	1.41819	0.111914	0.742504	0.864748	NOT
ANSTEP-UCI_GENE_00013129	0.04754	10.3777	0.073858	0.789423	0.892653	NOT
ANSTEP-UCI_GENE_00013130	0.366852	2.91117	0.49602	0.491805	0.704117	NOT
ANSTEP-UCI_GENE_00013131	-0.329515	4.31444	5.15554	0.0379789	0.224944	NOT
ANSTEP-UCI_GENE_00013132	0.536663	6.5003	2.97228	0.104784	0.325748	NOT
ANSTEP-UCI_GENE_00013134	0.092638	1.70807	0.17124	0.684738	0.831543	NOT
ANSTEP-UCI_GENE_00013135	0.0802021	7.30197	0.396991	0.537917	0.736323	NOT
ANSTEP-UCI_GENE_00013136	0.394837	4.87061	3.02323	0.102096	0.32251	NOT
ANSTEP-UCI_GENE_00013137	0.492481	2.60242	3.8264	0.0689064	0.273915	NOT
ANSTEP-UCI_GENE_00013138	0.240559	6.74375	1.34474	0.263925	0.510261	NOT
ANSTEP-UCI_GENE_00013139	-0.413324	4.8226	2.20835	0.15752	0.392947	NOT
ANSTEP-UCI_GENE_00013140	-0.911151	5.61267	12.8516	0.00262358	0.174003	NOT
ANSTEP-UCI_GENE_00013141	-0.038356	6.28818	0.0729937	0.790626	0.893418	NOT
ANSTEP-UCI_GENE_00013142	-0.114358	4.96179	0.900303	0.357405	0.593779	NOT
ANSTEP-UCI_GENE_00013143	-0.423521	7.07101	8.29609	0.0112374	0.186248	NOT
ANSTEP-UCI_GENE_00013144	0.420364	6.34526	7.3017	0.0161394	0.192977	NOT
ANSTEP-UCI_GENE_00013145	-0.201749	5.85083	3.6882	0.07358	0.280759	NOT
ANSTEP-UCI_GENE_00013146	-0.0030852	2.24527	0.00017931	0.989489	0.995878	NOT
ANSTEP-UCI_GENE_00013147	-0.299557	5.13778	5.18293	0.0375382	0.224595	NOT
ANSTEP-UCI_GENE_00013148	-0.269751	5.86214	5.73716	0.0297754	0.213139	NOT
ANSTEP-UCI_GENE_00013149	-0.511013	4.3856	3.49991	0.0805663	0.291414	NOT
ANSTEP-UCI_GENE_00013150	-0.186961	5.13532	1.70719	0.210594	0.456359	NOT
ANSTEP-UCI_GENE_00013151	-0.111229	4.5842	0.516403	0.483179	0.696867	NOT
ANSTEP-UCI_GENE_00013152	0.127196	5.90613	0.817967	0.379755	0.612882	NOT
ANSTEP-UCI_GENE_00013153	-0.310696	3.46108	1.88284	0.189738	0.430358	NOT
ANSTEP-UCI_GENE_00013154	-0.333764	4.33892	5.1592	0.0379198	0.224944	NOT
ANSTEP-UCI_GENE_00013155	-0.418547	4.61522	8.10434	0.0120322	0.187747	NOT
ANSTEP-UCI_GENE_00013156	-0.139807	4.02165	1.18069	0.293989	0.538629	NOT
ANSTEP-UCI_GENE_00013157	-0.310477	5.64052	7.80429	0.0134086	0.19057	NOT
ANSTEP-UCI_GENE_00013158	0.171576	7.90427	2.09281	0.16811	0.404788	NOT
ANSTEP-UCI_GENE_00013159	-0.389806	5.79321	5.54287	0.0322634	0.215779	NOT
ANSTEP-UCI_GENE_00013160	0.19292	7.07139	4.84529	0.0434168	0.234343	NOT
ANSTEP-UCI_GENE_00013161	-0.65544	6.32849	8.72743	0.00965966	0.183473	NOT
ANSTEP-UCI_GENE_00013162	-0.484389	6.76656	4.26943	0.056114	0.254929	NOT
ANSTEP-UCI_GENE_00013163	-0.639638	4.18708	7.95643	0.0126894	0.189992	NOT
ANSTEP-UCI_GENE_00013164	-0.708631	4.86793	7.04836	0.0177549	0.19654	NOT
ANSTEP-UCI_GENE_00013165	-0.605494	4.76344	5.30827	0.0355951	0.221391	NOT
ANSTEP-UCI_GENE_00013166	-0.0520703	10.0602	0.239575	0.631436	0.799883	NOT
ANSTEP-UCI_GENE_00013167	-0.325892	6.4004	3.46255	0.0820443	0.293073	NOT
ANSTEP-UCI_GENE_00013168	-0.198811	2.45365	0.513243	0.484499	0.697572	NOT
ANSTEP-UCI_GENE_00013169	0.570418	2.0873	3.98067	0.0640965	0.266918	NOT
ANSTEP-UCI_GENE_00013170	-0.0743237	6.33913	0.670482	0.425418	0.651962	NOT
ANSTEP-UCI_GENE_00013171	-0.0352326	5.12355	0.0956611	0.76126	0.875542	NOT
ANSTEP-UCI_GENE_00013172	-0.103659	6.00415	1.08546	0.313616	0.557081	NOT
ANSTEP-UCI_GENE_00013173	-0.407962	6.83834	5.21532	0.0370245	0.223776	NOT
ANSTEP-UCI_GENE_00013174	-0.0960502	6.35668	1.655	0.21735	0.464202	NOT
ANSTEP-UCI_GENE_00013175	-0.3384	5.79077	6.84813	0.019164	0.19688	NOT
ANSTEP-UCI_GENE_00013176	0.382954	2.00834	1.40947	0.253197	0.498674	NOT
ANSTEP-UCI_GENE_00013177	0.435395	6.16306	3.23109	0.0919557	0.307598	NOT
ANSTEP-UCI_GENE_00013178	-0.0248656	4.32339	0.0455781	0.833755	0.917513	NOT
ANSTEP-UCI_GENE_00013179	0.789055	3.63216	7.69185	0.0139702	0.190734	NOT
ANSTEP-UCI_GENE_00013181	0.0493715	5.23284	0.178704	0.678353	0.82729	NOT
ANSTEP-UCI_GENE_00013182	-0.338146	6.45241	4.90277	0.0423442	0.232696	NOT
ANSTEP-UCI_GENE_00013183	-0.0307238	7.33445	0.0882024	0.770457	0.880749	NOT
ANSTEP-UCI_GENE_00013184	-0.428665	6.87005	4.27175	0.0560548	0.254929	NOT
ANSTEP-UCI_GENE_00013185	-0.150361	5.61313	1.01911	0.328384	0.569024	NOT
ANSTEP-UCI_GENE_00013186	0.448406	0.788052	0.25394	0.621471	0.793017	NOT
ANSTEP-UCI_GENE_00013190	-0.330603	6.18196	10.6425	0.00511957	0.182221	NOT
ANSTEP-UCI_GENE_00013191	-0.296047	7.74936	7.40454	0.0155322	0.192977	NOT
ANSTEP-UCI_GENE_00013192	-0.02871	6.48406	0.13594	0.717388	0.850875	NOT
ANSTEP-UCI_GENE_00013193	0.0260593	4.90654	0.0294253	0.866042	0.934067	NOT
ANSTEP-UCI_GENE_00013196	0.562329	3.08434	3.692	0.0734466	0.28051	NOT
ANSTEP-UCI_GENE_00013197	-0.242199	5.42871	3.22602	0.0921883	0.307671	NOT
ANSTEP-UCI_GENE_00013198	-0.108012	5.56449	1.52828	0.23496	0.480146	NOT
ANSTEP-UCI_GENE_00013199	-0.960574	5.2449	15.6558	0.00121606	0.174003	NOT
ANSTEP-UCI_GENE_00013200	-0.602917	7.46442	24.7454	0.00015566	0.131691	NOT
ANSTEP-UCI_GENE_00013201	-0.524946	7.86652	23.716	0.00019135	0.131691	NOT
ANSTEP-UCI_GENE_00013202	-0.76056	5.6763	16.1449	0.00107179	0.174003	NOT
ANSTEP-UCI_GENE_00013203	-0.669315	5.55743	5.50392	0.0327907	0.215975	NOT
ANSTEP-UCI_GENE_00013204	0.273424	6.434	4.14397	0.0594298	0.258865	NOT
ANSTEP-UCI_GENE_00013205	-0.389016	6.19269	13.4721	0.00219749	0.174003	NOT
ANSTEP-UCI_GENE_00013206	0.696711	4.5454	6.77283	0.019727	0.197455	NOT
ANSTEP-UCI_GENE_00013207	-0.577615	4.7711	1.89516	0.188376	0.428714	NOT
ANSTEP-UCI_GENE_00013208	-0.207954	8.30334	5.30493	0.0356455	0.221391	NOT
ANSTEP-UCI_GENE_00013209	-0.309668	5.64413	3.76283	0.0710113	0.2779	NOT
ANSTEP-UCI_GENE_00013213	0.924252	-0.363509	2.92911	0.107127	0.328461	NOT
ANSTEP-UCI_GENE_00013214	-0.678762	9.12558	7.81655	0.0133489	0.19057	NOT
ANSTEP-UCI_GENE_00013215	-0.22077	7.85032	2.10567	0.166889	0.403582	NOT
ANSTEP-UCI_GENE_00013216	0.263581	6.37239	0.578451	0.458448	0.677188	NOT
ANSTEP-UCI_GENE_00013217	0.26547	3.54873	0.656843	0.430067	0.655529	NOT
ANSTEP-UCI_GENE_00013218	0.0643876	5.86943	0.280705	0.603821	0.780466	NOT
ANSTEP-UCI_GENE_00013219	0.0872297	6.12667	0.627863	0.440219	0.662532	NOT
ANSTEP-UCI_GENE_00013220	-0.470699	7.73743	9.64857	0.00706712	0.182221	NOT
ANSTEP-UCI_GENE_00013221	-0.328776	6.56815	7.4477	0.0152853	0.192977	NOT
ANSTEP-UCI_GENE_00013222	-0.239067	6.39682	3.33171	0.0874812	0.301478	NOT
ANSTEP-UCI_GENE_00013223	-0.438444	5.84141	8.69691	0.00976257	0.183473	NOT
ANSTEP-UCI_GENE_00013224	0.539342	7.23506	1.55613	0.230935	0.475763	NOT
ANSTEP-UCI_GENE_00013225	-0.0103043	5.73072	0.00675708	0.935549	0.969895	NOT
ANSTEP-UCI_GENE_00013226	-0.0181084	6.08846	0.0176747	0.895964	0.949657	NOT
ANSTEP-UCI_GENE_00013227	0.678133	1.80855	6.24778	0.0242266	0.204272	NOT
ANSTEP-UCI_GENE_00013228	0.772575	3.39279	1.22996	0.284494	0.52878	NOT
ANSTEP-UCI_GENE_00013229	2.69657	-0.993274	6.65981	0.0206079	0.198959	POSITIVE
ANSTEP-UCI_GENE_00013232	0.139489	7.19378	0.417705	0.527633	0.729402	NOT
ANSTEP-UCI_GENE_00013236	0.85928	0.471099	4.40575	0.0527543	0.251393	NOT
ANSTEP-UCI_GENE_00013237	0.608097	1.67801	3.47297	0.0816288	0.292337	NOT
ANSTEP-UCI_GENE_00013238	-0.238846	6.43083	0.178111	0.678855	0.827407	NOT
ANSTEP-UCI_GENE_00013239	0.294944	6.11561	0.745559	0.40118	0.633076	NOT
ANSTEP-UCI_GENE_00013240	0.564938	1.98275	2.47925	0.135746	0.366852	NOT
ANSTEP-UCI_GENE_00013241	0.761095	1.17933	4.32275	0.0547709	0.253499	NOT
ANSTEP-UCI_GENE_00013242	0.585179	0.784695	2.81511	0.113626	0.336404	NOT
ANSTEP-UCI_GENE_00013243	0.601943	0.755371	2.79399	0.114881	0.337625	NOT
ANSTEP-UCI_GENE_00013244	0.331455	2.02046	1.06735	0.317554	0.559959	NOT
ANSTEP-UCI_GENE_00013245	0.447851	2.61695	1.97566	0.179771	0.418583	NOT
ANSTEP-UCI_GENE_00013247	0.358682	-0.20304	0.710352	0.412272	0.642552	NOT
ANSTEP-UCI_GENE_00013248	-0.0192834	7.44588	0.00508459	0.944075	0.974053	NOT
ANSTEP-UCI_GENE_00013249	-0.776089	4.06765	6.3814	0.0229783	0.202122	NOT
ANSTEP-UCI_GENE_00013250	-0.259979	5.28972	0.813664	0.38098	0.613632	NOT
ANSTEP-UCI_GENE_00013251	-0.0894201	6.81683	0.469613	0.503387	0.712567	NOT
ANSTEP-UCI_GENE_00013252	-0.597912	3.2072	4.54713	0.0495158	0.244982	NOT
ANSTEP-UCI_GENE_00013253	-0.312945	2.38048	1.94782	0.18269	0.422018	NOT
ANSTEP-UCI_GENE_00013254	-0.647018	3.43354	5.88553	0.0280245	0.211294	NOT
ANSTEP-UCI_GENE_00013255	-0.434616	2.59947	2.42936	0.139464	0.371394	NOT
ANSTEP-UCI_GENE_00013256	0.444691	-0.0063641	0.942488	0.346693	0.585596	NOT
ANSTEP-UCI_GENE_00013259	0.366588	2.72434	1.37884	0.258201	0.504026	NOT
ANSTEP-UCI_GENE_00013260	0.242797	1.36908	0.203151	0.658492	0.816583	NOT
ANSTEP-UCI_GENE_00013261	0.140911	0.900174	0.101597	0.754218	0.871301	NOT
ANSTEP-UCI_GENE_00013262	0.0271165	5.58081	0.0159739	0.901066	0.952067	NOT
ANSTEP-UCI_GENE_00013263	0.985577	0.48709	7.62882	0.0142969	0.19078	NOT
ANSTEP-UCI_GENE_00013264	1.10884	0.533111	8.99637	0.00880456	0.183473	POSITIVE
ANSTEP-UCI_GENE_00013265	0.725574	0.346693	2.42424	0.139852	0.371847	NOT
ANSTEP-UCI_GENE_00013266	0.843598	-0.0847034	4.81369	0.0440199	0.23491	NOT
ANSTEP-UCI_GENE_00013267	0.219798	1.47841	0.527868	0.478442	0.692946	NOT
ANSTEP-UCI_GENE_00013268	0.160959	0.702808	0.383021	0.545069	0.741754	NOT
ANSTEP-UCI_GENE_00013269	-0.161128	6.91315	1.40762	0.253497	0.498845	NOT
ANSTEP-UCI_GENE_00013270	-0.106977	9.01025	1.20383	0.289477	0.534302	NOT
ANSTEP-UCI_GENE_00013271	0.186184	2.04317	0.268042	0.612031	0.786984	NOT
ANSTEP-UCI_GENE_00013272	0.315451	4.60986	1.63984	0.219365	0.465098	NOT
ANSTEP-UCI_GENE_00013273	-0.0832975	6.22761	0.645405	0.434029	0.658136	NOT
ANSTEP-UCI_GENE_00013274	0.237119	8.03564	0.93504	0.34855	0.587018	NOT
ANSTEP-UCI_GENE_00013275	0.572702	5.70505	0.875533	0.363921	0.598901	NOT
ANSTEP-UCI_GENE_00013276	-0.219815	5.86495	3.63255	0.0755676	0.284238	NOT
ANSTEP-UCI_GENE_00013277	0.106733	6.64882	0.229571	0.638598	0.80399	NOT
ANSTEP-UCI_GENE_00013278	-0.346558	4.36593	2.69682	0.120879	0.346269	NOT
ANSTEP-UCI_GENE_00013279	0.223976	4.0423	1.71326	0.209826	0.455539	NOT
ANSTEP-UCI_GENE_00013280	0.113666	6.66104	0.863981	0.367019	0.602051	NOT
ANSTEP-UCI_GENE_00013281	0.907033	-0.0613941	8.36933	0.0109499	0.186248	NOT
ANSTEP-UCI_GENE_00013282	0.128255	3.85084	0.883537	0.361796	0.59721	NOT
ANSTEP-UCI_GENE_00013283	-0.410781	6.16677	13.4675	0.00220036	0.174003	NOT
ANSTEP-UCI_GENE_00013284	-0.0716189	6.1792	0.469668	0.503362	0.712567	NOT
ANSTEP-UCI_GENE_00013285	-0.228545	5.213	2.37738	0.143471	0.375912	NOT
ANSTEP-UCI_GENE_00013286	-0.169734	5.23674	1.00901	0.330718	0.571365	NOT
ANSTEP-UCI_GENE_00013287	0.0192728	7.74393	0.0248208	0.876869	0.939985	NOT
ANSTEP-UCI_GENE_00013288	0.191885	4.62453	0.547465	0.470524	0.686527	NOT
ANSTEP-UCI_GENE_00013290	-0.165906	2.43859	0.623708	0.441706	0.663837	NOT
ANSTEP-UCI_GENE_00013291	-0.0182641	4.1464	0.0134085	0.909317	0.955838	NOT
ANSTEP-UCI_GENE_00013292	0.206737	7.17646	3.17165	0.0947275	0.311785	NOT
ANSTEP-UCI_GENE_00013293	0.145458	1.52853	0.366613	0.553707	0.748472	NOT
ANSTEP-UCI_GENE_00013294	0.107075	8.83379	0.358823	0.557901	0.751951	NOT
ANSTEP-UCI_GENE_00013295	0.260748	6.40616	1.25482	0.27986	0.524586	NOT
ANSTEP-UCI_GENE_00013296	0.234515	7.97562	1.97805	0.179523	0.418301	NOT
ANSTEP-UCI_GENE_00013297	-0.113534	5.98484	1.04043	0.323534	0.565218	NOT
ANSTEP-UCI_GENE_00013298	0.359389	3.81754	2.52036	0.132772	0.362588	NOT
ANSTEP-UCI_GENE_00013300	-0.140168	-0.60526	0.0324565	0.859387	0.930286	NOT
ANSTEP-UCI_GENE_00013301	-0.066285	-0.0622754	0.0381992	0.847695	0.924478	NOT
ANSTEP-UCI_GENE_00013302	-0.123128	5.45528	1.37014	0.259645	0.505095	NOT
ANSTEP-UCI_GENE_00013303	-0.141994	4.42383	0.867732	0.366009	0.6009	NOT
ANSTEP-UCI_GENE_00013304	0.255818	0.96504	0.62532	0.441128	0.663394	NOT
ANSTEP-UCI_GENE_00013306	0.0175773	4.01844	0.00171956	0.967458	0.986357	NOT
ANSTEP-UCI_GENE_00013307	0.201578	7.06704	2.05962	0.171316	0.408053	NOT
ANSTEP-UCI_GENE_00013308	-0.610054	7.85541	16.2252	0.00105003	0.174003	NOT
ANSTEP-UCI_GENE_00013309	-0.0019979	4.8517	0.00022413	0.988248	0.995143	NOT
ANSTEP-UCI_GENE_00013310	0.0807556	4.89822	0.603411	0.449089	0.66968	NOT
ANSTEP-UCI_GENE_00013311	0.0438513	10.5504	0.0975303	0.759017	0.873995	NOT
ANSTEP-UCI_GENE_00013312	0.0477943	10.1907	0.091624	0.766187	0.879393	NOT
ANSTEP-UCI_GENE_00013313	0.0471125	7.33545	0.22982	0.638418	0.803891	NOT
ANSTEP-UCI_GENE_00013314	0.0987909	6.46186	0.423157	0.524987	0.727983	NOT
ANSTEP-UCI_GENE_00013315	-0.245184	5.84294	4.64423	0.0474259	0.241488	NOT
ANSTEP-UCI_GENE_00013316	-0.945877	1.28258	2.88995	0.109307	0.330695	NOT
ANSTEP-UCI_GENE_00013317	-0.894727	-0.390981	2.94308	0.106362	0.327216	NOT
ANSTEP-UCI_GENE_00013318	-0.184782	4.82594	0.809457	0.382183	0.614594	NOT
ANSTEP-UCI_GENE_00013319	0.238558	6.68824	5.25094	0.036469	0.223464	NOT
ANSTEP-UCI_GENE_00013320	-0.282301	1.81132	1.64073	0.219246	0.465098	NOT
ANSTEP-UCI_GENE_00013321	-0.212883	4.91408	2.26002	0.153052	0.387703	NOT
ANSTEP-UCI_GENE_00013322	-0.0381088	6.96776	0.15508	0.699145	0.840719	NOT
ANSTEP-UCI_GENE_00013323	-0.0553621	7.7252	0.161958	0.69291	0.836159	NOT
ANSTEP-UCI_GENE_00013324	-0.0444582	2.47288	0.03412	0.855871	0.928006	NOT
ANSTEP-UCI_GENE_00013325	-0.253523	4.09911	2.70019	0.120664	0.345926	NOT
ANSTEP-UCI_GENE_00013326	-0.178467	5.12489	1.49654	0.239659	0.4848	NOT
ANSTEP-UCI_GENE_00013327	-0.297902	7.85252	4.8168	0.0439601	0.234889	NOT
ANSTEP-UCI_GENE_00013328	-0.360689	4.55168	7.00524	0.018048	0.19654	NOT
ANSTEP-UCI_GENE_00013329	0.0511659	5.29212	0.190756	0.668371	0.821886	NOT
ANSTEP-UCI_GENE_00013331	0.4151	7.31303	5.83511	0.0286057	0.211591	NOT
ANSTEP-UCI_GENE_00013332	-0.604802	5.31904	5.22657	0.036848	0.223776	NOT
ANSTEP-UCI_GENE_00013333	0.142341	5.59814	1.57665	0.228028	0.472472	NOT
ANSTEP-UCI_GENE_00013334	-0.0580455	6.78743	0.154761	0.699438	0.840923	NOT
ANSTEP-UCI_GENE_00013335	0.287244	0.337392	0.409574	0.531626	0.732383	NOT
ANSTEP-UCI_GENE_00013336	0.662182	0.522219	1.63631	0.219838	0.465152	NOT
ANSTEP-UCI_GENE_00013337	0.524674	0.147301	0.9305	0.349689	0.588049	NOT
ANSTEP-UCI_GENE_00013338	-0.709134	0.0956644	2.32178	0.147915	0.381317	NOT
ANSTEP-UCI_GENE_00013339	-0.352268	2.14152	1.71135	0.210067	0.455723	NOT
ANSTEP-UCI_GENE_00013340	-0.882309	0.382413	3.15298	0.0956187	0.313044	NOT
ANSTEP-UCI_GENE_00013342	0.624701	-0.0283814	2.26035	0.153024	0.387703	NOT
ANSTEP-UCI_GENE_00013343	0.247159	6.61689	0.91065	0.354734	0.59178	NOT
ANSTEP-UCI_GENE_00013344	0.566585	6.86749	2.8587	0.111086	0.333613	NOT
ANSTEP-UCI_GENE_00013345	0.204778	5.4947	0.650077	0.432403	0.657206	NOT
ANSTEP-UCI_GENE_00013346	0.00076004	8.56998	1.21e-05	0.997264	0.99846	NOT
ANSTEP-UCI_GENE_00013347	-0.154764	8.81291	0.064881	0.802323	0.900707	NOT
ANSTEP-UCI_GENE_00013348	-0.0048499	9.26955	0.00048385	0.982734	0.99224	NOT
ANSTEP-UCI_GENE_00013349	0.304088	3.10017	1.97234	0.180116	0.419135	NOT
ANSTEP-UCI_GENE_00013355	0.217262	0.340587	0.300197	0.59164	0.771873	NOT
ANSTEP-UCI_GENE_00013357	0.101719	4.28903	0.231732	0.637035	0.802956	NOT
ANSTEP-UCI_GENE_00013358	-0.213384	6.97505	1.54798	0.232103	0.476672	NOT
ANSTEP-UCI_GENE_00013359	0.214263	5.52106	1.25275	0.280243	0.525051	NOT
ANSTEP-UCI_GENE_00013360	0.0153561	6.97746	0.0366829	0.850623	0.926316	NOT
ANSTEP-UCI_GENE_00013361	0.830729	2.5996	15.4597	0.00127999	0.174003	NOT
ANSTEP-UCI_GENE_00013362	-0.274183	1.71112	0.661607	0.428434	0.654253	NOT
ANSTEP-UCI_GENE_00013363	0.0228051	4.60752	0.0152477	0.903329	0.953261	NOT
ANSTEP-UCI_GENE_00013364	-1.10689	5.8509	4.03653	0.0624533	0.264353	NOT
ANSTEP-UCI_GENE_00013365	0.500583	7.86914	3.91794	0.0660031	0.269474	NOT
ANSTEP-UCI_GENE_00013366	1.57423	-0.766544	17.6248	0.00082752	0.174003	POSITIVE
ANSTEP-UCI_GENE_00013367	0.809061	-0.313074	1.75204	0.205002	0.449057	NOT
ANSTEP-UCI_GENE_00013368	0.142875	2.15683	0.137758	0.715595	0.849946	NOT
ANSTEP-UCI_GENE_00013369	0.350377	1.9627	1.05431	0.320431	0.562839	NOT
ANSTEP-UCI_GENE_00013371	-0.434846	4.49992	3.79748	0.0698546	0.275432	NOT
ANSTEP-UCI_GENE_00013372	-0.405959	3.3322	3.55473	0.078454	0.287724	NOT
ANSTEP-UCI_GENE_00013373	-0.291059	2.86409	1.53734	0.23364	0.47837	NOT
ANSTEP-UCI_GENE_00013374	-0.0817014	5.71194	0.678656	0.422669	0.650284	NOT
ANSTEP-UCI_GENE_00013375	-0.077945	3.57506	0.170124	0.685706	0.832374	NOT
ANSTEP-UCI_GENE_00013376	-0.11799	4.80485	0.710569	0.412202	0.642552	NOT
ANSTEP-UCI_GENE_00013377	-0.160978	4.82488	0.886657	0.360973	0.596456	NOT
ANSTEP-UCI_GENE_00013378	-0.328873	4.48789	2.44307	0.138429	0.369662	NOT
ANSTEP-UCI_GENE_00013379	-0.398858	4.25677	3.35009	0.0866922	0.301006	NOT
ANSTEP-UCI_GENE_00013380	-0.304548	4.86588	2.25399	0.153566	0.388349	NOT
ANSTEP-UCI_GENE_00013381	0.318356	0.461556	0.665154	0.427224	0.653811	NOT
ANSTEP-UCI_GENE_00013382	-0.0845837	6.70573	0.301159	0.591053	0.771474	NOT
ANSTEP-UCI_GENE_00013383	-0.0950803	2.19609	0.212069	0.651609	0.812669	NOT
ANSTEP-UCI_GENE_00013384	-0.192928	6.78191	2.36452	0.144484	0.376961	NOT
ANSTEP-UCI_GENE_00013385	0.0942383	5.48307	0.865701	0.366555	0.601459	NOT
ANSTEP-UCI_GENE_00013386	0.470236	-0.0640601	1.06592	0.317867	0.560341	NOT
ANSTEP-UCI_GENE_00013389	0.0374527	8.83256	0.211306	0.652191	0.812859	NOT
ANSTEP-UCI_GENE_00013390	-0.323491	6.45628	7.86792	0.0131022	0.19057	NOT
ANSTEP-UCI_GENE_00013391	0.134892	2.27065	0.152783	0.701263	0.841684	NOT
ANSTEP-UCI_GENE_00013392	0.53422	0.148063	1.66323	0.216267	0.462713	NOT
ANSTEP-UCI_GENE_00013393	0.889565	2.58452	13.2006	0.00237337	0.174003	NOT
ANSTEP-UCI_GENE_00013394	-0.447133	3.88845	3.35859	0.0863302	0.300383	NOT
ANSTEP-UCI_GENE_00013395	-0.546492	2.25293	3.54595	0.0787879	0.288207	NOT
ANSTEP-UCI_GENE_00013396	-0.614275	2.2536	6.94075	0.0184968	0.19654	NOT
ANSTEP-UCI_GENE_00013397	-0.0545264	6.31244	0.129208	0.724153	0.854986	NOT
ANSTEP-UCI_GENE_00013398	-0.311038	5.80122	4.5169	0.050188	0.245477	NOT
ANSTEP-UCI_GENE_00013399	-0.0924263	4.87338	0.833433	0.375402	0.609051	NOT
ANSTEP-UCI_GENE_00013400	-0.321927	5.35571	2.67795	0.122087	0.347871	NOT
ANSTEP-UCI_GENE_00013401	0.539272	1.79465	3.80221	0.0696986	0.275241	NOT
ANSTEP-UCI_GENE_00013402	-0.427411	9.47281	6.97681	0.0182443	0.19654	NOT
ANSTEP-UCI_GENE_00013403	0.157046	8.5978	0.64242	0.435072	0.659119	NOT
ANSTEP-UCI_GENE_00013404	0.00479148	4.37591	0.00058239	0.981058	0.992237	NOT
ANSTEP-UCI_GENE_00013405	0.0680457	5.53778	0.145321	0.708273	0.845631	NOT
ANSTEP-UCI_GENE_00013406	0.104444	5.72864	0.307559	0.587174	0.769063	NOT
ANSTEP-UCI_GENE_00013407	0.411525	1.11209	2.665	0.122924	0.349144	NOT
ANSTEP-UCI_GENE_00013408	0.442935	2.43187	4.45534	0.0515909	0.248927	NOT
ANSTEP-UCI_GENE_00013409	0.364204	0.863207	1.16917	0.296273	0.540616	NOT
ANSTEP-UCI_GENE_00013410	0.177403	3.68767	1.46663	0.244199	0.489949	NOT
ANSTEP-UCI_GENE_00013411	0.509436	0.520984	1.24089	0.282443	0.527483	NOT
ANSTEP-UCI_GENE_00013412	-0.439999	1.95918	1.71516	0.209587	0.455188	NOT
ANSTEP-UCI_GENE_00013413	-0.983827	0.702278	4.03145	0.0626005	0.264724	NOT
ANSTEP-UCI_GENE_00013414	-0.664995	-0.0934858	2.39045	0.14245	0.374498	NOT
ANSTEP-UCI_GENE_00013415	-0.0304733	2.11186	0.0150866	0.903838	0.953335	NOT
ANSTEP-UCI_GENE_00013416	-0.0988412	5.47264	0.751978	0.399208	0.631292	NOT
ANSTEP-UCI_GENE_00013417	0.0348313	5.37824	0.0527117	0.821442	0.910369	NOT
ANSTEP-UCI_GENE_00013418	-0.16208	3.91709	0.894617	0.358886	0.595061	NOT
ANSTEP-UCI_GENE_00013419	-0.0566729	8.5975	0.46101	0.507265	0.714985	NOT
ANSTEP-UCI_GENE_00013420	0.0392183	7.42706	0.186637	0.671739	0.823842	NOT
ANSTEP-UCI_GENE_00013421	-0.136716	4.39509	1.45499	0.245997	0.491111	NOT
ANSTEP-UCI_GENE_00013422	-0.198885	3.1582	0.991255	0.334877	0.575066	NOT
ANSTEP-UCI_GENE_00013423	-0.253052	4.40694	1.20513	0.289226	0.533925	NOT
ANSTEP-UCI_GENE_00013424	-0.120093	4.17341	0.551033	0.469107	0.686182	NOT
ANSTEP-UCI_GENE_00013425	-0.197402	4.40994	0.333503	0.571981	0.760085	NOT
ANSTEP-UCI_GENE_00013426	0.297213	3.35092	0.507576	0.486882	0.699624	NOT
ANSTEP-UCI_GENE_00013427	-0.0169996	7.05083	0.00508737	0.94406	0.974053	NOT
ANSTEP-UCI_GENE_00013428	0.767009	1.10629	5.21041	0.0371018	0.223776	NOT
ANSTEP-UCI_GENE_00013429	-0.513625	4.14896	9.34811	0.0078136	0.182698	NOT
ANSTEP-UCI_GENE_00013430	-0.257941	5.97179	3.08085	0.0991569	0.318858	NOT
ANSTEP-UCI_GENE_00013431	0.663707	4.38777	9.19488	0.00822874	0.183473	NOT
ANSTEP-UCI_GENE_00013432	0.148447	7.36821	1.85839	0.192479	0.433829	NOT
ANSTEP-UCI_GENE_00013433	0.0756303	8.32926	0.405688	0.533554	0.733492	NOT
ANSTEP-UCI_GENE_00013434	0.189921	4.75505	1.22398	0.285623	0.529866	NOT
ANSTEP-UCI_GENE_00013435	0.698371	6.18811	9.58425	0.00721981	0.182221	NOT
ANSTEP-UCI_GENE_00013437	-0.392469	8.97743	6.22475	0.0244496	0.204357	NOT
ANSTEP-UCI_GENE_00013438	-0.0761177	2.63216	0.0570636	0.81436	0.906904	NOT
ANSTEP-UCI_GENE_00013439	0.283471	4.28405	1.78187	0.201388	0.444567	NOT
ANSTEP-UCI_GENE_00013440	0.325613	3.6614	2.67119	0.122523	0.34852	NOT
ANSTEP-UCI_GENE_00013441	0.378428	4.10103	6.44419	0.0224174	0.201999	NOT
ANSTEP-UCI_GENE_00013442	0.342725	3.76701	4.34429	0.054239	0.252884	NOT
ANSTEP-UCI_GENE_00013443	-0.186773	6.43309	1.85332	0.193054	0.434527	NOT
ANSTEP-UCI_GENE_00013444	-0.0198282	7.52641	0.0399369	0.844228	0.923281	NOT
ANSTEP-UCI_GENE_00013445	-0.34506	0.0611911	0.414314	0.529291	0.730744	NOT
ANSTEP-UCI_GENE_00013446	0.14374	1.36767	0.0904611	0.767628	0.880247	NOT
ANSTEP-UCI_GENE_00013447	0.735457	1.85597	3.16549	0.0950204	0.312046	NOT
ANSTEP-UCI_GENE_00013448	0.382872	0.751083	0.567727	0.462568	0.680529	NOT
ANSTEP-UCI_GENE_00013449	0.514849	1.68135	1.49409	0.240026	0.485045	NOT
ANSTEP-UCI_GENE_00013450	0.0974369	2.04808	0.0846845	0.774943	0.883356	NOT
ANSTEP-UCI_GENE_00013451	0.533852	2.21054	3.49386	0.0808033	0.291926	NOT
ANSTEP-UCI_GENE_00013452	0.77976	0.643507	5.01622	0.0403165	0.228388	NOT
ANSTEP-UCI_GENE_00013453	0.0856759	6.08012	0.360607	0.556935	0.751168	NOT
ANSTEP-UCI_GENE_00013454	0.113769	3.80828	0.181745	0.675797	0.826262	NOT
ANSTEP-UCI_GENE_00013455	-0.542416	3.48951	4.56152	0.0491993	0.24497	NOT
ANSTEP-UCI_GENE_00013456	-0.581666	3.89448	5.08277	0.0391797	0.226982	NOT
ANSTEP-UCI_GENE_00013457	-0.648163	4.26037	6.89199	0.0188447	0.19654	NOT
ANSTEP-UCI_GENE_00013458	-0.73498	3.12309	9.42191	0.00762223	0.182698	NOT
ANSTEP-UCI_GENE_00013459	-0.533229	7.19628	7.97771	0.0125923	0.189957	NOT
ANSTEP-UCI_GENE_00013460	-0.122081	8.67427	1.42396	0.250877	0.496109	NOT
ANSTEP-UCI_GENE_00013461	0.63296	7.89745	2.54145	0.131278	0.360614	NOT
ANSTEP-UCI_GENE_00013462	0.14756	2.31403	0.203538	0.65819	0.81655	NOT
ANSTEP-UCI_GENE_00013463	-0.644244	5.12705	9.21189	0.00818145	0.183473	NOT
ANSTEP-UCI_GENE_00013464	-0.677303	3.03729	7.18456	0.0168644	0.195351	NOT
ANSTEP-UCI_GENE_00013465	-0.801148	4.0879	10.1374	0.00601985	0.182221	NOT
ANSTEP-UCI_GENE_00013466	-0.166264	5.08824	0.319772	0.579919	0.764364	NOT
ANSTEP-UCI_GENE_00013467	0.0961837	7.58023	0.772874	0.392888	0.624253	NOT
ANSTEP-UCI_GENE_00013469	-0.406113	-0.544749	0.856342	0.369089	0.603958	NOT
ANSTEP-UCI_GENE_00013471	0.577451	5.76735	18.7788	0.00056213	0.170045	NOT
ANSTEP-UCI_GENE_00013472	-0.290015	3.34615	1.50928	0.237758	0.482658	NOT
ANSTEP-UCI_GENE_00013473	-0.0670223	3.49657	0.0858855	0.7734	0.882991	NOT
ANSTEP-UCI_GENE_00013474	0.213888	7.44929	2.44866	0.13801	0.369133	NOT
ANSTEP-UCI_GENE_00013475	0.599429	-0.0578091	2.10561	0.166895	0.403582	NOT
ANSTEP-UCI_GENE_00013478	-0.0180968	5.40567	0.0290131	0.866974	0.934347	NOT
ANSTEP-UCI_GENE_00013479	0.145044	4.74861	0.318265	0.580805	0.765037	NOT
ANSTEP-UCI_GENE_00013480	0.229989	4.69101	1.03025	0.325837	0.566306	NOT
ANSTEP-UCI_GENE_00013481	0.405336	4.91938	6.96782	0.0183069	0.19654	NOT
ANSTEP-UCI_GENE_00013482	0.22104	3.41756	1.00875	0.330778	0.571383	NOT
ANSTEP-UCI_GENE_00013483	0.357744	5.36001	4.08186	0.0611562	0.262184	NOT
ANSTEP-UCI_GENE_00013484	0.292662	2.94667	2.67298	0.122407	0.348276	NOT
ANSTEP-UCI_GENE_00013485	-0.324434	7.88243	6.34003	0.0233567	0.203323	NOT
ANSTEP-UCI_GENE_00013486	0.692052	2.46077	4.63993	0.0475161	0.241609	NOT
ANSTEP-UCI_GENE_00013487	0.330594	3.83979	2.62933	0.125268	0.351817	NOT
ANSTEP-UCI_GENE_00013488	0.517591	0.656804	2.17967	0.16007	0.396059	NOT
ANSTEP-UCI_GENE_00013489	0.563508	5.31067	9.6582	0.00704458	0.182221	NOT
ANSTEP-UCI_GENE_00013490	0.0846446	5.98143	0.146414	0.707234	0.845081	NOT
ANSTEP-UCI_GENE_00013491	0.553906	1.4867	3.36616	0.0860092	0.299712	NOT
ANSTEP-UCI_GENE_00013492	0.539501	1.68709	4.09027	0.0609189	0.261647	NOT
ANSTEP-UCI_GENE_00013493	0.62714	1.94696	5.48363	0.0330692	0.216002	NOT
ANSTEP-UCI_GENE_00013495	0.103682	1.72723	0.126443	0.726989	0.855949	NOT
ANSTEP-UCI_GENE_00013496	-0.0620843	6.98076	0.345064	0.565465	0.756353	NOT
ANSTEP-UCI_GENE_00013497	0.678287	-0.251063	2.57072	0.129238	0.357831	NOT
ANSTEP-UCI_GENE_00013498	0.398923	0.999533	1.28014	0.275245	0.521537	NOT
ANSTEP-UCI_GENE_00013500	0.372483	-0.168974	0.6619	0.428334	0.654253	NOT
ANSTEP-UCI_GENE_00013501	0.784551	-0.522327	2.2963	0.150009	0.384089	NOT
ANSTEP-UCI_GENE_00013502	0.425491	1.45264	0.978429	0.337928	0.577675	NOT
ANSTEP-UCI_GENE_00013503	0.146423	1.52468	0.0962395	0.760563	0.875	NOT
ANSTEP-UCI_GENE_00013504	0.259449	2.9674	0.389138	0.541915	0.739614	NOT
ANSTEP-UCI_GENE_00013505	0.642567	-0.306684	1.38521	0.257149	0.503151	NOT
ANSTEP-UCI_GENE_00013506	0.399827	2.59767	1.0332	0.325167	0.565535	NOT
ANSTEP-UCI_GENE_00013507	0.434578	3.89417	1.70514	0.210854	0.456775	NOT
ANSTEP-UCI_GENE_00013509	0.179596	5.08444	0.724823	0.407656	0.63869	NOT
ANSTEP-UCI_GENE_00013510	0.223484	4.71123	0.919349	0.35251	0.590429	NOT
ANSTEP-UCI_GENE_00013511	0.242171	5.12844	1.61624	0.22255	0.467702	NOT
ANSTEP-UCI_GENE_00013512	-0.214144	5.98247	2.12837	0.16476	0.402047	NOT
ANSTEP-UCI_GENE_00013513	0.6287	3.52364	6.98617	0.0181794	0.19654	NOT
ANSTEP-UCI_GENE_00013514	0.102774	0.591545	0.0634407	0.80448	0.901916	NOT
ANSTEP-UCI_GENE_00013515	-0.135689	3.84975	0.36847	0.552716	0.748186	NOT
ANSTEP-UCI_GENE_00013517	-0.220427	6.46183	4.54799	0.0494968	0.244982	NOT
ANSTEP-UCI_GENE_00013518	-0.305357	6.51215	6.29865	0.0237423	0.203358	NOT
ANSTEP-UCI_GENE_00013520	0.378012	4.65881	3.48676	0.081083	0.292214	NOT
ANSTEP-UCI_GENE_00013522	0.237662	4.75636	0.212819	0.651038	0.812217	NOT
ANSTEP-UCI_GENE_00013523	-0.551786	2.51143	4.9507	0.0414735	0.230999	NOT
ANSTEP-UCI_GENE_00013524	-0.674941	2.4399	5.85273	0.028401	0.211407	NOT
ANSTEP-UCI_GENE_00013525	-0.349099	5.71209	4.18299	0.0583746	0.257729	NOT
ANSTEP-UCI_GENE_00013526	0.599261	5.01994	6.85793	0.0190921	0.196844	NOT
ANSTEP-UCI_GENE_00013527	0.126506	5.41739	0.231656	0.63709	0.802956	NOT
ANSTEP-UCI_GENE_00013528	0.183929	5.62533	1.82042	0.196835	0.438825	NOT
ANSTEP-UCI_GENE_00013529	0.75176	4.87836	9.89251	0.00652058	0.182221	NOT
ANSTEP-UCI_GENE_00013530	0.167164	6.91677	1.51574	0.236802	0.482141	NOT
ANSTEP-UCI_GENE_00013531	0.411808	5.25001	4.70808	0.0461076	0.239362	NOT
ANSTEP-UCI_GENE_00013532	0.0838661	7.57152	0.179938	0.677314	0.826497	NOT
ANSTEP-UCI_GENE_00013533	-0.364062	5.08865	4.65754	0.0471473	0.241087	NOT
ANSTEP-UCI_GENE_00013534	-0.296875	5.50105	3.22902	0.0920508	0.307671	NOT
ANSTEP-UCI_GENE_00013535	-0.183795	6.3575	1.35073	0.262908	0.509052	NOT
ANSTEP-UCI_GENE_00013536	0.161728	4.79561	0.215444	0.64905	0.810862	NOT
ANSTEP-UCI_GENE_00013537	-0.0736369	5.41751	0.386317	0.543365	0.740642	NOT
ANSTEP-UCI_GENE_00013538	-0.395417	5.579	6.86054	0.0190731	0.196844	NOT
ANSTEP-UCI_GENE_00013539	-0.259396	7.72973	2.13281	0.164347	0.401634	NOT
ANSTEP-UCI_GENE_00013540	-1.07209	9.51539	1.0757	0.315728	0.558593	NOT
ANSTEP-UCI_GENE_00013541	0.829436	8.39795	0.976142	0.338477	0.578021	NOT
ANSTEP-UCI_GENE_00013543	-0.0756623	5.67073	0.13913	0.71425	0.849251	NOT
ANSTEP-UCI_GENE_00013544	0.503572	3.33612	2.89932	0.108781	0.330036	NOT
ANSTEP-UCI_GENE_00013545	-0.0493337	4.92807	0.146093	0.707539	0.845186	NOT
ANSTEP-UCI_GENE_00013546	-0.61569	2.81426	1.98189	0.179127	0.417664	NOT
ANSTEP-UCI_GENE_00013547	-0.294426	0.722006	0.461876	0.506872	0.714645	NOT
ANSTEP-UCI_GENE_00013548	-0.292894	3.99915	0.570594	0.461461	0.67998	NOT
ANSTEP-UCI_GENE_00013549	-0.199122	5.57848	0.382602	0.545287	0.741876	NOT
ANSTEP-UCI_GENE_00013550	0.351984	5.10946	1.46869	0.243883	0.489482	NOT
ANSTEP-UCI_GENE_00013551	0.108452	4.58233	0.649721	0.432527	0.657308	NOT
ANSTEP-UCI_GENE_00013552	-0.341732	3.77282	2.3606	0.144795	0.377267	NOT
ANSTEP-UCI_GENE_00013553	0.377062	6.39812	2.68228	0.121808	0.347671	NOT
ANSTEP-UCI_GENE_00013555	0.287347	3.92773	1.19632	0.29093	0.53597	NOT
ANSTEP-UCI_GENE_00013556	-0.117574	2.1531	0.224609	0.642223	0.805864	NOT
ANSTEP-UCI_GENE_00013557	0.0476581	5.19116	0.0360135	0.851975	0.927042	NOT
ANSTEP-UCI_GENE_00013558	-0.214809	7.18141	2.75914	0.116989	0.340314	NOT
ANSTEP-UCI_GENE_00013559	0.278702	0.790383	0.647621	0.433257	0.657904	NOT
ANSTEP-UCI_GENE_00013560	0.0402523	6.99308	0.239448	0.631526	0.79991	NOT
ANSTEP-UCI_GENE_00013561	-0.366707	9.343	5.67066	0.0306012	0.214	NOT
ANSTEP-UCI_GENE_00013562	-0.186265	6.86701	3.53382	0.0792518	0.28913	NOT
ANSTEP-UCI_GENE_00013563	0.401907	-0.509057	0.940967	0.347071	0.585857	NOT
ANSTEP-UCI_GENE_00013564	0.0129435	4.99274	0.0110239	0.91774	0.959344	NOT
ANSTEP-UCI_GENE_00013565	-0.416046	7.29481	6.08382	0.0258668	0.207171	NOT
ANSTEP-UCI_GENE_00013566	0.112569	5.6052	0.704872	0.41404	0.643518	NOT
ANSTEP-UCI_GENE_00013567	-0.4138	6.41409	5.01735	0.0402969	0.228388	NOT
ANSTEP-UCI_GENE_00013568	-0.344003	7.28349	6.65232	0.0206679	0.198959	NOT
ANSTEP-UCI_GENE_00013569	-0.41331	8.22793	16.3617	0.00101416	0.174003	NOT
ANSTEP-UCI_GENE_00013570	0.0147814	5.51506	0.00725307	0.933231	0.968093	NOT
ANSTEP-UCI_GENE_00013571	-0.19611	6.64676	1.90049	0.187791	0.428215	NOT
ANSTEP-UCI_GENE_00013572	-0.350481	6.59	6.10529	0.0256448	0.207171	NOT
ANSTEP-UCI_GENE_00013573	0.222824	3.18502	0.578547	0.458411	0.677188	NOT
ANSTEP-UCI_GENE_00013574	0.728553	3.06983	9.92739	0.00644645	0.182221	NOT
ANSTEP-UCI_GENE_00013575	1.07187	0.255313	6.43818	0.0224704	0.201999	POSITIVE
ANSTEP-UCI_GENE_00013576	-0.337847	8.51985	3.25973	0.090655	0.305992	NOT
ANSTEP-UCI_GENE_00013577	-0.167502	3.22592	0.252455	0.622485	0.793274	NOT
ANSTEP-UCI_GENE_00013578	0.0326729	6.57606	0.132902	0.720416	0.852986	NOT
ANSTEP-UCI_GENE_00013579	0.166505	7.36405	0.70519	0.413938	0.643518	NOT
ANSTEP-UCI_GENE_00013580	-0.0842006	6.09061	0.63254	0.438555	0.66114	NOT
ANSTEP-UCI_GENE_00013582	0.432943	4.16545	2.30208	0.14953	0.383283	NOT
ANSTEP-UCI_GENE_00013583	-0.436593	6.2924	4.01582	0.0630566	0.265442	NOT
ANSTEP-UCI_GENE_00013584	-0.472849	2.66834	4.09551	0.0607716	0.261359	NOT
ANSTEP-UCI_GENE_00013585	0.296433	-0.890505	0.296259	0.594058	0.773369	NOT
ANSTEP-UCI_GENE_00013587	-0.257069	4.04428	2.14545	0.16318	0.399692	NOT
ANSTEP-UCI_GENE_00013588	-0.0568166	5.44813	0.225868	0.641299	0.805421	NOT
ANSTEP-UCI_GENE_00013589	-0.2379	3.51168	1.3367	0.2653	0.511727	NOT
ANSTEP-UCI_GENE_00013590	-0.185056	3.10489	0.574914	0.4598	0.678845	NOT
ANSTEP-UCI_GENE_00013591	-0.366747	3.54676	2.17552	0.160443	0.396394	NOT
ANSTEP-UCI_GENE_00013592	-0.298119	2.99941	1.31196	0.26959	0.516854	NOT
ANSTEP-UCI_GENE_00013593	-0.587799	3.50854	3.38565	0.0851892	0.298787	NOT
ANSTEP-UCI_GENE_00013594	-0.35426	2.33701	1.38044	0.257937	0.503836	NOT
ANSTEP-UCI_GENE_00013595	-0.668158	2.20413	4.76493	0.0449698	0.236557	NOT
ANSTEP-UCI_GENE_00013596	-0.693148	3.97893	5.89489	0.027918	0.211294	NOT
ANSTEP-UCI_GENE_00013597	0.00903938	7.03584	0.00399388	0.950425	0.977092	NOT
ANSTEP-UCI_GENE_00013598	-0.788945	9.87552	0.638943	0.436293	0.659786	NOT
ANSTEP-UCI_GENE_00013599	0.244989	3.93333	0.967437	0.340575	0.580586	NOT
ANSTEP-UCI_GENE_00013600	0.0056582	8.88045	0.00208503	0.964168	0.98438	NOT
ANSTEP-UCI_GENE_00013601	0.321126	8.34752	1.5504	0.231756	0.476346	NOT
ANSTEP-UCI_GENE_00013604	0.402451	-0.273104	0.734732	0.404542	0.63549	NOT
ANSTEP-UCI_GENE_00013605	-0.55153	7.05393	10.1824	0.00593275	0.182221	NOT
ANSTEP-UCI_GENE_00013606	0.278564	7.48522	2.51527	0.133137	0.36284	NOT
ANSTEP-UCI_GENE_00013607	-0.988966	2.51068	13.3051	0.00230388	0.174003	NOT
ANSTEP-UCI_GENE_00013608	0.85656	2.15574	2.16	0.161849	0.398436	NOT
ANSTEP-UCI_GENE_00013609	-0.117254	0.578348	0.102876	0.752732	0.870383	NOT
ANSTEP-UCI_GENE_00013610	0.541996	1.75336	4.00138	0.0634814	0.266001	NOT
ANSTEP-UCI_GENE_00013611	0.387419	0.148767	1.07771	0.315293	0.558583	NOT
ANSTEP-UCI_GENE_00013612	0.163532	0.353698	0.11876	0.73506	0.859738	NOT
ANSTEP-UCI_GENE_00013613	0.526649	0.641406	1.74874	0.205408	0.449367	NOT
ANSTEP-UCI_GENE_00013614	0.208455	0.469796	0.235724	0.634171	0.80156	NOT
ANSTEP-UCI_GENE_00013615	-0.191188	-0.757943	0.084769	0.774834	0.883356	NOT
ANSTEP-UCI_GENE_00013616	0.242436	1.49981	0.347365	0.564186	0.756351	NOT
ANSTEP-UCI_GENE_00013617	0.528711	2.15449	2.20744	0.157601	0.393026	NOT
ANSTEP-UCI_GENE_00013618	0.364979	1.43687	0.893931	0.359065	0.595183	NOT
ANSTEP-UCI_GENE_00013619	0.684572	2.77238	2.98267	0.104229	0.325147	NOT
ANSTEP-UCI_GENE_00013620	0.317117	0.778755	0.495693	0.491945	0.70413	NOT
ANSTEP-UCI_GENE_00013621	-0.0645978	5.15648	0.203647	0.658105	0.81655	NOT
ANSTEP-UCI_GENE_00013625	-0.749263	5.58526	4.0594	0.0617948	0.263168	NOT
ANSTEP-UCI_GENE_00013626	-0.488301	6.74373	4.60044	0.0483552	0.243073	NOT
ANSTEP-UCI_GENE_00013627	0.0640587	5.77321	0.0902995	0.76783	0.880249	NOT
ANSTEP-UCI_GENE_00013628	0.0388873	5.75797	0.0990532	0.757208	0.873201	NOT
ANSTEP-UCI_GENE_00013629	-0.0775927	5.90856	0.262983	0.61538	0.789045	NOT
ANSTEP-UCI_GENE_00013630	-0.132233	5.27288	0.432547	0.520486	0.724147	NOT
ANSTEP-UCI_GENE_00013631	0.271191	2.1573	0.62861	0.439952	0.662388	NOT
ANSTEP-UCI_GENE_00013632	-0.122187	2.32609	0.208591	0.654272	0.814254	NOT
ANSTEP-UCI_GENE_00013633	-0.0330032	4.97876	0.0613625	0.807639	0.903833	NOT
ANSTEP-UCI_GENE_00013634	-0.0640465	-0.179507	0.0269061	0.871848	0.936877	NOT
ANSTEP-UCI_GENE_00013638	-0.373012	7.20455	5.14429	0.0381617	0.225214	NOT
ANSTEP-UCI_GENE_00013639	-0.340368	6.15077	3.18484	0.0941039	0.310519	NOT
ANSTEP-UCI_GENE_00013640	0.207367	6.01459	0.834269	0.375169	0.609024	NOT
ANSTEP-UCI_GENE_00013641	0.319728	4.50022	5.22872	0.0368143	0.223776	NOT
ANSTEP-UCI_GENE_00013642	0.0327881	5.07113	0.0355695	0.852879	0.927319	NOT
ANSTEP-UCI_GENE_00013643	0.0849119	6.99867	0.252856	0.622211	0.793268	NOT
ANSTEP-UCI_GENE_00013644	-0.106397	0.540551	0.0441359	0.836365	0.918807	NOT
ANSTEP-UCI_GENE_00013645	0.262204	2.66552	1.09934	0.310644	0.554573	NOT
ANSTEP-UCI_GENE_00013646	-0.220716	2.09699	0.495478	0.492038	0.704176	NOT
ANSTEP-UCI_GENE_00013647	-0.0046045	2.14305	0.00036284	0.985048	0.993619	NOT
ANSTEP-UCI_GENE_00013648	0.526544	4.98516	1.26203	0.278536	0.523988	NOT
ANSTEP-UCI_GENE_00013649	-0.100984	3.78522	0.312629	0.58414	0.767237	NOT
ANSTEP-UCI_GENE_00013654	0.0827251	4.29875	0.0799086	0.781199	0.887293	NOT
ANSTEP-UCI_GENE_00013657	-0.224744	1.71295	0.398417	0.537197	0.735923	NOT
ANSTEP-UCI_GENE_00013658	0.566938	0.516353	1.80543	0.198589	0.441138	NOT
ANSTEP-UCI_GENE_00013659	0.5544	4.02926	2.41666	0.14043	0.372029	NOT
ANSTEP-UCI_GENE_00013660	0.0242959	2.37937	0.0107391	0.918805	0.960028	NOT
ANSTEP-UCI_GENE_00013661	-0.563354	2.85239	4.69739	0.0463254	0.239752	NOT
ANSTEP-UCI_GENE_00013662	0.140743	9.59865	0.645708	0.433923	0.658121	NOT
ANSTEP-UCI_GENE_00013663	-0.543995	5.86827	7.62798	0.0143012	0.19078	NOT
ANSTEP-UCI_GENE_00013664	0.100645	4.22092	0.412173	0.530343	0.731703	NOT
ANSTEP-UCI_GENE_00013665	-0.267447	6.2453	3.83915	0.068493	0.273306	NOT
ANSTEP-UCI_GENE_00013666	-0.307965	8.00047	4.04924	0.0620862	0.26352	NOT
ANSTEP-UCI_GENE_00013667	-0.376175	8.26352	7.65645	0.0141526	0.190734	NOT
ANSTEP-UCI_GENE_00013668	0.00242051	6.1434	0.00058502	0.981015	0.992237	NOT
ANSTEP-UCI_GENE_00013669	-0.322352	6.38623	4.2633	0.056271	0.255254	NOT
ANSTEP-UCI_GENE_00013670	-0.447383	6.86456	8.0285	0.0123641	0.188981	NOT
ANSTEP-UCI_GENE_00013671	-0.102014	5.9693	1.27371	0.276408	0.522543	NOT
ANSTEP-UCI_GENE_00013672	0.100547	8.71046	1.18602	0.292942	0.537643	NOT
ANSTEP-UCI_GENE_00013673	0.0211757	11.4271	0.0145398	0.905587	0.953976	NOT
ANSTEP-UCI_GENE_00013674	0.328932	2.37323	1.21576	0.287188	0.532009	NOT
ANSTEP-UCI_GENE_00013678	-0.296196	6.56282	6.18489	0.0248411	0.205387	NOT
ANSTEP-UCI_GENE_00013679	-0.0011866	6.84639	0.00029425	0.986535	0.994375	NOT
ANSTEP-UCI_GENE_00013680	-0.231812	5.58459	3.748	0.0715134	0.2779	NOT
ANSTEP-UCI_GENE_00013685	0.251268	4.63677	5.45029	0.0335331	0.216002	NOT
ANSTEP-UCI_GENE_00013686	0.292735	1.73028	1.04632	0.322212	0.564257	NOT
ANSTEP-UCI_GENE_00013687	-0.576374	3.39075	3.56285	0.0781467	0.287618	NOT
ANSTEP-UCI_GENE_00013688	-0.444774	6.35611	4.63818	0.047553	0.241609	NOT
ANSTEP-UCI_GENE_00013689	-0.312702	7.46413	5.03012	0.040076	0.228105	NOT
ANSTEP-UCI_GENE_00013690	-0.122537	5.92958	1.2946	0.272655	0.520023	NOT
ANSTEP-UCI_GENE_00013691	-0.0380702	6.9337	0.136455	0.716879	0.850756	NOT
ANSTEP-UCI_GENE_00013692	-0.297247	6.0291	5.33772	0.0351558	0.220717	NOT
ANSTEP-UCI_GENE_00013693	-0.380132	4.08521	7.9699	0.0126278	0.189992	NOT
ANSTEP-UCI_GENE_00013694	-0.242654	6.45446	3.73773	0.0718632	0.2779	NOT
ANSTEP-UCI_GENE_00013695	0.597089	4.17706	3.3075	0.0885334	0.302822	NOT
ANSTEP-UCI_GENE_00013696	0.0981939	2.68229	0.298807	0.592492	0.772221	NOT
ANSTEP-UCI_GENE_00013697	0.389869	-0.228383	1.13406	0.303382	0.546676	NOT
ANSTEP-UCI_GENE_00013698	0.0693232	2.08439	0.07921	0.782131	0.887929	NOT
ANSTEP-UCI_GENE_00013699	0.224048	4.08643	2.24961	0.153939	0.388638	NOT
ANSTEP-UCI_GENE_00013700	0.261663	4.63685	2.04219	0.17303	0.41049	NOT
ANSTEP-UCI_GENE_00013702	-0.582866	7.32993	7.26672	0.0163521	0.193575	NOT
ANSTEP-UCI_GENE_00013705	0.39546	0.927732	1.04658	0.322153	0.564239	NOT
ANSTEP-UCI_GENE_00013706	-0.666526	5.29568	4.83962	0.0435243	0.234489	NOT
ANSTEP-UCI_GENE_00013707	-0.55971	7.24222	4.15582	0.0591069	0.2585	NOT
ANSTEP-UCI_GENE_00013708	-0.34403	2.91797	1.15385	0.299345	0.543676	NOT
ANSTEP-UCI_GENE_00013710	0.115529	1.75692	0.0502907	0.825517	0.913153	NOT
ANSTEP-UCI_GENE_00013711	-0.304569	3.3293	1.66643	0.215847	0.462691	NOT
ANSTEP-UCI_GENE_00013712	0.448407	6.51719	5.11938	0.0385701	0.226024	NOT
ANSTEP-UCI_GENE_00013715	-0.208606	6.83024	3.47591	0.0815121	0.292337	NOT
ANSTEP-UCI_GENE_00013716	0.235331	5.4631	2.91305	0.108015	0.329525	NOT
ANSTEP-UCI_GENE_00013718	0.371976	5.93242	3.70292	0.0730649	0.27963	NOT
ANSTEP-UCI_GENE_00013719	0.0739852	5.75825	0.6994	0.415819	0.644956	NOT
ANSTEP-UCI_GENE_00013720	0.112352	5.63375	0.705442	0.413856	0.643518	NOT
ANSTEP-UCI_GENE_00013721	0.146315	4.14764	0.926116	0.350795	0.588906	NOT
ANSTEP-UCI_GENE_00013722	0.365103	4.54247	0.888593	0.360464	0.596234	NOT
ANSTEP-UCI_GENE_00013723	-0.438586	2.07217	1.62809	0.220944	0.466171	NOT
ANSTEP-UCI_GENE_00013724	-0.313169	10.5218	5.43453	0.0337549	0.216353	NOT
ANSTEP-UCI_GENE_00013725	-0.242346	1.72577	0.174103	0.68227	0.829673	NOT
ANSTEP-UCI_GENE_00013726	0.354382	6.05847	0.937237	0.348001	0.586744	NOT
ANSTEP-UCI_GENE_00013727	0.1182	4.67568	0.363939	0.555139	0.749871	NOT
ANSTEP-UCI_GENE_00013728	0.853781	4.25635	6.03271	0.026404	0.208012	NOT
ANSTEP-UCI_GENE_00013731	0.170837	1.30704	0.588155	0.454771	0.674712	NOT
ANSTEP-UCI_GENE_00013737	-0.643362	8.60648	11.5388	0.00387412	0.174003	NOT
ANSTEP-UCI_GENE_00013739	-0.153047	6.85532	1.1863	0.292886	0.537625	NOT
ANSTEP-UCI_GENE_00013740	-0.212063	2.10961	0.974827	0.338792	0.578402	NOT
ANSTEP-UCI_GENE_00013743	0.0134872	4.25202	0.011469	0.916103	0.95832	NOT
ANSTEP-UCI_GENE_00013744	0.307838	3.83336	0.705988	0.413679	0.643518	NOT
ANSTEP-UCI_GENE_00013747	-0.334879	5.6277	2.26448	0.152674	0.387687	NOT
ANSTEP-UCI_GENE_00013748	0.50036	3.0042	2.42545	0.13976	0.371847	NOT
ANSTEP-UCI_GENE_00013749	0.267057	2.09197	0.847611	0.371476	0.606143	NOT
ANSTEP-UCI_GENE_00013750	-0.176917	4.39252	0.548314	0.470187	0.686453	NOT
ANSTEP-UCI_GENE_00013751	0.219298	3.0583	1.06126	0.318892	0.561303	NOT
ANSTEP-UCI_GENE_00013752	0.266241	4.82455	1.59162	0.225936	0.470757	NOT
ANSTEP-UCI_GENE_00013753	0.12788	2.83881	0.19565	0.664426	0.820126	NOT
ANSTEP-UCI_GENE_00013754	0.549269	7.44928	7.38275	0.0156586	0.192977	NOT
ANSTEP-UCI_GENE_00013755	0.223142	3.37839	0.699747	0.415705	0.644956	NOT
ANSTEP-UCI_GENE_00013756	0.244278	3.45649	1.23609	0.283341	0.528142	NOT
ANSTEP-UCI_GENE_00014082	0.433767	0.416056	0.801098	0.38459	0.616514	NOT
ANSTEP-UCI_GENE_00000001	0.369312	3.08384	1.70227	0.21122	0.457121	NOT
ANSTEP-UCI_GENE_00000002	0.560727	6.2976	2.68454	0.121663	0.347426	NOT
ANSTEP-UCI_GENE_00000003	-0.0917102	7.03427	0.618287	0.443658	0.665402	NOT
ANSTEP-UCI_GENE_00000004	-0.202736	5.12641	1.12651	0.30494	0.548302	NOT
ANSTEP-UCI_GENE_00000005	0.729733	2.45401	3.21539	0.0926782	0.308142	NOT
ANSTEP-UCI_GENE_00000006	0.0678315	7.92457	0.131689	0.721637	0.853654	NOT
ANSTEP-UCI_GENE_00000007	0.07579	5.44786	0.332636	0.572475	0.760176	NOT
ANSTEP-UCI_GENE_00000008	-0.173175	5.42812	1.25626	0.279594	0.524553	NOT
ANSTEP-UCI_GENE_00000009	-0.0979807	4.65665	0.648209	0.433052	0.657713	NOT
ANSTEP-UCI_GENE_00000010	-0.525927	8.36235	6.0034	0.0267178	0.208656	NOT
ANSTEP-UCI_GENE_00000011	0.0386598	5.91337	0.124526	0.728977	0.85678	NOT
ANSTEP-UCI_GENE_00000012	-0.494607	3.87942	2.44216	0.138498	0.369759	NOT
ANSTEP-UCI_GENE_00000013	0.224529	6.07093	2.6608	0.123198	0.349249	NOT
ANSTEP-UCI_GENE_00000014	-0.106737	5.96432	0.892005	0.359569	0.595765	NOT
ANSTEP-UCI_GENE_00000015	-0.0657909	10.0757	0.29888	0.592447	0.772221	NOT
ANSTEP-UCI_GENE_00000016	-0.300863	5.94778	4.95962	0.0413138	0.230634	NOT
ANSTEP-UCI_GENE_00000017	0.15128	6.45326	0.349176	0.563183	0.756019	NOT
ANSTEP-UCI_GENE_00000018	0.597528	4.16877	4.33674	0.0544248	0.252994	NOT
ANSTEP-UCI_GENE_00000020	-0.233792	6.31756	2.69348	0.121091	0.346469	NOT
ANSTEP-UCI_GENE_00000021	-0.297426	5.51104	3.68747	0.0736058	0.280759	NOT
ANSTEP-UCI_GENE_00000022	0.862618	8.74813	8.73597	0.00963111	0.183473	NOT
ANSTEP-UCI_GENE_00000023	1.02452	8.87718	9.21978	0.0081596	0.183473	POSITIVE
ANSTEP-UCI_GENE_00000024	0.233813	6.99039	0.877323	0.363444	0.598505	NOT
ANSTEP-UCI_GENE_00000025	-0.282897	5.52952	3.05825	0.100298	0.32029	NOT
ANSTEP-UCI_GENE_00000026	-0.131395	5.13863	0.80534	0.383365	0.615311	NOT
ANSTEP-UCI_GENE_00000027	0.00272949	7.13196	0.00053691	0.981812	0.99224	NOT
ANSTEP-UCI_GENE_00000028	-0.0239716	6.60353	0.00293684	0.957481	0.980546	NOT
ANSTEP-UCI_GENE_00000029	0.3955	7.40914	9.01191	0.00875785	0.183473	NOT
ANSTEP-UCI_GENE_00000030	0.818574	7.05749	9.97748	0.00634166	0.182221	NOT
ANSTEP-UCI_GENE_00000031	0.44459	3.55806	2.81312	0.113743	0.336404	NOT
ANSTEP-UCI_GENE_00000032	-0.358542	5.75922	3.57903	0.0775389	0.286884	NOT
ANSTEP-UCI_GENE_00000033	0.428745	2.53175	1.64798	0.218281	0.464756	NOT
ANSTEP-UCI_GENE_00000034	0.598616	2.63332	4.14775	0.0593266	0.258608	NOT
ANSTEP-UCI_GENE_00000035	0.594169	6.06744	0.782926	0.389902	0.621875	NOT
ANSTEP-UCI_GENE_00000036	0.263701	1.70404	0.233464	0.635788	0.80192	NOT
ANSTEP-UCI_GENE_00000039	0.104975	2.06043	0.0908466	0.76715	0.879979	NOT
ANSTEP-UCI_GENE_00000040	0.569093	0.562004	2.12104	0.165444	0.402539	NOT
ANSTEP-UCI_GENE_00000041	-0.0581921	4.90956	0.0784461	0.783155	0.88866	NOT
ANSTEP-UCI_GENE_00000042	-0.344218	5.55952	4.17977	0.0584607	0.257729	NOT
ANSTEP-UCI_GENE_00000043	-0.42929	6.18358	7.09742	0.017428	0.195351	NOT
ANSTEP-UCI_GENE_00000044	-0.0900345	2.10293	0.168641	0.687	0.833165	NOT
ANSTEP-UCI_GENE_00000045	-0.185514	4.28983	0.927075	0.350553	0.588809	NOT
ANSTEP-UCI_GENE_00000046	1.14014	-0.278808	6.3591	0.0231814	0.202703	POSITIVE
ANSTEP-UCI_GENE_00000047	0.120728	5.11806	1.62905	0.220814	0.466171	NOT
ANSTEP-UCI_GENE_00000048	-0.12885	3.62878	0.573939	0.460174	0.679022	NOT
ANSTEP-UCI_GENE_00000049	-0.883399	5.90503	4.58264	0.0487391	0.243716	NOT
ANSTEP-UCI_GENE_00000050	0.136608	6.93669	0.51792	0.482548	0.696305	NOT
ANSTEP-UCI_GENE_00000051	-0.187599	6.20018	1.64883	0.218167	0.464756	NOT
ANSTEP-UCI_GENE_00000052	-0.311449	1.40893	0.386013	0.543522	0.740769	NOT
ANSTEP-UCI_GENE_00000053	0.176003	2.33411	0.142444	0.711032	0.84685	NOT
ANSTEP-UCI_GENE_00000054	0.0091636	3.28787	0.00038889	0.984521	0.993272	NOT
ANSTEP-UCI_GENE_00000055	-0.0570837	-0.222027	0.0143055	0.906347	0.954317	NOT
ANSTEP-UCI_GENE_00000056	0.0258896	5.8643	0.00893133	0.92593	0.963769	NOT
ANSTEP-UCI_GENE_00000057	0.00333205	3.56162	0.00024285	0.987767	0.995002	NOT
ANSTEP-UCI_GENE_00000058	0.0797514	3.69761	0.16873	0.686922	0.833165	NOT
ANSTEP-UCI_GENE_00000059	0.137735	3.2312	0.441378	0.516318	0.720711	NOT
ANSTEP-UCI_GENE_00000060	0.283892	6.09766	1.85012	0.193417	0.434725	NOT
ANSTEP-UCI_GENE_00000061	-0.0120651	6.41833	0.02072	0.887418	0.945743	NOT
ANSTEP-UCI_GENE_00000062	-0.0956672	4.81489	0.284521	0.601394	0.779154	NOT
ANSTEP-UCI_GENE_00000063	-0.188952	2.62881	0.702947	0.414665	0.644098	NOT
ANSTEP-UCI_GENE_00000064	-0.530956	4.20101	4.06437	0.0616529	0.263118	NOT
ANSTEP-UCI_GENE_00000065	-0.380084	5.22363	7.71365	0.0138592	0.19057	NOT
ANSTEP-UCI_GENE_00000066	-0.25328	6.41564	5.43622	0.0337311	0.216319	NOT
ANSTEP-UCI_GENE_00000068	0.931629	-0.605137	2.55954	0.130013	0.358802	NOT
ANSTEP-UCI_GENE_00000069	-0.134745	6.19768	0.414716	0.529094	0.730645	NOT
ANSTEP-UCI_GENE_00000070	-0.491655	7.33555	10.9502	0.00464662	0.180812	NOT
ANSTEP-UCI_GENE_00000071	-0.394857	6.35075	3.13319	0.0965741	0.314411	NOT
ANSTEP-UCI_GENE_00000072	-0.236422	5.33191	2.20483	0.15783	0.393263	NOT
ANSTEP-UCI_GENE_00000073	-0.295947	6.56454	2.8088	0.113999	0.33664	NOT
ANSTEP-UCI_GENE_00000074	0.235593	5.59142	2.16045	0.161807	0.398417	NOT
ANSTEP-UCI_GENE_00000076	-0.208767	5.16529	0.48227	0.497776	0.708227	NOT
ANSTEP-UCI_GENE_00000077	0.209627	7.24201	0.460515	0.507489	0.715067	NOT
ANSTEP-UCI_GENE_00000078	0.00962384	6.91982	0.00402804	0.950214	0.977092	NOT
ANSTEP-UCI_GENE_00000079	0.0353868	6.21861	0.219552	0.645968	0.808567	NOT
ANSTEP-UCI_GENE_00000081	0.370823	3.2113	1.06933	0.317118	0.559664	NOT
ANSTEP-UCI_GENE_00000082	0.350275	3.00514	1.31078	0.269797	0.51693	NOT
ANSTEP-UCI_GENE_00000083	0.452439	5.95618	4.94445	0.0415858	0.231272	NOT
ANSTEP-UCI_GENE_00000084	0.123895	2.37039	0.143271	0.710236	0.846505	NOT
ANSTEP-UCI_GENE_00000086	0.039616	7.98817	0.170142	0.685691	0.832374	NOT
ANSTEP-UCI_GENE_00000087	-0.363334	5.32188	2.49296	0.134745	0.36533	NOT
ANSTEP-UCI_GENE_00000088	-0.180692	5.42542	0.923156	0.351543	0.589429	NOT
ANSTEP-UCI_GENE_00000089	-0.323864	7.06642	5.03947	0.039915	0.228105	NOT
ANSTEP-UCI_GENE_00000090	-0.307902	10.2069	6.01401	0.0266037	0.20844	NOT
ANSTEP-UCI_GENE_00000091	-0.519255	4.85141	4.89588	0.0424711	0.233003	NOT
ANSTEP-UCI_GENE_00000092	0.4083	5.56142	3.0548	0.100473	0.320325	NOT
ANSTEP-UCI_GENE_00000094	0.570944	2.37168	5.75066	0.029611	0.213139	NOT
ANSTEP-UCI_GENE_00000095	1.29867	-0.458187	9.87983	0.00654777	0.182221	POSITIVE
ANSTEP-UCI_GENE_00000096	0.10763	5.43846	0.619204	0.443327	0.665019	NOT
ANSTEP-UCI_GENE_00000097	0.35145	5.17275	1.15011	0.300102	0.543867	NOT
ANSTEP-UCI_GENE_00000098	0.370568	1.78993	0.418867	0.527067	0.72923	NOT
ANSTEP-UCI_GENE_00000100	0.344377	3.65678	3.05623	0.1004	0.320325	NOT
ANSTEP-UCI_GENE_00000101	0.471169	-0.445059	0.901015	0.35722	0.593641	NOT
ANSTEP-UCI_GENE_00000102	0.272517	-0.0305565	0.0790794	0.782305	0.887954	NOT
ANSTEP-UCI_GENE_00000105	0.112812	2.57958	0.130449	0.722891	0.854366	NOT
ANSTEP-UCI_GENE_00000106	0.585747	5.2997	11.3539	0.00409988	0.176756	NOT
ANSTEP-UCI_GENE_00000107	0.460032	5.54347	0.0282894	0.868953	0.935327	NOT
ANSTEP-UCI_GENE_00000109	0.425086	4.15631	0.598457	0.450921	0.671044	NOT
ANSTEP-UCI_GENE_00000110	0.00952836	3.12754	0.00103337	0.97477	0.989215	NOT
ANSTEP-UCI_GENE_00000111	-0.194479	1.63883	0.23393	0.635454	0.801818	NOT
ANSTEP-UCI_GENE_00000112	0.424448	3.67667	2.76269	0.116772	0.340106	NOT
ANSTEP-UCI_GENE_00000113	0.162548	2.38766	0.325867	0.576368	0.763203	NOT
ANSTEP-UCI_GENE_00000114	0.0847114	6.03939	0.346793	0.564503	0.756351	NOT
ANSTEP-UCI_GENE_00000115	-0.156529	3.04844	0.339477	0.568595	0.757889	NOT
ANSTEP-UCI_GENE_00000116	0.148286	3.41763	0.183111	0.674658	0.825476	NOT
ANSTEP-UCI_GENE_00000118	-0.141692	7.61549	2.35375	0.145339	0.377759	NOT
ANSTEP-UCI_GENE_00000119	-0.662832	6.87886	6.28619	0.02386	0.203611	NOT
ANSTEP-UCI_GENE_00000120	-0.0572116	4.75269	0.22442	0.642362	0.805951	NOT
ANSTEP-UCI_GENE_00000121	0.537333	2.58464	1.17079	0.29595	0.540364	NOT
ANSTEP-UCI_GENE_00000122	0.352598	7.95813	2.08903	0.168472	0.405101	NOT
ANSTEP-UCI_GENE_00000123	-0.276749	4.87961	2.86777	0.110566	0.332878	NOT
ANSTEP-UCI_GENE_00000124	0.219422	9.01712	1.5649	0.229686	0.474407	NOT
ANSTEP-UCI_GENE_00000125	0.385693	7.30952	3.86472	0.0676729	0.272206	NOT
ANSTEP-UCI_GENE_00000128	0.0499028	6.94907	0.0480765	0.829335	0.914952	NOT
ANSTEP-UCI_GENE_00000130	-0.180073	5.26536	2.06887	0.170415	0.4074	NOT
ANSTEP-UCI_GENE_00000131	-0.485933	6.47024	5.60759	0.0314088	0.215306	NOT
ANSTEP-UCI_GENE_00000132	1.11631	8.24237	12.7608	0.00269347	0.174003	POSITIVE
ANSTEP-UCI_GENE_00000134	0.931614	8.01515	6.39479	0.0228573	0.202122	NOT
ANSTEP-UCI_GENE_00000135	1.71735	5.86889	10.1776	0.00594192	0.182221	POSITIVE
ANSTEP-UCI_GENE_00000136	0.693478	4.34944	7.85098	0.013183	0.19057	NOT
ANSTEP-UCI_GENE_00000137	0.294148	6.73674	1.99167	0.178119	0.416717	NOT
ANSTEP-UCI_GENE_00000138	-0.309347	3.3502	1.80678	0.19843	0.441001	NOT
ANSTEP-UCI_GENE_00000139	0.241512	4.9132	1.51352	0.237129	0.482227	NOT
ANSTEP-UCI_GENE_00000140	-0.560772	6.15279	2.7617	0.116833	0.340113	NOT
ANSTEP-UCI_GENE_00000141	0.0289813	10.5123	0.0322427	0.859846	0.930697	NOT
ANSTEP-UCI_GENE_00000142	0.399407	7.07369	8.23156	0.011498	0.186248	NOT
ANSTEP-UCI_GENE_00000143	-0.235761	7.3434	3.60291	0.0766519	0.285889	NOT
ANSTEP-UCI_GENE_00000144	-0.0659255	7.69206	0.405232	0.533781	0.733492	NOT
ANSTEP-UCI_GENE_00000145	0.895045	0.923496	4.29178	0.0555465	0.254462	NOT
ANSTEP-UCI_GENE_00000146	0.541035	0.672205	2.82893	0.112812	0.335311	NOT
ANSTEP-UCI_GENE_00000147	0.237078	0.523433	0.385249	0.543917	0.740961	NOT
ANSTEP-UCI_GENE_00000149	-0.34638	3.69232	0.795006	0.386358	0.617981	NOT
ANSTEP-UCI_GENE_00000150	0.329472	2.51312	2.61818	0.126012	0.353202	NOT
ANSTEP-UCI_GENE_00000151	-0.175514	4.18917	1.27792	0.275646	0.522089	NOT
ANSTEP-UCI_GENE_00000152	-0.163224	2.53222	0.802898	0.384069	0.616103	NOT
ANSTEP-UCI_GENE_00000153	-0.132761	3.30086	0.777895	0.391392	0.623571	NOT
ANSTEP-UCI_GENE_00000154	-0.445242	4.49466	3.92159	0.0658902	0.269344	NOT
ANSTEP-UCI_GENE_00000155	-0.635103	3.75596	7.78078	0.0135238	0.19057	NOT
ANSTEP-UCI_GENE_00000156	-0.34536	6.2006	3.91672	0.0660406	0.269487	NOT
ANSTEP-UCI_GENE_00000157	0.0627956	3.52323	0.124672	0.728825	0.85678	NOT
ANSTEP-UCI_GENE_00000158	0.105472	4.36148	0.226914	0.640533	0.80478	NOT
ANSTEP-UCI_GENE_00000164	0.151953	0.299145	0.137312	0.716033	0.850274	NOT
ANSTEP-UCI_GENE_00000165	0.918109	-0.525777	5.1239	0.0384956	0.226024	NOT
ANSTEP-UCI_GENE_00000166	0.955921	-0.0695932	8.89046	0.00913055	0.183473	NOT
ANSTEP-UCI_GENE_00000167	0.279227	1.8445	0.571038	0.46129	0.679907	NOT
ANSTEP-UCI_GENE_00000172	0.28161	7.11327	1.56078	0.230272	0.474966	NOT
ANSTEP-UCI_GENE_00000173	-0.265213	6.4721	4.17675	0.0585416	0.257824	NOT
ANSTEP-UCI_GENE_00000174	0.157463	7.24998	1.61721	0.222418	0.467678	NOT
ANSTEP-UCI_GENE_00000175	0.593723	1.63698	2.84209	0.112045	0.334644	NOT
ANSTEP-UCI_GENE_00000176	0.0433608	4.54848	0.0506167	0.824962	0.912972	NOT
ANSTEP-UCI_GENE_00000177	0.403175	0.956928	0.956755	0.343175	0.582742	NOT
ANSTEP-UCI_GENE_00000178	0.171799	4.19414	0.48943	0.494651	0.706259	NOT
ANSTEP-UCI_GENE_00000179	-0.0848244	2.9336	0.120324	0.733395	0.859021	NOT
ANSTEP-UCI_GENE_00000180	0.104668	2.1754	0.143309	0.710199	0.846505	NOT
ANSTEP-UCI_GENE_00000181	0.218532	2.83188	0.572749	0.460631	0.679479	NOT
ANSTEP-UCI_GENE_00000182	0.451449	6.73071	2.05297	0.171967	0.409048	NOT
ANSTEP-UCI_GENE_00000183	0.562922	2.94535	3.33912	0.0871621	0.301436	NOT
ANSTEP-UCI_GENE_00000184	0.464143	2.53939	1.73537	0.207058	0.45129	NOT
ANSTEP-UCI_GENE_00000185	0.459691	1.70535	2.19743	0.158485	0.393889	NOT
ANSTEP-UCI_GENE_00000186	0.613918	1.23442	2.99072	0.103801	0.324476	NOT
ANSTEP-UCI_GENE_00000187	-0.802946	9.00722	10.9373	0.00466553	0.180812	NOT
ANSTEP-UCI_GENE_00000188	-0.31507	10.4403	1.76605	0.203294	0.44687	NOT
ANSTEP-UCI_GENE_00000189	-0.26954	3.9168	1.06993	0.316987	0.55955	NOT
ANSTEP-UCI_GENE_00000190	-0.129119	7.5493	1.16186	0.297733	0.541674	NOT
ANSTEP-UCI_GENE_00000191	-0.18709	7.22043	2.61549	0.126192	0.353356	NOT
ANSTEP-UCI_GENE_00000192	0.182106	6.7965	0.126625	0.726802	0.855949	NOT
ANSTEP-UCI_GENE_00000193	0.363521	5.42082	4.27713	0.0559178	0.254768	NOT
ANSTEP-UCI_GENE_00000194	0.228912	4.1319	0.162167	0.692723	0.836159	NOT
ANSTEP-UCI_GENE_00000195	-0.0385335	5.00689	0.0238963	0.879164	0.941357	NOT
ANSTEP-UCI_GENE_00000196	0.815961	2.24439	5.91041	0.0277426	0.211294	NOT
ANSTEP-UCI_GENE_00000197	0.539513	1.97805	4.12969	0.0598216	0.259604	NOT
ANSTEP-UCI_GENE_00000199	-0.18011	6.02012	2.78075	0.115677	0.338771	NOT
ANSTEP-UCI_GENE_00000200	-0.394149	5.51727	4.48461	0.0509183	0.247417	NOT
ANSTEP-UCI_GENE_00000201	0.632117	3.48853	5.32776	0.0353036	0.22095	NOT
ANSTEP-UCI_GENE_00000202	-0.472886	8.38521	6.02451	0.0264913	0.208224	NOT
ANSTEP-UCI_GENE_00000203	-0.570662	6.62249	21.4596	0.00030721	0.144638	NOT
ANSTEP-UCI_GENE_00000204	-0.17725	5.10707	1.36507	0.260492	0.50614	NOT
ANSTEP-UCI_GENE_00000205	-0.102367	6.16454	0.645132	0.434124	0.658142	NOT
ANSTEP-UCI_GENE_00000206	-0.0983831	7.11113	0.250796	0.623621	0.794114	NOT
ANSTEP-UCI_GENE_00000207	0.571408	2.07201	4.33243	0.0545311	0.253287	NOT
ANSTEP-UCI_GENE_00000208	0.631109	0.67319	3.91757	0.0660143	0.269474	NOT
ANSTEP-UCI_GENE_00000209	0.717547	0.0737748	3.43277	0.0832454	0.294954	NOT
ANSTEP-UCI_GENE_00000210	-0.162231	6.93889	1.73561	0.207029	0.45129	NOT
ANSTEP-UCI_GENE_00000211	0.0552848	2.7493	0.0686963	0.79673	0.897441	NOT
ANSTEP-UCI_GENE_00000212	-0.648939	2.67006	4.69133	0.0464492	0.239752	NOT
ANSTEP-UCI_GENE_00000213	-0.72697	4.28229	13.8599	0.0019713	0.174003	NOT
ANSTEP-UCI_GENE_00000214	-0.60898	4.72523	10.9908	0.0045881	0.180812	NOT
ANSTEP-UCI_GENE_00000215	0.15554	1.32153	0.166594	0.688795	0.833958	NOT
ANSTEP-UCI_GENE_00000216	0.035036	1.77838	0.0169028	0.898247	0.95087	NOT
ANSTEP-UCI_GENE_00000218	0.321005	5.36143	1.17884	0.294354	0.538797	NOT
ANSTEP-UCI_GENE_00000219	0.894485	1.19491	2.75013	0.117542	0.341111	NOT
ANSTEP-UCI_GENE_00000220	0.389872	5.25423	2.06365	0.170922	0.407557	NOT
ANSTEP-UCI_GENE_00000221	-0.446271	5.99444	7.70813	0.0138873	0.19057	NOT
ANSTEP-UCI_GENE_00000222	-0.48442	3.87396	3.19854	0.0934612	0.309271	NOT
ANSTEP-UCI_GENE_00000223	-0.880818	3.2714	12.2286	0.0031484	0.174003	NOT
ANSTEP-UCI_GENE_00000224	0.336946	-0.696877	0.370019	0.551892	0.747731	NOT
ANSTEP-UCI_GENE_00000225	-0.959948	6.76332	5.36359	0.0347749	0.219284	NOT
ANSTEP-UCI_GENE_00000226	-0.552918	8.21064	10.0475	0.00619852	0.182221	NOT
ANSTEP-UCI_GENE_00000227	0.699041	0.00548122	2.84224	0.112037	0.334644	NOT
ANSTEP-UCI_GENE_00000228	-0.337384	5.50699	3.88611	0.0669958	0.270757	NOT
ANSTEP-UCI_GENE_00000229	-0.641944	5.28615	7.59713	0.0144644	0.191673	NOT
ANSTEP-UCI_GENE_00000230	-0.670846	4.14952	8.39999	0.010832	0.186248	NOT
ANSTEP-UCI_GENE_00000231	0.302597	4.31393	2.03989	0.173257	0.410861	NOT
ANSTEP-UCI_GENE_00000232	0.328099	4.05517	4.8199	0.0439006	0.234889	NOT
ANSTEP-UCI_GENE_00000233	0.327342	4.38641	6.53168	0.021662	0.20145	NOT
ANSTEP-UCI_GENE_00000234	-0.175353	6.89176	1.09888	0.310743	0.554573	NOT
ANSTEP-UCI_GENE_00000235	0.0553798	6.4405	0.318513	0.580659	0.765037	NOT
ANSTEP-UCI_GENE_00000236	0.197009	4.97524	0.674828	0.423953	0.651306	NOT
ANSTEP-UCI_GENE_00000237	0.097546	6.8808	0.394442	0.539209	0.737388	NOT
ANSTEP-UCI_GENE_00000238	-0.108834	7.78813	0.579354	0.458104	0.677174	NOT
ANSTEP-UCI_GENE_00000239	-0.0441691	5.56063	0.159316	0.695287	0.838087	NOT
ANSTEP-UCI_GENE_00000241	0.272781	1.32114	0.179925	0.677324	0.826497	NOT
ANSTEP-UCI_GENE_00000242	-0.142398	7.55027	1.8776	0.190322	0.431044	NOT
ANSTEP-UCI_GENE_00000243	-0.825	7.51411	7.34139	0.0159019	0.192977	NOT
ANSTEP-UCI_GENE_00000244	-0.27066	6.50629	2.8571	0.111178	0.333669	NOT
ANSTEP-UCI_GENE_00000245	-0.134902	2.8965	0.746819	0.400792	0.63277	NOT
ANSTEP-UCI_GENE_00000246	-0.385448	4.22118	5.83215	0.0286403	0.211591	NOT
ANSTEP-UCI_GENE_00000247	-0.575781	3.70572	13.2524	0.00233863	0.174003	NOT
ANSTEP-UCI_GENE_00000248	-0.270289	3.2478	1.282	0.274911	0.521207	NOT
ANSTEP-UCI_GENE_00000249	-0.289989	3.8405	2.46558	0.136752	0.368209	NOT
ANSTEP-UCI_GENE_00000250	0.221492	6.74288	1.81838	0.197073	0.439188	NOT
ANSTEP-UCI_GENE_00000251	-0.0517158	5.75101	0.210256	0.652994	0.813127	NOT
ANSTEP-UCI_GENE_00000253	0.379708	4.7294	1.0882	0.313027	0.557081	NOT
ANSTEP-UCI_GENE_00000258	0.765297	1.08682	4.05881	0.0618118	0.263168	NOT
ANSTEP-UCI_GENE_00000260	0.698829	2.21093	3.41093	0.0841399	0.296486	NOT
ANSTEP-UCI_GENE_00000261	0.838148	1.92481	9.56441	0.00726766	0.182288	NOT
ANSTEP-UCI_GENE_00000262	0.466865	4.33309	2.57802	0.128736	0.35707	NOT
ANSTEP-UCI_GENE_00000264	0.173203	7.16893	3.24593	0.0912791	0.306706	NOT
ANSTEP-UCI_GENE_00000265	-0.164976	0.332799	0.223797	0.642821	0.806372	NOT
ANSTEP-UCI_GENE_00000266	-0.155048	0.595033	0.193588	0.666081	0.820823	NOT
ANSTEP-UCI_GENE_00000267	0.838968	3.15801	1.2498	0.280788	0.525715	NOT
ANSTEP-UCI_GENE_00000268	-0.56284	9.46159	1.32497	0.267322	0.514616	NOT
ANSTEP-UCI_GENE_00000269	0.521135	2.2686	2.97079	0.104863	0.325748	NOT
ANSTEP-UCI_GENE_00000270	-1.38487	6.96513	2.58269	0.128415	0.356671	NOT
ANSTEP-UCI_GENE_00000271	0.541594	-0.47733	1.04515	0.322475	0.564306	NOT
ANSTEP-UCI_GENE_00000273	0.9366	0.19119	5.71537	0.0300431	0.213557	NOT
ANSTEP-UCI_GENE_00000276	-0.788585	5.90912	1.51016	0.237627	0.482557	NOT
ANSTEP-UCI_GENE_00000278	0.354975	3.68996	1.6234	0.221577	0.466832	NOT
ANSTEP-UCI_GENE_00000279	-0.459941	5.03127	5.73253	0.0298321	0.213139	NOT
ANSTEP-UCI_GENE_00000280	0.261412	3.35674	0.620697	0.442789	0.664695	NOT
ANSTEP-UCI_GENE_00000281	-0.363001	5.098	5.64242	0.0309598	0.214808	NOT
ANSTEP-UCI_GENE_00000282	0.357875	6.9238	2.1921	0.158959	0.394479	NOT
ANSTEP-UCI_GENE_00000283	0.301923	3.06384	0.678222	0.422815	0.650367	NOT
ANSTEP-UCI_GENE_00000284	-0.339581	4.38356	2.42201	0.140022	0.371974	NOT
ANSTEP-UCI_GENE_00000285	0.0880859	7.11788	0.734999	0.404458	0.635469	NOT
ANSTEP-UCI_GENE_00000286	-0.270673	8.32064	7.65988	0.0141348	0.190734	NOT
ANSTEP-UCI_GENE_00000287	0.459453	1.11773	2.62578	0.125505	0.352211	NOT
ANSTEP-UCI_GENE_00000288	1.75608	-0.611339	1.8653	0.194591	0.436067	NOT
ANSTEP-UCI_GENE_00000289	2.21111	2.19002	2.31013	0.148867	0.382759	NOT
ANSTEP-UCI_GENE_00000291	0.527877	3.63179	4.47221	0.051202	0.24773	NOT
ANSTEP-UCI_GENE_00000292	0.246661	4.72128	2.04933	0.172325	0.409481	NOT
ANSTEP-UCI_GENE_00000293	-0.150611	5.30135	2.67661	0.122173	0.347999	NOT
ANSTEP-UCI_GENE_00000294	0.0970738	8.45055	0.264259	0.614532	0.788898	NOT
ANSTEP-UCI_GENE_00000295	-0.326736	5.35252	2.77646	0.115936	0.339106	NOT
ANSTEP-UCI_GENE_00000296	0.139996	0.309561	0.0770294	0.785068	0.889572	NOT
ANSTEP-UCI_GENE_00000297	-0.430181	-0.130049	0.705932	0.413697	0.643518	NOT
ANSTEP-UCI_GENE_00000298	-0.0759674	-0.121502	0.0222887	0.883266	0.943639	NOT
ANSTEP-UCI_GENE_00000299	0.309768	0.640022	0.54838	0.47016	0.686453	NOT
ANSTEP-UCI_GENE_00000303	-0.641245	-0.63327	1.54877	0.23199	0.47666	NOT
ANSTEP-UCI_GENE_00000305	-0.555543	7.74845	4.605	0.0482575	0.243073	NOT
ANSTEP-UCI_GENE_00000311	0.337853	4.78453	1.17392	0.295328	0.539728	NOT
ANSTEP-UCI_GENE_00000312	-0.878103	6.15726	6.24349	0.0242679	0.204272	NOT
ANSTEP-UCI_GENE_00000313	0.0159611	-0.523181	0.00147313	0.971557	0.988096	NOT
ANSTEP-UCI_GENE_00000315	0.931708	1.52667	10.0546	0.00618411	0.182221	NOT
ANSTEP-UCI_GENE_00000317	-0.184264	5.73903	2.38036	0.143238	0.375556	NOT
ANSTEP-UCI_GENE_00000318	0.231824	4.14324	0.348082	0.563788	0.756351	NOT
ANSTEP-UCI_GENE_00000319	1.99511	2.34927	12.2441	0.00313397	0.174003	POSITIVE
ANSTEP-UCI_GENE_00000321	2.15534	1.30687	13.995	0.00189882	0.174003	POSITIVE
ANSTEP-UCI_GENE_00000322	-0.398402	7.28321	8.09152	0.0120876	0.187747	NOT
ANSTEP-UCI_GENE_00000323	0.132045	4.66545	1.18927	0.292306	0.537184	NOT
ANSTEP-UCI_GENE_00000324	-0.444715	6.441	3.68313	0.0737587	0.280913	NOT
ANSTEP-UCI_GENE_00000325	0.200878	0.453236	0.231897	0.636916	0.802956	NOT
ANSTEP-UCI_GENE_00000326	0.0469795	0.48731	0.013659	0.908477	0.955519	NOT
ANSTEP-UCI_GENE_00000327	-0.289628	4.54688	2.00779	0.176475	0.415471	NOT
ANSTEP-UCI_GENE_00000328	-0.259849	4.35254	3.29095	0.0892618	0.30387	NOT
ANSTEP-UCI_GENE_00000329	-0.0678159	3.72423	0.178505	0.678522	0.827328	NOT
ANSTEP-UCI_GENE_00000330	-0.220987	5.69906	4.10427	0.0605265	0.26112	NOT
ANSTEP-UCI_GENE_00000331	-0.115538	4.44099	0.812268	0.381378	0.613891	NOT
ANSTEP-UCI_GENE_00000332	-0.0046874	4.59335	0.0013451	0.971217	0.988096	NOT
ANSTEP-UCI_GENE_00000333	-0.303703	-0.710081	0.166185	0.689156	0.834282	NOT
ANSTEP-UCI_GENE_00000334	0.23787	-0.476319	0.21476	0.649567	0.811334	NOT
ANSTEP-UCI_GENE_00000335	-0.877582	3.37079	1.16474	0.297156	0.541003	NOT
ANSTEP-UCI_GENE_00000336	-0.385156	5.6796	3.69554	0.0733226	0.280262	NOT
ANSTEP-UCI_GENE_00000337	0.0709396	4.92047	0.350668	0.56236	0.755383	NOT
ANSTEP-UCI_GENE_00000338	-0.298536	6.28504	3.0111	0.102729	0.323088	NOT
ANSTEP-UCI_GENE_00000339	-0.647306	6.42894	11.6075	0.00379392	0.174003	NOT
ANSTEP-UCI_GENE_00000340	-0.332646	6.35598	2.83651	0.11237	0.33479	NOT
ANSTEP-UCI_GENE_00000341	-0.37491	4.735	3.47649	0.0814891	0.292337	NOT
ANSTEP-UCI_GENE_00000342	-0.297866	6.97365	3.19636	0.0935633	0.309522	NOT
ANSTEP-UCI_GENE_00000343	-0.204124	7.34324	1.51076	0.237538	0.482557	NOT
ANSTEP-UCI_GENE_00000344	-0.389652	4.62562	2.8878	0.109429	0.330919	NOT
ANSTEP-UCI_GENE_00000355	-0.232444	5.60831	2.0042	0.176839	0.41551	NOT
ANSTEP-UCI_GENE_00000356	-0.391137	7.34293	7.61774	0.0143552	0.19078	NOT
ANSTEP-UCI_GENE_00000357	-0.113239	5.98479	1.56725	0.229354	0.474077	NOT
ANSTEP-UCI_GENE_00000358	-0.0507649	4.90319	0.168925	0.686751	0.833123	NOT
ANSTEP-UCI_GENE_00000359	0.717786	4.15919	7.7911	0.0134731	0.19057	NOT
ANSTEP-UCI_GENE_00000360	-0.358048	7.04498	5.65048	0.0308569	0.214542	NOT
ANSTEP-UCI_GENE_00000361	-0.289589	4.61781	2.00501	0.176757	0.41551	NOT
ANSTEP-UCI_GENE_00000362	-0.241663	8.12149	4.42304	0.0523451	0.250806	NOT
ANSTEP-UCI_GENE_00000363	-0.338352	6.46179	2.56941	0.129328	0.357831	NOT
ANSTEP-UCI_GENE_00000364	-0.286783	7.81224	2.42816	0.139555	0.371394	NOT
ANSTEP-UCI_GENE_00000365	-0.566666	4.11637	3.96092	0.0646897	0.267644	NOT
ANSTEP-UCI_GENE_00000366	-0.482266	6.8729	15.044	0.00142854	0.174003	NOT
ANSTEP-UCI_GENE_00000367	-0.251294	5.99265	1.16838	0.29643	0.540656	NOT
ANSTEP-UCI_GENE_00000370	0.723325	1.30767	4.78033	0.0446672	0.236291	NOT
ANSTEP-UCI_GENE_00000372	0.839151	0.769644	3.94121	0.0652881	0.268185	NOT
ANSTEP-UCI_GENE_00000373	0.78427	0.04391	3.26351	0.090485	0.3058	NOT
ANSTEP-UCI_GENE_00000374	0.438468	0.209196	1.05272	0.320784	0.563022	NOT
ANSTEP-UCI_GENE_00000375	-1.15486	0.475652	4.50171	0.05053	0.246609	NOT
ANSTEP-UCI_GENE_00000377	-0.784416	5.97678	4.80636	0.0441612	0.234947	NOT
ANSTEP-UCI_GENE_00000378	-0.335672	8.00489	9.74013	0.00685607	0.182221	NOT
ANSTEP-UCI_GENE_00000379	-0.7215	5.78117	5.71189	0.0300861	0.213557	NOT
ANSTEP-UCI_GENE_00000380	0.413645	2.07962	2.31748	0.148265	0.382052	NOT
ANSTEP-UCI_GENE_00000381	0.651903	3.48372	7.84388	0.013217	0.19057	NOT
ANSTEP-UCI_GENE_00000382	-0.229891	7.2029	2.47208	0.136272	0.367425	NOT
ANSTEP-UCI_GENE_00000383	-0.498617	4.57641	4.70889	0.0460911	0.239362	NOT
ANSTEP-UCI_GENE_00000384	-0.460635	3.64074	2.49096	0.13489	0.365555	NOT
ANSTEP-UCI_GENE_00000385	-0.640327	5.24833	5.76169	0.0294774	0.213139	NOT
ANSTEP-UCI_GENE_00000386	-0.69583	4.60969	6.52118	0.0217511	0.20145	NOT
ANSTEP-UCI_GENE_00000387	-0.857784	2.77072	7.67464	0.0140585	0.190734	NOT
ANSTEP-UCI_GENE_00000388	-0.840874	2.98603	6.26064	0.0241032	0.204048	NOT
ANSTEP-UCI_GENE_00000389	0.317199	-0.475224	0.127517	0.725883	0.855905	NOT
ANSTEP-UCI_GENE_00000390	0.360738	-0.850869	0.568657	0.462209	0.680307	NOT
ANSTEP-UCI_GENE_00000391	0.756722	-0.0670234	3.44603	0.082708	0.294009	NOT
ANSTEP-UCI_GENE_00000392	-0.226722	6.40379	1.44745	0.247171	0.492279	NOT
ANSTEP-UCI_GENE_00000396	-0.133689	3.8683	0.545983	0.471116	0.686916	NOT
ANSTEP-UCI_GENE_00000397	-0.12783	4.42498	0.807867	0.382639	0.614711	NOT
ANSTEP-UCI_GENE_00000398	0.0448456	3.82107	0.0981338	0.758298	0.87366	NOT
ANSTEP-UCI_GENE_00000399	-0.155285	3.64969	1.20878	0.288523	0.533384	NOT
ANSTEP-UCI_GENE_00000400	0.0964239	4.96942	0.716283	0.41037	0.640967	NOT
ANSTEP-UCI_GENE_00000401	-0.71314	3.35122	4.65405	0.0472201	0.241087	NOT
ANSTEP-UCI_GENE_00000402	-0.0185198	4.85781	0.0147287	0.904979	0.953765	NOT
ANSTEP-UCI_GENE_00000403	0.00879469	4.87657	0.00542304	0.942247	0.973214	NOT
ANSTEP-UCI_GENE_00000404	-0.077384	9.38262	0.301145	0.591061	0.771474	NOT
ANSTEP-UCI_GENE_00000405	-0.0541549	5.94153	0.138131	0.715228	0.849683	NOT
ANSTEP-UCI_GENE_00000406	-0.057177	3.37329	0.105598	0.7496	0.868199	NOT
ANSTEP-UCI_GENE_00000407	0.102052	4.19591	0.598035	0.451078	0.671171	NOT
ANSTEP-UCI_GENE_00000408	0.301243	5.10175	0.74465	0.401461	0.633237	NOT
ANSTEP-UCI_GENE_00000409	-0.238197	8.21952	4.36708	0.0536828	0.252521	NOT
ANSTEP-UCI_GENE_00000410	-0.130961	8.9662	2.18733	0.159384	0.394824	NOT
ANSTEP-UCI_GENE_00000411	0.378094	4.30748	2.48849	0.13507	0.365872	NOT
ANSTEP-UCI_GENE_00000412	-0.350366	8.36596	3.74596	0.0715826	0.2779	NOT
ANSTEP-UCI_GENE_00000413	-0.340629	8.21679	7.8461	0.0132064	0.19057	NOT
ANSTEP-UCI_GENE_00000414	-0.103971	4.54724	0.897684	0.358086	0.594477	NOT
ANSTEP-UCI_GENE_00000415	0.106305	7.76132	0.0351847	0.853667	0.927443	NOT
ANSTEP-UCI_GENE_00000419	1.53675	2.05248	12.9992	0.00251428	0.174003	POSITIVE
ANSTEP-UCI_GENE_00000421	-0.198817	-0.824373	0.109338	0.745371	0.865805	NOT
ANSTEP-UCI_GENE_00000422	0.638642	1.85115	2.91137	0.108108	0.329525	NOT
ANSTEP-UCI_GENE_00000423	-2.17217	-0.465277	12.1358	0.00323643	0.174003	NEGATIVE
ANSTEP-UCI_GENE_00000424	-2.03173	1.43534	11.3354	0.0041232	0.176756	NEGATIVE
ANSTEP-UCI_GENE_00000425	-0.692362	-0.0849403	0.854802	0.369509	0.60427	NOT
ANSTEP-UCI_GENE_00000426	-2.42861	1.21789	8.64934	0.00992549	0.183473	NEGATIVE
ANSTEP-UCI_GENE_00000427	0.765624	1.88638	1.03885	0.32389	0.565281	NOT
ANSTEP-UCI_GENE_00000428	-2.04235	1.95132	18.6326	0.0005818	0.170045	NEGATIVE
ANSTEP-UCI_GENE_00000429	-0.935338	2.01297	8.46626	0.0105822	0.185201	NOT
ANSTEP-UCI_GENE_00000430	-0.846161	4.41546	8.28983	0.0112624	0.186248	NOT
ANSTEP-UCI_GENE_00000431	-1.09099	1.18586	8.89754	0.00910834	0.183473	NEGATIVE
ANSTEP-UCI_GENE_00000432	-0.0327719	8.03996	0.0914446	0.766409	0.879561	NOT
ANSTEP-UCI_GENE_00000433	0.0151965	5.49812	0.0333285	0.857533	0.928967	NOT
ANSTEP-UCI_GENE_00000434	0.436071	0.591656	2.82861	0.112832	0.335311	NOT
ANSTEP-UCI_GENE_00000435	0.377552	0.0886619	1.70395	0.211006	0.456912	NOT
ANSTEP-UCI_GENE_00000436	0.426122	1.33272	0.0889799	0.769479	0.880652	NOT
ANSTEP-UCI_GENE_00000438	0.236369	3.50223	1.08147	0.314477	0.557729	NOT
ANSTEP-UCI_GENE_00000439	0.261074	4.87072	0.631974	0.438755	0.661187	NOT
ANSTEP-UCI_GENE_00000441	-0.136445	4.93208	1.20351	0.289539	0.534308	NOT
ANSTEP-UCI_GENE_00000442	0.225096	4.43748	0.320416	0.579542	0.764364	NOT
ANSTEP-UCI_GENE_00000443	-0.218234	6.34227	0.319762	0.579925	0.764364	NOT
ANSTEP-UCI_GENE_00000444	0.363043	5.06099	1.64909	0.218133	0.464756	NOT
ANSTEP-UCI_GENE_00000445	-0.527266	7.17557	8.07779	0.0121472	0.187747	NOT
ANSTEP-UCI_GENE_00000446	-0.159896	-0.605146	0.0631495	0.80492	0.902149	NOT
ANSTEP-UCI_GENE_00000448	-0.546865	7.29642	3.75805	0.0711726	0.2779	NOT
ANSTEP-UCI_GENE_00000449	0.878977	4.03816	18.4709	0.00060446	0.171484	NOT
ANSTEP-UCI_GENE_00000450	-0.0323022	7.36277	0.181759	0.675786	0.826262	NOT
ANSTEP-UCI_GENE_00000451	0.299084	5.68282	1.11741	0.306835	0.55103	NOT
ANSTEP-UCI_GENE_00000452	0.038269	1.0786	0.00747189	0.932234	0.967712	NOT
ANSTEP-UCI_GENE_00000453	0.332494	-0.682912	0.286521	0.600131	0.778618	NOT
ANSTEP-UCI_GENE_00000454	-0.215765	-0.123088	0.351863	0.561702	0.754985	NOT
ANSTEP-UCI_GENE_00000455	-0.0637215	6.09508	0.431978	0.520757	0.724356	NOT
ANSTEP-UCI_GENE_00000456	-0.151897	4.9507	1.44036	0.248282	0.493398	NOT
ANSTEP-UCI_GENE_00000457	-0.0652776	7.11091	0.287066	0.599788	0.778432	NOT
ANSTEP-UCI_GENE_00000458	0.0149992	10.3594	0.00854171	0.927559	0.964529	NOT
ANSTEP-UCI_GENE_00000459	0.200227	7.21372	0.58832	0.454709	0.674705	NOT
ANSTEP-UCI_GENE_00000460	-0.446854	6.33398	6.96068	0.0183568	0.19654	NOT
ANSTEP-UCI_GENE_00000463	0.531084	3.89501	1.80077	0.19914	0.44194	NOT
ANSTEP-UCI_GENE_00000464	0.342549	0.639451	1.14312	0.301524	0.545515	NOT
ANSTEP-UCI_GENE_00000466	-0.004596	8.82974	0.00307321	0.956506	0.980062	NOT
ANSTEP-UCI_GENE_00000467	-0.166778	6.27532	1.89572	0.188314	0.428714	NOT
ANSTEP-UCI_GENE_00000468	-0.426292	7.47514	4.68834	0.0465105	0.239856	NOT
ANSTEP-UCI_GENE_00000469	0.600744	3.28255	4.05032	0.0620553	0.26352	NOT
ANSTEP-UCI_GENE_00000471	0.359727	1.40565	1.25225	0.280334	0.525053	NOT
ANSTEP-UCI_GENE_00000472	-0.382641	8.2324	4.35587	0.0539555	0.25272	NOT
ANSTEP-UCI_GENE_00000473	-0.111897	9.98313	0.514452	0.483994	0.697167	NOT
ANSTEP-UCI_GENE_00000474	0.00537303	4.71028	0.0023119	0.962271	0.983728	NOT
ANSTEP-UCI_GENE_00000475	0.0429902	8.79084	0.0454461	0.833992	0.917513	NOT
ANSTEP-UCI_GENE_00000476	-0.0006384	6.40919	1.42e-05	0.997037	0.99835	NOT
ANSTEP-UCI_GENE_00000477	-0.210068	8.36436	4.09629	0.0607498	0.261359	NOT
ANSTEP-UCI_GENE_00000478	-0.270334	7.40383	4.73904	0.0454838	0.237782	NOT
ANSTEP-UCI_GENE_00000479	-0.0506532	6.66697	0.144191	0.709353	0.846143	NOT
ANSTEP-UCI_GENE_00000480	-0.283775	7.41223	7.06885	0.0176176	0.196159	NOT
ANSTEP-UCI_GENE_00000481	0.223301	6.88652	1.54505	0.232525	0.477004	NOT
ANSTEP-UCI_GENE_00000482	-0.272473	8.23088	3.58506	0.0773136	0.286576	NOT
ANSTEP-UCI_GENE_00000483	0.160469	5.20223	1.02843	0.326251	0.566386	NOT
ANSTEP-UCI_GENE_00000484	-0.0809126	7.81328	0.487667	0.495417	0.706786	NOT
ANSTEP-UCI_GENE_00000487	0.123583	0.153909	0.0909112	0.767069	0.879973	NOT
ANSTEP-UCI_GENE_00000488	-0.181084	5.41586	2.29197	0.150368	0.384672	NOT
ANSTEP-UCI_GENE_00000489	0.2592	6.31729	1.60474	0.224124	0.469491	NOT
ANSTEP-UCI_GENE_00000490	-0.331016	4.92153	6.90794	0.0187301	0.19654	NOT
ANSTEP-UCI_GENE_00000491	-0.465134	7.63217	10.3175	0.00567954	0.182221	NOT
[truncated: 10,145 more rows]

## Sheet: twoToSevenDPI
ID	logFC	logCPM	F	PValue	FDR	interesting
[truncated: 11,691 more rows]

## Sheet: sevenToFourteenDPU
ID	logFC	logCPM	F	PValue	FDR	interesting
[truncated: 11,691 more rows]
