# Supplementary material for: Transcriptomic and small RNA response to Mayaro virus infection in Anopheles stephensi mosquitoes
Source: PLoS Negl Trop Dis. 2022 Jun 28;16(6):e0010507. doi: 10.1371/journal.pntd.0010507 (PMC9273063; doi:10.1371/journal.pntd.0010507)
Supplement: S8 Table — (XLSX) [file pntd.0010507.s008.xlsx]

## Sheet: annotationsCombinedCondensed
miRNA	ids
>as-mirNOV1	ASTEI103890 ASTEI09034 ASTEI03859 ASTEI05105 ASTEI05163 ASTEI04037 ASTEI02248 ASTEI08612 ASTEI08636 ASTEI05259 ASTEI03322 ASTEI03408 ASTEI03425 ASTEI08827 ASTEI12378 ASTEI09494 ASTEI07432 ASTEI07459 ASTEI05990 ASTEI04818 ASTEI10917 ASTEI08085 ASTEI08132 ASTEI10978 ASTEI08261 ASTEI03629 ASTEI03683 ASTEI08484 ASTEI09900 ASTEI07663 ASTEI07674 ASTEI00547 ASTEI04121 ASTEI07887 ASTEI10736 ASTEI03717 AS…
>as-mirNOV10	ASTEI09685 ASTEI03877 ASTEI03881 ASTEI01002 ASTEI01043 ASTEI01136 ASTEI01142 ASTEI09450 ASTEI02720 ASTEI02726 ASTEI02813 ASTEI02836 ASTEI02899 ASTEI10998 ASTEI05067 ASTEI05075 ASTEI05113 ASTEI05118 ASTEI05123 ASTEI05147 ASTEI05159 ASTEI051574 ASTEI10706 ASTEI06164 ASTEI06766 ASTEI06790 ASTEI06803 ASTEI10044 ASTEI10050 ASTEI04017 ASTEI04532 ASTEI10274 ASTEI02116 ASTEI02130 ASTEI02132 ASTEI02133 AS…
>as-mirNOV11	ASTEI10391 ASTEI09052 ASTEI08003 ASTEI08025 ASTEI08027 ASTEI08036 ASTEI01022 ASTEI01098 ASTEI01105 ASTEI01215 ASTEI01242 ASTEI10853 ASTEI09433 ASTEI02776 ASTEI02789 ASTEI02822 ASTEI02857 ASTEI02893 ASTEI10998 ASTEI05115 ASTEI05176 ASTEI10700 ASTEI06177 ASTEI06770 ASTEI06793 ASTEI06809 ASTEI06823 ASTEI03954 ASTEI03999 ASTEI04033 ASTEI04404 ASTEI04417 ASTEI04512 ASTEI02080 ASTEI02087 ASTEI02092 AST…
>as-mirNOV12	ASTEI09709 ASTEI09719 ASTEI10373 ASTEI10384 ASTEI09033 ASTEI09038 ASTEI09047 ASTEI03878 ASTEI03887 ASTEI10412 ASTEI08003 ASTEI08007 ASTEI08020 ASTEI08022 ASTEI08023 ASTEI08025 ASTEI08036 ASTEI08039 ASTEI08040 ASTEI08048 ASTEI08067 ASTEI08070 ASTEI01001 ASTEI01009 ASTEI01020 ASTEI01024 ASTEI01040 ASTEI01069 ASTEI01078 ASTEI01084 ASTEI01095 ASTEI01107 ASTEI01123 ASTEI01144 ASTEI01174 ASTEI01178 AST…
>as-mirNOV13	ASTEI10391 ASTEI03890 ASTEI08018 ASTEI01135 ASTEI01192 ASTEI01237 ASTEI09426 ASTEI09450 ASTEI02861 ASTEI05067 ASTEI06159 ASTEI11091 ASTEI03930 ASTEI03948 ASTEI03953 ASTEI10274 ASTEI10276 ASTEI02103 ASTEI02218 ASTEI02250 ASTEI08862 ASTEI07301 ASTEI04225 ASTEI07905 ASTEI07959 ASTEI10576 ASTEI02961 ASTEI03049 ASTEI06325 ASTEI06342 ASTEI063440 ASTEI08639 ASTEI05217 ASTEI05280 ASTEI03223 ASTEI03305 AS…
>as-mirNOV14	ASTEI09686 ASTEI09691 ASTEI09695 ASTEI09699 ASTEI09706 ASTEI09715 ASTEI09719 ASTEI09721 ASTEI09722 ASTEI097190 ASTEI09729 ASTEI10886 ASTEI10383 ASTEI10388 ASTEI09038 ASTEI09044 ASTEI09053 ASTEI03870 ASTEI03871 ASTEI03874 ASTEI03875 ASTEI03879 ASTEI03894 ASTEI03897 ASTEI03907 ASTEI03909 ASTEI03910 ASTEI11396 ASTEI10412 ASTEI10423 ASTEI08003 ASTEI08011 ASTEI08019 ASTEI08020 ASTEI08021 ASTEI08025 AS…
>as-mirNOV15	ASTEI09723 ASTEI10391 ASTEI09033 ASTEI03858 ASTEI03859 ASTEI03863 ASTEI03871 ASTEI03898 ASTEI03900 ASTEI03907 ASTEI11631 ASTEI08003 ASTEI08012 ASTEI08025 ASTEI01043 ASTEI01054 ASTEI01079 ASTEI01084 ASTEI01132 ASTEI01153 ASTEI01230 ASTEI01237 ASTEI01242 ASTEI02719 ASTEI02745 ASTEI02794 ASTEI02812 ASTEI02823 ASTEI02832 ASTEI02850 ASTEI02878 ASTEI02880 ASTEI02914 ASTEI02919 ASTEI05108 ASTEI05110 AST…
>as-mirNOV16	ASTEI09686 ASTEI11360 ASTEI10375 ASTEI10379 ASTEI10384 ASTEI09050 ASTEI03871 ASTEI03874 ASTEI03878 ASTEI03880 ASTEI03897 ASTEI10412 ASTEI08003 ASTEI08024 ASTEI08057 ASTEI08071 ASTEI01012 ASTEI01026 ASTEI01027 ASTEI01066 ASTEI01076 ASTEI01079 ASTEI01082 ASTEI01128 ASTEI01132 ASTEI01146 ASTEI01172 ASTEI01179 ASTEI01180 ASTEI01182 ASTEI01192 ASTEI01193 ASTEI01217 ASTEI01223 ASTEI01232 ASTEI01236 AST…
>as-mirNOV17	ASTEI09686 ASTEI09712 ASTEI09725 ASTEI097190 ASTEI097191 ASTEI10391 ASTEI103890 ASTEI08047 ASTEI08075 ASTEI01011 ASTEI01035 ASTEI01046 ASTEI01078 ASTEI01084 ASTEI01132 ASTEI01136 ASTEI01140 ASTEI01146 ASTEI01147 ASTEI01174 ASTEI01177 ASTEI01226 ASTEI01230 ASTEI01237 ASTEI01238 ASTEI02720 ASTEI02726 ASTEI02888 ASTEI02893 ASTEI02908 ASTEI05052 ASTEI05071 ASTEI05077 ASTEI05110 ASTEI05115 ASTEI05119 …
>as-mirNOV18	ASTEI09704 ASTEI09709 ASTEI09719 ASTEI097190 ASTEI09037 ASTEI01002 ASTEI01004 ASTEI01018 ASTEI01022 ASTEI01033 ASTEI01094 ASTEI01098 ASTEI01110 ASTEI01111 ASTEI01163 ASTEI01237 ASTEI02716 ASTEI02731 ASTEI02736 ASTEI02768 ASTEI02802 ASTEI02832 ASTEI02834 ASTEI02880 ASTEI05054 ASTEI05058 ASTEI05080 ASTEI05090 ASTEI05094 ASTEI05170 ASTEI06159 ASTEI06183 ASTEI11681 ASTEI03924 ASTEI03946 ASTEI03953 AS…
>as-mirNOV19	ASTEI01022 ASTEI01056 ASTEI06810 ASTEI02169 ASTEI07314 ASTEI07337 ASTEI04186 ASTEI03244 ASTEI03455 ASTEI10993 ASTEI05929 ASTEI07017 ASTEI10089 ASTEI06936 ASTEI06992 ASTEI07731 ASTEI00433 ASTEI00473 ASTEI00649 ASTEI04072 ASTEI07889 ASTEI10735 ASTEI10061 ASTEI06869 ASTEI10995 ASTEI08475 ASTEI09661 ASTEI01524 ASTEI01559 ASTEI08589 ASTEI07784 ASTEI07808 ASTEI00743 ASTEI00981 ASTEI10455 ASTEI09816 AST…
>as-mirNOV2	ASTEI01021 ASTEI01027 ASTEI01144 ASTEI01221 ASTEI09421 ASTEI02722 ASTEI02766 ASTEI02776 ASTEI02875 ASTEI02880 ASTEI02893 ASTEI05108 ASTEI06159 ASTEI06800 ASTEI10048 ASTEI10972 ASTEI03953 ASTEI03991 ASTEI03999 ASTEI04444 ASTEI02101 ASTEI10595 ASTEI08870 ASTEI04210 ASTEI04213 ASTEI10720 ASTEI07907 ASTEI07998 ASTEI10241 ASTEI02940 ASTEI02976 ASTEI02992 ASTEI06326 ASTEI06336 ASTEI08613 ASTEI05187 AST…
>as-mirNOV20	ASTEI09692 ASTEI09725 ASTEI103890 ASTEI09042 ASTEI09054 ASTEI03863 ASTEI03881 ASTEI11301 ASTEI10416 ASTEI10420 ASTEI08047 ASTEI00995 ASTEI00996 ASTEI01013 ASTEI01083 ASTEI01087 ASTEI01122 ASTEI01134 ASTEI01139 ASTEI01184 ASTEI02763 ASTEI10998 ASTEI05128 ASTEI05147 ASTEI05148 ASTEI05173 ASTEI03939 ASTEI03941 ASTEI03952 ASTEI03953 ASTEI03983 ASTEI03989 ASTEI04442 ASTEI04448 ASTEI04525 ASTEI10259 AS…
>as-mirNOV21	ASTEI097190 ASTEI10374 ASTEI10383 ASTEI09050 ASTEI08028 ASTEI01044 ASTEI01061 ASTEI01089 ASTEI01237 ASTEI09433 ASTEI09450 ASTEI09453 ASTEI02716 ASTEI02733 ASTEI02762 ASTEI02786 ASTEI02807 ASTEI02827 ASTEI02919 ASTEI02925 ASTEI05067 ASTEI06156 ASTEI06766 ASTEI06822 ASTEI03958 ASTEI03973 ASTEI04001 ASTEI10265 ASTEI10266 ASTEI02199 ASTEI02250 ASTEI02263 ASTEI07336 ASTEI04179 ASTEI04203 ASTEI04213 AS…
>as-mirNOV22	ASTEI08025 ASTEI01114 ASTEI01130 ASTEI09428 ASTEI02733 ASTEI05054 ASTEI08880 ASTEI07906 ASTEI07978 ASTEI02932 ASTEI06362 ASTEI08628 ASTEI05186 ASTEI05295 ASTEI03231 ASTEI03426 ASTEI03454 ASTEI09080 ASTEI10348 ASTEI08836 ASTEI07235 ASTEI07287 ASTEI04544 ASTEI04620 ASTEI10812 ASTEI09562 ASTEI07158 ASTEI07464 ASTEI05923 ASTEI06021 ASTEI07474 ASTEI05387 ASTEI07111 ASTEI08256 ASTEI03645 ASTEI08497 AST…
>as-mirNOV23	ASTEI09038 ASTEI02757 ASTEI05112 ASTEI10520 ASTEI06814 ASTEI02189 ASTEI10591 ASTEI08873 ASTEI02956 ASTEI06367 ASTEI05251 ASTEI05286 ASTEI10134 ASTEI08813 ASTEI07220 ASTEI07222 ASTEI04549 ASTEI03166 ASTEI03212 ASTEI07440 ASTEI05977 ASTEI07521 ASTEI05354 ASTEI10097 ASTEI07109 ASTEI06577 ASTEI06644 ASTEI08267 ASTEI10409 ASTEI10762 ASTEI09143 ASTEI08997 ASTEI04991 ASTEI05432 ASTEI05525 ASTEI08908 AST…
>as-mirNOV24	ASTEI09688 ASTEI09709 ASTEI09719 ASTEI09721 ASTEI10380 ASTEI10389 ASTEI09052 ASTEI09053 ASTEI09055 ASTEI03894 ASTEI03914 ASTEI10423 ASTEI08001 ASTEI08003 ASTEI08021 ASTEI08034 ASTEI08035 ASTEI08038 ASTEI08047 ASTEI08062 ASTEI01012 ASTEI01041 ASTEI01047 ASTEI01048 ASTEI01069 ASTEI01073 ASTEI01096 ASTEI01130 ASTEI01132 ASTEI01133 ASTEI01163 ASTEI01185 ASTEI01199 ASTEI01215 ASTEI01226 ASTEI01251 AST…
>as-mirNOV25	ASTEI09692 ASTEI10375 ASTEI09049 ASTEI09053 ASTEI11204 ASTEI01084 ASTEI01103 ASTEI01110 ASTEI01122 ASTEI01146 ASTEI01153 ASTEI01204 ASTEI10847 ASTEI02731 ASTEI02799 ASTEI02804 ASTEI02853 ASTEI06159 ASTEI10521 ASTEI06814 ASTEI03941 ASTEI03996 ASTEI04448 ASTEI04465 ASTEI04482 ASTEI02117 ASTEI02127 ASTEI02132 ASTEI02152 ASTEI02177 ASTEI02232 ASTEI02236 ASTEI02257 ASTEI08878 ASTEI07317 ASTEI04159 AST…
>as-mirNOV26	ASTEI09709 ASTEI09710 ASTEI09719 ASTEI09721 ASTEI097190 ASTEI097191 ASTEI09729 ASTEI09038 ASTEI09045 ASTEI03864 ASTEI03867 ASTEI03871 ASTEI03878 ASTEI10421 ASTEI10423 ASTEI08020 ASTEI08024 ASTEI08067 ASTEI08071 ASTEI08072 ASTEI08074 ASTEI08075 ASTEI00989 ASTEI01001 ASTEI01002 ASTEI01004 ASTEI01016 ASTEI01025 ASTEI01027 ASTEI01041 ASTEI01048 ASTEI01050 ASTEI01062 ASTEI01075 ASTEI01082 ASTEI01087 A…
>as-mirNOV27	ASTEI09686 ASTEI09690 ASTEI09699 ASTEI09708 ASTEI09709 ASTEI09719 ASTEI09722 ASTEI09723 ASTEI097190 ASTEI10886 ASTEI11145 ASTEI11360 ASTEI10375 ASTEI10379 ASTEI10383 ASTEI10384 ASTEI10387 ASTEI10388 ASTEI10389 ASTEI09038 ASTEI09042 ASTEI09049 ASTEI09050 ASTEI09053 ASTEI09054 ASTEI03857 ASTEI03862 ASTEI03865 ASTEI03871 ASTEI03874 ASTEI03878 ASTEI03880 ASTEI03888 ASTEI03897 ASTEI03898 ASTEI03903 AS…
>as-mirNOV28	ASTEI02168 ASTEI05930 ASTEI07484 ASTEI09144 ASTEI00179 ASTEI09734 ASTEI08684 ASTEI06493
>as-mirNOV29	ASTEI09688 ASTEI09690 ASTEI09719 ASTEI097190 ASTEI10378 ASTEI10379 ASTEI10389 ASTEI03868 ASTEI03878 ASTEI08004 ASTEI08042 ASTEI08047 ASTEI08052 ASTEI08061 ASTEI08074 ASTEI01022 ASTEI01027 ASTEI01043 ASTEI01046 ASTEI01047 ASTEI01071 ASTEI01102 ASTEI01105 ASTEI01132 ASTEI01146 ASTEI01163 ASTEI01194 ASTEI01195 ASTEI01205 ASTEI01206 ASTEI01227 ASTEI01248 ASTEI10849 ASTEI09434 ASTEI09452 ASTEI02745 AS…
>as-mirNOV3	ASTEI09706 ASTEI09708 ASTEI10383 ASTEI09038 ASTEI09055 ASTEI03897 ASTEI10430 ASTEI08020 ASTEI08048 ASTEI08063 ASTEI01011 ASTEI01014 ASTEI01020 ASTEI01022 ASTEI01034 ASTEI01048 ASTEI01094 ASTEI01116 ASTEI01161 ASTEI01164 ASTEI01199 ASTEI01204 ASTEI01208 ASTEI10848 ASTEI09436 ASTEI02757 ASTEI02838 ASTEI02924 ASTEI05061 ASTEI05089 ASTEI05108 ASTEI05120 ASTEI05135 ASTEI05155 ASTEI05162 ASTEI05169 AST…
>as-mirNOV30	ASTEI10389 ASTEI03868 ASTEI03880 ASTEI03902 ASTEI11301 ASTEI08047 ASTEI08065 ASTEI01012 ASTEI01048 ASTEI01066 ASTEI01084 ASTEI01095 ASTEI01178 ASTEI01198 ASTEI10848 ASTEI09439 ASTEI02722 ASTEI02777 ASTEI02807 ASTEI02872 ASTEI06175 ASTEI03966 ASTEI03989 ASTEI04014 ASTEI04402 ASTEI04413 ASTEI04428 ASTEI04430 ASTEI04442 ASTEI04498 ASTEI02078 ASTEI02084 ASTEI02117 ASTEI02197 ASTEI02230 ASTEI02272 AST…
>as-mirNOV31	ASTEI09696 ASTEI09728 ASTEI10383 ASTEI10391 ASTEI10392 ASTEI09034 ASTEI09053 ASTEI03881 ASTEI03900 ASTEI03914 ASTEI11354 ASTEI10423 ASTEI10424 ASTEI08025 ASTEI08044 ASTEI08054 ASTEI08074 ASTEI01027 ASTEI01047 ASTEI01082 ASTEI01090 ASTEI01107 ASTEI01110 ASTEI01111 ASTEI01123 ASTEI01176 ASTEI01197 ASTEI01202 ASTEI01240 ASTEI01248 ASTEI10849 ASTEI09429 ASTEI02757 ASTEI02778 ASTEI02880 ASTEI05065 AST…
>as-mirNOV32	ASTEI09708 ASTEI09710 ASTEI09719 ASTEI097190 ASTEI09730 ASTEI11145 ASTEI10373 ASTEI10383 ASTEI09055 ASTEI03859 ASTEI03865 ASTEI03871 ASTEI03878 ASTEI03883 ASTEI03885 ASTEI03888 ASTEI03894 ASTEI10427 ASTEI08020 ASTEI08021 ASTEI08022 ASTEI08025 ASTEI08042 ASTEI08053 ASTEI08062 ASTEI08067 ASTEI08074 ASTEI08075 ASTEI00990 ASTEI01009 ASTEI01021 ASTEI01022 ASTEI01025 ASTEI01040 ASTEI01043 ASTEI01048 AS…
>as-mirNOV33	ASTEI09688 ASTEI09708 ASTEI097190 ASTEI097191 ASTEI10886 ASTEI09049 ASTEI03857 ASTEI03876 ASTEI11204 ASTEI08025 ASTEI08047 ASTEI00995 ASTEI01044 ASTEI01054 ASTEI01084 ASTEI01147 ASTEI01190 ASTEI01208 ASTEI01252 ASTEI10848 ASTEI09435 ASTEI09437 ASTEI09453 ASTEI02718 ASTEI02750 ASTEI02778 ASTEI02850 ASTEI02866 ASTEI02889 ASTEI02892 ASTEI02920 ASTEI05073 ASTEI06784 ASTEI10050 ASTEI03941 ASTEI03959 A…
>as-mirNOV34	ASTEI09686 ASTEI09713 ASTEI10391 ASTEI10392 ASTEI09038 ASTEI09042 ASTEI03891 ASTEI03893 ASTEI10415 ASTEI10420 ASTEI10423 ASTEI08051 ASTEI08052 ASTEI08053 ASTEI08054 ASTEI01057 ASTEI01073 ASTEI01098 ASTEI01193 ASTEI01241 ASTEI01255 ASTEI09426 ASTEI09432 ASTEI02798 ASTEI02802 ASTEI02869 ASTEI02880 ASTEI02884 ASTEI02925 ASTEI05089 ASTEI05094 ASTEI05127 ASTEI05135 ASTEI10701 ASTEI06159 ASTEI06777 AST…
>as-mirNOV35	ASTEI09696 ASTEI09702 ASTEI09715 ASTEI09719 ASTEI097190 ASTEI10885 ASTEI10379 ASTEI09033 ASTEI09046 ASTEI09053 ASTEI03885 ASTEI03888 ASTEI03895 ASTEI03900 ASTEI03908 ASTEI03909 ASTEI03910 ASTEI08007 ASTEI08011 ASTEI08020 ASTEI08025 ASTEI08042 ASTEI08044 ASTEI08048 ASTEI08065 ASTEI08067 ASTEI08074 ASTEI08075 ASTEI01001 ASTEI01022 ASTEI01042 ASTEI01089 ASTEI01094 ASTEI01096 ASTEI01098 ASTEI01101 AS…
>as-mirNOV36	ASTEI09686 ASTEI09689 ASTEI09708 ASTEI09722 ASTEI09725 ASTEI097190 ASTEI09728 ASTEI11533 ASTEI10384 ASTEI11693 ASTEI09034 ASTEI09035 ASTEI09038 ASTEI09046 ASTEI09054 ASTEI03856 ASTEI03864 ASTEI03866 ASTEI03868 ASTEI03871 ASTEI03881 ASTEI03888 ASTEI03907 ASTEI10419 ASTEI10425 ASTEI08034 ASTEI08040 ASTEI08045 ASTEI08046 ASTEI08049 ASTEI01005 ASTEI01041 ASTEI01042 ASTEI01056 ASTEI01076 ASTEI01088 AS…
>as-mirNOV37	ASTEI09693 ASTEI09709 ASTEI09713 ASTEI09714 ASTEI09725 ASTEI097190 ASTEI11360 ASTEI10383 ASTEI10385 ASTEI10391 ASTEI09042 ASTEI09044 ASTEI09046 ASTEI09054 ASTEI03861 ASTEI03863 ASTEI03881 ASTEI03894 ASTEI10414 ASTEI10430 ASTEI10431 ASTEI08011 ASTEI08020 ASTEI08021 ASTEI08025 ASTEI08027 ASTEI08028 ASTEI08031 ASTEI08037 ASTEI08047 ASTEI08062 ASTEI08071 ASTEI00996 ASTEI01006 ASTEI01007 ASTEI01008 AS…
>as-mirNOV38	ASTEI09038 ASTEI10418 ASTEI08075 ASTEI01042 ASTEI01134 ASTEI02748 ASTEI02757 ASTEI05112 ASTEI10520 ASTEI06814 ASTEI02079 ASTEI02189 ASTEI10591 ASTEI08873 ASTEI02956 ASTEI02960 ASTEI06328 ASTEI06367 ASTEI08599 ASTEI05241 ASTEI05251 ASTEI05286 ASTEI10134 ASTEI10359 ASTEI08813 ASTEI07220 ASTEI07222 ASTEI07229 ASTEI04549 ASTEI04672 ASTEI09644 ASTEI07162 ASTEI03064 ASTEI03077 ASTEI03166 ASTEI03212 AST…
>as-mirNOV39	ASTEI09703 ASTEI09722 ASTEI09725 ASTEI09728 ASTEI10886 ASTEI09034 ASTEI09054 ASTEI03867 ASTEI03870 ASTEI03871 ASTEI03897 ASTEI03906 ASTEI10412 ASTEI10426 ASTEI10428 ASTEI08022 ASTEI08025 ASTEI08042 ASTEI08047 ASTEI01018 ASTEI01023 ASTEI01027 ASTEI01046 ASTEI01054 ASTEI01078 ASTEI01080 ASTEI01090 ASTEI01095 ASTEI01104 ASTEI01107 ASTEI01122 ASTEI01129 ASTEI01136 ASTEI01137 ASTEI01139 ASTEI01146 AST…
>as-mirNOV4	ASTEI01017 ASTEI01065 ASTEI01138 ASTEI01197 ASTEI01209 ASTEI01250 ASTEI09452 ASTEI02734 ASTEI02844 ASTEI06810 ASTEI10972 ASTEI04002 ASTEI02094 ASTEI02237 ASTEI04260 ASTEI10252 ASTEI06327 ASTEI06341 ASTEI063440 ASTEI05295 ASTEI03234 ASTEI03288 ASTEI03293 ASTEI03358 ASTEI03395 ASTEI03459 ASTEI07235 ASTEI07251 ASTEI12386 ASTEI09095 ASTEI10929 ASTEI03163 ASTEI03167 ASTEI07459 ASTEI03571 ASTEI03596 AS…
>as-mirNOV40	ASTEI09686 ASTEI09695 ASTEI09710 ASTEI10886 ASTEI10374 ASTEI10383 ASTEI10386 ASTEI10387 ASTEI10388 ASTEI10390 ASTEI10391 ASTEI10392 ASTEI103890 ASTEI11693 ASTEI09042 ASTEI03862 ASTEI03871 ASTEI03885 ASTEI03891 ASTEI03897 ASTEI03898 ASTEI03900 ASTEI10419 ASTEI10426 ASTEI08002 ASTEI08003 ASTEI08004 ASTEI08020 ASTEI08036 ASTEI08062 ASTEI08068 ASTEI08074 ASTEI08075 ASTEI00990 ASTEI00997 ASTEI01007 AS…
>as-mirNOV41	ASTEI09709 ASTEI09719 ASTEI09053 ASTEI08074 ASTEI01085 ASTEI01101 ASTEI01136 ASTEI01208 ASTEI02854 ASTEI05163 ASTEI10698 ASTEI06768 ASTEI03930 ASTEI03945 ASTEI04034 ASTEI04407 ASTEI04491 ASTEI02050 ASTEI02084 ASTEI02132 ASTEI02152 ASTEI02192 ASTEI02217 ASTEI08863 ASTEI07313 ASTEI04176 ASTEI04236 ASTEI07960 ASTEI10526 ASTEI10243 ASTEI02929 ASTEI06371 ASTEI06388 ASTEI08643 ASTEI10133 ASTEI03306 AST…
>as-mirNOV42	ASTEI09723 ASTEI09032 ASTEI09047 ASTEI03885 ASTEI03887 ASTEI03888 ASTEI08012 ASTEI08036 ASTEI08042 ASTEI01084 ASTEI01096 ASTEI01098 ASTEI01130 ASTEI01163 ASTEI01164 ASTEI01177 ASTEI01216 ASTEI01253 ASTEI09436 ASTEI09452 ASTEI02757 ASTEI02819 ASTEI02840 ASTEI02887 ASTEI02894 ASTEI02925 ASTEI05112 ASTEI05146 ASTEI05157 ASTEI06177 ASTEI06179 ASTEI06796 ASTEI03928 ASTEI03930 ASTEI03965 ASTEI03978 AST…
>as-mirNOV43	ASTEI09057 ASTEI01186 ASTEI09419 ASTEI02716 ASTEI06802 ASTEI04448 ASTEI02209 ASTEI04180 ASTEI04226 ASTEI03039 ASTEI06310 ASTEI06317 ASTEI08802 ASTEI08825 ASTEI07228 ASTEI09571 ASTEI07156 ASTEI03083 ASTEI03187 ASTEI03533 ASTEI05949 ASTEI05358 ASTEI05373 ASTEI08327 ASTEI10918 ASTEI08161 ASTEI08167 ASTEI03678 ASTEI10772 ASTEI10774 ASTEI08995 ASTEI04974 ASTEI10780 ASTEI00428 ASTEI04072 ASTEI07853 AST…
>as-mirNOV44	ASTEI09702 ASTEI08046 ASTEI02847 ASTEI050823 ASTEI03933 ASTEI04035 ASTEI04439 ASTEI04198 ASTEI04260 ASTEI10568 ASTEI09924 ASTEI03519 ASTEI03598 ASTEI06016 ASTEI08215 ASTEI08094 ASTEI03631 ASTEI04950 ASTEI07691 ASTEI08897 ASTEI00454 ASTEI10280 ASTEI06842 ASTEI06860 ASTEI08442 ASTEI01910 ASTEI01539 ASTEI01624 ASTEI04717 ASTEI04746 ASTEI01746 ASTEI04281 ASTEI04303 ASTEI08534 ASTEI08977 ASTEI06185 AS…
>as-mirNOV45	ASTEI09034 ASTEI01047 ASTEI01227 ASTEI05149 ASTEI10042 ASTEI07185 ASTEI03147 ASTEI03580 ASTEI05370 ASTEI10503 ASTEI06925 ASTEI00605 ASTEI04042 ASTEI03765 ASTEI06423 ASTEI06424 ASTEI01274 ASTEI01728 ASTEI00893
>as-mirNOV46	ASTEI09686 ASTEI09690 ASTEI09692 ASTEI09696 ASTEI09699 ASTEI09701 ASTEI09719 ASTEI09720 ASTEI097190 ASTEI097191 ASTEI10377 ASTEI10383 ASTEI09034 ASTEI09042 ASTEI09053 ASTEI09054 ASTEI03856 ASTEI03888 ASTEI03898 ASTEI03906 ASTEI03908 ASTEI11396 ASTEI10423 ASTEI10427 ASTEI08006 ASTEI08017 ASTEI08022 ASTEI08025 ASTEI08027 ASTEI08042 ASTEI08047 ASTEI08063 ASTEI08070 ASTEI08074 ASTEI01018 ASTEI01020 A…
>as-mirNOV47	ASTEI09712 ASTEI09054 ASTEI08052 ASTEI01067 ASTEI01072 ASTEI02842 ASTEI06810 ASTEI10042 ASTEI03941 ASTEI02092 ASTEI02141 ASTEI04183 ASTEI07905 ASTEI07959 ASTEI02943 ASTEI03056 ASTEI06336 ASTEI03223 ASTEI03335 ASTEI03453 ASTEI09063 ASTEI09080 ASTEI09091 ASTEI08850 ASTEI04549 ASTEI09563 ASTEI03079 ASTEI10760 ASTEI05929 ASTEI10503 ASTEI10505 ASTEI10296 ASTEI04895 ASTEI04913 ASTEI06612 ASTEI08243 AST…
>as-mirNOV48	ASTEI01017 ASTEI01065 ASTEI01138 ASTEI01197 ASTEI01250 ASTEI09452 ASTEI10972 ASTEI04002 ASTEI06327 ASTEI05295 ASTEI03234 ASTEI03358 ASTEI03395 ASTEI07235 ASTEI07251 ASTEI12386 ASTEI10929 ASTEI03163 ASTEI07459 ASTEI03571 ASTEI03596 ASTEI05998 ASTEI08180 ASTEI10295 ASTEI08746 ASTEI08133 ASTEI08135 ASTEI08161 ASTEI08163 ASTEI08165 ASTEI10768 ASTEI09177 ASTEI09912 ASTEI09913 ASTEI10477 ASTEI00464 AST…
>as-mirNOV49	ASTEI03888 ASTEI08003 ASTEI08039 ASTEI01216 ASTEI05072 ASTEI05094 ASTEI10700 ASTEI06807 ASTEI08874 ASTEI08888 ASTEI04163 ASTEI04208 ASTEI04265 ASTEI02932 ASTEI03022 ASTEI03039 ASTEI06342 ASTEI08634 ASTEI08797 ASTEI09278 ASTEI04607 ASTEI10813 ASTEI09562 ASTEI07158 ASTEI07215 ASTEI03079 ASTEI03212 ASTEI03508 ASTEI05406 ASTEI11144 ASTEI10093 ASTEI08088 ASTEI03667 ASTEI09177 ASTEI08515 ASTEI08989 AST…
>as-mirNOV5	ASTEI09705 ASTEI09719 ASTEI097190 ASTEI10423 ASTEI08021 ASTEI01047 ASTEI01132 ASTEI01162 ASTEI01216 ASTEI01228 ASTEI01230 ASTEI02838 ASTEI02880 ASTEI02925 ASTEI05067 ASTEI050823 ASTEI05147 ASTEI06164 ASTEI06172 ASTEI06182 ASTEI03919 ASTEI03928 ASTEI03930 ASTEI04517 ASTEI04525 ASTEI04526 ASTEI10273 ASTEI02085 ASTEI02113 ASTEI02172 ASTEI02186 ASTEI02219 ASTEI02254 ASTEI10172 ASTEI07319 ASTEI04165 A…
>as-mirNOV50	ASTEI09686 ASTEI09709 ASTEI09713 ASTEI09719 ASTEI09725 ASTEI10373 ASTEI10384 ASTEI09033 ASTEI09038 ASTEI09047 ASTEI03878 ASTEI03887 ASTEI03888 ASTEI10412 ASTEI08003 ASTEI08007 ASTEI08020 ASTEI08022 ASTEI08023 ASTEI08025 ASTEI08036 ASTEI08039 ASTEI08040 ASTEI08042 ASTEI08048 ASTEI08067 ASTEI08070 ASTEI01001 ASTEI01007 ASTEI01009 ASTEI01020 ASTEI01024 ASTEI01040 ASTEI01066 ASTEI01069 ASTEI01073 AST…
>as-mirNOV51	ASTEI09719 ASTEI11616 ASTEI09053 ASTEI03887 ASTEI10425 ASTEI08020 ASTEI08038 ASTEI08063 ASTEI00999 ASTEI01011 ASTEI01044 ASTEI01047 ASTEI01054 ASTEI01055 ASTEI01077 ASTEI01085 ASTEI01136 ASTEI01184 ASTEI01197 ASTEI01236 ASTEI01248 ASTEI09443 ASTEI02716 ASTEI02735 ASTEI02757 ASTEI02767 ASTEI02768 ASTEI02796 ASTEI02841 ASTEI02880 ASTEI02888 ASTEI02915 ASTEI02925 ASTEI05067 ASTEI05075 ASTEI05093 AST…
>as-mirNOV52	ASTEI09689 ASTEI09690 ASTEI09710 ASTEI09719 ASTEI097190 ASTEI10885 ASTEI10378 ASTEI10383 ASTEI10391 ASTEI09038 ASTEI09046 ASTEI09054 ASTEI09055 ASTEI03856 ASTEI03862 ASTEI03871 ASTEI03875 ASTEI03876 ASTEI03881 ASTEI03889 ASTEI10412 ASTEI10413 ASTEI10415 ASTEI10420 ASTEI10423 ASTEI08021 ASTEI08025 ASTEI08067 ASTEI08073 ASTEI08074 ASTEI08075 ASTEI01007 ASTEI01011 ASTEI01015 ASTEI01023 ASTEI01024 AS…
>as-mirNOV53	ASTEI09692 ASTEI09698 ASTEI09709 ASTEI097190 ASTEI10885 ASTEI10383 ASTEI09044 ASTEI09056 ASTEI03857 ASTEI03867 ASTEI03874 ASTEI03876 ASTEI03877 ASTEI03878 ASTEI03879 ASTEI03889 ASTEI03891 ASTEI03897 ASTEI12375 ASTEI11204 ASTEI10423 ASTEI10426 ASTEI08005 ASTEI08007 ASTEI08020 ASTEI08025 ASTEI08027 ASTEI08029 ASTEI08036 ASTEI08042 ASTEI08045 ASTEI08052 ASTEI08068 ASTEI01004 ASTEI01007 ASTEI01012 AS…
>as-mirNOV54	ASTEI01084 ASTEI01110 ASTEI01122 ASTEI01146 ASTEI01153 ASTEI01204 ASTEI02731 ASTEI02804 ASTEI02853 ASTEI03941 ASTEI04465 ASTEI02117 ASTEI02127 ASTEI02132 ASTEI02177 ASTEI02236 ASTEI04159 ASTEI10715 ASTEI10581 ASTEI12012 ASTEI06382 ASTEI05196 ASTEI05228 ASTEI03355 ASTEI03419 ASTEI03463 ASTEI07222 ASTEI07281 ASTEI04618 ASTEI09638 ASTEI03147 ASTEI03201 ASTEI09931 ASTEI07394 ASTEI10120 ASTEI03464 AST…
>as-mirNOV55	ASTEI01052 ASTEI01096 ASTEI01122 ASTEI06158 ASTEI10028 ASTEI03936 ASTEI04421 ASTEI10265 ASTEI10269 ASTEI02086 ASTEI02192 ASTEI07346 ASTEI04262 ASTEI07958 ASTEI07976 ASTEI03243 ASTEI03285 ASTEI03291 ASTEI07223 ASTEI04591 ASTEI04632 ASTEI07163 ASTEI07167 ASTEI03064 ASTEI03112 ASTEI03167 ASTEI09501 ASTEI03517 ASTEI05946 ASTEI06027 ASTEI07538 ASTEI05404 ASTEI05418 ASTEI04913 ASTEI08136 ASTEI03612 AST…
>as-mirNOV56	ASTEI09704 ASTEI09709 ASTEI097190 ASTEI09037 ASTEI01002 ASTEI01004 ASTEI01018 ASTEI01033 ASTEI01094 ASTEI01098 ASTEI01110 ASTEI01111 ASTEI01237 ASTEI02716 ASTEI02736 ASTEI02768 ASTEI02832 ASTEI02834 ASTEI02880 ASTEI05054 ASTEI05058 ASTEI05080 ASTEI05090 ASTEI05170 ASTEI06159 ASTEI06183 ASTEI11681 ASTEI03924 ASTEI03946 ASTEI03953 ASTEI03984 ASTEI03985 ASTEI03992 ASTEI03999 ASTEI04003 ASTEI04014 AS…
>as-mirNOV57	ASTEI09049 ASTEI11204 ASTEI01084 ASTEI01103 ASTEI01110 ASTEI01122 ASTEI01146 ASTEI01153 ASTEI01204 ASTEI10847 ASTEI02731 ASTEI02804 ASTEI02853 ASTEI06159 ASTEI10521 ASTEI06814 ASTEI03941 ASTEI03996 ASTEI04448 ASTEI04465 ASTEI02117 ASTEI02127 ASTEI02132 ASTEI02152 ASTEI02177 ASTEI02236 ASTEI08878 ASTEI04159 ASTEI04247 ASTEI10715 ASTEI11305 ASTEI10581 ASTEI03016 ASTEI12012 ASTEI06382 ASTEI08633 AST…
>as-mirNOV58	ASTEI09686 ASTEI09695 ASTEI09699 ASTEI09716 ASTEI097190 ASTEI097191 ASTEI11299 ASTEI10383 ASTEI10389 ASTEI09038 ASTEI09041 ASTEI09047 ASTEI09054 ASTEI09055 ASTEI03857 ASTEI03860 ASTEI03868 ASTEI03870 ASTEI03871 ASTEI03872 ASTEI03876 ASTEI03881 ASTEI03889 ASTEI03894 ASTEI03897 ASTEI03898 ASTEI03910 ASTEI11204 ASTEI10416 ASTEI10423 ASTEI10424 ASTEI10430 ASTEI08004 ASTEI08016 ASTEI08020 ASTEI08025 A…
>as-mirNOV59	ASTEI09719 ASTEI03881 ASTEI03914 ASTEI08025 ASTEI08067 ASTEI08075 ASTEI01176 ASTEI01192 ASTEI02897 ASTEI02925 ASTEI05067 ASTEI05094 ASTEI05095 ASTEI05113 ASTEI05135 ASTEI05153 ASTEI10030 ASTEI10051 ASTEI03924 ASTEI03975 ASTEI04018 ASTEI04025 ASTEI04417 ASTEI04520 ASTEI02084 ASTEI02137 ASTEI02146 ASTEI02167 ASTEI07341 ASTEI04201 ASTEI07905 ASTEI07911 ASTEI10581 ASTEI02943 ASTEI02967 ASTEI03011 AST…
>as-mirNOV6	ASTEI10412 ASTEI08025 ASTEI01009 ASTEI01213 ASTEI01250 ASTEI05113 ASTEI051573 ASTEI05171 ASTEI03998 ASTEI04022 ASTEI04408 ASTEI04491 ASTEI07959 ASTEI06325 ASTEI06387 ASTEI06388 ASTEI03358 ASTEI10368 ASTEI04646 ASTEI07176 ASTEI07183 ASTEI07185 ASTEI10124 ASTEI03495 ASTEI03582 ASTEI05946 ASTEI07032 ASTEI08233 ASTEI08729 ASTEI08745 ASTEI08343 ASTEI08166 ASTEI05037 ASTEI05041 ASTEI07671 ASTEI00381 AS…
>as-mirNOV60	ASTEI09686 ASTEI09712 ASTEI097190 ASTEI097191 ASTEI10391 ASTEI103890 ASTEI08047 ASTEI01011 ASTEI01046 ASTEI01078 ASTEI01084 ASTEI01132 ASTEI01136 ASTEI01146 ASTEI01147 ASTEI01174 ASTEI01177 ASTEI01226 ASTEI01230 ASTEI01237 ASTEI01238 ASTEI02720 ASTEI02726 ASTEI02888 ASTEI02893 ASTEI02908 ASTEI05052 ASTEI05071 ASTEI05077 ASTEI05110 ASTEI05115 ASTEI05119 ASTEI05121 ASTEI05148 ASTEI06164 ASTEI06768 …
>as-mirNOV61	ASTEI09047 ASTEI03885 ASTEI08012 ASTEI08036 ASTEI01084 ASTEI01096 ASTEI01098 ASTEI01130 ASTEI01163 ASTEI01164 ASTEI01253 ASTEI09436 ASTEI09452 ASTEI02757 ASTEI02840 ASTEI02887 ASTEI02894 ASTEI02925 ASTEI05112 ASTEI05146 ASTEI06177 ASTEI06179 ASTEI06796 ASTEI03928 ASTEI03930 ASTEI03965 ASTEI04001 ASTEI04007 ASTEI04403 ASTEI04427 ASTEI04441 ASTEI10261 ASTEI02068 ASTEI02204 ASTEI08860 ASTEI08862 AST…
>as-mirNOV62	ASTEI09686 ASTEI09689 ASTEI09708 ASTEI09722 ASTEI09725 ASTEI097190 ASTEI09728 ASTEI11533 ASTEI10384 ASTEI11693 ASTEI09034 ASTEI09038 ASTEI09046 ASTEI09054 ASTEI03856 ASTEI03864 ASTEI03866 ASTEI03868 ASTEI03871 ASTEI03881 ASTEI03888 ASTEI03907 ASTEI10419 ASTEI10425 ASTEI08034 ASTEI08040 ASTEI08045 ASTEI08046 ASTEI08049 ASTEI01005 ASTEI01042 ASTEI01056 ASTEI01076 ASTEI01088 ASTEI01089 ASTEI01096 AS…
>as-mirNOV63	ASTEI09693 ASTEI10383 ASTEI09053 ASTEI03872 ASTEI10412 ASTEI08021 ASTEI08025 ASTEI08048 ASTEI08074 ASTEI01100 ASTEI01122 ASTEI01146 ASTEI01147 ASTEI01178 ASTEI01226 ASTEI02716 ASTEI02823 ASTEI05128 ASTEI06172 ASTEI06179 ASTEI06795 ASTEI06807 ASTEI03942 ASTEI03983 ASTEI03993 ASTEI04516 ASTEI10258 ASTEI10273 ASTEI02047 ASTEI02074 ASTEI02129 ASTEI02135 ASTEI02230 ASTEI02250 ASTEI10593 ASTEI11362 AST…
>as-mirNOV64	ASTEI09686 ASTEI09691 ASTEI09695 ASTEI09696 ASTEI09709 ASTEI09716 ASTEI09719 ASTEI09720 ASTEI09721 ASTEI097190 ASTEI097191 ASTEI10383 ASTEI10384 ASTEI10389 ASTEI09032 ASTEI09046 ASTEI09049 ASTEI03856 ASTEI03858 ASTEI03864 ASTEI03871 ASTEI03872 ASTEI03879 ASTEI03881 ASTEI03893 ASTEI03894 ASTEI03897 ASTEI03907 ASTEI11204 ASTEI10412 ASTEI10414 ASTEI10424 ASTEI10429 ASTEI08009 ASTEI08032 ASTEI08042 A…
>as-mirNOV65	ASTEI03872 ASTEI08052 ASTEI08074 ASTEI02798 ASTEI06766 ASTEI06777 ASTEI11091 ASTEI03983 ASTEI02115 ASTEI07301 ASTEI10573 ASTEI02950 ASTEI06304 ASTEI06327 ASTEI06362 ASTEI06373 ASTEI03290 ASTEI10364 ASTEI07220 ASTEI04546 ASTEI03129 ASTEI09938 ASTEI07393 ASTEI07418 ASTEI03600 ASTEI05907 ASTEI05966 ASTEI05385 ASTEI10505 ASTEI10917 ASTEI08118 ASTEI10397 ASTEI10730 ASTEI05024 ASTEI10780 ASTEI05457 AST…
>as-mirNOV66	ASTEI09683 ASTEI09686 ASTEI09696 ASTEI09704 ASTEI09709 ASTEI09712 ASTEI09713 ASTEI09721 ASTEI09725 ASTEI097190 ASTEI097191 ASTEI10886 ASTEI10374 ASTEI10384 ASTEI10385 ASTEI11693 ASTEI09036 ASTEI09043 ASTEI09054 ASTEI09055 ASTEI03857 ASTEI03858 ASTEI03860 ASTEI03863 ASTEI03864 ASTEI03866 ASTEI03868 ASTEI03882 ASTEI03893 ASTEI03894 ASTEI03900 ASTEI03906 ASTEI03907 ASTEI03908 ASTEI11204 ASTEI11541 A…
>as-mirNOV67	ASTEI09702 ASTEI09715 ASTEI09723 ASTEI103890 ASTEI03878 ASTEI03888 ASTEI03906 ASTEI10430 ASTEI08031 ASTEI08047 ASTEI08068 ASTEI01006 ASTEI01018 ASTEI01027 ASTEI01028 ASTEI01046 ASTEI01069 ASTEI01084 ASTEI01087 ASTEI01100 ASTEI01103 ASTEI01133 ASTEI01146 ASTEI01162 ASTEI01163 ASTEI011690 ASTEI01177 ASTEI01236 ASTEI01240 ASTEI01248 ASTEI01250 ASTEI11421 ASTEI09422 ASTEI09428 ASTEI02716 ASTEI02757 A…
>as-mirNOV68	ASTEI09697 ASTEI09713 ASTEI09714 ASTEI09725 ASTEI09054 ASTEI03879 ASTEI03881 ASTEI03888 ASTEI03902 ASTEI12013 ASTEI08011 ASTEI08036 ASTEI08047 ASTEI08053 ASTEI08063 ASTEI08066 ASTEI08072 ASTEI08074 ASTEI08075 ASTEI01004 ASTEI01021 ASTEI01027 ASTEI01047 ASTEI01077 ASTEI01090 ASTEI01096 ASTEI01132 ASTEI01146 ASTEI01149 ASTEI01155 ASTEI01163 ASTEI01166 ASTEI01178 ASTEI01184 ASTEI01208 ASTEI10848 AST…
>as-mirNOV69	ASTEI09688 ASTEI09709 ASTEI09719 ASTEI09721 ASTEI10380 ASTEI10389 ASTEI09052 ASTEI09053 ASTEI09055 ASTEI03894 ASTEI03914 ASTEI10423 ASTEI08001 ASTEI08003 ASTEI08021 ASTEI08034 ASTEI08035 ASTEI08038 ASTEI08047 ASTEI08062 ASTEI01012 ASTEI01041 ASTEI01047 ASTEI01048 ASTEI01069 ASTEI01073 ASTEI01096 ASTEI01130 ASTEI01132 ASTEI01133 ASTEI01163 ASTEI01185 ASTEI01199 ASTEI01215 ASTEI01226 ASTEI01251 AST…
>as-mirNOV7	ASTEI09708 ASTEI09720 ASTEI09723 ASTEI09725 ASTEI097191 ASTEI10886 ASTEI10383 ASTEI03863 ASTEI03870 ASTEI03878 ASTEI03893 ASTEI11204 ASTEI10412 ASTEI10416 ASTEI10421 ASTEI08003 ASTEI08004 ASTEI08020 ASTEI08022 ASTEI08025 ASTEI08039 ASTEI08042 ASTEI08047 ASTEI08072 ASTEI08074 ASTEI00989 ASTEI01002 ASTEI01022 ASTEI01027 ASTEI01033 ASTEI01042 ASTEI01050 ASTEI01052 ASTEI01064 ASTEI01070 ASTEI01071 AS…
>as-mirNOV70	ASTEI09034 ASTEI01047 ASTEI10042 ASTEI03147 ASTEI03580 ASTEI05370 ASTEI06925 ASTEI04042 ASTEI03765 ASTEI01274 ASTEI01728
>as-mirNOV71	ASTEI09713 ASTEI103890 ASTEI03866 ASTEI03868 ASTEI03894 ASTEI03895 ASTEI03897 ASTEI10426 ASTEI08057 ASTEI01027 ASTEI01094 ASTEI01123 ASTEI01136 ASTEI02903 ASTEI02918 ASTEI05089 ASTEI05153 ASTEI05156 ASTEI06786 ASTEI06814 ASTEI10027 ASTEI03943 ASTEI03989 ASTEI04032 ASTEI04035 ASTEI04449 ASTEI04529 ASTEI02070 ASTEI02111 ASTEI02116 ASTEI02190 ASTEI02257 ASTEI10590 ASTEI08862 ASTEI04158 ASTEI04219 AS…
>as-mirNOV72	ASTEI09722 ASTEI09034 ASTEI10424 ASTEI10426 ASTEI01024 ASTEI01044 ASTEI01124 ASTEI01200 ASTEI01213 ASTEI01226 ASTEI02851 ASTEI05055 ASTEI05075 ASTEI06183 ASTEI10521 ASTEI06817 ASTEI06819 ASTEI03930 ASTEI04002 ASTEI04025 ASTEI04446 ASTEI04470 ASTEI04498 ASTEI02056 ASTEI02061 ASTEI02078 ASTEI02139 ASTEI02252 ASTEI10793 ASTEI07316 ASTEI04171 ASTEI04201 ASTEI10720 ASTEI07959 ASTEI03002 ASTEI06307 AST…
>as-mirNOV73	ASTEI08052 ASTEI01067 ASTEI01072 ASTEI06810 ASTEI10042 ASTEI03941 ASTEI02092 ASTEI02141 ASTEI04183 ASTEI02943 ASTEI03056 ASTEI03223 ASTEI03335 ASTEI09080 ASTEI09563 ASTEI03079 ASTEI05929 ASTEI04895 ASTEI06612 ASTEI05037 ASTEI11197 ASTEI07682 ASTEI10479 ASTEI03792 ASTEI06467 ASTEI05634 ASTEI09250 ASTEI01466 ASTEI07606 ASTEI04762 ASTEI01835 ASTEI11633 ASTEI00901 ASTEI10440 ASTEI09827 ASTEI00130 AST…
>as-mirNOV74	ASTEI10382 ASTEI03860 ASTEI03878 ASTEI08022 ASTEI08025 ASTEI08070 ASTEI08074 ASTEI01040 ASTEI01046 ASTEI01087 ASTEI01097 ASTEI01115 ASTEI01129 ASTEI01131 ASTEI01147 ASTEI01153 ASTEI01155 ASTEI01192 ASTEI01200 ASTEI01206 ASTEI01226 ASTEI01240 ASTEI10853 ASTEI10854 ASTEI09443 ASTEI09450 ASTEI02731 ASTEI02782 ASTEI02850 ASTEI02880 ASTEI05093 ASTEI05147 ASTEI06768 ASTEI06801 ASTEI10030 ASTEI10035 AST…
>as-mirNOV75	ASTEI09713 ASTEI09719 ASTEI097190 ASTEI10384 ASTEI03870 ASTEI10412 ASTEI10423 ASTEI01077 ASTEI01085 ASTEI01195 ASTEI01226 ASTEI02716 ASTEI02720 ASTEI02736 ASTEI02787 ASTEI02811 ASTEI02826 ASTEI02849 ASTEI02883 ASTEI05118 ASTEI05147 ASTEI10701 ASTEI06159 ASTEI03953 ASTEI03995 ASTEI04011 ASTEI04403 ASTEI04427 ASTEI04463 ASTEI04529 ASTEI02116 ASTEI02134 ASTEI02263 ASTEI02276 ASTEI10596 ASTEI08862 AS…
>as-mirNOV76	ASTEI09686 ASTEI09701 ASTEI09719 ASTEI09720 ASTEI09725 ASTEI097190 ASTEI10383 ASTEI10385 ASTEI09042 ASTEI09047 ASTEI03867 ASTEI03889 ASTEI10424 ASTEI08007 ASTEI08012 ASTEI08025 ASTEI08036 ASTEI08038 ASTEI08047 ASTEI08072 ASTEI01018 ASTEI01020 ASTEI01021 ASTEI01022 ASTEI01025 ASTEI01027 ASTEI01048 ASTEI01052 ASTEI01068 ASTEI01071 ASTEI01084 ASTEI01094 ASTEI01109 ASTEI01121 ASTEI01155 ASTEI01157 AS…
>as-mirNOV77	ASTEI09693 ASTEI09709 ASTEI09713 ASTEI09714 ASTEI09725 ASTEI097190 ASTEI11360 ASTEI10383 ASTEI10385 ASTEI10391 ASTEI09042 ASTEI09044 ASTEI09046 ASTEI09054 ASTEI03861 ASTEI03863 ASTEI03881 ASTEI03894 ASTEI10414 ASTEI10430 ASTEI10431 ASTEI08011 ASTEI08020 ASTEI08021 ASTEI08025 ASTEI08027 ASTEI08028 ASTEI08031 ASTEI08037 ASTEI08047 ASTEI08062 ASTEI08071 ASTEI08074 ASTEI00996 ASTEI01006 ASTEI01007 AS…
>as-mirNOV78	ASTEI10384 ASTEI10391 ASTEI10392 ASTEI103890 ASTEI09053 ASTEI09054 ASTEI03862 ASTEI03867 ASTEI03881 ASTEI03907 ASTEI03911 ASTEI12013 ASTEI08011 ASTEI08016 ASTEI08025 ASTEI08027 ASTEI08042 ASTEI08047 ASTEI08063 ASTEI08066 ASTEI08070 ASTEI01012 ASTEI01014 ASTEI01021 ASTEI01022 ASTEI01047 ASTEI01074 ASTEI01077 ASTEI01096 ASTEI01110 ASTEI01111 ASTEI01146 ASTEI01162 ASTEI01163 ASTEI01166 ASTEI01182 AS…
>as-mirNOV8	ASTEI09703 ASTEI09712 ASTEI03881 ASTEI08004 ASTEI08021 ASTEI08025 ASTEI08073 ASTEI01005 ASTEI01015 ASTEI01045 ASTEI01054 ASTEI01062 ASTEI01077 ASTEI01095 ASTEI01133 ASTEI01152 ASTEI01155 ASTEI01168 ASTEI01176 ASTEI01216 ASTEI01226 ASTEI02719 ASTEI02747 ASTEI02774 ASTEI02784 ASTEI02785 ASTEI02793 ASTEI02802 ASTEI02819 ASTEI02822 ASTEI02887 ASTEI02925 ASTEI05113 ASTEI05148 ASTEI05149 ASTEI06165 AST…
>as-mirNOV9	ASTEI10389 ASTEI03868 ASTEI03880 ASTEI03902 ASTEI11301 ASTEI08047 ASTEI08065 ASTEI01012 ASTEI01048 ASTEI01084 ASTEI01095 ASTEI01178 ASTEI01198 ASTEI02722 ASTEI02777 ASTEI02872 ASTEI10033 ASTEI03989 ASTEI04014 ASTEI04402 ASTEI04413 ASTEI04430 ASTEI04442 ASTEI04498 ASTEI02084 ASTEI02117 ASTEI02197 ASTEI02272 ASTEI08876 ASTEI08887 ASTEI07312 ASTEI04163 ASTEI04186 ASTEI04260 ASTEI10710 ASTEI07905 AST…
>aga-bantam	ASTEI10383 ASTEI03868 ASTEI10421 ASTEI08013 ASTEI08022 ASTEI08027 ASTEI08074 ASTEI01006 ASTEI01042 ASTEI01149 ASTEI01236 ASTEI01237 ASTEI02828 ASTEI02843 ASTEI05071 ASTEI05113 ASTEI05116 ASTEI05163 ASTEI06168 ASTEI06177 ASTEI03953 ASTEI04001 ASTEI04010 ASTEI04025 ASTEI04413 ASTEI04435 ASTEI04436 ASTEI02054 ASTEI02085 ASTEI02093 ASTEI02158 ASTEI02181 ASTEI02203 ASTEI10793 ASTEI08863 ASTEI08868 AST…
>aga-let-7	ASTEI09698 ASTEI09703 ASTEI10379 ASTEI10383 ASTEI10384 ASTEI09053 ASTEI03885 ASTEI10423 ASTEI10426 ASTEI08032 ASTEI08063 ASTEI08068 ASTEI08074 ASTEI01013 ASTEI01021 ASTEI01044 ASTEI01047 ASTEI01096 ASTEI01132 ASTEI01134 ASTEI01146 ASTEI01147 ASTEI01178 ASTEI01184 ASTEI01192 ASTEI01216 ASTEI01217 ASTEI01234 ASTEI01244 ASTEI10847 ASTEI09437 ASTEI02762 ASTEI02850 ASTEI02920 ASTEI05067 ASTEI05122 AST…
>aga-miR-1	ASTEI09033 ASTEI03860 ASTEI08036 ASTEI08072 ASTEI01004 ASTEI01046 ASTEI01065 ASTEI01096 ASTEI01182 ASTEI01201 ASTEI01242 ASTEI10848 ASTEI09440 ASTEI02754 ASTEI02807 ASTEI02832 ASTEI02863 ASTEI05127 ASTEI05176 ASTEI10703 ASTEI10707 ASTEI06165 ASTEI06778 ASTEI06812 ASTEI06814 ASTEI11091 ASTEI10030 ASTEI03930 ASTEI03931 ASTEI03953 ASTEI03957 ASTEI03983 ASTEI04430 ASTEI04525 ASTEI04532 ASTEI02085 AST…
>aga-miR-10	ASTEI10886 ASTEI10389 ASTEI09033 ASTEI08052 ASTEI01084 ASTEI01146 ASTEI01164 ASTEI01179 ASTEI01193 ASTEI01208 ASTEI01210 ASTEI09433 ASTEI02722 ASTEI02733 ASTEI02748 ASTEI02757 ASTEI02776 ASTEI02872 ASTEI02880 ASTEI02884 ASTEI02918 ASTEI05094 ASTEI05122 ASTEI05148 ASTEI06156 ASTEI06809 ASTEI10972 ASTEI03953 ASTEI03999 ASTEI04020 ASTEI04454 ASTEI04485 ASTEI04496 ASTEI10259 ASTEI10265 ASTEI02125 AST…
>aga-miR-100	ASTEI09686 ASTEI09696 ASTEI09713 ASTEI09044 ASTEI03860 ASTEI03871 ASTEI03888 ASTEI03897 ASTEI03898 ASTEI10423 ASTEI08042 ASTEI08061 ASTEI01004 ASTEI01011 ASTEI01012 ASTEI01020 ASTEI01022 ASTEI01040 ASTEI01047 ASTEI01066 ASTEI01086 ASTEI01087 ASTEI01104 ASTEI01128 ASTEI01144 ASTEI01146 ASTEI01151 ASTEI01179 ASTEI01182 ASTEI01208 ASTEI01211 ASTEI01217 ASTEI01237 ASTEI01238 ASTEI01248 ASTEI10848 AST…
>aga-miR-1000	ASTEI08022 ASTEI08047 ASTEI01027 ASTEI01195 ASTEI02774 ASTEI03930 ASTEI10797 ASTEI08879 ASTEI10154 ASTEI04194 ASTEI04203 ASTEI04229 ASTEI04262 ASTEI08595 ASTEI03419 ASTEI03426 ASTEI07218 ASTEI04552 ASTEI09120 ASTEI09131 ASTEI03079 ASTEI09975 ASTEI03496 ASTEI05930 ASTEI05966 ASTEI07045 ASTEI08173 ASTEI05329 ASTEI05392 ASTEI06611 ASTEI08094 ASTEI08495 ASTEI04968 ASTEI05544 ASTEI09907 ASTEI00428 AST…
>aga-miR-10365	ASTEI01079 ASTEI02893 ASTEI11011 ASTEI03928 ASTEI02227 ASTEI08882 ASTEI03292 ASTEI07035 ASTEI04795 ASTEI04817 ASTEI09167 ASTEI10290 ASTEI10056 ASTEI05574 ASTEI08473 ASTEI05750 ASTEI04370 ASTEI08567 ASTEI00233 ASTEI00353 ASTEI10931
>aga-miR-10378	ASTEI09053 ASTEI08021 ASTEI01046 ASTEI02798 ASTEI05099 ASTEI05102 ASTEI06159 ASTEI04445 ASTEI02115 ASTEI04194 ASTEI04199 ASTEI07932 ASTEI10246 ASTEI06325 ASTEI06387 ASTEI06391 ASTEI08609 ASTEI03227 ASTEI03335 ASTEI03355 ASTEI09069 ASTEI07288 ASTEI04601 ASTEI09118 ASTEI09133 ASTEI03191 ASTEI07465 ASTEI05964 ASTEI08226 ASTEI04810 ASTEI08110 ASTEI10466 ASTEI05508 ASTEI08897 ASTEI00428 ASTEI00530 AST…
>aga-miR-11	ASTEI09701 ASTEI09712 ASTEI09720 ASTEI10377 ASTEI10387 ASTEI09057 ASTEI03888 ASTEI03894 ASTEI03911 ASTEI11354 ASTEI08009 ASTEI01009 ASTEI01064 ASTEI01080 ASTEI01084 ASTEI01085 ASTEI01087 ASTEI01089 ASTEI01146 ASTEI01153 ASTEI01176 ASTEI01199 ASTEI01206 ASTEI01230 ASTEI09433 ASTEI09435 ASTEI02722 ASTEI02757 ASTEI02778 ASTEI02800 ASTEI02836 ASTEI02853 ASTEI02870 ASTEI02880 ASTEI02897 ASTEI02916 AST…
>aga-miR-1175	ASTEI09707 ASTEI09724 ASTEI09038 ASTEI08074 ASTEI01155 ASTEI01162 ASTEI02889 ASTEI02919 ASTEI02925 ASTEI05067 ASTEI05125 ASTEI05152 ASTEI06164 ASTEI06766 ASTEI06814 ASTEI04001 ASTEI04025 ASTEI04410 ASTEI04491 ASTEI02169 ASTEI02174 ASTEI02192 ASTEI02231 ASTEI02261 ASTEI10800 ASTEI08879 ASTEI04192 ASTEI07924 ASTEI07969 ASTEI07985 ASTEI02990 ASTEI03016 ASTEI03056 ASTEI03060 ASTEI06306 ASTEI06394 AST…
>aga-miR-124	ASTEI11299 ASTEI10379 ASTEI10391 ASTEI10392 ASTEI103890 ASTEI09032 ASTEI09055 ASTEI03878 ASTEI03912 ASTEI01001 ASTEI01023 ASTEI01095 ASTEI01135 ASTEI01163 ASTEI01183 ASTEI01197 ASTEI01204 ASTEI01208 ASTEI01226 ASTEI01237 ASTEI01242 ASTEI01244 ASTEI10847 ASTEI10848 ASTEI09426 ASTEI09432 ASTEI09434 ASTEI02718 ASTEI02719 ASTEI02778 ASTEI02807 ASTEI02820 ASTEI02828 ASTEI02831 ASTEI02838 ASTEI02854 AS…
>aga-miR-125	ASTEI09697 ASTEI10886 ASTEI103890 ASTEI03888 ASTEI08021 ASTEI00994 ASTEI01022 ASTEI01132 ASTEI10853 ASTEI02730 ASTEI02731 ASTEI02733 ASTEI02763 ASTEI02839 ASTEI02888 ASTEI05093 ASTEI10044 ASTEI10045 ASTEI11718 ASTEI03997 ASTEI04032 ASTEI04436 ASTEI04449 ASTEI10273 ASTEI02077 ASTEI02120 ASTEI02210 ASTEI02262 ASTEI07317 ASTEI04208 ASTEI04253 ASTEI07939 ASTEI02990 ASTEI06311 ASTEI06317 ASTEI06334 AS…
>aga-miR-133	ASTEI09697 ASTEI09709 ASTEI097190 ASTEI10886 ASTEI09033 ASTEI03863 ASTEI03867 ASTEI10426 ASTEI08067 ASTEI01002 ASTEI01005 ASTEI01024 ASTEI01027 ASTEI01044 ASTEI01048 ASTEI01072 ASTEI01087 ASTEI01107 ASTEI01142 ASTEI01149 ASTEI01185 ASTEI01214 ASTEI01221 ASTEI01236 ASTEI10853 ASTEI09435 ASTEI09452 ASTEI02718 ASTEI02732 ASTEI02736 ASTEI02763 ASTEI02809 ASTEI02860 ASTEI02880 ASTEI02892 ASTEI02902 AS…
>aga-miR-137	ASTEI09709 ASTEI09719 ASTEI03897 ASTEI01048 ASTEI01146 ASTEI03941 ASTEI04477 ASTEI02084 ASTEI10793 ASTEI08603 ASTEI05189 ASTEI08859 ASTEI07287 ASTEI09582 ASTEI10628 ASTEI07423 ASTEI03580 ASTEI06028 ASTEI07484 ASTEI04894 ASTEI07102 ASTEI08346 ASTEI06641 ASTEI08079 ASTEI12067 ASTEI03687 ASTEI08993 ASTEI09013 ASTEI04982 ASTEI05419 ASTEI05531 ASTEI10635 ASTEI07679 ASTEI00385 ASTEI00481 ASTEI07846 AST…
>aga-miR-13b	ASTEI09696 ASTEI09720 ASTEI11145 ASTEI09046 ASTEI09057 ASTEI03888 ASTEI03911 ASTEI08009 ASTEI08042 ASTEI08067 ASTEI08072 ASTEI01084 ASTEI01089 ASTEI01153 ASTEI01178 ASTEI01199 ASTEI01208 ASTEI01216 ASTEI01230 ASTEI09431 ASTEI09437 ASTEI02718 ASTEI02722 ASTEI02762 ASTEI02797 ASTEI02836 ASTEI02853 ASTEI02876 ASTEI05079 ASTEI05118 ASTEI05126 ASTEI05146 ASTEI05155 ASTEI05170 ASTEI05171 ASTEI10705 AST…
>aga-miR-14	ASTEI03891 ASTEI01084 ASTEI02880 ASTEI05151 ASTEI03936 ASTEI03957 ASTEI02070 ASTEI02119 ASTEI10797 ASTEI10155 ASTEI04236 ASTEI02943 ASTEI02955 ASTEI02976 ASTEI03039 ASTEI05183 ASTEI03252 ASTEI03295 ASTEI03326 ASTEI03329 ASTEI03426 ASTEI08858 ASTEI04543 ASTEI04546 ASTEI11271 ASTEI03090 ASTEI03156 ASTEI03175 ASTEI03204 ASTEI03206 ASTEI07403 ASTEI03595 ASTEI05909 ASTEI05929 ASTEI05983 ASTEI06008 AST…
>aga-miR-184	ASTEI09686 ASTEI09696 ASTEI09699 ASTEI09719 ASTEI09721 ASTEI09723 ASTEI097190 ASTEI10379 ASTEI10383 ASTEI10385 ASTEI09034 ASTEI09044 ASTEI09054 ASTEI03860 ASTEI03862 ASTEI03867 ASTEI03876 ASTEI03878 ASTEI03880 ASTEI03883 ASTEI03907 ASTEI10425 ASTEI08003 ASTEI08007 ASTEI08009 ASTEI08012 ASTEI08013 ASTEI08025 ASTEI08026 ASTEI08051 ASTEI08053 ASTEI08059 ASTEI08066 ASTEI08074 ASTEI08075 ASTEI00994 AS…
>aga-miR-1890	ASTEI03863 ASTEI03868 ASTEI10416 ASTEI08009 ASTEI08042 ASTEI08075 ASTEI01022 ASTEI01035 ASTEI01066 ASTEI01193 ASTEI01220 ASTEI01221 ASTEI02718 ASTEI02745 ASTEI05093 ASTEI05119 ASTEI05142 ASTEI04011 ASTEI04017 ASTEI04441 ASTEI10263 ASTEI02168 ASTEI02188 ASTEI02207 ASTEI02213 ASTEI10793 ASTEI07332 ASTEI04170 ASTEI04195 ASTEI04238 ASTEI10711 ASTEI10718 ASTEI07950 ASTEI10581 ASTEI02975 ASTEI02983 AST…
>aga-miR-1891	ASTEI09699 ASTEI03906 ASTEI10424 ASTEI08022 ASTEI01010 ASTEI01065 ASTEI01071 ASTEI01074 ASTEI01078 ASTEI01093 ASTEI01208 ASTEI01240 ASTEI01254 ASTEI02762 ASTEI02786 ASTEI02812 ASTEI02841 ASTEI05116 ASTEI05121 ASTEI05127 ASTEI05150 ASTEI06182 ASTEI06777 ASTEI06799 ASTEI06802 ASTEI06807 ASTEI10044 ASTEI10050 ASTEI10972 ASTEI03924 ASTEI03973 ASTEI03983 ASTEI03989 ASTEI03996 ASTEI04014 ASTEI04434 AST…
>aga-miR-190	ASTEI08065 ASTEI01130 ASTEI06180 ASTEI10970 ASTEI04412 ASTEI02264 ASTEI07319 ASTEI04238 ASTEI04253 ASTEI10145 ASTEI10790 ASTEI07222 ASTEI04546 ASTEI09638 ASTEI07196 ASTEI03185 ASTEI07392 ASTEI05935 ASTEI05952 ASTEI05999 ASTEI08227 ASTEI05378 ASTEI08705 ASTEI04795 ASTEI04802 ASTEI04883 ASTEI08363 ASTEI03616 ASTEI03629 ASTEI05029 ASTEI07674 ASTEI00433 ASTEI00564 ASTEI00607 ASTEI07846 ASTEI03792 AST…
>aga-miR-2	ASTEI09696 ASTEI09702 ASTEI09708 ASTEI09719 ASTEI09720 ASTEI097190 ASTEI10379 ASTEI09033 ASTEI09046 ASTEI09053 ASTEI09055 ASTEI03867 ASTEI03885 ASTEI03895 ASTEI03900 ASTEI03908 ASTEI03909 ASTEI10412 ASTEI08007 ASTEI08009 ASTEI08011 ASTEI08020 ASTEI08022 ASTEI08025 ASTEI08039 ASTEI08044 ASTEI08048 ASTEI08065 ASTEI08073 ASTEI08074 ASTEI08075 ASTEI01018 ASTEI01089 ASTEI01094 ASTEI01096 ASTEI01101 AS…
>aga-miR-210	ASTEI09702 ASTEI09709 ASTEI097190 ASTEI10886 ASTEI103890 ASTEI09044 ASTEI09046 ASTEI09053 ASTEI09054 ASTEI03858 ASTEI03860 ASTEI03863 ASTEI03900 ASTEI03906 ASTEI10412 ASTEI10426 ASTEI10429 ASTEI08003 ASTEI08047 ASTEI08072 ASTEI08074 ASTEI00994 ASTEI00999 ASTEI01015 ASTEI01022 ASTEI01027 ASTEI01043 ASTEI01054 ASTEI01061 ASTEI01088 ASTEI01122 ASTEI01132 ASTEI01133 ASTEI01136 ASTEI01155 ASTEI01163 A…
>aga-miR-219	ASTEI09708 ASTEI09721 ASTEI09055 ASTEI03894 ASTEI03906 ASTEI10424 ASTEI10426 ASTEI08021 ASTEI08074 ASTEI08075 ASTEI01010 ASTEI01012 ASTEI01084 ASTEI01110 ASTEI01123 ASTEI01130 ASTEI01153 ASTEI01166 ASTEI01171 ASTEI01209 ASTEI01215 ASTEI01221 ASTEI01226 ASTEI01228 ASTEI01236 ASTEI01240 ASTEI09421 ASTEI02718 ASTEI02745 ASTEI02822 ASTEI02880 ASTEI02893 ASTEI02899 ASTEI02925 ASTEI05067 ASTEI05116 AST…
>aga-miR-263a	ASTEI09699 ASTEI09718 ASTEI11189 ASTEI11533 ASTEI10389 ASTEI03866 ASTEI03868 ASTEI03891 ASTEI03906 ASTEI10414 ASTEI08054 ASTEI08067 ASTEI08074 ASTEI01017 ASTEI01044 ASTEI01074 ASTEI01077 ASTEI01084 ASTEI01087 ASTEI01123 ASTEI01128 ASTEI01130 ASTEI01140 ASTEI01146 ASTEI01178 ASTEI01190 ASTEI01193 ASTEI01202 ASTEI01203 ASTEI01209 ASTEI01218 ASTEI01237 ASTEI09434 ASTEI09450 ASTEI02788 ASTEI02796 AST…
>aga-miR-263b	ASTEI09696 ASTEI09725 ASTEI10380 ASTEI09038 ASTEI09044 ASTEI09047 ASTEI03868 ASTEI03881 ASTEI10414 ASTEI10424 ASTEI08035 ASTEI08051 ASTEI01009 ASTEI01010 ASTEI01018 ASTEI01033 ASTEI01036 ASTEI01073 ASTEI01084 ASTEI01085 ASTEI01087 ASTEI01094 ASTEI01096 ASTEI01100 ASTEI01130 ASTEI01146 ASTEI01155 ASTEI01166 ASTEI01177 ASTEI01189 ASTEI01195 ASTEI01208 ASTEI01218 ASTEI01227 ASTEI01228 ASTEI01255 AST…
>aga-miR-275	ASTEI09716 ASTEI11189 ASTEI10885 ASTEI10384 ASTEI10385 ASTEI10388 ASTEI03876 ASTEI03894 ASTEI03897 ASTEI10416 ASTEI10425 ASTEI10428 ASTEI08005 ASTEI08025 ASTEI08036 ASTEI08037 ASTEI08060 ASTEI08074 ASTEI01009 ASTEI01016 ASTEI01042 ASTEI01054 ASTEI01088 ASTEI01092 ASTEI01102 ASTEI01104 ASTEI01107 ASTEI01116 ASTEI01125 ASTEI01132 ASTEI01133 ASTEI01134 ASTEI01136 ASTEI01146 ASTEI01148 ASTEI01163 AST…
>aga-miR-276	ASTEI09724 ASTEI097190 ASTEI10886 ASTEI10377 ASTEI01012 ASTEI01027 ASTEI01090 ASTEI01105 ASTEI01134 ASTEI01147 ASTEI01161 ASTEI01189 ASTEI01202 ASTEI01223 ASTEI09428 ASTEI02716 ASTEI02757 ASTEI02774 ASTEI02852 ASTEI02854 ASTEI02906 ASTEI02907 ASTEI050823 ASTEI05116 ASTEI10700 ASTEI10706 ASTEI06179 ASTEI10034 ASTEI03947 ASTEI04000 ASTEI04460 ASTEI04465 ASTEI10259 ASTEI10270 ASTEI10274 ASTEI10276 A…
>aga-miR-277	ASTEI09725 ASTEI10387 ASTEI08025 ASTEI08074 ASTEI00994 ASTEI01047 ASTEI01062 ASTEI01137 ASTEI01144 ASTEI01165 ASTEI01199 ASTEI02800 ASTEI02833 ASTEI02842 ASTEI05077 ASTEI05093 ASTEI10518 ASTEI06810 ASTEI10052 ASTEI10970 ASTEI03952 ASTEI03953 ASTEI03956 ASTEI03999 ASTEI04010 ASTEI04025 ASTEI04421 ASTEI04525 ASTEI02171 ASTEI10162 ASTEI04188 ASTEI04192 ASTEI04235 ASTEI04238 ASTEI07926 ASTEI07959 AST…
>aga-miR-278	ASTEI09690 ASTEI09691 ASTEI09696 ASTEI09702 ASTEI09712 ASTEI09719 ASTEI09725 ASTEI10886 ASTEI10383 ASTEI10388 ASTEI10391 ASTEI10392 ASTEI103890 ASTEI09033 ASTEI09039 ASTEI09047 ASTEI09052 ASTEI09055 ASTEI03859 ASTEI03866 ASTEI03867 ASTEI03868 ASTEI03870 ASTEI03871 ASTEI03879 ASTEI03881 ASTEI03883 ASTEI03898 ASTEI03900 ASTEI03902 ASTEI03906 ASTEI03909 ASTEI03914 ASTEI10420 ASTEI10424 ASTEI10430 AS…
>aga-miR-279	ASTEI09052 ASTEI01009 ASTEI01042 ASTEI02789 ASTEI03016 ASTEI03276 ASTEI03290 ASTEI09636 ASTEI03488 ASTEI03492 ASTEI07035 ASTEI08239 ASTEI12309 ASTEI08493 ASTEI04995 ASTEI05437 ASTEI00556 ASTEI00564 ASTEI10289 ASTEI04056 ASTEI092504 ASTEI01296 ASTEI01521 ASTEI04691 ASTEI06750 ASTEI01841 ASTEI11088 ASTEI06282 ASTEI093042 ASTEI00742 ASTEI05900 ASTEI10451 ASTEI00143 ASTEI00183 ASTEI00294 ASTEI09231
>aga-miR-2796	ASTEI09708 ASTEI09713 ASTEI10383 ASTEI103890 ASTEI09034 ASTEI09047 ASTEI03870 ASTEI03872 ASTEI03875 ASTEI03907 ASTEI11396 ASTEI08009 ASTEI08025 ASTEI08048 ASTEI08063 ASTEI08067 ASTEI08070 ASTEI08074 ASTEI01027 ASTEI01046 ASTEI01047 ASTEI01049 ASTEI01051 ASTEI01066 ASTEI01084 ASTEI01097 ASTEI01104 ASTEI01107 ASTEI01122 ASTEI01147 ASTEI01157 ASTEI01162 ASTEI01195 ASTEI01208 ASTEI01209 ASTEI01242 AS…
>aga-miR-281	ASTEI08048 ASTEI01020 ASTEI01250 ASTEI02796 ASTEI02870 ASTEI10708 ASTEI03941 ASTEI04411 ASTEI02094 ASTEI02125 ASTEI02174 ASTEI12365 ASTEI04160 ASTEI03039 ASTEI03056 ASTEI06376 ASTEI05207 ASTEI03355 ASTEI03411 ASTEI08800 ASTEI07275 ASTEI09285 ASTEI09577 ASTEI07162 ASTEI07182 ASTEI03206 ASTEI07403 ASTEI03474 ASTEI03540 ASTEI05983 ASTEI07042 ASTEI07541 ASTEI08178 ASTEI04821 ASTEI04912 ASTEI04922 AST…
>aga-miR-282	ASTEI10383 ASTEI12013 ASTEI08009 ASTEI08022 ASTEI08052 ASTEI08074 ASTEI01087 ASTEI01094 ASTEI01096 ASTEI01100 ASTEI01189 ASTEI01213 ASTEI01221 ASTEI01240 ASTEI02719 ASTEI02809 ASTEI02880 ASTEI02889 ASTEI02923 ASTEI05065 ASTEI05089 ASTEI05101 ASTEI05131 ASTEI05153 ASTEI05156 ASTEI06164 ASTEI06778 ASTEI10030 ASTEI04014 ASTEI04451 ASTEI04525 ASTEI04527 ASTEI04528 ASTEI04535 ASTEI10258 ASTEI02073 AST…
>aga-miR-283	ASTEI10886 ASTEI03965 ASTEI04028 ASTEI02070 ASTEI02116 ASTEI02205 ASTEI02230 ASTEI02280 ASTEI08862 ASTEI08879 ASTEI05220 ASTEI03269 ASTEI03423 ASTEI04541 ASTEI04546 ASTEI04565 ASTEI04576 ASTEI04590 ASTEI08207 ASTEI10112 ASTEI04929 ASTEI08373 ASTEI08140 ASTEI08266 ASTEI03637 ASTEI03665 ASTEI03674 ASTEI09899 ASTEI07730 ASTEI00406 ASTEI00523 ASTEI03751 ASTEI09535 ASTEI12336 ASTEI08443 ASTEI01352 AST…
>aga-miR-285	ASTEI09686 ASTEI09704 ASTEI097190 ASTEI10886 ASTEI11145 ASTEI10373 ASTEI10383 ASTEI10384 ASTEI09054 ASTEI03863 ASTEI03875 ASTEI03876 ASTEI03878 ASTEI03881 ASTEI03888 ASTEI03889 ASTEI03897 ASTEI03908 ASTEI03910 ASTEI03914 ASTEI10416 ASTEI08007 ASTEI08037 ASTEI08047 ASTEI08053 ASTEI08062 ASTEI08071 ASTEI00989 ASTEI00994 ASTEI00998 ASTEI01006 ASTEI01009 ASTEI01012 ASTEI01014 ASTEI01021 ASTEI01032 AS…
>aga-miR-286	ASTEI09044 ASTEI09052 ASTEI03902 ASTEI08042 ASTEI08072 ASTEI01009 ASTEI01042 ASTEI01078 ASTEI02716 ASTEI02789 ASTEI05067 ASTEI05104 ASTEI05122 ASTEI04001 ASTEI04456 ASTEI02208 ASTEI04177 ASTEI04212 ASTEI04250 ASTEI07944 ASTEI03009 ASTEI03016 ASTEI03043 ASTEI06317 ASTEI06343 ASTEI03227 ASTEI03276 ASTEI03290 ASTEI03377 ASTEI03420 ASTEI03436 ASTEI10364 ASTEI07277 ASTEI04537 ASTEI04591 ASTEI03077 AST…
>aga-miR-286b	ASTEI09052 ASTEI09054 ASTEI03902 ASTEI08042 ASTEI01009 ASTEI01042 ASTEI02789 ASTEI05067 ASTEI05104 ASTEI05122 ASTEI04001 ASTEI02065 ASTEI02208 ASTEI10169 ASTEI04177 ASTEI04212 ASTEI04250 ASTEI07944 ASTEI03009 ASTEI06343 ASTEI03276 ASTEI03377 ASTEI03420 ASTEI07277 ASTEI04537 ASTEI04591 ASTEI03077 ASTEI03096 ASTEI03164 ASTEI03178 ASTEI03492 ASTEI03552 ASTEI03575 ASTEI03591 ASTEI05916 ASTEI05949 AST…
>aga-miR-2944a	ASTEI09719 ASTEI097191 ASTEI09043 ASTEI09046 ASTEI09054 ASTEI03860 ASTEI03872 ASTEI03907 ASTEI08001 ASTEI08074 ASTEI01009 ASTEI01079 ASTEI01084 ASTEI01095 ASTEI01112 ASTEI01122 ASTEI01162 ASTEI01165 ASTEI01216 ASTEI01238 ASTEI01247 ASTEI09428 ASTEI09437 ASTEI02719 ASTEI02733 ASTEI02747 ASTEI02757 ASTEI02774 ASTEI02786 ASTEI02796 ASTEI02798 ASTEI02807 ASTEI02816 ASTEI02818 ASTEI02834 ASTEI02843 AS…
>aga-miR-2944b	ASTEI09694 ASTEI09699 ASTEI09710 ASTEI09713 ASTEI09719 ASTEI097190 ASTEI097191 ASTEI10391 ASTEI09046 ASTEI03868 ASTEI03872 ASTEI03880 ASTEI03893 ASTEI03894 ASTEI03914 ASTEI10427 ASTEI08001 ASTEI08042 ASTEI08052 ASTEI08074 ASTEI01009 ASTEI01060 ASTEI01077 ASTEI01079 ASTEI01084 ASTEI01085 ASTEI01095 ASTEI01112 ASTEI01122 ASTEI01162 ASTEI01196 ASTEI01198 ASTEI01208 ASTEI01216 ASTEI01238 ASTEI01247 A…
>aga-miR-2945	ASTEI09713 ASTEI09052 ASTEI08042 ASTEI08072 ASTEI01009 ASTEI01078 ASTEI10856 ASTEI09437 ASTEI02716 ASTEI02880 ASTEI10998 ASTEI05059 ASTEI05067 ASTEI05110 ASTEI05122 ASTEI06165 ASTEI06791 ASTEI03953 ASTEI04452 ASTEI04527 ASTEI02177 ASTEI02208 ASTEI10169 ASTEI10845 ASTEI04177 ASTEI04180 ASTEI04212 ASTEI04261 ASTEI07944 ASTEI07948 ASTEI02981 ASTEI02996 ASTEI03006 ASTEI03009 ASTEI03039 ASTEI06327 AST…
>aga-miR-2b	ASTEI09033 ASTEI10424 ASTEI01048 ASTEI01100 ASTEI01136 ASTEI01197 ASTEI10853 ASTEI09421 ASTEI05116 ASTEI10704 ASTEI06172 ASTEI06173 ASTEI10044 ASTEI03953 ASTEI03997 ASTEI04025 ASTEI04033 ASTEI04035 ASTEI10265 ASTEI02090 ASTEI02230 ASTEI02263 ASTEI10588 ASTEI10596 ASTEI08882 ASTEI07344 ASTEI04180 ASTEI10578 ASTEI10252 ASTEI03030 ASTEI06307 ASTEI06344 ASTEI06362 ASTEI06376 ASTEI06387 ASTEI05203 AST…
>aga-miR-305	ASTEI103890 ASTEI03867 ASTEI03868 ASTEI03877 ASTEI03888 ASTEI03894 ASTEI03906 ASTEI11204 ASTEI10424 ASTEI08016 ASTEI08025 ASTEI01012 ASTEI01021 ASTEI01022 ASTEI01048 ASTEI01070 ASTEI01077 ASTEI01125 ASTEI01132 ASTEI01136 ASTEI01144 ASTEI01157 ASTEI01165 ASTEI01226 ASTEI01248 ASTEI09433 ASTEI09443 ASTEI09446 ASTEI02750 ASTEI02808 ASTEI02838 ASTEI02903 ASTEI05074 ASTEI05109 ASTEI05118 ASTEI05125 AS…
>aga-miR-306	ASTEI09719 ASTEI09724 ASTEI11189 ASTEI11360 ASTEI10386 ASTEI10388 ASTEI09056 ASTEI03864 ASTEI03876 ASTEI03913 ASTEI10428 ASTEI08007 ASTEI08036 ASTEI08060 ASTEI08074 ASTEI08075 ASTEI00990 ASTEI01008 ASTEI01009 ASTEI01016 ASTEI01031 ASTEI01043 ASTEI01054 ASTEI01088 ASTEI01089 ASTEI01102 ASTEI01107 ASTEI01116 ASTEI01125 ASTEI01132 ASTEI01133 ASTEI01134 ASTEI01136 ASTEI01148 ASTEI01163 ASTEI01185 AST…
>aga-miR-307	ASTEI09686 ASTEI09696 ASTEI097190 ASTEI10383 ASTEI10391 ASTEI10394 ASTEI09052 ASTEI09055 ASTEI03862 ASTEI03876 ASTEI03895 ASTEI10412 ASTEI10430 ASTEI08001 ASTEI08011 ASTEI08065 ASTEI08074 ASTEI00990 ASTEI00996 ASTEI01006 ASTEI01007 ASTEI01009 ASTEI01011 ASTEI01012 ASTEI01020 ASTEI01025 ASTEI01082 ASTEI01084 ASTEI01092 ASTEI01123 ASTEI01185 ASTEI01197 ASTEI01202 ASTEI01236 ASTEI01245 ASTEI01247 AS…
>aga-miR-308	ASTEI10385 ASTEI09033 ASTEI09042 ASTEI03880 ASTEI03881 ASTEI01047 ASTEI01073 ASTEI01108 ASTEI01160 ASTEI01166 ASTEI01187 ASTEI01199 ASTEI01226 ASTEI10856 ASTEI02797 ASTEI02835 ASTEI02837 ASTEI02855 ASTEI02870 ASTEI02893 ASTEI05083 ASTEI05095 ASTEI05171 ASTEI06173 ASTEI06777 ASTEI06786 ASTEI11647 ASTEI10970 ASTEI03924 ASTEI03933 ASTEI03941 ASTEI03953 ASTEI03999 ASTEI04005 ASTEI04421 ASTEI04443 AST…
>aga-miR-309	ASTEI09693 ASTEI09729 ASTEI10383 ASTEI09054 ASTEI03878 ASTEI03896 ASTEI10412 ASTEI10415 ASTEI08003 ASTEI08004 ASTEI08025 ASTEI08039 ASTEI08070 ASTEI08074 ASTEI00992 ASTEI00994 ASTEI01025 ASTEI01067 ASTEI01074 ASTEI01082 ASTEI01087 ASTEI01105 ASTEI01185 ASTEI01195 ASTEI01208 ASTEI01221 ASTEI01222 ASTEI01227 ASTEI01244 ASTEI09421 ASTEI09434 ASTEI09437 ASTEI09443 ASTEI02718 ASTEI02757 ASTEI02822 AST…
>aga-miR-31	ASTEI09695 ASTEI09699 ASTEI09715 ASTEI09719 ASTEI097191 ASTEI10885 ASTEI10375 ASTEI10376 ASTEI09049 ASTEI09052 ASTEI03878 ASTEI03893 ASTEI10413 ASTEI08007 ASTEI08015 ASTEI08024 ASTEI08057 ASTEI08074 ASTEI01012 ASTEI01013 ASTEI01022 ASTEI01026 ASTEI01035 ASTEI01043 ASTEI01047 ASTEI01063 ASTEI01090 ASTEI01096 ASTEI01130 ASTEI01136 ASTEI01155 ASTEI01176 ASTEI01236 ASTEI01240 ASTEI01250 ASTEI09434 AS…
>aga-miR-315	ASTEI01130 ASTEI05093 ASTEI06159 ASTEI10970 ASTEI04505 ASTEI10265 ASTEI02090 ASTEI02192 ASTEI02196 ASTEI04200 ASTEI12261 ASTEI07949 ASTEI03043 ASTEI03056 ASTEI06307 ASTEI03426 ASTEI03453 ASTEI04553 ASTEI04622 ASTEI07176 ASTEI07196 ASTEI03073 ASTEI03095 ASTEI10618 ASTEI09936 ASTEI07423 ASTEI07446 ASTEI05919 ASTEI07005 ASTEI08753 ASTEI04895 ASTEI10732 ASTEI04982 ASTEI05000 ASTEI05038 ASTEI05040 AST…
>aga-miR-33	ASTEI09703 ASTEI09713 ASTEI097191 ASTEI09054 ASTEI01014 ASTEI01084 ASTEI01105 ASTEI01140 ASTEI01202 ASTEI01226 ASTEI02724 ASTEI02757 ASTEI02831 ASTEI02893 ASTEI02925 ASTEI05169 ASTEI06803 ASTEI06814 ASTEI11091 ASTEI10044 ASTEI10050 ASTEI03958 ASTEI03983 ASTEI04407 ASTEI04438 ASTEI04505 ASTEI04509 ASTEI04511 ASTEI10255 ASTEI02134 ASTEI02144 ASTEI02263 ASTEI02274 ASTEI07312 ASTEI04225 ASTEI04252 AS…
>aga-miR-34	ASTEI09686 ASTEI09703 ASTEI09709 ASTEI09710 ASTEI09712 ASTEI09715 ASTEI09722 ASTEI09723 ASTEI097190 ASTEI097191 ASTEI10886 ASTEI10373 ASTEI10383 ASTEI10386 ASTEI10389 ASTEI09032 ASTEI09033 ASTEI09039 ASTEI09046 ASTEI09053 ASTEI09054 ASTEI03859 ASTEI03863 ASTEI03879 ASTEI03881 ASTEI03885 ASTEI03888 ASTEI03889 ASTEI03894 ASTEI03897 ASTEI03898 ASTEI03906 ASTEI11204 ASTEI10423 ASTEI10425 ASTEI08003 A…
>aga-miR-375	ASTEI09690 ASTEI10385 ASTEI09038 ASTEI09054 ASTEI03867 ASTEI08003 ASTEI08025 ASTEI08029 ASTEI08037 ASTEI08042 ASTEI08063 ASTEI00994 ASTEI01028 ASTEI01046 ASTEI01050 ASTEI12397 ASTEI01082 ASTEI01084 ASTEI01090 ASTEI01140 ASTEI01142 ASTEI01146 ASTEI01148 ASTEI01215 ASTEI01228 ASTEI10853 ASTEI10854 ASTEI11139 ASTEI02719 ASTEI02762 ASTEI02774 ASTEI02796 ASTEI02815 ASTEI02835 ASTEI02837 ASTEI02859 AST…
>aga-miR-7	ASTEI097191 ASTEI10886 ASTEI10394 ASTEI09038 ASTEI09055 ASTEI03868 ASTEI03878 ASTEI10421 ASTEI10426 ASTEI08021 ASTEI08035 ASTEI08039 ASTEI08047 ASTEI08049 ASTEI08058 ASTEI08059 ASTEI00998 ASTEI01042 ASTEI01084 ASTEI01093 ASTEI01096 ASTEI01139 ASTEI01144 ASTEI01171 ASTEI01185 ASTEI01202 ASTEI01240 ASTEI10848 ASTEI02716 ASTEI02778 ASTEI02781 ASTEI02786 ASTEI02798 ASTEI02803 ASTEI02813 ASTEI02841 AS…
>aga-miR-79	ASTEI09691 ASTEI10389 ASTEI103890 ASTEI09033 ASTEI09044 ASTEI09053 ASTEI09054 ASTEI03860 ASTEI03889 ASTEI10414 ASTEI08004 ASTEI08025 ASTEI08040 ASTEI08042 ASTEI08045 ASTEI08047 ASTEI08051 ASTEI08052 ASTEI08060 ASTEI08068 ASTEI08074 ASTEI08075 ASTEI01022 ASTEI01046 ASTEI01048 ASTEI01068 ASTEI01079 ASTEI01083 ASTEI01084 ASTEI01113 ASTEI01146 ASTEI01221 ASTEI01227 ASTEI01230 ASTEI01248 ASTEI09432 AS…
>aga-miR-8	ASTEI01022 ASTEI01176 ASTEI05119 ASTEI04402 ASTEI04436 ASTEI02136 ASTEI07943 ASTEI03011 ASTEI063440 ASTEI05292 ASTEI10144 ASTEI07284 ASTEI04668 ASTEI09567 ASTEI09578 ASTEI09114 ASTEI03083 ASTEI03220 ASTEI07470 ASTEI07486 ASTEI08210 ASTEI04913 ASTEI06590 ASTEI06606 ASTEI03627 ASTEI04952 ASTEI00429 ASTEI00503 ASTEI00586 ASTEI09780 ASTEI06424 ASTEI09834 ASTEI10995 ASTEI01894 ASTEI01896 ASTEI01269 AS…
>aga-miR-87	ASTEI09686 ASTEI09706 ASTEI10388 ASTEI03862 ASTEI03871 ASTEI11301 ASTEI08007 ASTEI08025 ASTEI08066 ASTEI08074 ASTEI01011 ASTEI01065 ASTEI01073 ASTEI01078 ASTEI01084 ASTEI01137 ASTEI01143 ASTEI01153 ASTEI01197 ASTEI01199 ASTEI01223 ASTEI01240 ASTEI01242 ASTEI10848 ASTEI09443 ASTEI02718 ASTEI02802 ASTEI02832 ASTEI02850 ASTEI02893 ASTEI02914 ASTEI05093 ASTEI05108 ASTEI05113 ASTEI05137 ASTEI06179 AST…
>aga-miR-927	ASTEI01205 ASTEI01208 ASTEI10263 ASTEI09562 ASTEI03084 ASTEI12130 ASTEI08190 ASTEI10097 ASTEI03806 ASTEI01543 ASTEI04688 ASTEI10197 ASTEI08913 ASTEI09193
>aga-miR-929	ASTEI09038 ASTEI02796 ASTEI03971 ASTEI02063 ASTEI02967 ASTEI03030 ASTEI05187 ASTEI09093 ASTEI08718 ASTEI06634 ASTEI10727 ASTEI04987 ASTEI07662 ASTEI00433 ASTEI04052 ASTEI03751 ASTEI05589 ASTEI06859 ASTEI09558 ASTEI02009 ASTEI01504 ASTEI01521 ASTEI06723 ASTEI04291 ASTEI11156 ASTEI06191 ASTEI00720 ASTEI00945 ASTEI09809 ASTEI00019
>aga-miR-92a	ASTEI09720 ASTEI097191 ASTEI10379 ASTEI10388 ASTEI09044 ASTEI03860 ASTEI03900 ASTEI10423 ASTEI08025 ASTEI08037 ASTEI08070 ASTEI08075 ASTEI01002 ASTEI01034 ASTEI01064 ASTEI01077 ASTEI01083 ASTEI01084 ASTEI01110 ASTEI01111 ASTEI01128 ASTEI01130 ASTEI01134 ASTEI09424 ASTEI09453 ASTEI02716 ASTEI02757 ASTEI02823 ASTEI02841 ASTEI02842 ASTEI02850 ASTEI02855 ASTEI02893 ASTEI02925 ASTEI05059 ASTEI05082 AS…
>aga-miR-92b	ASTEI09696 ASTEI09720 ASTEI097191 ASTEI10379 ASTEI10387 ASTEI10388 ASTEI09044 ASTEI03860 ASTEI03880 ASTEI03885 ASTEI08025 ASTEI08036 ASTEI08037 ASTEI08070 ASTEI08075 ASTEI01064 ASTEI01083 ASTEI01084 ASTEI01128 ASTEI01130 ASTEI01200 ASTEI09423 ASTEI09424 ASTEI09453 ASTEI02716 ASTEI02720 ASTEI02726 ASTEI02757 ASTEI02823 ASTEI02841 ASTEI02842 ASTEI02850 ASTEI02875 ASTEI02893 ASTEI02925 ASTEI05059 AS…
>aga-miR-932	ASTEI09697 ASTEI09719 ASTEI097190 ASTEI10886 ASTEI10373 ASTEI10389 ASTEI09046 ASTEI09053 ASTEI03880 ASTEI03891 ASTEI03894 ASTEI11541 ASTEI10412 ASTEI10427 ASTEI08021 ASTEI08025 ASTEI08032 ASTEI08033 ASTEI08047 ASTEI08066 ASTEI08074 ASTEI01027 ASTEI01078 ASTEI01084 ASTEI01089 ASTEI01091 ASTEI01110 ASTEI01111 ASTEI01161 ASTEI01191 ASTEI01195 ASTEI01213 ASTEI01216 ASTEI01237 ASTEI09428 ASTEI09433 AS…
>aga-miR-957	ASTEI09706 ASTEI09709 ASTEI09712 ASTEI09713 ASTEI09719 ASTEI10378 ASTEI09034 ASTEI03865 ASTEI03867 ASTEI03871 ASTEI03873 ASTEI03875 ASTEI11354 ASTEI08006 ASTEI08007 ASTEI08059 ASTEI08071 ASTEI08074 ASTEI08075 ASTEI00998 ASTEI01009 ASTEI01015 ASTEI01024 ASTEI01036 ASTEI01045 ASTEI01068 ASTEI01069 ASTEI01074 ASTEI01098 ASTEI01100 ASTEI01169 ASTEI01180 ASTEI01184 ASTEI01189 ASTEI01193 ASTEI01208 AST…
>aga-miR-965	ASTEI09695 ASTEI097191 ASTEI10383 ASTEI03872 ASTEI03878 ASTEI03909 ASTEI11396 ASTEI10414 ASTEI08007 ASTEI08025 ASTEI08047 ASTEI08056 ASTEI08067 ASTEI08070 ASTEI08074 ASTEI01004 ASTEI01078 ASTEI01084 ASTEI01096 ASTEI01113 ASTEI01115 ASTEI01124 ASTEI01130 ASTEI01134 ASTEI01195 ASTEI01197 ASTEI01208 ASTEI01216 ASTEI01230 ASTEI01240 ASTEI10848 ASTEI10856 ASTEI02716 ASTEI02724 ASTEI02762 ASTEI02774 AS…
>aga-miR-970	ASTEI09720 ASTEI10389 ASTEI01110 ASTEI01248 ASTEI02888 ASTEI05112 ASTEI06159 ASTEI06810 ASTEI04025 ASTEI02048 ASTEI04224 ASTEI04255 ASTEI07997 ASTEI03016 ASTEI03022 ASTEI05282 ASTEI07281 ASTEI04564 ASTEI09131 ASTEI07167 ASTEI07176 ASTEI03114 ASTEI03171 ASTEI03221 ASTEI09498 ASTEI03538 ASTEI05964 ASTEI05358 ASTEI05378 ASTEI04949 ASTEI08258 ASTEI08497 ASTEI06992 ASTEI07713 ASTEI00654 ASTEI09783 AST…
>aga-miR-980	ASTEI09690 ASTEI09710 ASTEI09719 ASTEI09721 ASTEI097190 ASTEI09729 ASTEI10383 ASTEI09041 ASTEI03878 ASTEI03885 ASTEI03910 ASTEI11204 ASTEI10424 ASTEI08025 ASTEI08040 ASTEI08054 ASTEI08059 ASTEI08063 ASTEI08070 ASTEI01012 ASTEI01027 ASTEI01070 ASTEI01078 ASTEI01082 ASTEI01084 ASTEI01094 ASTEI01116 ASTEI01130 ASTEI01134 ASTEI01136 ASTEI01149 ASTEI01155 ASTEI01162 ASTEI01178 ASTEI01184 ASTEI01185 AS…
>aga-miR-981	ASTEI09686 ASTEI09693 ASTEI09709 ASTEI09719 ASTEI09728 ASTEI10886 ASTEI103890 ASTEI03869 ASTEI03878 ASTEI03885 ASTEI10414 ASTEI08011 ASTEI08018 ASTEI08052 ASTEI08075 ASTEI01002 ASTEI01018 ASTEI01026 ASTEI01035 ASTEI01042 ASTEI01066 ASTEI01084 ASTEI01096 ASTEI01104 ASTEI01132 ASTEI01146 ASTEI01205 ASTEI01216 ASTEI01226 ASTEI01228 ASTEI01240 ASTEI01242 ASTEI10848 ASTEI09440 ASTEI09450 ASTEI02716 AS…
>aga-miR-988	ASTEI09696 ASTEI09708 ASTEI09720 ASTEI097190 ASTEI09034 ASTEI08060 ASTEI08075 ASTEI01018 ASTEI01021 ASTEI01025 ASTEI01054 ASTEI01090 ASTEI01122 ASTEI01132 ASTEI01152 ASTEI01160 ASTEI01174 ASTEI01208 ASTEI01227 ASTEI09440 ASTEI02761 ASTEI02786 ASTEI02846 ASTEI02848 ASTEI02859 ASTEI02872 ASTEI02893 ASTEI02906 ASTEI05116 ASTEI05123 ASTEI05152 ASTEI06161 ASTEI10521 ASTEI06768 ASTEI06784 ASTEI06810 AS…
>aga-miR-989	ASTEI09696 ASTEI09710 ASTEI09720 ASTEI10384 ASTEI10389 ASTEI103890 ASTEI09043 ASTEI03856 ASTEI03863 ASTEI03877 ASTEI03905 ASTEI03906 ASTEI11301 ASTEI08005 ASTEI08021 ASTEI08022 ASTEI08025 ASTEI08070 ASTEI01012 ASTEI01022 ASTEI01025 ASTEI01027 ASTEI01072 ASTEI01095 ASTEI01103 ASTEI01130 ASTEI01136 ASTEI01146 ASTEI01149 ASTEI01154 ASTEI01155 ASTEI01158 ASTEI01164 ASTEI01166 ASTEI01178 ASTEI01189 AS…
>aga-miR-993	ASTEI03860 ASTEI03907 ASTEI10412 ASTEI10414 ASTEI08007 ASTEI08047 ASTEI08052 ASTEI08057 ASTEI01002 ASTEI01027 ASTEI01132 ASTEI01147 ASTEI01155 ASTEI01161 ASTEI01200 ASTEI01203 ASTEI01213 ASTEI01231 ASTEI10850 ASTEI02716 ASTEI02718 ASTEI02769 ASTEI02776 ASTEI02805 ASTEI02811 ASTEI02813 ASTEI02818 ASTEI02874 ASTEI02876 ASTEI02918 ASTEI02925 ASTEI11190 ASTEI05097 ASTEI05108 ASTEI05123 ASTEI05125 AST…
>aga-miR-996	ASTEI08042 ASTEI01054 ASTEI01226 ASTEI02716 ASTEI05110 ASTEI05122 ASTEI04177 ASTEI06394 ASTEI03420 ASTEI03436 ASTEI04591 ASTEI04631 ASTEI03096 ASTEI03164 ASTEI03467 ASTEI03492 ASTEI03575 ASTEI05949 ASTEI08210 ASTEI10503 ASTEI04922 ASTEI10829 ASTEI06599 ASTEI12309 ASTEI03637 ASTEI08493 ASTEI04995 ASTEI05437 ASTEI07716 ASTEI10289 ASTEI04056 ASTEI10745 ASTEI03735 ASTEI03792 ASTEI06844 ASTEI06850 AST…
>aga-miR-998	ASTEI09686 ASTEI097190 ASTEI09729 ASTEI10886 ASTEI11145 ASTEI10373 ASTEI10383 ASTEI10384 ASTEI10388 ASTEI10391 ASTEI09054 ASTEI03868 ASTEI03871 ASTEI03878 ASTEI03888 ASTEI03889 ASTEI03892 ASTEI03893 ASTEI03897 ASTEI03910 ASTEI11204 ASTEI08001 ASTEI08009 ASTEI08026 ASTEI08040 ASTEI08047 ASTEI08053 ASTEI08061 ASTEI08062 ASTEI08071 ASTEI00994 ASTEI00998 ASTEI01021 ASTEI01025 ASTEI01027 ASTEI01032 AS…
>aga-miR-9a	ASTEI10383 ASTEI09055 ASTEI10423 ASTEI08025 ASTEI01021 ASTEI01105 ASTEI01113 ASTEI01221 ASTEI09433 ASTEI02766 ASTEI02812 ASTEI02875 ASTEI02880 ASTEI02893 ASTEI02919 ASTEI05135 ASTEI06159 ASTEI06800 ASTEI06822 ASTEI10048 ASTEI03975 ASTEI04427 ASTEI04444 ASTEI04510 ASTEI10274 ASTEI02091 ASTEI02111 ASTEI02213 ASTEI08862 ASTEI08863 ASTEI08874 ASTEI07313 ASTEI04178 ASTEI04261 ASTEI04262 ASTEI04263 AST…
>aga-miR-9c	ASTEI08074 ASTEI01105 ASTEI01113 ASTEI01142 ASTEI02875 ASTEI10701 ASTEI06159 ASTEI06800 ASTEI06822 ASTEI02127 ASTEI07313 ASTEI04178 ASTEI04193 ASTEI04261 ASTEI10672 ASTEI07907 ASTEI10243 ASTEI02929 ASTEI02940 ASTEI02977 ASTEI06333 ASTEI08613 ASTEI10145 ASTEI03388 ASTEI03455 ASTEI09087 ASTEI07293 ASTEI09292 ASTEI04537 ASTEI04565 ASTEI04591 ASTEI04607 ASTEI09116 ASTEI07161 ASTEI03090 ASTEI03195 AST…
>aga-miR-iab-4	ASTEI09054 ASTEI08061 ASTEI08073 ASTEI00999 ASTEI10851 ASTEI02728 ASTEI02731 ASTEI02854 ASTEI10034 ASTEI03988 ASTEI03990 ASTEI04513 ASTEI02073 ASTEI02135 ASTEI02186 ASTEI08864 ASTEI08878 ASTEI11784 ASTEI04194 ASTEI04205 ASTEI10240 ASTEI05287 ASTEI03335 ASTEI03378 ASTEI03408 ASTEI03420 ASTEI10364 ASTEI08827 ASTEI07281 ASTEI07290 ASTEI04544 ASTEI03164 ASTEI10618 ASTEI07459 ASTEI07464 ASTEI07467 AST…
