# Supplementary material for: Transcriptomic and small RNA response to Mayaro virus infection in Anopheles stephensi mosquitoes
Source: PLoS Negl Trop Dis. 2022 Jun 28;16(6):e0010507. doi: 10.1371/journal.pntd.0010507 (PMC9273063; doi:10.1371/journal.pntd.0010507)
Supplement: S10 Table — (XLSX) [file pntd.0010507.s010.xlsx]

## Sheet: correlationVals
transcript	miRNA	tau	P value	FDR	log10P
ASTEI10379	aga-miR-286b	0.2	0.624206	0.69754	0.204672
ASTEI10379	aga-miR-2944a	0.2	0.624206	0.69754	0.204672
ASTEI10379	aga-miR-2944b	0.2	0.624206	0.69754	0.204672
ASTEI10379	aga-miR-307	0.4	0.327187	0.478694	0.485204
ASTEI10379	aga-miR-309	0.2	0.624206	0.69754	0.204672
ASTEI10379	as-mir10	-0.4	0.327187	0.478694	0.485204
ASTEI10379	as-mir16	-0.4	0.327187	0.478694	0.485204
ASTEI10379	as-mir17	-0.6	0.141645	0.301953	0.8488
ASTEI10380	aga-miR-286b	0.2	0.624206	0.69754	0.204672
ASTEI10380	aga-miR-2944a	0.2	0.624206	0.69754	0.204672
ASTEI10380	aga-miR-2944b	0.2	0.624206	0.69754	0.204672
ASTEI10380	aga-miR-307	0.4	0.327187	0.478694	0.485204
ASTEI10380	aga-miR-309	0.2	0.624206	0.69754	0.204672
ASTEI10380	as-mir10	-0.4	0.327187	0.478694	0.485204
ASTEI10380	as-mir16	-0.4	0.327187	0.478694	0.485204
ASTEI10380	as-mir17	-0.6	0.141645	0.301953	0.8488
ASTEI10381	aga-miR-286b	-0.2	0.624206	0.69754	0.204672
ASTEI10381	aga-miR-2944a	-0.2	0.624206	0.69754	0.204672
ASTEI10381	aga-miR-2944b	-0.2	0.624206	0.69754	0.204672
ASTEI10381	aga-miR-307	0	1	1	0
ASTEI10381	aga-miR-309	-0.2	0.624206	0.69754	0.204672
ASTEI10381	as-mir10	0	1	1	0
ASTEI10381	as-mir16	0	1	1	0
ASTEI10381	as-mir17	-0.2	0.624206	0.69754	0.204672
ASTEI01048	aga-miR-286b	-0.4	0.327187	0.478694	0.485204
ASTEI01048	aga-miR-2944a	-0.4	0.327187	0.478694	0.485204
ASTEI01048	aga-miR-2944b	-0.4	0.327187	0.478694	0.485204
ASTEI01048	aga-miR-307	-0.2	0.624206	0.69754	0.204672
ASTEI01048	aga-miR-309	-0.4	0.327187	0.478694	0.485204
ASTEI01048	as-mir10	0.2	0.624206	0.69754	0.204672
ASTEI01048	as-mir16	0.2	0.624206	0.69754	0.204672
ASTEI01048	as-mir17	0	1	1	0
ASTEI01134	aga-miR-286b	0.2	0.624206	0.69754	0.204672
ASTEI01134	aga-miR-2944a	0.2	0.624206	0.69754	0.204672
ASTEI01134	aga-miR-2944b	0.2	0.624206	0.69754	0.204672
ASTEI01134	aga-miR-307	0.4	0.327187	0.478694	0.485204
ASTEI01134	aga-miR-309	0.2	0.624206	0.69754	0.204672
ASTEI01134	as-mir10	-0.4	0.327187	0.478694	0.485204
ASTEI01134	as-mir16	-0.4	0.327187	0.478694	0.485204
ASTEI01134	as-mir17	-0.6	0.141645	0.301953	0.8488
ASTEI02869	aga-miR-286b	0.4	0.327187	0.478694	0.485204
ASTEI02869	aga-miR-2944a	0.4	0.327187	0.478694	0.485204
ASTEI02869	aga-miR-2944b	0.4	0.327187	0.478694	0.485204
ASTEI02869	aga-miR-307	0.6	0.141645	0.301953	0.8488
ASTEI02869	aga-miR-309	0.4	0.327187	0.478694	0.485204
ASTEI02869	as-mir10	-0.6	0.141645	0.301953	0.8488
ASTEI02869	as-mir16	-0.6	0.141645	0.301953	0.8488
ASTEI02869	as-mir17	-0.8	0.0500435	0.191508	1.30065
ASTEI03998	aga-miR-286b	-0.2	0.624206	0.69754	0.204672
ASTEI03998	aga-miR-2944a	-0.2	0.624206	0.69754	0.204672
ASTEI03998	aga-miR-2944b	-0.2	0.624206	0.69754	0.204672
ASTEI03998	aga-miR-307	0	1	1	0
ASTEI03998	aga-miR-309	-0.2	0.624206	0.69754	0.204672
ASTEI03998	as-mir10	0	1	1	0
ASTEI03998	as-mir16	0	1	1	0
ASTEI03998	as-mir17	-0.2	0.624206	0.69754	0.204672
ASTEI04011	aga-miR-286b	-0.4	0.327187	0.478694	0.485204
ASTEI04011	aga-miR-2944a	-0.4	0.327187	0.478694	0.485204
ASTEI04011	aga-miR-2944b	-0.4	0.327187	0.478694	0.485204
ASTEI04011	aga-miR-307	-0.2	0.624206	0.69754	0.204672
ASTEI04011	aga-miR-309	-0.4	0.327187	0.478694	0.485204
ASTEI04011	as-mir10	0.2	0.624206	0.69754	0.204672
ASTEI04011	as-mir16	0.2	0.624206	0.69754	0.204672
ASTEI04011	as-mir17	0	1	1	0
ASTEI04456	aga-miR-286b	0	1	1	0
ASTEI04456	aga-miR-2944a	0	1	1	0
ASTEI04456	aga-miR-2944b	0	1	1	0
ASTEI04456	aga-miR-307	0.2	0.624206	0.69754	0.204672
ASTEI04456	aga-miR-309	0	1	1	0
ASTEI04456	as-mir10	-0.2	0.624206	0.69754	0.204672
ASTEI04456	as-mir16	-0.2	0.624206	0.69754	0.204672
ASTEI04456	as-mir17	-0.4	0.327187	0.478694	0.485204
ASTEI02120	aga-miR-286b	-0.4	0.327187	0.478694	0.485204
ASTEI02120	aga-miR-2944a	-0.4	0.327187	0.478694	0.485204
ASTEI02120	aga-miR-2944b	-0.4	0.327187	0.478694	0.485204
ASTEI02120	aga-miR-307	-0.2	0.624206	0.69754	0.204672
ASTEI02120	aga-miR-309	-0.4	0.327187	0.478694	0.485204
ASTEI02120	as-mir10	0.2	0.624206	0.69754	0.204672
ASTEI02120	as-mir16	0.2	0.624206	0.69754	0.204672
ASTEI02120	as-mir17	0	1	1	0
ASTEI02121	aga-miR-286b	-0.4	0.327187	0.478694	0.485204
ASTEI02121	aga-miR-2944a	-0.4	0.327187	0.478694	0.485204
ASTEI02121	aga-miR-2944b	-0.4	0.327187	0.478694	0.485204
ASTEI02121	aga-miR-307	-0.2	0.624206	0.69754	0.204672
ASTEI02121	aga-miR-309	-0.4	0.327187	0.478694	0.485204
ASTEI02121	as-mir10	0.2	0.624206	0.69754	0.204672
ASTEI02121	as-mir16	0.2	0.624206	0.69754	0.204672
ASTEI02121	as-mir17	0	1	1	0
ASTEI02198	aga-miR-286b	-0.2	0.624206	0.69754	0.204672
ASTEI02198	aga-miR-2944a	-0.2	0.624206	0.69754	0.204672
ASTEI02198	aga-miR-2944b	-0.2	0.624206	0.69754	0.204672
ASTEI02198	aga-miR-307	0	1	1	0
ASTEI02198	aga-miR-309	-0.2	0.624206	0.69754	0.204672
ASTEI02198	as-mir10	0	1	1	0
ASTEI02198	as-mir16	0	1	1	0
ASTEI02198	as-mir17	-0.2	0.624206	0.69754	0.204672
ASTEI06360	aga-miR-286b	-0.4	0.327187	0.478694	0.485204
ASTEI06360	aga-miR-2944a	-0.4	0.327187	0.478694	0.485204
ASTEI06360	aga-miR-2944b	-0.4	0.327187	0.478694	0.485204
ASTEI06360	aga-miR-307	-0.2	0.624206	0.69754	0.204672
ASTEI06360	aga-miR-309	-0.4	0.327187	0.478694	0.485204
ASTEI06360	as-mir10	0.2	0.624206	0.69754	0.204672
ASTEI06360	as-mir16	0.2	0.624206	0.69754	0.204672
ASTEI06360	as-mir17	0	1	1	0
ASTEI08621	aga-miR-286b	0.4	0.327187	0.478694	0.485204
ASTEI08621	aga-miR-2944a	0.4	0.327187	0.478694	0.485204
ASTEI08621	aga-miR-2944b	0.4	0.327187	0.478694	0.485204
ASTEI08621	aga-miR-307	0.6	0.141645	0.301953	0.8488
ASTEI08621	aga-miR-309	0.4	0.327187	0.478694	0.485204
ASTEI08621	as-mir10	-0.6	0.141645	0.301953	0.8488
ASTEI08621	as-mir16	-0.6	0.141645	0.301953	0.8488
ASTEI08621	as-mir17	-0.8	0.0500435	0.191508	1.30065
ASTEI05181	aga-miR-286b	0.2	0.624206	0.69754	0.204672
ASTEI05181	aga-miR-2944a	0.2	0.624206	0.69754	0.204672
ASTEI05181	aga-miR-2944b	0.2	0.624206	0.69754	0.204672
ASTEI05181	aga-miR-307	0.4	0.327187	0.478694	0.485204
ASTEI05181	aga-miR-309	0.2	0.624206	0.69754	0.204672
ASTEI05181	as-mir10	-0.4	0.327187	0.478694	0.485204
ASTEI05181	as-mir16	-0.4	0.327187	0.478694	0.485204
ASTEI05181	as-mir17	-0.6	0.141645	0.301953	0.8488
ASTEI05239	aga-miR-286b	0	1	1	0
ASTEI05239	aga-miR-2944a	0	1	1	0
ASTEI05239	aga-miR-2944b	0	1	1	0
ASTEI05239	aga-miR-307	0.2	0.624206	0.69754	0.204672
ASTEI05239	aga-miR-309	0	1	1	0
ASTEI05239	as-mir10	-0.2	0.624206	0.69754	0.204672
ASTEI05239	as-mir16	-0.2	0.624206	0.69754	0.204672
ASTEI05239	as-mir17	-0.4	0.327187	0.478694	0.485204
ASTEI03359	aga-miR-286b	0	1	1	0
ASTEI03359	aga-miR-2944a	0	1	1	0
ASTEI03359	aga-miR-2944b	0	1	1	0
ASTEI03359	aga-miR-307	0.2	0.624206	0.69754	0.204672
ASTEI03359	aga-miR-309	0	1	1	0
ASTEI03359	as-mir10	-0.2	0.624206	0.69754	0.204672
ASTEI03359	as-mir16	-0.2	0.624206	0.69754	0.204672
ASTEI03359	as-mir17	-0.4	0.327187	0.478694	0.485204
ASTEI03385	aga-miR-286b	0.2	0.624206	0.69754	0.204672
ASTEI03385	aga-miR-2944a	0.2	0.624206	0.69754	0.204672
ASTEI03385	aga-miR-2944b	0.2	0.624206	0.69754	0.204672
ASTEI03385	aga-miR-307	0.4	0.327187	0.478694	0.485204
ASTEI03385	aga-miR-309	0.2	0.624206	0.69754	0.204672
ASTEI03385	as-mir10	-0.4	0.327187	0.478694	0.485204
ASTEI03385	as-mir16	-0.4	0.327187	0.478694	0.485204
ASTEI03385	as-mir17	-0.6	0.141645	0.301953	0.8488
ASTEI09280	aga-miR-286b	0.2	0.624206	0.69754	0.204672
ASTEI09280	aga-miR-2944a	0.2	0.624206	0.69754	0.204672
ASTEI09280	aga-miR-2944b	0.2	0.624206	0.69754	0.204672
ASTEI09280	aga-miR-307	0.4	0.327187	0.478694	0.485204
ASTEI09280	aga-miR-309	0.2	0.624206	0.69754	0.204672
ASTEI09280	as-mir10	-0.4	0.327187	0.478694	0.485204
ASTEI09280	as-mir16	-0.4	0.327187	0.478694	0.485204
ASTEI09280	as-mir17	-0.6	0.141645	0.301953	0.8488
ASTEI04600	aga-miR-286b	-0.4	0.327187	0.478694	0.485204
ASTEI04600	aga-miR-2944a	-0.4	0.327187	0.478694	0.485204
ASTEI04600	aga-miR-2944b	-0.4	0.327187	0.478694	0.485204
ASTEI04600	aga-miR-307	-0.2	0.624206	0.69754	0.204672
ASTEI04600	aga-miR-309	-0.4	0.327187	0.478694	0.485204
ASTEI04600	as-mir10	0.2	0.624206	0.69754	0.204672
ASTEI04600	as-mir16	0.2	0.624206	0.69754	0.204672
ASTEI04600	as-mir17	0	1	1	0
ASTEI04601	aga-miR-286b	0.2	0.624206	0.69754	0.204672
ASTEI04601	aga-miR-2944a	0.2	0.624206	0.69754	0.204672
ASTEI04601	aga-miR-2944b	0.2	0.624206	0.69754	0.204672
ASTEI04601	aga-miR-307	0.4	0.327187	0.478694	0.485204
ASTEI04601	aga-miR-309	0.2	0.624206	0.69754	0.204672
ASTEI04601	as-mir10	-0.4	0.327187	0.478694	0.485204
ASTEI04601	as-mir16	-0.4	0.327187	0.478694	0.485204
ASTEI04601	as-mir17	-0.6	0.141645	0.301953	0.8488
ASTEI04602	aga-miR-286b	0.2	0.624206	0.69754	0.204672
ASTEI04602	aga-miR-2944a	0.2	0.624206	0.69754	0.204672
ASTEI04602	aga-miR-2944b	0.2	0.624206	0.69754	0.204672
ASTEI04602	aga-miR-307	0.4	0.327187	0.478694	0.485204
ASTEI04602	aga-miR-309	0.2	0.624206	0.69754	0.204672
ASTEI04602	as-mir10	-0.4	0.327187	0.478694	0.485204
ASTEI04602	as-mir16	-0.4	0.327187	0.478694	0.485204
ASTEI04602	as-mir17	-0.6	0.141645	0.301953	0.8488
ASTEI09112	aga-miR-286b	-0.2	0.624206	0.69754	0.204672
ASTEI09112	aga-miR-2944a	-0.2	0.624206	0.69754	0.204672
ASTEI09112	aga-miR-2944b	-0.2	0.624206	0.69754	0.204672
ASTEI09112	aga-miR-307	0	1	1	0
ASTEI09112	aga-miR-309	-0.2	0.624206	0.69754	0.204672
ASTEI09112	as-mir10	0	1	1	0
ASTEI09112	as-mir16	0	1	1	0
ASTEI09112	as-mir17	-0.2	0.624206	0.69754	0.204672
ASTEI07193	aga-miR-286b	-0.4	0.327187	0.478694	0.485204
ASTEI07193	aga-miR-2944a	-0.4	0.327187	0.478694	0.485204
ASTEI07193	aga-miR-2944b	-0.4	0.327187	0.478694	0.485204
ASTEI07193	aga-miR-307	-0.2	0.624206	0.69754	0.204672
ASTEI07193	aga-miR-309	-0.4	0.327187	0.478694	0.485204
ASTEI07193	as-mir10	0.2	0.624206	0.69754	0.204672
ASTEI07193	as-mir16	0.2	0.624206	0.69754	0.204672
ASTEI07193	as-mir17	0	1	1	0
ASTEI03105	aga-miR-286b	0	1	1	0
ASTEI03105	aga-miR-2944a	0	1	1	0
ASTEI03105	aga-miR-2944b	0	1	1	0
ASTEI03105	aga-miR-307	0.2	0.624206	0.69754	0.204672
ASTEI03105	aga-miR-309	0	1	1	0
ASTEI03105	as-mir10	-0.2	0.624206	0.69754	0.204672
ASTEI03105	as-mir16	-0.2	0.624206	0.69754	0.204672
ASTEI03105	as-mir17	-0.4	0.327187	0.478694	0.485204
ASTEI03159	aga-miR-286b	0.2	0.624206	0.69754	0.204672
ASTEI03159	aga-miR-2944a	0.2	0.624206	0.69754	0.204672
ASTEI03159	aga-miR-2944b	0.2	0.624206	0.69754	0.204672
ASTEI03159	aga-miR-307	0.4	0.327187	0.478694	0.485204
ASTEI03159	aga-miR-309	0.2	0.624206	0.69754	0.204672
ASTEI03159	as-mir10	-0.4	0.327187	0.478694	0.485204
ASTEI03159	as-mir16	-0.4	0.327187	0.478694	0.485204
ASTEI03159	as-mir17	-0.6	0.141645	0.301953	0.8488
ASTEI03160	aga-miR-286b	0.2	0.624206	0.69754	0.204672
ASTEI03160	aga-miR-2944a	0.2	0.624206	0.69754	0.204672
ASTEI03160	aga-miR-2944b	0.2	0.624206	0.69754	0.204672
ASTEI03160	aga-miR-307	0.4	0.327187	0.478694	0.485204
ASTEI03160	aga-miR-309	0.2	0.624206	0.69754	0.204672
ASTEI03160	as-mir10	-0.4	0.327187	0.478694	0.485204
ASTEI03160	as-mir16	-0.4	0.327187	0.478694	0.485204
ASTEI03160	as-mir17	-0.6	0.141645	0.301953	0.8488
ASTEI09934	aga-miR-286b	-0.2	0.624206	0.69754	0.204672
ASTEI09934	aga-miR-2944a	-0.2	0.624206	0.69754	0.204672
ASTEI09934	aga-miR-2944b	-0.2	0.624206	0.69754	0.204672
ASTEI09934	aga-miR-307	0	1	1	0
ASTEI09934	aga-miR-309	-0.2	0.624206	0.69754	0.204672
ASTEI09934	as-mir10	0	1	1	0
ASTEI09934	as-mir16	0	1	1	0
ASTEI09934	as-mir17	-0.2	0.624206	0.69754	0.204672
ASTEI099500	aga-miR-286b	0.2	0.624206	0.69754	0.204672
ASTEI099500	aga-miR-2944a	0.2	0.624206	0.69754	0.204672
ASTEI099500	aga-miR-2944b	0.2	0.624206	0.69754	0.204672
ASTEI099500	aga-miR-307	0.4	0.327187	0.478694	0.485204
ASTEI099500	aga-miR-309	0.2	0.624206	0.69754	0.204672
ASTEI099500	as-mir10	-0.4	0.327187	0.478694	0.485204
ASTEI099500	as-mir16	-0.4	0.327187	0.478694	0.485204
ASTEI099500	as-mir17	-0.6	0.141645	0.301953	0.8488
ASTEI07450	aga-miR-286b	-0.4	0.327187	0.478694	0.485204
ASTEI07450	aga-miR-2944a	-0.4	0.327187	0.478694	0.485204
ASTEI07450	aga-miR-2944b	-0.4	0.327187	0.478694	0.485204
ASTEI07450	aga-miR-307	-0.2	0.624206	0.69754	0.204672
ASTEI07450	aga-miR-309	-0.4	0.327187	0.478694	0.485204
ASTEI07450	as-mir10	0.2	0.624206	0.69754	0.204672
ASTEI07450	as-mir16	0.2	0.624206	0.69754	0.204672
ASTEI07450	as-mir17	0	1	1	0
ASTEI07451	aga-miR-286b	0	1	1	0
ASTEI07451	aga-miR-2944a	0	1	1	0
ASTEI07451	aga-miR-2944b	0	1	1	0
ASTEI07451	aga-miR-307	0.2	0.624206	0.69754	0.204672
ASTEI07451	aga-miR-309	0	1	1	0
ASTEI07451	as-mir10	-0.2	0.624206	0.69754	0.204672
ASTEI07451	as-mir16	-0.2	0.624206	0.69754	0.204672
ASTEI07451	as-mir17	-0.4	0.327187	0.478694	0.485204
ASTEI03523	aga-miR-286b	0	1	1	0
ASTEI03523	aga-miR-2944a	0	1	1	0
ASTEI03523	aga-miR-2944b	0	1	1	0
ASTEI03523	aga-miR-307	0.2	0.624206	0.69754	0.204672
ASTEI03523	aga-miR-309	0	1	1	0
ASTEI03523	as-mir10	-0.2	0.624206	0.69754	0.204672
ASTEI03523	as-mir16	-0.2	0.624206	0.69754	0.204672
ASTEI03523	as-mir17	-0.4	0.327187	0.478694	0.485204
ASTEI03524	aga-miR-286b	0.2	0.624206	0.69754	0.204672
ASTEI03524	aga-miR-2944a	0.2	0.624206	0.69754	0.204672
ASTEI03524	aga-miR-2944b	0.2	0.624206	0.69754	0.204672
ASTEI03524	aga-miR-307	0.4	0.327187	0.478694	0.485204
ASTEI03524	aga-miR-309	0.2	0.624206	0.69754	0.204672
ASTEI03524	as-mir10	-0.4	0.327187	0.478694	0.485204
ASTEI03524	as-mir16	-0.4	0.327187	0.478694	0.485204
ASTEI03524	as-mir17	-0.6	0.141645	0.301953	0.8488
ASTEI03596	aga-miR-286b	0.2	0.624206	0.69754	0.204672
ASTEI03596	aga-miR-2944a	0.2	0.624206	0.69754	0.204672
ASTEI03596	aga-miR-2944b	0.2	0.624206	0.69754	0.204672
ASTEI03596	aga-miR-307	0.4	0.327187	0.478694	0.485204
ASTEI03596	aga-miR-309	0.2	0.624206	0.69754	0.204672
ASTEI03596	as-mir10	-0.4	0.327187	0.478694	0.485204
ASTEI03596	as-mir16	-0.4	0.327187	0.478694	0.485204
ASTEI03596	as-mir17	-0.6	0.141645	0.301953	0.8488
ASTEI07012	aga-miR-286b	0.2	0.624206	0.69754	0.204672
ASTEI07012	aga-miR-2944a	0.2	0.624206	0.69754	0.204672
ASTEI07012	aga-miR-2944b	0.2	0.624206	0.69754	0.204672
ASTEI07012	aga-miR-307	0.4	0.327187	0.478694	0.485204
ASTEI07012	aga-miR-309	0.2	0.624206	0.69754	0.204672
ASTEI07012	as-mir10	-0.4	0.327187	0.478694	0.485204
ASTEI07012	as-mir16	-0.4	0.327187	0.478694	0.485204
ASTEI07012	as-mir17	-0.6	0.141645	0.301953	0.8488
ASTEI06640	aga-miR-286b	-0.4	0.327187	0.478694	0.485204
ASTEI06640	aga-miR-2944a	-0.4	0.327187	0.478694	0.485204
ASTEI06640	aga-miR-2944b	-0.4	0.327187	0.478694	0.485204
ASTEI06640	aga-miR-307	-0.2	0.624206	0.69754	0.204672
ASTEI06640	aga-miR-309	-0.4	0.327187	0.478694	0.485204
ASTEI06640	as-mir10	0.2	0.624206	0.69754	0.204672
ASTEI06640	as-mir16	0.2	0.624206	0.69754	0.204672
ASTEI06640	as-mir17	0	1	1	0
ASTEI08094	aga-miR-286b	-0.2	0.624206	0.69754	0.204672
ASTEI08094	aga-miR-2944a	-0.2	0.624206	0.69754	0.204672
ASTEI08094	aga-miR-2944b	-0.2	0.624206	0.69754	0.204672
ASTEI08094	aga-miR-307	0	1	1	0
ASTEI08094	aga-miR-309	-0.2	0.624206	0.69754	0.204672
ASTEI08094	as-mir10	0	1	1	0
ASTEI08094	as-mir16	0	1	1	0
ASTEI08094	as-mir17	-0.2	0.624206	0.69754	0.204672
ASTEI08095	aga-miR-286b	-0.2	0.624206	0.69754	0.204672
ASTEI08095	aga-miR-2944a	-0.2	0.624206	0.69754	0.204672
ASTEI08095	aga-miR-2944b	-0.2	0.624206	0.69754	0.204672
ASTEI08095	aga-miR-307	0	1	1	0
ASTEI08095	aga-miR-309	-0.2	0.624206	0.69754	0.204672
ASTEI08095	as-mir10	0	1	1	0
ASTEI08095	as-mir16	0	1	1	0
ASTEI08095	as-mir17	-0.2	0.624206	0.69754	0.204672
ASTEI03662	aga-miR-286b	0.2	0.624206	0.69754	0.204672
ASTEI03662	aga-miR-2944a	0.2	0.624206	0.69754	0.204672
ASTEI03662	aga-miR-2944b	0.2	0.624206	0.69754	0.204672
ASTEI03662	aga-miR-307	0.4	0.327187	0.478694	0.485204
ASTEI03662	aga-miR-309	0.2	0.624206	0.69754	0.204672
ASTEI03662	as-mir10	-0.4	0.327187	0.478694	0.485204
ASTEI03662	as-mir16	-0.4	0.327187	0.478694	0.485204
ASTEI03662	as-mir17	-0.6	0.141645	0.301953	0.8488
ASTEI08496	aga-miR-286b	-0.4	0.327187	0.478694	0.485204
ASTEI08496	aga-miR-2944a	-0.4	0.327187	0.478694	0.485204
ASTEI08496	aga-miR-2944b	-0.4	0.327187	0.478694	0.485204
ASTEI08496	aga-miR-307	-0.2	0.624206	0.69754	0.204672
ASTEI08496	aga-miR-309	-0.4	0.327187	0.478694	0.485204
ASTEI08496	as-mir10	0.2	0.624206	0.69754	0.204672
ASTEI08496	as-mir16	0.2	0.624206	0.69754	0.204672
ASTEI08496	as-mir17	0	1	1	0
ASTEI05508	aga-miR-286b	0.2	0.624206	0.69754	0.204672
ASTEI05508	aga-miR-2944a	0.2	0.624206	0.69754	0.204672
ASTEI05508	aga-miR-2944b	0.2	0.624206	0.69754	0.204672
ASTEI05508	aga-miR-307	0.4	0.327187	0.478694	0.485204
ASTEI05508	aga-miR-309	0.2	0.624206	0.69754	0.204672
ASTEI05508	as-mir10	-0.4	0.327187	0.478694	0.485204
ASTEI05508	as-mir16	-0.4	0.327187	0.478694	0.485204
ASTEI05508	as-mir17	-0.6	0.141645	0.301953	0.8488
ASTEI05540	aga-miR-286b	0	1	1	0
ASTEI05540	aga-miR-2944a	0	1	1	0
ASTEI05540	aga-miR-2944b	0	1	1	0
ASTEI05540	aga-miR-307	0.2	0.624206	0.69754	0.204672
ASTEI05540	aga-miR-309	0	1	1	0
ASTEI05540	as-mir10	-0.2	0.624206	0.69754	0.204672
ASTEI05540	as-mir16	-0.2	0.624206	0.69754	0.204672
ASTEI05540	as-mir17	-0.4	0.327187	0.478694	0.485204
ASTEI05548	aga-miR-286b	0.2	0.624206	0.69754	0.204672
ASTEI05548	aga-miR-2944a	0.2	0.624206	0.69754	0.204672
ASTEI05548	aga-miR-2944b	0.2	0.624206	0.69754	0.204672
ASTEI05548	aga-miR-307	0.4	0.327187	0.478694	0.485204
ASTEI05548	aga-miR-309	0.2	0.624206	0.69754	0.204672
ASTEI05548	as-mir10	-0.4	0.327187	0.478694	0.485204
ASTEI05548	as-mir16	-0.4	0.327187	0.478694	0.485204
ASTEI05548	as-mir17	-0.6	0.141645	0.301953	0.8488
ASTEI11652	aga-miR-286b	-0.2	0.624206	0.69754	0.204672
ASTEI11652	aga-miR-2944a	-0.2	0.624206	0.69754	0.204672
ASTEI11652	aga-miR-2944b	-0.2	0.624206	0.69754	0.204672
ASTEI11652	aga-miR-307	0	1	1	0
ASTEI11652	aga-miR-309	-0.2	0.624206	0.69754	0.204672
ASTEI11652	as-mir10	0	1	1	0
ASTEI11652	as-mir16	0	1	1	0
ASTEI11652	as-mir17	-0.2	0.624206	0.69754	0.204672
ASTEI00434	aga-miR-286b	0.2	0.624206	0.69754	0.204672
ASTEI00434	aga-miR-2944a	0.2	0.624206	0.69754	0.204672
ASTEI00434	aga-miR-2944b	0.2	0.624206	0.69754	0.204672
ASTEI00434	aga-miR-307	0.4	0.327187	0.478694	0.485204
ASTEI00434	aga-miR-309	0.2	0.624206	0.69754	0.204672
ASTEI00434	as-mir10	-0.4	0.327187	0.478694	0.485204
ASTEI00434	as-mir16	-0.4	0.327187	0.478694	0.485204
ASTEI00434	as-mir17	-0.6	0.141645	0.301953	0.8488
ASTEI00448	aga-miR-286b	-0.4	0.327187	0.478694	0.485204
ASTEI00448	aga-miR-2944a	-0.4	0.327187	0.478694	0.485204
ASTEI00448	aga-miR-2944b	-0.4	0.327187	0.478694	0.485204
ASTEI00448	aga-miR-307	-0.2	0.624206	0.69754	0.204672
ASTEI00448	aga-miR-309	-0.4	0.327187	0.478694	0.485204
ASTEI00448	as-mir10	0.2	0.624206	0.69754	0.204672
ASTEI00448	as-mir16	0.2	0.624206	0.69754	0.204672
ASTEI00448	as-mir17	0	1	1	0
ASTEI00482	aga-miR-286b	0.2	0.624206	0.69754	0.204672
ASTEI00482	aga-miR-2944a	0.2	0.624206	0.69754	0.204672
ASTEI00482	aga-miR-2944b	0.2	0.624206	0.69754	0.204672
ASTEI00482	aga-miR-307	0.4	0.327187	0.478694	0.485204
ASTEI00482	aga-miR-309	0.2	0.624206	0.69754	0.204672
ASTEI00482	as-mir10	-0.4	0.327187	0.478694	0.485204
ASTEI00482	as-mir16	-0.4	0.327187	0.478694	0.485204
ASTEI00482	as-mir17	-0.6	0.141645	0.301953	0.8488
ASTEI06885	aga-miR-286b	0	1	1	0
ASTEI06885	aga-miR-2944a	0	1	1	0
ASTEI06885	aga-miR-2944b	0	1	1	0
ASTEI06885	aga-miR-307	0.2	0.624206	0.69754	0.204672
ASTEI06885	aga-miR-309	0	1	1	0
ASTEI06885	as-mir10	-0.2	0.624206	0.69754	0.204672
ASTEI06885	as-mir16	-0.2	0.624206	0.69754	0.204672
ASTEI06885	as-mir17	-0.4	0.327187	0.478694	0.485204
ASTEI09252	aga-miR-286b	-0.2	0.624206	0.69754	0.204672
ASTEI09252	aga-miR-2944a	-0.2	0.624206	0.69754	0.204672
ASTEI09252	aga-miR-2944b	-0.2	0.624206	0.69754	0.204672
ASTEI09252	aga-miR-307	0	1	1	0
ASTEI09252	aga-miR-309	-0.2	0.624206	0.69754	0.204672
ASTEI09252	as-mir10	0	1	1	0
ASTEI09252	as-mir16	0	1	1	0
ASTEI09252	as-mir17	-0.2	0.624206	0.69754	0.204672
ASTEI09659	aga-miR-286b	-0.2	0.624206	0.69754	0.204672
ASTEI09659	aga-miR-2944a	-0.2	0.624206	0.69754	0.204672
ASTEI09659	aga-miR-2944b	-0.2	0.624206	0.69754	0.204672
ASTEI09659	aga-miR-307	0	1	1	0
ASTEI09659	aga-miR-309	-0.2	0.624206	0.69754	0.204672
ASTEI09659	as-mir10	0	1	1	0
ASTEI09659	as-mir16	0	1	1	0
ASTEI09659	as-mir17	-0.2	0.624206	0.69754	0.204672
ASTEI01557	aga-miR-286b	0	1	1	0
ASTEI01557	aga-miR-2944a	0	1	1	0
ASTEI01557	aga-miR-2944b	0	1	1	0
ASTEI01557	aga-miR-307	0.2	0.624206	0.69754	0.204672
ASTEI01557	aga-miR-309	0	1	1	0
ASTEI01557	as-mir10	-0.2	0.624206	0.69754	0.204672
ASTEI01557	as-mir16	-0.2	0.624206	0.69754	0.204672
ASTEI01557	as-mir17	-0.4	0.327187	0.478694	0.485204
ASTEI09473	aga-miR-286b	0.6	0.141645	0.301953	0.8488
ASTEI09473	aga-miR-2944a	0.6	0.141645	0.301953	0.8488
ASTEI09473	aga-miR-2944b	0.6	0.141645	0.301953	0.8488
ASTEI09473	aga-miR-307	0.8	0.0500435	0.191508	1.30065
ASTEI09473	aga-miR-309	0.6	0.141645	0.301953	0.8488
ASTEI09473	as-mir10	-0.8	0.0500435	0.191508	1.30065
ASTEI09473	as-mir16	-0.8	0.0500435	0.191508	1.30065
ASTEI09473	as-mir17	-1	0.0143059	0.191508	1.84449
ASTEI10482	aga-miR-286b	0.105409	0.800542	0.882886	0.0966158
ASTEI10482	aga-miR-2944a	0.105409	0.800542	0.882886	0.0966158
ASTEI10482	aga-miR-2944b	0.105409	0.800542	0.882886	0.0966158
ASTEI10482	aga-miR-307	0.316228	0.448489	0.648832	0.348248
ASTEI10482	aga-miR-309	0.105409	0.800542	0.882886	0.0966158
ASTEI10482	as-mir10	-0.316228	0.448489	0.648832	0.348248
ASTEI10482	as-mir16	-0.316228	0.448489	0.648832	0.348248
ASTEI10482	as-mir17	-0.527046	0.206507	0.435613	0.685065
ASTEI10485	aga-miR-286b	0	1	1	0
ASTEI10485	aga-miR-2944a	0	1	1	0
ASTEI10485	aga-miR-2944b	0	1	1	0
ASTEI10485	aga-miR-307	0.2	0.624206	0.69754	0.204672
ASTEI10485	aga-miR-309	0	1	1	0
ASTEI10485	as-mir10	-0.2	0.624206	0.69754	0.204672
ASTEI10485	as-mir16	-0.2	0.624206	0.69754	0.204672
ASTEI10485	as-mir17	-0.4	0.327187	0.478694	0.485204
ASTEI10997	aga-miR-286b	0.6	0.141645	0.301953	0.8488
ASTEI10997	aga-miR-2944a	0.6	0.141645	0.301953	0.8488
ASTEI10997	aga-miR-2944b	0.6	0.141645	0.301953	0.8488
ASTEI10997	aga-miR-307	0.8	0.0500435	0.191508	1.30065
ASTEI10997	aga-miR-309	0.6	0.141645	0.301953	0.8488
ASTEI10997	as-mir10	-0.8	0.0500435	0.191508	1.30065
ASTEI10997	as-mir16	-0.8	0.0500435	0.191508	1.30065
ASTEI10997	as-mir17	-1	0.0143059	0.191508	1.84449
ASTEI11252	aga-miR-286b	0	1	1	0
ASTEI11252	aga-miR-2944a	0	1	1	0
ASTEI11252	aga-miR-2944b	0	1	1	0
ASTEI11252	aga-miR-307	0.2	0.624206	0.69754	0.204672
ASTEI11252	aga-miR-309	0	1	1	0
ASTEI11252	as-mir10	-0.2	0.624206	0.69754	0.204672
ASTEI11252	as-mir16	-0.2	0.624206	0.69754	0.204672
ASTEI11252	as-mir17	-0.4	0.327187	0.478694	0.485204
ASTEI10304	aga-miR-286b	0.2	0.624206	0.69754	0.204672
ASTEI10304	aga-miR-2944a	0.2	0.624206	0.69754	0.204672
ASTEI10304	aga-miR-2944b	0.2	0.624206	0.69754	0.204672
ASTEI10304	aga-miR-307	0.4	0.327187	0.478694	0.485204
ASTEI10304	aga-miR-309	0.2	0.624206	0.69754	0.204672
ASTEI10304	as-mir10	-0.4	0.327187	0.478694	0.485204
ASTEI10304	as-mir16	-0.4	0.327187	0.478694	0.485204
ASTEI10304	as-mir17	-0.6	0.141645	0.301953	0.8488
ASTEI10308	aga-miR-286b	0.4	0.327187	0.478694	0.485204
ASTEI10308	aga-miR-2944a	0.4	0.327187	0.478694	0.485204
ASTEI10308	aga-miR-2944b	0.4	0.327187	0.478694	0.485204
ASTEI10308	aga-miR-307	0.6	0.141645	0.301953	0.8488
ASTEI10308	aga-miR-309	0.4	0.327187	0.478694	0.485204
ASTEI10308	as-mir10	-0.6	0.141645	0.301953	0.8488
ASTEI10308	as-mir16	-0.6	0.141645	0.301953	0.8488
ASTEI10308	as-mir17	-0.8	0.0500435	0.191508	1.30065
ASTEI04716	aga-miR-286b	0.6	0.141645	0.301953	0.8488
ASTEI04716	aga-miR-2944a	0.6	0.141645	0.301953	0.8488
ASTEI04716	aga-miR-2944b	0.6	0.141645	0.301953	0.8488
ASTEI04716	aga-miR-307	0.8	0.0500435	0.191508	1.30065
ASTEI04716	aga-miR-309	0.6	0.141645	0.301953	0.8488
ASTEI04716	as-mir10	-0.8	0.0500435	0.191508	1.30065
ASTEI04716	as-mir16	-0.8	0.0500435	0.191508	1.30065
ASTEI04716	as-mir17	-0.6	0.141645	0.301953	0.8488
ASTEI06662	aga-miR-286b	0	1	1	0
ASTEI06662	aga-miR-2944a	0	1	1	0
ASTEI06662	aga-miR-2944b	0	1	1	0
ASTEI06662	aga-miR-307	0.2	0.624206	0.69754	0.204672
ASTEI06662	aga-miR-309	0	1	1	0
ASTEI06662	as-mir10	-0.2	0.624206	0.69754	0.204672
ASTEI06662	as-mir16	-0.2	0.624206	0.69754	0.204672
ASTEI06662	as-mir17	-0.4	0.327187	0.478694	0.485204
ASTEI06683	aga-miR-286b	0	1	1	0
ASTEI06683	aga-miR-2944a	0	1	1	0
ASTEI06683	aga-miR-2944b	0	1	1	0
ASTEI06683	aga-miR-307	0.2	0.624206	0.69754	0.204672
ASTEI06683	aga-miR-309	0	1	1	0
ASTEI06683	as-mir10	-0.2	0.624206	0.69754	0.204672
ASTEI06683	as-mir16	-0.2	0.624206	0.69754	0.204672
ASTEI06683	as-mir17	-0.4	0.327187	0.478694	0.485204
ASTEI05732	aga-miR-286b	0.2	0.624206	0.69754	0.204672
ASTEI05732	aga-miR-2944a	0.2	0.624206	0.69754	0.204672
ASTEI05732	aga-miR-2944b	0.2	0.624206	0.69754	0.204672
ASTEI05732	aga-miR-307	0.4	0.327187	0.478694	0.485204
ASTEI05732	aga-miR-309	0.2	0.624206	0.69754	0.204672
ASTEI05732	as-mir10	-0.4	0.327187	0.478694	0.485204
ASTEI05732	as-mir16	-0.4	0.327187	0.478694	0.485204
ASTEI05732	as-mir17	-0.6	0.141645	0.301953	0.8488
ASTEI01820	aga-miR-286b	0	1	1	0
ASTEI01820	aga-miR-2944a	0	1	1	0
ASTEI01820	aga-miR-2944b	0	1	1	0
ASTEI01820	aga-miR-307	0.2	0.624206	0.69754	0.204672
ASTEI01820	aga-miR-309	0	1	1	0
ASTEI01820	as-mir10	-0.2	0.624206	0.69754	0.204672
ASTEI01820	as-mir16	-0.2	0.624206	0.69754	0.204672
ASTEI01820	as-mir17	-0.4	0.327187	0.478694	0.485204
ASTEI04329	aga-miR-286b	0	1	1	0
ASTEI04329	aga-miR-2944a	0	1	1	0
ASTEI04329	aga-miR-2944b	0	1	1	0
ASTEI04329	aga-miR-307	0.2	0.624206	0.69754	0.204672
ASTEI04329	aga-miR-309	0	1	1	0
ASTEI04329	as-mir10	-0.2	0.624206	0.69754	0.204672
ASTEI04329	as-mir16	-0.2	0.624206	0.69754	0.204672
ASTEI04329	as-mir17	-0.4	0.327187	0.478694	0.485204
ASTEI04370	aga-miR-286b	0.2	0.624206	0.69754	0.204672
ASTEI04370	aga-miR-2944a	0.2	0.624206	0.69754	0.204672
ASTEI04370	aga-miR-2944b	0.2	0.624206	0.69754	0.204672
ASTEI04370	aga-miR-307	0.4	0.327187	0.478694	0.485204
ASTEI04370	aga-miR-309	0.2	0.624206	0.69754	0.204672
ASTEI04370	as-mir10	-0.4	0.327187	0.478694	0.485204
ASTEI04370	as-mir16	-0.4	0.327187	0.478694	0.485204
ASTEI04370	as-mir17	-0.6	0.141645	0.301953	0.8488
ASTEI11516	aga-miR-286b	0.6	0.141645	0.301953	0.8488
ASTEI11516	aga-miR-2944a	0.6	0.141645	0.301953	0.8488
ASTEI11516	aga-miR-2944b	0.6	0.141645	0.301953	0.8488
ASTEI11516	aga-miR-307	0.8	0.0500435	0.191508	1.30065
ASTEI11516	aga-miR-309	0.6	0.141645	0.301953	0.8488
ASTEI11516	as-mir10	-0.8	0.0500435	0.191508	1.30065
ASTEI11516	as-mir16	-0.8	0.0500435	0.191508	1.30065
ASTEI11516	as-mir17	-1	0.0143059	0.191508	1.84449
ASTEI11366	aga-miR-286b	0.2	0.624206	0.69754	0.204672
ASTEI11366	aga-miR-2944a	0.2	0.624206	0.69754	0.204672
ASTEI11366	aga-miR-2944b	0.2	0.624206	0.69754	0.204672
ASTEI11366	aga-miR-307	0.4	0.327187	0.478694	0.485204
ASTEI11366	aga-miR-309	0.2	0.624206	0.69754	0.204672
ASTEI11366	as-mir10	-0.4	0.327187	0.478694	0.485204
ASTEI11366	as-mir16	-0.4	0.327187	0.478694	0.485204
ASTEI11366	as-mir17	-0.6	0.141645	0.301953	0.8488
ASTEI11499	aga-miR-286b	-0.2	0.624206	0.69754	0.204672
ASTEI11499	aga-miR-2944a	-0.2	0.624206	0.69754	0.204672
ASTEI11499	aga-miR-2944b	-0.2	0.624206	0.69754	0.204672
ASTEI11499	aga-miR-307	0	1	1	0
ASTEI11499	aga-miR-309	-0.2	0.624206	0.69754	0.204672
ASTEI11499	as-mir10	0	1	1	0
ASTEI11499	as-mir16	0	1	1	0
ASTEI11499	as-mir17	-0.2	0.624206	0.69754	0.204672
ASTEI10323	aga-miR-286b	0.2	0.624206	0.69754	0.204672
ASTEI10323	aga-miR-2944a	0.2	0.624206	0.69754	0.204672
ASTEI10323	aga-miR-2944b	0.2	0.624206	0.69754	0.204672
ASTEI10323	aga-miR-307	0.4	0.327187	0.478694	0.485204
ASTEI10323	aga-miR-309	0.2	0.624206	0.69754	0.204672
ASTEI10323	as-mir10	-0.4	0.327187	0.478694	0.485204
ASTEI10323	as-mir16	-0.4	0.327187	0.478694	0.485204
ASTEI10323	as-mir17	-0.6	0.141645	0.301953	0.8488
ASTEI11276	aga-miR-286b	-0.2	0.624206	0.69754	0.204672
ASTEI11276	aga-miR-2944a	-0.2	0.624206	0.69754	0.204672
ASTEI11276	aga-miR-2944b	-0.2	0.624206	0.69754	0.204672
ASTEI11276	aga-miR-307	0	1	1	0
ASTEI11276	aga-miR-309	-0.2	0.624206	0.69754	0.204672
ASTEI11276	as-mir10	0	1	1	0
ASTEI11276	as-mir16	0	1	1	0
ASTEI11276	as-mir17	-0.2	0.624206	0.69754	0.204672
ASTEI07835	aga-miR-286b	0	1	1	0
ASTEI07835	aga-miR-2944a	0	1	1	0
ASTEI07835	aga-miR-2944b	0	1	1	0
ASTEI07835	aga-miR-307	0.2	0.624206	0.69754	0.204672
ASTEI07835	aga-miR-309	0	1	1	0
ASTEI07835	as-mir10	-0.2	0.624206	0.69754	0.204672
ASTEI07835	as-mir16	-0.2	0.624206	0.69754	0.204672
ASTEI07835	as-mir17	-0.4	0.327187	0.478694	0.485204
ASTEI02390	aga-miR-286b	-0.4	0.327187	0.478694	0.485204
ASTEI02390	aga-miR-2944a	-0.4	0.327187	0.478694	0.485204
ASTEI02390	aga-miR-2944b	-0.4	0.327187	0.478694	0.485204
ASTEI02390	aga-miR-307	-0.2	0.624206	0.69754	0.204672
ASTEI02390	aga-miR-309	-0.4	0.327187	0.478694	0.485204
ASTEI02390	as-mir10	0.2	0.624206	0.69754	0.204672
ASTEI02390	as-mir16	0.2	0.624206	0.69754	0.204672
ASTEI02390	as-mir17	0	1	1	0
ASTEI02396	aga-miR-286b	0.2	0.624206	0.69754	0.204672
ASTEI02396	aga-miR-2944a	0.2	0.624206	0.69754	0.204672
ASTEI02396	aga-miR-2944b	0.2	0.624206	0.69754	0.204672
ASTEI02396	aga-miR-307	0.4	0.327187	0.478694	0.485204
ASTEI02396	aga-miR-309	0.2	0.624206	0.69754	0.204672
ASTEI02396	as-mir10	-0.4	0.327187	0.478694	0.485204
ASTEI02396	as-mir16	-0.4	0.327187	0.478694	0.485204
ASTEI02396	as-mir17	-0.6	0.141645	0.301953	0.8488
ASTEI02413	aga-miR-286b	0	1	1	0
ASTEI02413	aga-miR-2944a	0	1	1	0
ASTEI02413	aga-miR-2944b	0	1	1	0
ASTEI02413	aga-miR-307	0.2	0.624206	0.69754	0.204672
ASTEI02413	aga-miR-309	0	1	1	0
ASTEI02413	as-mir10	-0.2	0.624206	0.69754	0.204672
ASTEI02413	as-mir16	-0.2	0.624206	0.69754	0.204672
ASTEI02413	as-mir17	-0.4	0.327187	0.478694	0.485204
ASTEI02416	aga-miR-286b	0	1	1	0
ASTEI02416	aga-miR-2944a	0	1	1	0
ASTEI02416	aga-miR-2944b	0	1	1	0
ASTEI02416	aga-miR-307	0.2	0.624206	0.69754	0.204672
ASTEI02416	aga-miR-309	0	1	1	0
ASTEI02416	as-mir10	-0.2	0.624206	0.69754	0.204672
ASTEI02416	as-mir16	-0.2	0.624206	0.69754	0.204672
ASTEI02416	as-mir17	-0.4	0.327187	0.478694	0.485204
ASTEI02435	aga-miR-286b	0.2	0.624206	0.69754	0.204672
ASTEI02435	aga-miR-2944a	0.2	0.624206	0.69754	0.204672
ASTEI02435	aga-miR-2944b	0.2	0.624206	0.69754	0.204672
ASTEI02435	aga-miR-307	0.4	0.327187	0.478694	0.485204
ASTEI02435	aga-miR-309	0.2	0.624206	0.69754	0.204672
ASTEI02435	as-mir10	-0.4	0.327187	0.478694	0.485204
ASTEI02435	as-mir16	-0.4	0.327187	0.478694	0.485204
ASTEI02435	as-mir17	-0.6	0.141645	0.301953	0.8488
ASTEI02480	aga-miR-286b	0.2	0.624206	0.69754	0.204672
ASTEI02480	aga-miR-2944a	0.2	0.624206	0.69754	0.204672
ASTEI02480	aga-miR-2944b	0.2	0.624206	0.69754	0.204672
ASTEI02480	aga-miR-307	0.4	0.327187	0.478694	0.485204
ASTEI02480	aga-miR-309	0.2	0.624206	0.69754	0.204672
ASTEI02480	as-mir10	-0.4	0.327187	0.478694	0.485204
ASTEI02480	as-mir16	-0.4	0.327187	0.478694	0.485204
ASTEI02480	as-mir17	-0.6	0.141645	0.301953	0.8488
ASTEI02508	aga-miR-286b	0.6	0.141645	0.301953	0.8488
ASTEI02508	aga-miR-2944a	0.6	0.141645	0.301953	0.8488
ASTEI02508	aga-miR-2944b	0.6	0.141645	0.301953	0.8488
ASTEI02508	aga-miR-307	0.8	0.0500435	0.191508	1.30065
ASTEI02508	aga-miR-309	0.6	0.141645	0.301953	0.8488
ASTEI02508	as-mir10	-0.8	0.0500435	0.191508	1.30065
ASTEI02508	as-mir16	-0.8	0.0500435	0.191508	1.30065
ASTEI02508	as-mir17	-1	0.0143059	0.191508	1.84449
ASTEI06264	aga-miR-286b	0.2	0.624206	0.69754	0.204672
ASTEI06264	aga-miR-2944a	0.2	0.624206	0.69754	0.204672
ASTEI06264	aga-miR-2944b	0.2	0.624206	0.69754	0.204672
ASTEI06264	aga-miR-307	0.4	0.327187	0.478694	0.485204
ASTEI06264	aga-miR-309	0.2	0.624206	0.69754	0.204672
ASTEI06264	as-mir10	-0.4	0.327187	0.478694	0.485204
ASTEI06264	as-mir16	-0.4	0.327187	0.478694	0.485204
ASTEI06264	as-mir17	-0.6	0.141645	0.301953	0.8488
ASTEI06281	aga-miR-286b	0	1	1	0
ASTEI06281	aga-miR-2944a	0	1	1	0
ASTEI06281	aga-miR-2944b	0	1	1	0
ASTEI06281	aga-miR-307	0.2	0.624206	0.69754	0.204672
ASTEI06281	aga-miR-309	0	1	1	0
ASTEI06281	as-mir10	-0.2	0.624206	0.69754	0.204672
ASTEI06281	as-mir16	-0.2	0.624206	0.69754	0.204672
ASTEI06281	as-mir17	-0.4	0.327187	0.478694	0.485204
ASTEI09342	aga-miR-286b	0.2	0.624206	0.69754	0.204672
ASTEI09342	aga-miR-2944a	0.2	0.624206	0.69754	0.204672
ASTEI09342	aga-miR-2944b	0.2	0.624206	0.69754	0.204672
ASTEI09342	aga-miR-307	0.4	0.327187	0.478694	0.485204
ASTEI09342	aga-miR-309	0.2	0.624206	0.69754	0.204672
ASTEI09342	as-mir10	-0.4	0.327187	0.478694	0.485204
ASTEI09342	as-mir16	-0.4	0.327187	0.478694	0.485204
ASTEI09342	as-mir17	-0.6	0.141645	0.301953	0.8488
ASTEI00739	aga-miR-286b	0.6	0.141645	0.301953	0.8488
ASTEI00739	aga-miR-2944a	0.6	0.141645	0.301953	0.8488
ASTEI00739	aga-miR-2944b	0.6	0.141645	0.301953	0.8488
ASTEI00739	aga-miR-307	0.8	0.0500435	0.191508	1.30065
ASTEI00739	aga-miR-309	0.6	0.141645	0.301953	0.8488
ASTEI00739	as-mir10	-0.8	0.0500435	0.191508	1.30065
ASTEI00739	as-mir16	-0.8	0.0500435	0.191508	1.30065
ASTEI00739	as-mir17	-1	0.0143059	0.191508	1.84449
ASTEI09809	aga-miR-286b	0.2	0.624206	0.69754	0.204672
ASTEI09809	aga-miR-2944a	0.2	0.624206	0.69754	0.204672
ASTEI09809	aga-miR-2944b	0.2	0.624206	0.69754	0.204672
ASTEI09809	aga-miR-307	0.4	0.327187	0.478694	0.485204
ASTEI09809	aga-miR-309	0.2	0.624206	0.69754	0.204672
ASTEI09809	as-mir10	-0.4	0.327187	0.478694	0.485204
ASTEI09809	as-mir16	-0.4	0.327187	0.478694	0.485204
ASTEI09809	as-mir17	-0.6	0.141645	0.301953	0.8488
ASTEI00094	aga-miR-286b	-0.2	0.624206	0.69754	0.204672
ASTEI00094	aga-miR-2944a	-0.2	0.624206	0.69754	0.204672
ASTEI00094	aga-miR-2944b	-0.2	0.624206	0.69754	0.204672
ASTEI00094	aga-miR-307	0	1	1	0
ASTEI00094	aga-miR-309	-0.2	0.624206	0.69754	0.204672
ASTEI00094	as-mir10	0	1	1	0
ASTEI00094	as-mir16	0	1	1	0
ASTEI00094	as-mir17	-0.2	0.624206	0.69754	0.204672
ASTEI00113	aga-miR-286b	0	1	1	0
ASTEI00113	aga-miR-2944a	0	1	1	0
ASTEI00113	aga-miR-2944b	0	1	1	0
ASTEI00113	aga-miR-307	0.2	0.624206	0.69754	0.204672
ASTEI00113	aga-miR-309	0	1	1	0
ASTEI00113	as-mir10	-0.2	0.624206	0.69754	0.204672
ASTEI00113	as-mir16	-0.2	0.624206	0.69754	0.204672
ASTEI00113	as-mir17	-0.4	0.327187	0.478694	0.485204
ASTEI00155	aga-miR-286b	-0.4	0.327187	0.478694	0.485204
ASTEI00155	aga-miR-2944a	-0.4	0.327187	0.478694	0.485204
ASTEI00155	aga-miR-2944b	-0.4	0.327187	0.478694	0.485204
ASTEI00155	aga-miR-307	-0.2	0.624206	0.69754	0.204672
ASTEI00155	aga-miR-309	-0.4	0.327187	0.478694	0.485204
ASTEI00155	as-mir10	0.2	0.624206	0.69754	0.204672
ASTEI00155	as-mir16	0.2	0.624206	0.69754	0.204672
ASTEI00155	as-mir17	0	1	1	0
ASTEI00189	aga-miR-286b	0	1	1	0
ASTEI00189	aga-miR-2944a	0	1	1	0
ASTEI00189	aga-miR-2944b	0	1	1	0
ASTEI00189	aga-miR-307	0.2	0.624206	0.69754	0.204672
ASTEI00189	aga-miR-309	0	1	1	0
ASTEI00189	as-mir10	-0.2	0.624206	0.69754	0.204672
ASTEI00189	as-mir16	-0.2	0.624206	0.69754	0.204672
ASTEI00189	as-mir17	-0.4	0.327187	0.478694	0.485204
ASTEI00191	aga-miR-286b	-0.105409	0.800542	0.882886	0.0966158
ASTEI00191	aga-miR-2944a	-0.105409	0.800542	0.882886	0.0966158
ASTEI00191	aga-miR-2944b	-0.105409	0.800542	0.882886	0.0966158
ASTEI00191	aga-miR-307	0.105409	0.800542	0.882886	0.0966158
ASTEI00191	aga-miR-309	-0.105409	0.800542	0.882886	0.0966158
ASTEI00191	as-mir10	-0.105409	0.800542	0.882886	0.0966158
ASTEI00191	as-mir16	-0.105409	0.800542	0.882886	0.0966158
ASTEI00191	as-mir17	-0.316228	0.448489	0.648832	0.348248
ASTEI00202	aga-miR-286b	0.2	0.624206	0.69754	0.204672
ASTEI00202	aga-miR-2944a	0.2	0.624206	0.69754	0.204672
ASTEI00202	aga-miR-2944b	0.2	0.624206	0.69754	0.204672
ASTEI00202	aga-miR-307	0.4	0.327187	0.478694	0.485204
ASTEI00202	aga-miR-309	0.2	0.624206	0.69754	0.204672
ASTEI00202	as-mir10	-0.4	0.327187	0.478694	0.485204
ASTEI00202	as-mir16	-0.4	0.327187	0.478694	0.485204
ASTEI00202	as-mir17	-0.6	0.141645	0.301953	0.8488
ASTEI00323	aga-miR-286b	-0.4	0.327187	0.478694	0.485204
ASTEI00323	aga-miR-2944a	-0.4	0.327187	0.478694	0.485204
ASTEI00323	aga-miR-2944b	-0.4	0.327187	0.478694	0.485204
ASTEI00323	aga-miR-307	-0.2	0.624206	0.69754	0.204672
ASTEI00323	aga-miR-309	-0.4	0.327187	0.478694	0.485204
ASTEI00323	as-mir10	0.2	0.624206	0.69754	0.204672
ASTEI00323	as-mir16	0.2	0.624206	0.69754	0.204672
ASTEI00323	as-mir17	0	1	1	0
ASTEI00327	aga-miR-286b	0	1	1	0
ASTEI00327	aga-miR-2944a	0	1	1	0
ASTEI00327	aga-miR-2944b	0	1	1	0
ASTEI00327	aga-miR-307	0.2	0.624206	0.69754	0.204672
ASTEI00327	aga-miR-309	0	1	1	0
ASTEI00327	as-mir10	-0.2	0.624206	0.69754	0.204672
ASTEI00327	as-mir16	-0.2	0.624206	0.69754	0.204672
ASTEI00327	as-mir17	-0.4	0.327187	0.478694	0.485204
ASTEI06119	aga-miR-286b	-0.4	0.327187	0.478694	0.485204
ASTEI06119	aga-miR-2944a	-0.4	0.327187	0.478694	0.485204
ASTEI06119	aga-miR-2944b	-0.4	0.327187	0.478694	0.485204
ASTEI06119	aga-miR-307	-0.2	0.624206	0.69754	0.204672
ASTEI06119	aga-miR-309	-0.4	0.327187	0.478694	0.485204
ASTEI06119	as-mir10	0.2	0.624206	0.69754	0.204672
ASTEI06119	as-mir16	0.2	0.624206	0.69754	0.204672
ASTEI06119	as-mir17	0	1	1	0
ASTEI02616	aga-miR-286b	0.2	0.624206	0.69754	0.204672
ASTEI02616	aga-miR-2944a	0.2	0.624206	0.69754	0.204672
ASTEI02616	aga-miR-2944b	0.2	0.624206	0.69754	0.204672
ASTEI02616	aga-miR-307	0.4	0.327187	0.478694	0.485204
ASTEI02616	aga-miR-309	0.2	0.624206	0.69754	0.204672
ASTEI02616	as-mir10	-0.4	0.327187	0.478694	0.485204
ASTEI02616	as-mir16	-0.4	0.327187	0.478694	0.485204
ASTEI02616	as-mir17	-0.6	0.141645	0.301953	0.8488
ASTEI02618	aga-miR-286b	0.2	0.624206	0.69754	0.204672
ASTEI02618	aga-miR-2944a	0.2	0.624206	0.69754	0.204672
ASTEI02618	aga-miR-2944b	0.2	0.624206	0.69754	0.204672
ASTEI02618	aga-miR-307	0.4	0.327187	0.478694	0.485204
ASTEI02618	aga-miR-309	0.2	0.624206	0.69754	0.204672
ASTEI02618	as-mir10	-0.4	0.327187	0.478694	0.485204
ASTEI02618	as-mir16	-0.4	0.327187	0.478694	0.485204
ASTEI02618	as-mir17	-0.6	0.141645	0.301953	0.8488
ASTEI02663	aga-miR-286b	-0.2	0.624206	0.69754	0.204672
ASTEI02663	aga-miR-2944a	-0.2	0.624206	0.69754	0.204672
ASTEI02663	aga-miR-2944b	-0.2	0.624206	0.69754	0.204672
ASTEI02663	aga-miR-307	0	1	1	0
ASTEI02663	aga-miR-309	-0.2	0.624206	0.69754	0.204672
ASTEI02663	as-mir10	0	1	1	0
ASTEI02663	as-mir16	0	1	1	0
ASTEI02663	as-mir17	-0.2	0.624206	0.69754	0.204672
ASTEI08671	aga-miR-286b	-0.4	0.327187	0.478694	0.485204
ASTEI08671	aga-miR-2944a	-0.4	0.327187	0.478694	0.485204
ASTEI08671	aga-miR-2944b	-0.4	0.327187	0.478694	0.485204
ASTEI08671	aga-miR-307	-0.2	0.624206	0.69754	0.204672
ASTEI08671	aga-miR-309	-0.4	0.327187	0.478694	0.485204
ASTEI08671	as-mir10	0.2	0.624206	0.69754	0.204672
ASTEI08671	as-mir16	0.2	0.624206	0.69754	0.204672
ASTEI08671	as-mir17	0	1	1	0
ASTEI06509	aga-miR-286b	-0.4	0.327187	0.478694	0.485204
ASTEI06509	aga-miR-2944a	-0.4	0.327187	0.478694	0.485204
ASTEI06509	aga-miR-2944b	-0.4	0.327187	0.478694	0.485204
ASTEI06509	aga-miR-307	-0.2	0.624206	0.69754	0.204672
ASTEI06509	aga-miR-309	-0.4	0.327187	0.478694	0.485204
ASTEI06509	as-mir10	0.2	0.624206	0.69754	0.204672
ASTEI06509	as-mir16	0.2	0.624206	0.69754	0.204672
ASTEI06509	as-mir17	0	1	1	0
ASTEI103890	aga-miR-286b	0.4	0.327187	0.478694	0.485204
ASTEI103890	aga-miR-2944a	0.4	0.327187	0.478694	0.485204
ASTEI103890	aga-miR-2944b	0.4	0.327187	0.478694	0.485204
ASTEI103890	aga-miR-307	0.6	0.141645	0.301953	0.8488
ASTEI103890	aga-miR-309	0.4	0.327187	0.478694	0.485204
ASTEI103890	as-mir10	-0.6	0.141645	0.301953	0.8488
ASTEI103890	as-mir16	-0.6	0.141645	0.301953	0.8488
ASTEI103890	as-mir17	-0.8	0.0500435	0.191508	1.30065
ASTEI09036	aga-miR-286b	-0.4	0.327187	0.478694	0.485204
ASTEI09036	aga-miR-2944a	-0.4	0.327187	0.478694	0.485204
ASTEI09036	aga-miR-2944b	-0.4	0.327187	0.478694	0.485204
ASTEI09036	aga-miR-307	-0.6	0.141645	0.301953	0.8488
ASTEI09036	aga-miR-309	-0.4	0.327187	0.478694	0.485204
ASTEI09036	as-mir10	0.6	0.141645	0.301953	0.8488
ASTEI09036	as-mir16	0.6	0.141645	0.301953	0.8488
ASTEI09036	as-mir17	0.4	0.327187	0.478694	0.485204
ASTEI09045	aga-miR-286b	-0.8	0.0500435	0.191508	1.30065
ASTEI09045	aga-miR-2944a	-0.8	0.0500435	0.191508	1.30065
ASTEI09045	aga-miR-2944b	-0.8	0.0500435	0.191508	1.30065
ASTEI09045	aga-miR-307	-0.6	0.141645	0.301953	0.8488
ASTEI09045	aga-miR-309	-0.8	0.0500435	0.191508	1.30065
ASTEI09045	as-mir10	0.6	0.141645	0.301953	0.8488
ASTEI09045	as-mir16	0.6	0.141645	0.301953	0.8488
ASTEI09045	as-mir17	0.4	0.327187	0.478694	0.485204
ASTEI09054	aga-miR-286b	0.8	0.0500435	0.191508	1.30065
ASTEI09054	aga-miR-2944a	0.8	0.0500435	0.191508	1.30065
ASTEI09054	aga-miR-2944b	0.8	0.0500435	0.191508	1.30065
ASTEI09054	aga-miR-307	1	0.0143059	0.191508	1.84449
ASTEI09054	aga-miR-309	0.8	0.0500435	0.191508	1.30065
ASTEI09054	as-mir10	-1	0.0143059	0.191508	1.84449
ASTEI09054	as-mir16	-1	0.0143059	0.191508	1.84449
ASTEI09054	as-mir17	-0.8	0.0500435	0.191508	1.30065
ASTEI03865	aga-miR-286b	-0.8	0.0500435	0.191508	1.30065
ASTEI03865	aga-miR-2944a	-0.8	0.0500435	0.191508	1.30065
ASTEI03865	aga-miR-2944b	-0.8	0.0500435	0.191508	1.30065
ASTEI03865	aga-miR-307	-0.6	0.141645	0.301953	0.8488
ASTEI03865	aga-miR-309	-0.8	0.0500435	0.191508	1.30065
ASTEI03865	as-mir10	0.6	0.141645	0.301953	0.8488
ASTEI03865	as-mir16	0.6	0.141645	0.301953	0.8488
ASTEI03865	as-mir17	0.4	0.327187	0.478694	0.485204
ASTEI03896	aga-miR-286b	0.6	0.141645	0.301953	0.8488
ASTEI03896	aga-miR-2944a	0.6	0.141645	0.301953	0.8488
ASTEI03896	aga-miR-2944b	0.6	0.141645	0.301953	0.8488
ASTEI03896	aga-miR-307	0.8	0.0500435	0.191508	1.30065
ASTEI03896	aga-miR-309	0.6	0.141645	0.301953	0.8488
ASTEI03896	as-mir10	-0.8	0.0500435	0.191508	1.30065
ASTEI03896	as-mir16	-0.8	0.0500435	0.191508	1.30065
ASTEI03896	as-mir17	-1	0.0143059	0.191508	1.84449
ASTEI03911	aga-miR-286b	1	0.0143059	0.191508	1.84449
ASTEI03911	aga-miR-2944a	1	0.0143059	0.191508	1.84449
ASTEI03911	aga-miR-2944b	1	0.0143059	0.191508	1.84449
ASTEI03911	aga-miR-307	0.8	0.0500435	0.191508	1.30065
ASTEI03911	aga-miR-309	1	0.0143059	0.191508	1.84449
ASTEI03911	as-mir10	-0.8	0.0500435	0.191508	1.30065
ASTEI03911	as-mir16	-0.8	0.0500435	0.191508	1.30065
ASTEI03911	as-mir17	-0.6	0.141645	0.301953	0.8488
ASTEI08007	aga-miR-286b	0.8	0.0500435	0.191508	1.30065
ASTEI08007	aga-miR-2944a	0.8	0.0500435	0.191508	1.30065
ASTEI08007	aga-miR-2944b	0.8	0.0500435	0.191508	1.30065
ASTEI08007	aga-miR-307	0.6	0.141645	0.301953	0.8488
ASTEI08007	aga-miR-309	0.8	0.0500435	0.191508	1.30065
ASTEI08007	as-mir10	-0.6	0.141645	0.301953	0.8488
ASTEI08007	as-mir16	-0.6	0.141645	0.301953	0.8488
ASTEI08007	as-mir17	-0.4	0.327187	0.478694	0.485204
ASTEI08009	aga-miR-286b	1	0.0143059	0.191508	1.84449
ASTEI08009	aga-miR-2944a	1	0.0143059	0.191508	1.84449
ASTEI08009	aga-miR-2944b	1	0.0143059	0.191508	1.84449
ASTEI08009	aga-miR-307	0.8	0.0500435	0.191508	1.30065
ASTEI08009	aga-miR-309	1	0.0143059	0.191508	1.84449
ASTEI08009	as-mir10	-0.8	0.0500435	0.191508	1.30065
ASTEI08009	as-mir16	-0.8	0.0500435	0.191508	1.30065
ASTEI08009	as-mir17	-0.6	0.141645	0.301953	0.8488
ASTEI08024	aga-miR-286b	-0.8	0.0500435	0.191508	1.30065
ASTEI08024	aga-miR-2944a	-0.8	0.0500435	0.191508	1.30065
ASTEI08024	aga-miR-2944b	-0.8	0.0500435	0.191508	1.30065
ASTEI08024	aga-miR-307	-0.6	0.141645	0.301953	0.8488
ASTEI08024	aga-miR-309	-0.8	0.0500435	0.191508	1.30065
ASTEI08024	as-mir10	0.6	0.141645	0.301953	0.8488
ASTEI08024	as-mir16	0.6	0.141645	0.301953	0.8488
ASTEI08024	as-mir17	0.4	0.327187	0.478694	0.485204
ASTEI08043	aga-miR-286b	0.6	0.141645	0.301953	0.8488
ASTEI08043	aga-miR-2944a	0.6	0.141645	0.301953	0.8488
ASTEI08043	aga-miR-2944b	0.6	0.141645	0.301953	0.8488
ASTEI08043	aga-miR-307	0.8	0.0500435	0.191508	1.30065
ASTEI08043	aga-miR-309	0.6	0.141645	0.301953	0.8488
ASTEI08043	as-mir10	-0.8	0.0500435	0.191508	1.30065
ASTEI08043	as-mir16	-0.8	0.0500435	0.191508	1.30065
ASTEI08043	as-mir17	-1	0.0143059	0.191508	1.84449
ASTEI08051	aga-miR-286b	-0.6	0.141645	0.301953	0.8488
ASTEI08051	aga-miR-2944a	-0.6	0.141645	0.301953	0.8488
ASTEI08051	aga-miR-2944b	-0.6	0.141645	0.301953	0.8488
ASTEI08051	aga-miR-307	-0.4	0.327187	0.478694	0.485204
ASTEI08051	aga-miR-309	-0.6	0.141645	0.301953	0.8488
ASTEI08051	as-mir10	0.4	0.327187	0.478694	0.485204
ASTEI08051	as-mir16	0.4	0.327187	0.478694	0.485204
ASTEI08051	as-mir17	0.2	0.624206	0.69754	0.204672
ASTEI08075	aga-miR-286b	1	0.0143059	0.191508	1.84449
ASTEI08075	aga-miR-2944a	1	0.0143059	0.191508	1.84449
ASTEI08075	aga-miR-2944b	1	0.0143059	0.191508	1.84449
ASTEI08075	aga-miR-307	0.8	0.0500435	0.191508	1.30065
ASTEI08075	aga-miR-309	1	0.0143059	0.191508	1.84449
ASTEI08075	as-mir10	-0.8	0.0500435	0.191508	1.30065
ASTEI08075	as-mir16	-0.8	0.0500435	0.191508	1.30065
ASTEI08075	as-mir17	-0.6	0.141645	0.301953	0.8488
ASTEI01038	aga-miR-286b	0.6	0.141645	0.301953	0.8488
ASTEI01038	aga-miR-2944a	0.6	0.141645	0.301953	0.8488
ASTEI01038	aga-miR-2944b	0.6	0.141645	0.301953	0.8488
ASTEI01038	aga-miR-307	0.8	0.0500435	0.191508	1.30065
ASTEI01038	aga-miR-309	0.6	0.141645	0.301953	0.8488
ASTEI01038	as-mir10	-0.8	0.0500435	0.191508	1.30065
ASTEI01038	as-mir16	-0.8	0.0500435	0.191508	1.30065
ASTEI01038	as-mir17	-1	0.0143059	0.191508	1.84449
ASTEI01068	aga-miR-286b	1	0.0143059	0.191508	1.84449
ASTEI01068	aga-miR-2944a	1	0.0143059	0.191508	1.84449
ASTEI01068	aga-miR-2944b	1	0.0143059	0.191508	1.84449
ASTEI01068	aga-miR-307	0.8	0.0500435	0.191508	1.30065
ASTEI01068	aga-miR-309	1	0.0143059	0.191508	1.84449
ASTEI01068	as-mir10	-0.8	0.0500435	0.191508	1.30065
ASTEI01068	as-mir16	-0.8	0.0500435	0.191508	1.30065
ASTEI01068	as-mir17	-0.6	0.141645	0.301953	0.8488
ASTEI01095	aga-miR-286b	0.6	0.141645	0.301953	0.8488
ASTEI01095	aga-miR-2944a	0.6	0.141645	0.301953	0.8488
ASTEI01095	aga-miR-2944b	0.6	0.141645	0.301953	0.8488
ASTEI01095	aga-miR-307	0.8	0.0500435	0.191508	1.30065
ASTEI01095	aga-miR-309	0.6	0.141645	0.301953	0.8488
ASTEI01095	as-mir10	-0.8	0.0500435	0.191508	1.30065
ASTEI01095	as-mir16	-0.8	0.0500435	0.191508	1.30065
ASTEI01095	as-mir17	-1	0.0143059	0.191508	1.84449
ASTEI01109	aga-miR-286b	0.8	0.0500435	0.191508	1.30065
ASTEI01109	aga-miR-2944a	0.8	0.0500435	0.191508	1.30065
ASTEI01109	aga-miR-2944b	0.8	0.0500435	0.191508	1.30065
ASTEI01109	aga-miR-307	0.6	0.141645	0.301953	0.8488
ASTEI01109	aga-miR-309	0.8	0.0500435	0.191508	1.30065
ASTEI01109	as-mir10	-0.6	0.141645	0.301953	0.8488
ASTEI01109	as-mir16	-0.6	0.141645	0.301953	0.8488
ASTEI01109	as-mir17	-0.4	0.327187	0.478694	0.485204
ASTEI01182	aga-miR-286b	0.8	0.0500435	0.191508	1.30065
ASTEI01182	aga-miR-2944a	0.8	0.0500435	0.191508	1.30065
ASTEI01182	aga-miR-2944b	0.8	0.0500435	0.191508	1.30065
ASTEI01182	aga-miR-307	1	0.0143059	0.191508	1.84449
ASTEI01182	aga-miR-309	0.8	0.0500435	0.191508	1.30065
ASTEI01182	as-mir10	-1	0.0143059	0.191508	1.84449
ASTEI01182	as-mir16	-1	0.0143059	0.191508	1.84449
ASTEI01182	as-mir17	-0.8	0.0500435	0.191508	1.30065
ASTEI01189	aga-miR-286b	0.6	0.141645	0.301953	0.8488
ASTEI01189	aga-miR-2944a	0.6	0.141645	0.301953	0.8488
ASTEI01189	aga-miR-2944b	0.6	0.141645	0.301953	0.8488
ASTEI01189	aga-miR-307	0.8	0.0500435	0.191508	1.30065
ASTEI01189	aga-miR-309	0.6	0.141645	0.301953	0.8488
ASTEI01189	as-mir10	-0.8	0.0500435	0.191508	1.30065
ASTEI01189	as-mir16	-0.8	0.0500435	0.191508	1.30065
ASTEI01189	as-mir17	-1	0.0143059	0.191508	1.84449
ASTEI01202	aga-miR-286b	0.8	0.0500435	0.191508	1.30065
ASTEI01202	aga-miR-2944a	0.8	0.0500435	0.191508	1.30065
ASTEI01202	aga-miR-2944b	0.8	0.0500435	0.191508	1.30065
ASTEI01202	aga-miR-307	1	0.0143059	0.191508	1.84449
ASTEI01202	aga-miR-309	0.8	0.0500435	0.191508	1.30065
ASTEI01202	as-mir10	-1	0.0143059	0.191508	1.84449
ASTEI01202	as-mir16	-1	0.0143059	0.191508	1.84449
ASTEI01202	as-mir17	-0.8	0.0500435	0.191508	1.30065
ASTEI09421	aga-miR-286b	0.8	0.0500435	0.191508	1.30065
ASTEI09421	aga-miR-2944a	0.8	0.0500435	0.191508	1.30065
ASTEI09421	aga-miR-2944b	0.8	0.0500435	0.191508	1.30065
ASTEI09421	aga-miR-307	0.6	0.141645	0.301953	0.8488
ASTEI09421	aga-miR-309	0.8	0.0500435	0.191508	1.30065
ASTEI09421	as-mir10	-0.6	0.141645	0.301953	0.8488
ASTEI09421	as-mir16	-0.6	0.141645	0.301953	0.8488
ASTEI09421	as-mir17	-0.4	0.327187	0.478694	0.485204
ASTEI09440	aga-miR-286b	-1	0.0143059	0.191508	1.84449
ASTEI09440	aga-miR-2944a	-1	0.0143059	0.191508	1.84449
ASTEI09440	aga-miR-2944b	-1	0.0143059	0.191508	1.84449
ASTEI09440	aga-miR-307	-0.8	0.0500435	0.191508	1.30065
ASTEI09440	aga-miR-309	-1	0.0143059	0.191508	1.84449
ASTEI09440	as-mir10	0.8	0.0500435	0.191508	1.30065
ASTEI09440	as-mir16	0.8	0.0500435	0.191508	1.30065
ASTEI09440	as-mir17	0.6	0.141645	0.301953	0.8488
ASTEI02745	aga-miR-286b	0.8	0.0500435	0.191508	1.30065
ASTEI02745	aga-miR-2944a	0.8	0.0500435	0.191508	1.30065
ASTEI02745	aga-miR-2944b	0.8	0.0500435	0.191508	1.30065
ASTEI02745	aga-miR-307	0.6	0.141645	0.301953	0.8488
ASTEI02745	aga-miR-309	0.8	0.0500435	0.191508	1.30065
ASTEI02745	as-mir10	-0.6	0.141645	0.301953	0.8488
ASTEI02745	as-mir16	-0.6	0.141645	0.301953	0.8488
ASTEI02745	as-mir17	-0.4	0.327187	0.478694	0.485204
ASTEI02754	aga-miR-286b	0.4	0.327187	0.478694	0.485204
ASTEI02754	aga-miR-2944a	0.4	0.327187	0.478694	0.485204
ASTEI02754	aga-miR-2944b	0.4	0.327187	0.478694	0.485204
ASTEI02754	aga-miR-307	0.2	0.624206	0.69754	0.204672
ASTEI02754	aga-miR-309	0.4	0.327187	0.478694	0.485204
ASTEI02754	as-mir10	-0.2	0.624206	0.69754	0.204672
ASTEI02754	as-mir16	-0.2	0.624206	0.69754	0.204672
ASTEI02754	as-mir17	0	1	1	0
ASTEI02799	aga-miR-286b	1	0.0143059	0.191508	1.84449
ASTEI02799	aga-miR-2944a	1	0.0143059	0.191508	1.84449
ASTEI02799	aga-miR-2944b	1	0.0143059	0.191508	1.84449
ASTEI02799	aga-miR-307	0.8	0.0500435	0.191508	1.30065
ASTEI02799	aga-miR-309	1	0.0143059	0.191508	1.84449
ASTEI02799	as-mir10	-0.8	0.0500435	0.191508	1.30065
ASTEI02799	as-mir16	-0.8	0.0500435	0.191508	1.30065
ASTEI02799	as-mir17	-0.6	0.141645	0.301953	0.8488
ASTEI02800	aga-miR-286b	0.8	0.0500435	0.191508	1.30065
ASTEI02800	aga-miR-2944a	0.8	0.0500435	0.191508	1.30065
ASTEI02800	aga-miR-2944b	0.8	0.0500435	0.191508	1.30065
ASTEI02800	aga-miR-307	0.6	0.141645	0.301953	0.8488
ASTEI02800	aga-miR-309	0.8	0.0500435	0.191508	1.30065
ASTEI02800	as-mir10	-0.6	0.141645	0.301953	0.8488
ASTEI02800	as-mir16	-0.6	0.141645	0.301953	0.8488
ASTEI02800	as-mir17	-0.4	0.327187	0.478694	0.485204
ASTEI02839	aga-miR-286b	0	1	1	0
ASTEI02839	aga-miR-2944a	0	1	1	0
ASTEI02839	aga-miR-2944b	0	1	1	0
ASTEI02839	aga-miR-307	0.2	0.624206	0.69754	0.204672
ASTEI02839	aga-miR-309	0	1	1	0
ASTEI02839	as-mir10	-0.2	0.624206	0.69754	0.204672
ASTEI02839	as-mir16	-0.2	0.624206	0.69754	0.204672
ASTEI02839	as-mir17	-0.4	0.327187	0.478694	0.485204
ASTEI02841	aga-miR-286b	0	1	1	0
ASTEI02841	aga-miR-2944a	0	1	1	0
ASTEI02841	aga-miR-2944b	0	1	1	0
ASTEI02841	aga-miR-307	0.2	0.624206	0.69754	0.204672
ASTEI02841	aga-miR-309	0	1	1	0
ASTEI02841	as-mir10	-0.2	0.624206	0.69754	0.204672
ASTEI02841	as-mir16	-0.2	0.624206	0.69754	0.204672
ASTEI02841	as-mir17	-0.4	0.327187	0.478694	0.485204
ASTEI02862	aga-miR-286b	0.6	0.141645	0.301953	0.8488
ASTEI02862	aga-miR-2944a	0.6	0.141645	0.301953	0.8488
ASTEI02862	aga-miR-2944b	0.6	0.141645	0.301953	0.8488
ASTEI02862	aga-miR-307	0.4	0.327187	0.478694	0.485204
ASTEI02862	aga-miR-309	0.6	0.141645	0.301953	0.8488
ASTEI02862	as-mir10	-0.4	0.327187	0.478694	0.485204
ASTEI02862	as-mir16	-0.4	0.327187	0.478694	0.485204
ASTEI02862	as-mir17	-0.2	0.624206	0.69754	0.204672
ASTEI02913	aga-miR-286b	0.4	0.327187	0.478694	0.485204
ASTEI02913	aga-miR-2944a	0.4	0.327187	0.478694	0.485204
ASTEI02913	aga-miR-2944b	0.4	0.327187	0.478694	0.485204
ASTEI02913	aga-miR-307	0.6	0.141645	0.301953	0.8488
ASTEI02913	aga-miR-309	0.4	0.327187	0.478694	0.485204
ASTEI02913	as-mir10	-0.6	0.141645	0.301953	0.8488
ASTEI02913	as-mir16	-0.6	0.141645	0.301953	0.8488
ASTEI02913	as-mir17	-0.8	0.0500435	0.191508	1.30065
ASTEI02915	aga-miR-286b	0.6	0.141645	0.301953	0.8488
ASTEI02915	aga-miR-2944a	0.6	0.141645	0.301953	0.8488
ASTEI02915	aga-miR-2944b	0.6	0.141645	0.301953	0.8488
ASTEI02915	aga-miR-307	0.8	0.0500435	0.191508	1.30065
ASTEI02915	aga-miR-309	0.6	0.141645	0.301953	0.8488
ASTEI02915	as-mir10	-0.8	0.0500435	0.191508	1.30065
ASTEI02915	as-mir16	-0.8	0.0500435	0.191508	1.30065
ASTEI02915	as-mir17	-1	0.0143059	0.191508	1.84449
ASTEI02924	aga-miR-286b	-0.8	0.0500435	0.191508	1.30065
ASTEI02924	aga-miR-2944a	-0.8	0.0500435	0.191508	1.30065
ASTEI02924	aga-miR-2944b	-0.8	0.0500435	0.191508	1.30065
ASTEI02924	aga-miR-307	-0.6	0.141645	0.301953	0.8488
ASTEI02924	aga-miR-309	-0.8	0.0500435	0.191508	1.30065
ASTEI02924	as-mir10	0.6	0.141645	0.301953	0.8488
ASTEI02924	as-mir16	0.6	0.141645	0.301953	0.8488
ASTEI02924	as-mir17	0.4	0.327187	0.478694	0.485204
ASTEI11772	aga-miR-286b	-0.2	0.624206	0.69754	0.204672
ASTEI11772	aga-miR-2944a	-0.2	0.624206	0.69754	0.204672
ASTEI11772	aga-miR-2944b	-0.2	0.624206	0.69754	0.204672
ASTEI11772	aga-miR-307	-0.4	0.327187	0.478694	0.485204
ASTEI11772	aga-miR-309	-0.2	0.624206	0.69754	0.204672
ASTEI11772	as-mir10	0.4	0.327187	0.478694	0.485204
ASTEI11772	as-mir16	0.4	0.327187	0.478694	0.485204
ASTEI11772	as-mir17	0.6	0.141645	0.301953	0.8488
ASTEI05105	aga-miR-286b	0.6	0.141645	0.301953	0.8488
ASTEI05105	aga-miR-2944a	0.6	0.141645	0.301953	0.8488
ASTEI05105	aga-miR-2944b	0.6	0.141645	0.301953	0.8488
ASTEI05105	aga-miR-307	0.4	0.327187	0.478694	0.485204
ASTEI05105	aga-miR-309	0.6	0.141645	0.301953	0.8488
ASTEI05105	as-mir10	-0.4	0.327187	0.478694	0.485204
ASTEI05105	as-mir16	-0.4	0.327187	0.478694	0.485204
ASTEI05105	as-mir17	-0.2	0.624206	0.69754	0.204672
ASTEI05116	aga-miR-286b	0.2	0.624206	0.69754	0.204672
ASTEI05116	aga-miR-2944a	0.2	0.624206	0.69754	0.204672
ASTEI05116	aga-miR-2944b	0.2	0.624206	0.69754	0.204672
ASTEI05116	aga-miR-307	0.4	0.327187	0.478694	0.485204
ASTEI05116	aga-miR-309	0.2	0.624206	0.69754	0.204672
ASTEI05116	as-mir10	-0.4	0.327187	0.478694	0.485204
ASTEI05116	as-mir16	-0.4	0.327187	0.478694	0.485204
ASTEI05116	as-mir17	-0.6	0.141645	0.301953	0.8488
ASTEI05162	aga-miR-286b	0.8	0.0500435	0.191508	1.30065
ASTEI05162	aga-miR-2944a	0.8	0.0500435	0.191508	1.30065
ASTEI05162	aga-miR-2944b	0.8	0.0500435	0.191508	1.30065
ASTEI05162	aga-miR-307	0.6	0.141645	0.301953	0.8488
ASTEI05162	aga-miR-309	0.8	0.0500435	0.191508	1.30065
ASTEI05162	as-mir10	-0.6	0.141645	0.301953	0.8488
ASTEI05162	as-mir16	-0.6	0.141645	0.301953	0.8488
ASTEI05162	as-mir17	-0.4	0.327187	0.478694	0.485204
ASTEI05164	aga-miR-286b	-0.4	0.327187	0.478694	0.485204
ASTEI05164	aga-miR-2944a	-0.4	0.327187	0.478694	0.485204
ASTEI05164	aga-miR-2944b	-0.4	0.327187	0.478694	0.485204
ASTEI05164	aga-miR-307	-0.6	0.141645	0.301953	0.8488
ASTEI05164	aga-miR-309	-0.4	0.327187	0.478694	0.485204
ASTEI05164	as-mir10	0.6	0.141645	0.301953	0.8488
ASTEI05164	as-mir16	0.6	0.141645	0.301953	0.8488
ASTEI05164	as-mir17	0.8	0.0500435	0.191508	1.30065
ASTEI06782	aga-miR-286b	0.6	0.141645	0.301953	0.8488
ASTEI06782	aga-miR-2944a	0.6	0.141645	0.301953	0.8488
ASTEI06782	aga-miR-2944b	0.6	0.141645	0.301953	0.8488
ASTEI06782	aga-miR-307	0.8	0.0500435	0.191508	1.30065
ASTEI06782	aga-miR-309	0.6	0.141645	0.301953	0.8488
ASTEI06782	as-mir10	-0.8	0.0500435	0.191508	1.30065
ASTEI06782	as-mir16	-0.8	0.0500435	0.191508	1.30065
ASTEI06782	as-mir17	-1	0.0143059	0.191508	1.84449
ASTEI06811	aga-miR-286b	0.6	0.141645	0.301953	0.8488
ASTEI06811	aga-miR-2944a	0.6	0.141645	0.301953	0.8488
ASTEI06811	aga-miR-2944b	0.6	0.141645	0.301953	0.8488
ASTEI06811	aga-miR-307	0.8	0.0500435	0.191508	1.30065
ASTEI06811	aga-miR-309	0.6	0.141645	0.301953	0.8488
ASTEI06811	as-mir10	-0.8	0.0500435	0.191508	1.30065
ASTEI06811	as-mir16	-0.8	0.0500435	0.191508	1.30065
ASTEI06811	as-mir17	-1	0.0143059	0.191508	1.84449
ASTEI06813	aga-miR-286b	-0.6	0.141645	0.301953	0.8488
ASTEI06813	aga-miR-2944a	-0.6	0.141645	0.301953	0.8488
ASTEI06813	aga-miR-2944b	-0.6	0.141645	0.301953	0.8488
ASTEI06813	aga-miR-307	-0.8	0.0500435	0.191508	1.30065
ASTEI06813	aga-miR-309	-0.6	0.141645	0.301953	0.8488
ASTEI06813	as-mir10	0.8	0.0500435	0.191508	1.30065
ASTEI06813	as-mir16	0.8	0.0500435	0.191508	1.30065
ASTEI06813	as-mir17	1	0.0143059	0.191508	1.84449
ASTEI10050	aga-miR-286b	0.8	0.0500435	0.191508	1.30065
ASTEI10050	aga-miR-2944a	0.8	0.0500435	0.191508	1.30065
ASTEI10050	aga-miR-2944b	0.8	0.0500435	0.191508	1.30065
ASTEI10050	aga-miR-307	0.6	0.141645	0.301953	0.8488
ASTEI10050	aga-miR-309	0.8	0.0500435	0.191508	1.30065
ASTEI10050	as-mir10	-0.6	0.141645	0.301953	0.8488
ASTEI10050	as-mir16	-0.6	0.141645	0.301953	0.8488
ASTEI10050	as-mir17	-0.4	0.327187	0.478694	0.485204
ASTEI03957	aga-miR-286b	-0.8	0.0500435	0.191508	1.30065
ASTEI03957	aga-miR-2944a	-0.8	0.0500435	0.191508	1.30065
ASTEI03957	aga-miR-2944b	-0.8	0.0500435	0.191508	1.30065
ASTEI03957	aga-miR-307	-0.6	0.141645	0.301953	0.8488
ASTEI03957	aga-miR-309	-0.8	0.0500435	0.191508	1.30065
ASTEI03957	as-mir10	0.6	0.141645	0.301953	0.8488
ASTEI03957	as-mir16	0.6	0.141645	0.301953	0.8488
ASTEI03957	as-mir17	0.4	0.327187	0.478694	0.485204
ASTEI03993	aga-miR-286b	-0.6	0.141645	0.301953	0.8488
ASTEI03993	aga-miR-2944a	-0.6	0.141645	0.301953	0.8488
ASTEI03993	aga-miR-2944b	-0.6	0.141645	0.301953	0.8488
ASTEI03993	aga-miR-307	-0.4	0.327187	0.478694	0.485204
ASTEI03993	aga-miR-309	-0.6	0.141645	0.301953	0.8488
ASTEI03993	as-mir10	0.4	0.327187	0.478694	0.485204
ASTEI03993	as-mir16	0.4	0.327187	0.478694	0.485204
ASTEI03993	as-mir17	0.2	0.624206	0.69754	0.204672
ASTEI03994	aga-miR-286b	0.6	0.141645	0.301953	0.8488
ASTEI03994	aga-miR-2944a	0.6	0.141645	0.301953	0.8488
ASTEI03994	aga-miR-2944b	0.6	0.141645	0.301953	0.8488
ASTEI03994	aga-miR-307	0.4	0.327187	0.478694	0.485204
ASTEI03994	aga-miR-309	0.6	0.141645	0.301953	0.8488
ASTEI03994	as-mir10	-0.4	0.327187	0.478694	0.485204
ASTEI03994	as-mir16	-0.4	0.327187	0.478694	0.485204
ASTEI03994	as-mir17	-0.2	0.624206	0.69754	0.204672
ASTEI04407	aga-miR-286b	0	1	1	0
ASTEI04407	aga-miR-2944a	0	1	1	0
ASTEI04407	aga-miR-2944b	0	1	1	0
ASTEI04407	aga-miR-307	-0.2	0.624206	0.69754	0.204672
ASTEI04407	aga-miR-309	0	1	1	0
ASTEI04407	as-mir10	0.2	0.624206	0.69754	0.204672
ASTEI04407	as-mir16	0.2	0.624206	0.69754	0.204672
ASTEI04407	as-mir17	0	1	1	0
ASTEI04471	aga-miR-286b	0.4	0.327187	0.478694	0.485204
ASTEI04471	aga-miR-2944a	0.4	0.327187	0.478694	0.485204
ASTEI04471	aga-miR-2944b	0.4	0.327187	0.478694	0.485204
ASTEI04471	aga-miR-307	0.2	0.624206	0.69754	0.204672
ASTEI04471	aga-miR-309	0.4	0.327187	0.478694	0.485204
ASTEI04471	as-mir10	-0.2	0.624206	0.69754	0.204672
ASTEI04471	as-mir16	-0.2	0.624206	0.69754	0.204672
ASTEI04471	as-mir17	0	1	1	0
ASTEI04497	aga-miR-286b	1	0.0143059	0.191508	1.84449
ASTEI04497	aga-miR-2944a	1	0.0143059	0.191508	1.84449
ASTEI04497	aga-miR-2944b	1	0.0143059	0.191508	1.84449
ASTEI04497	aga-miR-307	0.8	0.0500435	0.191508	1.30065
ASTEI04497	aga-miR-309	1	0.0143059	0.191508	1.84449
ASTEI04497	as-mir10	-0.8	0.0500435	0.191508	1.30065
ASTEI04497	as-mir16	-0.8	0.0500435	0.191508	1.30065
ASTEI04497	as-mir17	-0.6	0.141645	0.301953	0.8488
ASTEI10260	aga-miR-286b	-1	0.0143059	0.191508	1.84449
ASTEI10260	aga-miR-2944a	-1	0.0143059	0.191508	1.84449
ASTEI10260	aga-miR-2944b	-1	0.0143059	0.191508	1.84449
ASTEI10260	aga-miR-307	-0.8	0.0500435	0.191508	1.30065
ASTEI10260	aga-miR-309	-1	0.0143059	0.191508	1.84449
ASTEI10260	as-mir10	0.8	0.0500435	0.191508	1.30065
ASTEI10260	as-mir16	0.8	0.0500435	0.191508	1.30065
ASTEI10260	as-mir17	0.6	0.141645	0.301953	0.8488
ASTEI02105	aga-miR-286b	0.8	0.0500435	0.191508	1.30065
ASTEI02105	aga-miR-2944a	0.8	0.0500435	0.191508	1.30065
ASTEI02105	aga-miR-2944b	0.8	0.0500435	0.191508	1.30065
ASTEI02105	aga-miR-307	0.6	0.141645	0.301953	0.8488
ASTEI02105	aga-miR-309	0.8	0.0500435	0.191508	1.30065
ASTEI02105	as-mir10	-0.6	0.141645	0.301953	0.8488
ASTEI02105	as-mir16	-0.6	0.141645	0.301953	0.8488
ASTEI02105	as-mir17	-0.4	0.327187	0.478694	0.485204
ASTEI02153	aga-miR-286b	-0.6	0.141645	0.301953	0.8488
ASTEI02153	aga-miR-2944a	-0.6	0.141645	0.301953	0.8488
ASTEI02153	aga-miR-2944b	-0.6	0.141645	0.301953	0.8488
ASTEI02153	aga-miR-307	-0.4	0.327187	0.478694	0.485204
ASTEI02153	aga-miR-309	-0.6	0.141645	0.301953	0.8488
ASTEI02153	as-mir10	0.4	0.327187	0.478694	0.485204
ASTEI02153	as-mir16	0.4	0.327187	0.478694	0.485204
ASTEI02153	as-mir17	0.2	0.624206	0.69754	0.204672
ASTEI02210	aga-miR-286b	0.6	0.141645	0.301953	0.8488
ASTEI02210	aga-miR-2944a	0.6	0.141645	0.301953	0.8488
ASTEI02210	aga-miR-2944b	0.6	0.141645	0.301953	0.8488
ASTEI02210	aga-miR-307	0.8	0.0500435	0.191508	1.30065
ASTEI02210	aga-miR-309	0.6	0.141645	0.301953	0.8488
ASTEI02210	as-mir10	-0.8	0.0500435	0.191508	1.30065
ASTEI02210	as-mir16	-0.8	0.0500435	0.191508	1.30065
ASTEI02210	as-mir17	-1	0.0143059	0.191508	1.84449
ASTEI02257	aga-miR-286b	-0.2	0.624206	0.69754	0.204672
ASTEI02257	aga-miR-2944a	-0.2	0.624206	0.69754	0.204672
ASTEI02257	aga-miR-2944b	-0.2	0.624206	0.69754	0.204672
ASTEI02257	aga-miR-307	0	1	1	0
ASTEI02257	aga-miR-309	-0.2	0.624206	0.69754	0.204672
ASTEI02257	as-mir10	0	1	1	0
ASTEI02257	as-mir16	0	1	1	0
ASTEI02257	as-mir17	-0.2	0.624206	0.69754	0.204672
ASTEI10660	aga-miR-286b	0.6	0.141645	0.301953	0.8488
ASTEI10660	aga-miR-2944a	0.6	0.141645	0.301953	0.8488
ASTEI10660	aga-miR-2944b	0.6	0.141645	0.301953	0.8488
ASTEI10660	aga-miR-307	0.4	0.327187	0.478694	0.485204
ASTEI10660	aga-miR-309	0.6	0.141645	0.301953	0.8488
ASTEI10660	as-mir10	-0.4	0.327187	0.478694	0.485204
ASTEI10660	as-mir16	-0.4	0.327187	0.478694	0.485204
ASTEI10660	as-mir17	-0.2	0.624206	0.69754	0.204672
ASTEI10661	aga-miR-286b	0.6	0.141645	0.301953	0.8488
ASTEI10661	aga-miR-2944a	0.6	0.141645	0.301953	0.8488
ASTEI10661	aga-miR-2944b	0.6	0.141645	0.301953	0.8488
ASTEI10661	aga-miR-307	0.8	0.0500435	0.191508	1.30065
ASTEI10661	aga-miR-309	0.6	0.141645	0.301953	0.8488
ASTEI10661	as-mir10	-0.8	0.0500435	0.191508	1.30065
ASTEI10661	as-mir16	-0.8	0.0500435	0.191508	1.30065
ASTEI10661	as-mir17	-0.6	0.141645	0.301953	0.8488
ASTEI08893	aga-miR-286b	0.4	0.327187	0.478694	0.485204
ASTEI08893	aga-miR-2944a	0.4	0.327187	0.478694	0.485204
ASTEI08893	aga-miR-2944b	0.4	0.327187	0.478694	0.485204
ASTEI08893	aga-miR-307	0.2	0.624206	0.69754	0.204672
ASTEI08893	aga-miR-309	0.4	0.327187	0.478694	0.485204
ASTEI08893	as-mir10	-0.2	0.624206	0.69754	0.204672
ASTEI08893	as-mir16	-0.2	0.624206	0.69754	0.204672
ASTEI08893	as-mir17	0	1	1	0
ASTEI10170	aga-miR-286b	0.6	0.141645	0.301953	0.8488
ASTEI10170	aga-miR-2944a	0.6	0.141645	0.301953	0.8488
ASTEI10170	aga-miR-2944b	0.6	0.141645	0.301953	0.8488
ASTEI10170	aga-miR-307	0.8	0.0500435	0.191508	1.30065
ASTEI10170	aga-miR-309	0.6	0.141645	0.301953	0.8488
ASTEI10170	as-mir10	-0.8	0.0500435	0.191508	1.30065
ASTEI10170	as-mir16	-0.8	0.0500435	0.191508	1.30065
ASTEI10170	as-mir17	-1	0.0143059	0.191508	1.84449
ASTEI07307	aga-miR-286b	0	1	1	0
ASTEI07307	aga-miR-2944a	0	1	1	0
ASTEI07307	aga-miR-2944b	0	1	1	0
ASTEI07307	aga-miR-307	0.2	0.624206	0.69754	0.204672
ASTEI07307	aga-miR-309	0	1	1	0
ASTEI07307	as-mir10	-0.2	0.624206	0.69754	0.204672
ASTEI07307	as-mir16	-0.2	0.624206	0.69754	0.204672
ASTEI07307	as-mir17	-0.4	0.327187	0.478694	0.485204
ASTEI07317	aga-miR-286b	0.8	0.0500435	0.191508	1.30065
ASTEI07317	aga-miR-2944a	0.8	0.0500435	0.191508	1.30065
ASTEI07317	aga-miR-2944b	0.8	0.0500435	0.191508	1.30065
ASTEI07317	aga-miR-307	0.6	0.141645	0.301953	0.8488
ASTEI07317	aga-miR-309	0.8	0.0500435	0.191508	1.30065
ASTEI07317	as-mir10	-0.6	0.141645	0.301953	0.8488
ASTEI07317	as-mir16	-0.6	0.141645	0.301953	0.8488
ASTEI07317	as-mir17	-0.4	0.327187	0.478694	0.485204
ASTEI04177	aga-miR-286b	0.8	0.0500435	0.191508	1.30065
ASTEI04177	aga-miR-2944a	0.8	0.0500435	0.191508	1.30065
ASTEI04177	aga-miR-2944b	0.8	0.0500435	0.191508	1.30065
ASTEI04177	aga-miR-307	0.6	0.141645	0.301953	0.8488
ASTEI04177	aga-miR-309	0.8	0.0500435	0.191508	1.30065
ASTEI04177	as-mir10	-0.6	0.141645	0.301953	0.8488
ASTEI04177	as-mir16	-0.6	0.141645	0.301953	0.8488
ASTEI04177	as-mir17	-0.4	0.327187	0.478694	0.485204
ASTEI04181	aga-miR-286b	0.8	0.0500435	0.191508	1.30065
ASTEI04181	aga-miR-2944a	0.8	0.0500435	0.191508	1.30065
ASTEI04181	aga-miR-2944b	0.8	0.0500435	0.191508	1.30065
ASTEI04181	aga-miR-307	1	0.0143059	0.191508	1.84449
ASTEI04181	aga-miR-309	0.8	0.0500435	0.191508	1.30065
ASTEI04181	as-mir10	-1	0.0143059	0.191508	1.84449
ASTEI04181	as-mir16	-1	0.0143059	0.191508	1.84449
ASTEI04181	as-mir17	-0.8	0.0500435	0.191508	1.30065
ASTEI04188	aga-miR-286b	-0.4	0.327187	0.478694	0.485204
ASTEI04188	aga-miR-2944a	-0.4	0.327187	0.478694	0.485204
ASTEI04188	aga-miR-2944b	-0.4	0.327187	0.478694	0.485204
ASTEI04188	aga-miR-307	-0.2	0.624206	0.69754	0.204672
ASTEI04188	aga-miR-309	-0.4	0.327187	0.478694	0.485204
ASTEI04188	as-mir10	0.2	0.624206	0.69754	0.204672
ASTEI04188	as-mir16	0.2	0.624206	0.69754	0.204672
ASTEI04188	as-mir17	0	1	1	0
ASTEI04209	aga-miR-286b	0.2	0.624206	0.69754	0.204672
ASTEI04209	aga-miR-2944a	0.2	0.624206	0.69754	0.204672
ASTEI04209	aga-miR-2944b	0.2	0.624206	0.69754	0.204672
ASTEI04209	aga-miR-307	0	1	1	0
ASTEI04209	aga-miR-309	0.2	0.624206	0.69754	0.204672
ASTEI04209	as-mir10	0	1	1	0
ASTEI04209	as-mir16	0	1	1	0
ASTEI04209	as-mir17	0.2	0.624206	0.69754	0.204672
ASTEI04253	aga-miR-286b	0.8	0.0500435	0.191508	1.30065
ASTEI04253	aga-miR-2944a	0.8	0.0500435	0.191508	1.30065
ASTEI04253	aga-miR-2944b	0.8	0.0500435	0.191508	1.30065
ASTEI04253	aga-miR-307	1	0.0143059	0.191508	1.84449
ASTEI04253	aga-miR-309	0.8	0.0500435	0.191508	1.30065
ASTEI04253	as-mir10	-1	0.0143059	0.191508	1.84449
ASTEI04253	as-mir16	-1	0.0143059	0.191508	1.84449
ASTEI04253	as-mir17	-0.8	0.0500435	0.191508	1.30065
ASTEI04261	aga-miR-286b	1	0.0143059	0.191508	1.84449
ASTEI04261	aga-miR-2944a	1	0.0143059	0.191508	1.84449
ASTEI04261	aga-miR-2944b	1	0.0143059	0.191508	1.84449
ASTEI04261	aga-miR-307	0.8	0.0500435	0.191508	1.30065
ASTEI04261	aga-miR-309	1	0.0143059	0.191508	1.84449
ASTEI04261	as-mir10	-0.8	0.0500435	0.191508	1.30065
ASTEI04261	as-mir16	-0.8	0.0500435	0.191508	1.30065
ASTEI04261	as-mir17	-0.6	0.141645	0.301953	0.8488
ASTEI10680	aga-miR-286b	-0.8	0.0500435	0.191508	1.30065
ASTEI10680	aga-miR-2944a	-0.8	0.0500435	0.191508	1.30065
ASTEI10680	aga-miR-2944b	-0.8	0.0500435	0.191508	1.30065
ASTEI10680	aga-miR-307	-0.6	0.141645	0.301953	0.8488
ASTEI10680	aga-miR-309	-0.8	0.0500435	0.191508	1.30065
ASTEI10680	as-mir10	0.6	0.141645	0.301953	0.8488
ASTEI10680	as-mir16	0.6	0.141645	0.301953	0.8488
ASTEI10680	as-mir17	0.4	0.327187	0.478694	0.485204
ASTEI10681	aga-miR-286b	-0.8	0.0500435	0.191508	1.30065
ASTEI10681	aga-miR-2944a	-0.8	0.0500435	0.191508	1.30065
ASTEI10681	aga-miR-2944b	-0.8	0.0500435	0.191508	1.30065
ASTEI10681	aga-miR-307	-0.6	0.141645	0.301953	0.8488
ASTEI10681	aga-miR-309	-0.8	0.0500435	0.191508	1.30065
ASTEI10681	as-mir10	0.6	0.141645	0.301953	0.8488
ASTEI10681	as-mir16	0.6	0.141645	0.301953	0.8488
ASTEI10681	as-mir17	0.4	0.327187	0.478694	0.485204
ASTEI10682	aga-miR-286b	-0.6	0.141645	0.301953	0.8488
ASTEI10682	aga-miR-2944a	-0.6	0.141645	0.301953	0.8488
ASTEI10682	aga-miR-2944b	-0.6	0.141645	0.301953	0.8488
ASTEI10682	aga-miR-307	-0.4	0.327187	0.478694	0.485204
ASTEI10682	aga-miR-309	-0.6	0.141645	0.301953	0.8488
ASTEI10682	as-mir10	0.4	0.327187	0.478694	0.485204
ASTEI10682	as-mir16	0.4	0.327187	0.478694	0.485204
ASTEI10682	as-mir17	0.2	0.624206	0.69754	0.204672
ASTEI07939	aga-miR-286b	0.8	0.0500435	0.191508	1.30065
ASTEI07939	aga-miR-2944a	0.8	0.0500435	0.191508	1.30065
ASTEI07939	aga-miR-2944b	0.8	0.0500435	0.191508	1.30065
ASTEI07939	aga-miR-307	0.6	0.141645	0.301953	0.8488
ASTEI07939	aga-miR-309	0.8	0.0500435	0.191508	1.30065
ASTEI07939	as-mir10	-0.6	0.141645	0.301953	0.8488
ASTEI07939	as-mir16	-0.6	0.141645	0.301953	0.8488
ASTEI07939	as-mir17	-0.4	0.327187	0.478694	0.485204
ASTEI07954	aga-miR-286b	-0.6	0.141645	0.301953	0.8488
ASTEI07954	aga-miR-2944a	-0.6	0.141645	0.301953	0.8488
ASTEI07954	aga-miR-2944b	-0.6	0.141645	0.301953	0.8488
ASTEI07954	aga-miR-307	-0.8	0.0500435	0.191508	1.30065
ASTEI07954	aga-miR-309	-0.6	0.141645	0.301953	0.8488
ASTEI07954	as-mir10	0.8	0.0500435	0.191508	1.30065
ASTEI07954	as-mir16	0.8	0.0500435	0.191508	1.30065
ASTEI07954	as-mir17	1	0.0143059	0.191508	1.84449
ASTEI07956	aga-miR-286b	-0.6	0.141645	0.301953	0.8488
ASTEI07956	aga-miR-2944a	-0.6	0.141645	0.301953	0.8488
ASTEI07956	aga-miR-2944b	-0.6	0.141645	0.301953	0.8488
ASTEI07956	aga-miR-307	-0.8	0.0500435	0.191508	1.30065
ASTEI07956	aga-miR-309	-0.6	0.141645	0.301953	0.8488
ASTEI07956	as-mir10	0.8	0.0500435	0.191508	1.30065
ASTEI07956	as-mir16	0.8	0.0500435	0.191508	1.30065
ASTEI07956	as-mir17	1	0.0143059	0.191508	1.84449
ASTEI07962	aga-miR-286b	1	0.0143059	0.191508	1.84449
ASTEI07962	aga-miR-2944a	1	0.0143059	0.191508	1.84449
ASTEI07962	aga-miR-2944b	1	0.0143059	0.191508	1.84449
ASTEI07962	aga-miR-307	0.8	0.0500435	0.191508	1.30065
ASTEI07962	aga-miR-309	1	0.0143059	0.191508	1.84449
ASTEI07962	as-mir10	-0.8	0.0500435	0.191508	1.30065
ASTEI07962	as-mir16	-0.8	0.0500435	0.191508	1.30065
ASTEI07962	as-mir17	-0.6	0.141645	0.301953	0.8488
ASTEI02940	aga-miR-286b	0.6	0.141645	0.301953	0.8488
ASTEI02940	aga-miR-2944a	0.6	0.141645	0.301953	0.8488
ASTEI02940	aga-miR-2944b	0.6	0.141645	0.301953	0.8488
ASTEI02940	aga-miR-307	0.8	0.0500435	0.191508	1.30065
ASTEI02940	aga-miR-309	0.6	0.141645	0.301953	0.8488
ASTEI02940	as-mir10	-0.8	0.0500435	0.191508	1.30065
ASTEI02940	as-mir16	-0.8	0.0500435	0.191508	1.30065
ASTEI02940	as-mir17	-1	0.0143059	0.191508	1.84449
ASTEI02943	aga-miR-286b	1	0.0143059	0.191508	1.84449
ASTEI02943	aga-miR-2944a	1	0.0143059	0.191508	1.84449
ASTEI02943	aga-miR-2944b	1	0.0143059	0.191508	1.84449
ASTEI02943	aga-miR-307	0.8	0.0500435	0.191508	1.30065
ASTEI02943	aga-miR-309	1	0.0143059	0.191508	1.84449
ASTEI02943	as-mir10	-0.8	0.0500435	0.191508	1.30065
ASTEI02943	as-mir16	-0.8	0.0500435	0.191508	1.30065
ASTEI02943	as-mir17	-0.6	0.141645	0.301953	0.8488
ASTEI03019	aga-miR-286b	-0.4	0.327187	0.478694	0.485204
ASTEI03019	aga-miR-2944a	-0.4	0.327187	0.478694	0.485204
ASTEI03019	aga-miR-2944b	-0.4	0.327187	0.478694	0.485204
ASTEI03019	aga-miR-307	-0.6	0.141645	0.301953	0.8488
ASTEI03019	aga-miR-309	-0.4	0.327187	0.478694	0.485204
ASTEI03019	as-mir10	0.6	0.141645	0.301953	0.8488
ASTEI03019	as-mir16	0.6	0.141645	0.301953	0.8488
ASTEI03019	as-mir17	0.8	0.0500435	0.191508	1.30065
ASTEI03020	aga-miR-286b	0	1	1	0
ASTEI03020	aga-miR-2944a	0	1	1	0
ASTEI03020	aga-miR-2944b	0	1	1	0
ASTEI03020	aga-miR-307	0.2	0.624206	0.69754	0.204672
ASTEI03020	aga-miR-309	0	1	1	0
ASTEI03020	as-mir10	-0.2	0.624206	0.69754	0.204672
ASTEI03020	as-mir16	-0.2	0.624206	0.69754	0.204672
ASTEI03020	as-mir17	-0.4	0.327187	0.478694	0.485204
ASTEI03026	aga-miR-286b	-0.8	0.0500435	0.191508	1.30065
ASTEI03026	aga-miR-2944a	-0.8	0.0500435	0.191508	1.30065
ASTEI03026	aga-miR-2944b	-0.8	0.0500435	0.191508	1.30065
ASTEI03026	aga-miR-307	-0.6	0.141645	0.301953	0.8488
ASTEI03026	aga-miR-309	-0.8	0.0500435	0.191508	1.30065
ASTEI03026	as-mir10	0.6	0.141645	0.301953	0.8488
ASTEI03026	as-mir16	0.6	0.141645	0.301953	0.8488
ASTEI03026	as-mir17	0.4	0.327187	0.478694	0.485204
ASTEI03027	aga-miR-286b	0.105409	0.800542	0.882886	0.0966158
ASTEI03027	aga-miR-2944a	0.105409	0.800542	0.882886	0.0966158
ASTEI03027	aga-miR-2944b	0.105409	0.800542	0.882886	0.0966158
ASTEI03027	aga-miR-307	0.316228	0.448489	0.648832	0.348248
ASTEI03027	aga-miR-309	0.105409	0.800542	0.882886	0.0966158
ASTEI03027	as-mir10	-0.316228	0.448489	0.648832	0.348248
ASTEI03027	as-mir16	-0.316228	0.448489	0.648832	0.348248
ASTEI03027	as-mir17	-0.527046	0.206507	0.435613	0.685065
ASTEI03028	aga-miR-286b	-0.6	0.141645	0.301953	0.8488
ASTEI03028	aga-miR-2944a	-0.6	0.141645	0.301953	0.8488
ASTEI03028	aga-miR-2944b	-0.6	0.141645	0.301953	0.8488
ASTEI03028	aga-miR-307	-0.4	0.327187	0.478694	0.485204
ASTEI03028	aga-miR-309	-0.6	0.141645	0.301953	0.8488
ASTEI03028	as-mir10	0.4	0.327187	0.478694	0.485204
ASTEI03028	as-mir16	0.4	0.327187	0.478694	0.485204
ASTEI03028	as-mir17	0.2	0.624206	0.69754	0.204672
ASTEI03035	aga-miR-286b	-0.8	0.0500435	0.191508	1.30065
ASTEI03035	aga-miR-2944a	-0.8	0.0500435	0.191508	1.30065
ASTEI03035	aga-miR-2944b	-0.8	0.0500435	0.191508	1.30065
ASTEI03035	aga-miR-307	-0.6	0.141645	0.301953	0.8488
ASTEI03035	aga-miR-309	-0.8	0.0500435	0.191508	1.30065
ASTEI03035	as-mir10	0.6	0.141645	0.301953	0.8488
ASTEI03035	as-mir16	0.6	0.141645	0.301953	0.8488
ASTEI03035	as-mir17	0.4	0.327187	0.478694	0.485204
ASTEI03061	aga-miR-286b	1	0.0143059	0.191508	1.84449
ASTEI03061	aga-miR-2944a	1	0.0143059	0.191508	1.84449
ASTEI03061	aga-miR-2944b	1	0.0143059	0.191508	1.84449
ASTEI03061	aga-miR-307	0.8	0.0500435	0.191508	1.30065
ASTEI03061	aga-miR-309	1	0.0143059	0.191508	1.84449
ASTEI03061	as-mir10	-0.8	0.0500435	0.191508	1.30065
ASTEI03061	as-mir16	-0.8	0.0500435	0.191508	1.30065
ASTEI03061	as-mir17	-0.6	0.141645	0.301953	0.8488
ASTEI06317	aga-miR-286b	-0.8	0.0500435	0.191508	1.30065
ASTEI06317	aga-miR-2944a	-0.8	0.0500435	0.191508	1.30065
ASTEI06317	aga-miR-2944b	-0.8	0.0500435	0.191508	1.30065
ASTEI06317	aga-miR-307	-0.6	0.141645	0.301953	0.8488
ASTEI06317	aga-miR-309	-0.8	0.0500435	0.191508	1.30065
ASTEI06317	as-mir10	0.6	0.141645	0.301953	0.8488
ASTEI06317	as-mir16	0.6	0.141645	0.301953	0.8488
ASTEI06317	as-mir17	0.4	0.327187	0.478694	0.485204
ASTEI06387	aga-miR-286b	0.6	0.141645	0.301953	0.8488
ASTEI06387	aga-miR-2944a	0.6	0.141645	0.301953	0.8488
ASTEI06387	aga-miR-2944b	0.6	0.141645	0.301953	0.8488
ASTEI06387	aga-miR-307	0.8	0.0500435	0.191508	1.30065
ASTEI06387	aga-miR-309	0.6	0.141645	0.301953	0.8488
ASTEI06387	as-mir10	-0.8	0.0500435	0.191508	1.30065
ASTEI06387	as-mir16	-0.8	0.0500435	0.191508	1.30065
ASTEI06387	as-mir17	-1	0.0143059	0.191508	1.84449
ASTEI06392	aga-miR-286b	-0.8	0.0500435	0.191508	1.30065
ASTEI06392	aga-miR-2944a	-0.8	0.0500435	0.191508	1.30065
ASTEI06392	aga-miR-2944b	-0.8	0.0500435	0.191508	1.30065
ASTEI06392	aga-miR-307	-0.6	0.141645	0.301953	0.8488
ASTEI06392	aga-miR-309	-0.8	0.0500435	0.191508	1.30065
ASTEI06392	as-mir10	0.6	0.141645	0.301953	0.8488
ASTEI06392	as-mir16	0.6	0.141645	0.301953	0.8488
ASTEI06392	as-mir17	0.4	0.327187	0.478694	0.485204
ASTEI08602	aga-miR-286b	-0.6	0.141645	0.301953	0.8488
ASTEI08602	aga-miR-2944a	-0.6	0.141645	0.301953	0.8488
ASTEI08602	aga-miR-2944b	-0.6	0.141645	0.301953	0.8488
ASTEI08602	aga-miR-307	-0.8	0.0500435	0.191508	1.30065
ASTEI08602	aga-miR-309	-0.6	0.141645	0.301953	0.8488
ASTEI08602	as-mir10	0.8	0.0500435	0.191508	1.30065
ASTEI08602	as-mir16	0.8	0.0500435	0.191508	1.30065
ASTEI08602	as-mir17	1	0.0143059	0.191508	1.84449
ASTEI08604	aga-miR-286b	-0.6	0.141645	0.301953	0.8488
ASTEI08604	aga-miR-2944a	-0.6	0.141645	0.301953	0.8488
ASTEI08604	aga-miR-2944b	-0.6	0.141645	0.301953	0.8488
ASTEI08604	aga-miR-307	-0.4	0.327187	0.478694	0.485204
ASTEI08604	aga-miR-309	-0.6	0.141645	0.301953	0.8488
ASTEI08604	as-mir10	0.4	0.327187	0.478694	0.485204
ASTEI08604	as-mir16	0.4	0.327187	0.478694	0.485204
ASTEI08604	as-mir17	0.2	0.624206	0.69754	0.204672
ASTEI08629	aga-miR-286b	-0.4	0.327187	0.478694	0.485204
ASTEI08629	aga-miR-2944a	-0.4	0.327187	0.478694	0.485204
ASTEI08629	aga-miR-2944b	-0.4	0.327187	0.478694	0.485204
ASTEI08629	aga-miR-307	-0.6	0.141645	0.301953	0.8488
ASTEI08629	aga-miR-309	-0.4	0.327187	0.478694	0.485204
ASTEI08629	as-mir10	0.6	0.141645	0.301953	0.8488
ASTEI08629	as-mir16	0.6	0.141645	0.301953	0.8488
ASTEI08629	as-mir17	0.8	0.0500435	0.191508	1.30065
ASTEI05238	aga-miR-286b	0.6	0.141645	0.301953	0.8488
ASTEI05238	aga-miR-2944a	0.6	0.141645	0.301953	0.8488
ASTEI05238	aga-miR-2944b	0.6	0.141645	0.301953	0.8488
ASTEI05238	aga-miR-307	0.8	0.0500435	0.191508	1.30065
ASTEI05238	aga-miR-309	0.6	0.141645	0.301953	0.8488
ASTEI05238	as-mir10	-0.8	0.0500435	0.191508	1.30065
ASTEI05238	as-mir16	-0.8	0.0500435	0.191508	1.30065
ASTEI05238	as-mir17	-1	0.0143059	0.191508	1.84449
ASTEI05256	aga-miR-286b	-0.6	0.141645	0.301953	0.8488
ASTEI05256	aga-miR-2944a	-0.6	0.141645	0.301953	0.8488
ASTEI05256	aga-miR-2944b	-0.6	0.141645	0.301953	0.8488
ASTEI05256	aga-miR-307	-0.4	0.327187	0.478694	0.485204
ASTEI05256	aga-miR-309	-0.6	0.141645	0.301953	0.8488
ASTEI05256	as-mir10	0.4	0.327187	0.478694	0.485204
ASTEI05256	as-mir16	0.4	0.327187	0.478694	0.485204
ASTEI05256	as-mir17	0.2	0.624206	0.69754	0.204672
ASTEI05285	aga-miR-286b	-0.2	0.624206	0.69754	0.204672
ASTEI05285	aga-miR-2944a	-0.2	0.624206	0.69754	0.204672
ASTEI05285	aga-miR-2944b	-0.2	0.624206	0.69754	0.204672
ASTEI05285	aga-miR-307	0	1	1	0
ASTEI05285	aga-miR-309	-0.2	0.624206	0.69754	0.204672
ASTEI05285	as-mir10	0	1	1	0
ASTEI05285	as-mir16	0	1	1	0
ASTEI05285	as-mir17	-0.2	0.624206	0.69754	0.204672
ASTEI05292	aga-miR-286b	0	1	1	0
ASTEI05292	aga-miR-2944a	0	1	1	0
ASTEI05292	aga-miR-2944b	0	1	1	0
ASTEI05292	aga-miR-307	0.2	0.624206	0.69754	0.204672
ASTEI05292	aga-miR-309	0	1	1	0
ASTEI05292	as-mir10	-0.2	0.624206	0.69754	0.204672
ASTEI05292	as-mir16	-0.2	0.624206	0.69754	0.204672
ASTEI05292	as-mir17	0	1	1	0
ASTEI05293	aga-miR-286b	0.2	0.624206	0.69754	0.204672
ASTEI05293	aga-miR-2944a	0.2	0.624206	0.69754	0.204672
ASTEI05293	aga-miR-2944b	0.2	0.624206	0.69754	0.204672
ASTEI05293	aga-miR-307	0.4	0.327187	0.478694	0.485204
ASTEI05293	aga-miR-309	0.2	0.624206	0.69754	0.204672
ASTEI05293	as-mir10	-0.4	0.327187	0.478694	0.485204
ASTEI05293	as-mir16	-0.4	0.327187	0.478694	0.485204
ASTEI05293	as-mir17	-0.6	0.141645	0.301953	0.8488
ASTEI05298	aga-miR-286b	0.8	0.0500435	0.191508	1.30065
ASTEI05298	aga-miR-2944a	0.8	0.0500435	0.191508	1.30065
ASTEI05298	aga-miR-2944b	0.8	0.0500435	0.191508	1.30065
ASTEI05298	aga-miR-307	0.6	0.141645	0.301953	0.8488
ASTEI05298	aga-miR-309	0.8	0.0500435	0.191508	1.30065
ASTEI05298	as-mir10	-0.6	0.141645	0.301953	0.8488
ASTEI05298	as-mir16	-0.6	0.141645	0.301953	0.8488
ASTEI05298	as-mir17	-0.4	0.327187	0.478694	0.485204
ASTEI10943	aga-miR-286b	-1	0.0143059	0.191508	1.84449
ASTEI10943	aga-miR-2944a	-1	0.0143059	0.191508	1.84449
ASTEI10943	aga-miR-2944b	-1	0.0143059	0.191508	1.84449
ASTEI10943	aga-miR-307	-0.8	0.0500435	0.191508	1.30065
ASTEI10943	aga-miR-309	-1	0.0143059	0.191508	1.84449
ASTEI10943	as-mir10	0.8	0.0500435	0.191508	1.30065
ASTEI10943	as-mir16	0.8	0.0500435	0.191508	1.30065
ASTEI10943	as-mir17	0.6	0.141645	0.301953	0.8488
ASTEI03290	aga-miR-286b	0.8	0.0500435	0.191508	1.30065
ASTEI03290	aga-miR-2944a	0.8	0.0500435	0.191508	1.30065
ASTEI03290	aga-miR-2944b	0.8	0.0500435	0.191508	1.30065
ASTEI03290	aga-miR-307	0.6	0.141645	0.301953	0.8488
ASTEI03290	aga-miR-309	0.8	0.0500435	0.191508	1.30065
ASTEI03290	as-mir10	-0.6	0.141645	0.301953	0.8488
ASTEI03290	as-mir16	-0.6	0.141645	0.301953	0.8488
ASTEI03290	as-mir17	-0.4	0.327187	0.478694	0.485204
ASTEI03294	aga-miR-286b	-0.8	0.0500435	0.191508	1.30065
ASTEI03294	aga-miR-2944a	-0.8	0.0500435	0.191508	1.30065
ASTEI03294	aga-miR-2944b	-0.8	0.0500435	0.191508	1.30065
ASTEI03294	aga-miR-307	-0.6	0.141645	0.301953	0.8488
ASTEI03294	aga-miR-309	-0.8	0.0500435	0.191508	1.30065
ASTEI03294	as-mir10	0.6	0.141645	0.301953	0.8488
ASTEI03294	as-mir16	0.6	0.141645	0.301953	0.8488
ASTEI03294	as-mir17	0.4	0.327187	0.478694	0.485204
ASTEI03329	aga-miR-286b	0.6	0.141645	0.301953	0.8488
ASTEI03329	aga-miR-2944a	0.6	0.141645	0.301953	0.8488
ASTEI03329	aga-miR-2944b	0.6	0.141645	0.301953	0.8488
ASTEI03329	aga-miR-307	0.8	0.0500435	0.191508	1.30065
ASTEI03329	aga-miR-309	0.6	0.141645	0.301953	0.8488
ASTEI03329	as-mir10	-0.8	0.0500435	0.191508	1.30065
ASTEI03329	as-mir16	-0.8	0.0500435	0.191508	1.30065
ASTEI03329	as-mir17	-1	0.0143059	0.191508	1.84449
ASTEI09064	aga-miR-286b	-0.8	0.0500435	0.191508	1.30065
ASTEI09064	aga-miR-2944a	-0.8	0.0500435	0.191508	1.30065
ASTEI09064	aga-miR-2944b	-0.8	0.0500435	0.191508	1.30065
ASTEI09064	aga-miR-307	-0.6	0.141645	0.301953	0.8488
ASTEI09064	aga-miR-309	-0.8	0.0500435	0.191508	1.30065
ASTEI09064	as-mir10	0.6	0.141645	0.301953	0.8488
ASTEI09064	as-mir16	0.6	0.141645	0.301953	0.8488
ASTEI09064	as-mir17	0.4	0.327187	0.478694	0.485204
ASTEI09086	aga-miR-286b	0.6	0.141645	0.301953	0.8488
ASTEI09086	aga-miR-2944a	0.6	0.141645	0.301953	0.8488
ASTEI09086	aga-miR-2944b	0.6	0.141645	0.301953	0.8488
ASTEI09086	aga-miR-307	0.8	0.0500435	0.191508	1.30065
ASTEI09086	aga-miR-309	0.6	0.141645	0.301953	0.8488
ASTEI09086	as-mir10	-0.8	0.0500435	0.191508	1.30065
ASTEI09086	as-mir16	-0.8	0.0500435	0.191508	1.30065
ASTEI09086	as-mir17	-1	0.0143059	0.191508	1.84449
ASTEI08800	aga-miR-286b	-0.316228	0.448489	0.648832	0.348248
ASTEI08800	aga-miR-2944a	-0.316228	0.448489	0.648832	0.348248
ASTEI08800	aga-miR-2944b	-0.316228	0.448489	0.648832	0.348248
ASTEI08800	aga-miR-307	-0.105409	0.800542	0.882886	0.0966158
ASTEI08800	aga-miR-309	-0.316228	0.448489	0.648832	0.348248
ASTEI08800	as-mir10	0.105409	0.800542	0.882886	0.0966158
ASTEI08800	as-mir16	0.105409	0.800542	0.882886	0.0966158
ASTEI08800	as-mir17	-0.105409	0.800542	0.882886	0.0966158
ASTEI10655	aga-miR-286b	0.8	0.0500435	0.191508	1.30065
ASTEI10655	aga-miR-2944a	0.8	0.0500435	0.191508	1.30065
ASTEI10655	aga-miR-2944b	0.8	0.0500435	0.191508	1.30065
ASTEI10655	aga-miR-307	0.6	0.141645	0.301953	0.8488
ASTEI10655	aga-miR-309	0.8	0.0500435	0.191508	1.30065
ASTEI10655	as-mir10	-0.6	0.141645	0.301953	0.8488
ASTEI10655	as-mir16	-0.6	0.141645	0.301953	0.8488
ASTEI10655	as-mir17	-0.4	0.327187	0.478694	0.485204
ASTEI07235	aga-miR-286b	-0.4	0.327187	0.478694	0.485204
ASTEI07235	aga-miR-2944a	-0.4	0.327187	0.478694	0.485204
ASTEI07235	aga-miR-2944b	-0.4	0.327187	0.478694	0.485204
ASTEI07235	aga-miR-307	-0.2	0.624206	0.69754	0.204672
ASTEI07235	aga-miR-309	-0.4	0.327187	0.478694	0.485204
ASTEI07235	as-mir10	0.2	0.624206	0.69754	0.204672
ASTEI07235	as-mir16	0.2	0.624206	0.69754	0.204672
ASTEI07235	as-mir17	0	1	1	0
ASTEI12385	aga-miR-286b	0.4	0.327187	0.478694	0.485204
ASTEI12385	aga-miR-2944a	0.4	0.327187	0.478694	0.485204
ASTEI12385	aga-miR-2944b	0.4	0.327187	0.478694	0.485204
ASTEI12385	aga-miR-307	0.2	0.624206	0.69754	0.204672
ASTEI12385	aga-miR-309	0.4	0.327187	0.478694	0.485204
ASTEI12385	as-mir10	-0.2	0.624206	0.69754	0.204672
ASTEI12385	as-mir16	-0.2	0.624206	0.69754	0.204672
ASTEI12385	as-mir17	0	1	1	0
ASTEI07275	aga-miR-286b	-0.2	0.624206	0.69754	0.204672
ASTEI07275	aga-miR-2944a	-0.2	0.624206	0.69754	0.204672
ASTEI07275	aga-miR-2944b	-0.2	0.624206	0.69754	0.204672
ASTEI07275	aga-miR-307	0	1	1	0
ASTEI07275	aga-miR-309	-0.2	0.624206	0.69754	0.204672
ASTEI07275	as-mir10	0	1	1	0
ASTEI07275	as-mir16	0	1	1	0
ASTEI07275	as-mir17	-0.2	0.624206	0.69754	0.204672
ASTEI04605	aga-miR-286b	0.8	0.0500435	0.191508	1.30065
ASTEI04605	aga-miR-2944a	0.8	0.0500435	0.191508	1.30065
ASTEI04605	aga-miR-2944b	0.8	0.0500435	0.191508	1.30065
ASTEI04605	aga-miR-307	1	0.0143059	0.191508	1.84449
ASTEI04605	aga-miR-309	0.8	0.0500435	0.191508	1.30065
ASTEI04605	as-mir10	-1	0.0143059	0.191508	1.84449
ASTEI04605	as-mir16	-1	0.0143059	0.191508	1.84449
ASTEI04605	as-mir17	-0.8	0.0500435	0.191508	1.30065
ASTEI04639	aga-miR-286b	0.948683	0.0229774	0.191508	1.6387
ASTEI04639	aga-miR-2944a	0.948683	0.0229774	0.191508	1.6387
ASTEI04639	aga-miR-2944b	0.948683	0.0229774	0.191508	1.6387
ASTEI04639	aga-miR-307	0.737865	0.0769742	0.289072	1.11365
ASTEI04639	aga-miR-309	0.948683	0.0229774	0.191508	1.6387
ASTEI04639	as-mir10	-0.737865	0.0769742	0.289072	1.11365
ASTEI04639	as-mir16	-0.737865	0.0769742	0.289072	1.11365
ASTEI04639	as-mir17	-0.527046	0.206507	0.435613	0.685065
ASTEI10804	aga-miR-286b	-0.8	0.0500435	0.191508	1.30065
ASTEI10804	aga-miR-2944a	-0.8	0.0500435	0.191508	1.30065
ASTEI10804	aga-miR-2944b	-0.8	0.0500435	0.191508	1.30065
ASTEI10804	aga-miR-307	-1	0.0143059	0.191508	1.84449
ASTEI10804	aga-miR-309	-0.8	0.0500435	0.191508	1.30065
ASTEI10804	as-mir10	1	0.0143059	0.191508	1.84449
ASTEI10804	as-mir16	1	0.0143059	0.191508	1.84449
ASTEI10804	as-mir17	0.8	0.0500435	0.191508	1.30065
ASTEI09584	aga-miR-286b	0.4	0.327187	0.478694	0.485204
ASTEI09584	aga-miR-2944a	0.4	0.327187	0.478694	0.485204
ASTEI09584	aga-miR-2944b	0.4	0.327187	0.478694	0.485204
ASTEI09584	aga-miR-307	0.6	0.141645	0.301953	0.8488
ASTEI09584	aga-miR-309	0.4	0.327187	0.478694	0.485204
ASTEI09584	as-mir10	-0.6	0.141645	0.301953	0.8488
ASTEI09584	as-mir16	-0.6	0.141645	0.301953	0.8488
ASTEI09584	as-mir17	-0.8	0.0500435	0.191508	1.30065
ASTEI09104	aga-miR-286b	-0.4	0.327187	0.478694	0.485204
ASTEI09104	aga-miR-2944a	-0.4	0.327187	0.478694	0.485204
ASTEI09104	aga-miR-2944b	-0.4	0.327187	0.478694	0.485204
ASTEI09104	aga-miR-307	-0.2	0.624206	0.69754	0.204672
ASTEI09104	aga-miR-309	-0.4	0.327187	0.478694	0.485204
ASTEI09104	as-mir10	0.2	0.624206	0.69754	0.204672
ASTEI09104	as-mir16	0.2	0.624206	0.69754	0.204672
ASTEI09104	as-mir17	0	1	1	0
ASTEI09135	aga-miR-286b	0.2	0.624206	0.69754	0.204672
ASTEI09135	aga-miR-2944a	0.2	0.624206	0.69754	0.204672
ASTEI09135	aga-miR-2944b	0.2	0.624206	0.69754	0.204672
ASTEI09135	aga-miR-307	0	1	1	0
ASTEI09135	aga-miR-309	0.2	0.624206	0.69754	0.204672
ASTEI09135	as-mir10	0	1	1	0
ASTEI09135	as-mir16	0	1	1	0
ASTEI09135	as-mir17	0.2	0.624206	0.69754	0.204672
ASTEI11215	aga-miR-286b	-0.8	0.0500435	0.191508	1.30065
ASTEI11215	aga-miR-2944a	-0.8	0.0500435	0.191508	1.30065
ASTEI11215	aga-miR-2944b	-0.8	0.0500435	0.191508	1.30065
ASTEI11215	aga-miR-307	-0.6	0.141645	0.301953	0.8488
ASTEI11215	aga-miR-309	-0.8	0.0500435	0.191508	1.30065
ASTEI11215	as-mir10	0.6	0.141645	0.301953	0.8488
ASTEI11215	as-mir16	0.6	0.141645	0.301953	0.8488
ASTEI11215	as-mir17	0.4	0.327187	0.478694	0.485204
ASTEI07160	aga-miR-286b	0	1	1	0
ASTEI07160	aga-miR-2944a	0	1	1	0
ASTEI07160	aga-miR-2944b	0	1	1	0
ASTEI07160	aga-miR-307	0.2	0.624206	0.69754	0.204672
ASTEI07160	aga-miR-309	0	1	1	0
ASTEI07160	as-mir10	-0.2	0.624206	0.69754	0.204672
ASTEI07160	as-mir16	-0.2	0.624206	0.69754	0.204672
ASTEI07160	as-mir17	-0.4	0.327187	0.478694	0.485204
ASTEI07177	aga-miR-286b	0.8	0.0500435	0.191508	1.30065
ASTEI07177	aga-miR-2944a	0.8	0.0500435	0.191508	1.30065
ASTEI07177	aga-miR-2944b	0.8	0.0500435	0.191508	1.30065
ASTEI07177	aga-miR-307	0.6	0.141645	0.301953	0.8488
ASTEI07177	aga-miR-309	0.8	0.0500435	0.191508	1.30065
ASTEI07177	as-mir10	-0.6	0.141645	0.301953	0.8488
ASTEI07177	as-mir16	-0.6	0.141645	0.301953	0.8488
ASTEI07177	as-mir17	-0.4	0.327187	0.478694	0.485204
ASTEI07196	aga-miR-286b	-0.4	0.327187	0.478694	0.485204
ASTEI07196	aga-miR-2944a	-0.4	0.327187	0.478694	0.485204
ASTEI07196	aga-miR-2944b	-0.4	0.327187	0.478694	0.485204
ASTEI07196	aga-miR-307	-0.2	0.624206	0.69754	0.204672
ASTEI07196	aga-miR-309	-0.4	0.327187	0.478694	0.485204
ASTEI07196	as-mir10	0.2	0.624206	0.69754	0.204672
ASTEI07196	as-mir16	0.2	0.624206	0.69754	0.204672
ASTEI07196	as-mir17	0	1	1	0
ASTEI11508	aga-miR-286b	-0.4	0.327187	0.478694	0.485204
ASTEI11508	aga-miR-2944a	-0.4	0.327187	0.478694	0.485204
ASTEI11508	aga-miR-2944b	-0.4	0.327187	0.478694	0.485204
ASTEI11508	aga-miR-307	-0.6	0.141645	0.301953	0.8488
ASTEI11508	aga-miR-309	-0.4	0.327187	0.478694	0.485204
ASTEI11508	as-mir10	0.6	0.141645	0.301953	0.8488
ASTEI11508	as-mir16	0.6	0.141645	0.301953	0.8488
ASTEI11508	as-mir17	0.8	0.0500435	0.191508	1.30065
ASTEI03071	aga-miR-286b	0.6	0.141645	0.301953	0.8488
ASTEI03071	aga-miR-2944a	0.6	0.141645	0.301953	0.8488
ASTEI03071	aga-miR-2944b	0.6	0.141645	0.301953	0.8488
ASTEI03071	aga-miR-307	0.8	0.0500435	0.191508	1.30065
ASTEI03071	aga-miR-309	0.6	0.141645	0.301953	0.8488
ASTEI03071	as-mir10	-0.8	0.0500435	0.191508	1.30065
ASTEI03071	as-mir16	-0.8	0.0500435	0.191508	1.30065
ASTEI03071	as-mir17	-1	0.0143059	0.191508	1.84449
ASTEI03115	aga-miR-286b	0.6	0.141645	0.301953	0.8488
ASTEI03115	aga-miR-2944a	0.6	0.141645	0.301953	0.8488
ASTEI03115	aga-miR-2944b	0.6	0.141645	0.301953	0.8488
ASTEI03115	aga-miR-307	0.4	0.327187	0.478694	0.485204
ASTEI03115	aga-miR-309	0.6	0.141645	0.301953	0.8488
ASTEI03115	as-mir10	-0.4	0.327187	0.478694	0.485204
ASTEI03115	as-mir16	-0.4	0.327187	0.478694	0.485204
ASTEI03115	as-mir17	-0.2	0.624206	0.69754	0.204672
ASTEI03130	aga-miR-286b	0.2	0.624206	0.69754	0.204672
ASTEI03130	aga-miR-2944a	0.2	0.624206	0.69754	0.204672
ASTEI03130	aga-miR-2944b	0.2	0.624206	0.69754	0.204672
ASTEI03130	aga-miR-307	0.4	0.327187	0.478694	0.485204
ASTEI03130	aga-miR-309	0.2	0.624206	0.69754	0.204672
ASTEI03130	as-mir10	-0.4	0.327187	0.478694	0.485204
ASTEI03130	as-mir16	-0.4	0.327187	0.478694	0.485204
ASTEI03130	as-mir17	-0.6	0.141645	0.301953	0.8488
ASTEI03141	aga-miR-286b	1	0.0143059	0.191508	1.84449
ASTEI03141	aga-miR-2944a	1	0.0143059	0.191508	1.84449
ASTEI03141	aga-miR-2944b	1	0.0143059	0.191508	1.84449
ASTEI03141	aga-miR-307	0.8	0.0500435	0.191508	1.30065
ASTEI03141	aga-miR-309	1	0.0143059	0.191508	1.84449
ASTEI03141	as-mir10	-0.8	0.0500435	0.191508	1.30065
ASTEI03141	as-mir16	-0.8	0.0500435	0.191508	1.30065
ASTEI03141	as-mir17	-0.6	0.141645	0.301953	0.8488
ASTEI03167	aga-miR-286b	0.2	0.624206	0.69754	0.204672
ASTEI03167	aga-miR-2944a	0.2	0.624206	0.69754	0.204672
ASTEI03167	aga-miR-2944b	0.2	0.624206	0.69754	0.204672
ASTEI03167	aga-miR-307	0.4	0.327187	0.478694	0.485204
ASTEI03167	aga-miR-309	0.2	0.624206	0.69754	0.204672
ASTEI03167	as-mir10	-0.4	0.327187	0.478694	0.485204
ASTEI03167	as-mir16	-0.4	0.327187	0.478694	0.485204
ASTEI03167	as-mir17	-0.6	0.141645	0.301953	0.8488
ASTEI03184	aga-miR-286b	0.6	0.141645	0.301953	0.8488
ASTEI03184	aga-miR-2944a	0.6	0.141645	0.301953	0.8488
ASTEI03184	aga-miR-2944b	0.6	0.141645	0.301953	0.8488
ASTEI03184	aga-miR-307	0.8	0.0500435	0.191508	1.30065
ASTEI03184	aga-miR-309	0.6	0.141645	0.301953	0.8488
ASTEI03184	as-mir10	-0.8	0.0500435	0.191508	1.30065
ASTEI03184	as-mir16	-0.8	0.0500435	0.191508	1.30065
ASTEI03184	as-mir17	-1	0.0143059	0.191508	1.84449
ASTEI03195	aga-miR-286b	0.8	0.0500435	0.191508	1.30065
ASTEI03195	aga-miR-2944a	0.8	0.0500435	0.191508	1.30065
ASTEI03195	aga-miR-2944b	0.8	0.0500435	0.191508	1.30065
ASTEI03195	aga-miR-307	1	0.0143059	0.191508	1.84449
ASTEI03195	aga-miR-309	0.8	0.0500435	0.191508	1.30065
ASTEI03195	as-mir10	-1	0.0143059	0.191508	1.84449
ASTEI03195	as-mir16	-1	0.0143059	0.191508	1.84449
ASTEI03195	as-mir17	-0.8	0.0500435	0.191508	1.30065
ASTEI03201	aga-miR-286b	0.8	0.0500435	0.191508	1.30065
ASTEI03201	aga-miR-2944a	0.8	0.0500435	0.191508	1.30065
ASTEI03201	aga-miR-2944b	0.8	0.0500435	0.191508	1.30065
ASTEI03201	aga-miR-307	0.6	0.141645	0.301953	0.8488
ASTEI03201	aga-miR-309	0.8	0.0500435	0.191508	1.30065
ASTEI03201	as-mir10	-0.6	0.141645	0.301953	0.8488
ASTEI03201	as-mir16	-0.6	0.141645	0.301953	0.8488
ASTEI03201	as-mir17	-0.4	0.327187	0.478694	0.485204
ASTEI03220	aga-miR-286b	0.8	0.0500435	0.191508	1.30065
ASTEI03220	aga-miR-2944a	0.8	0.0500435	0.191508	1.30065
ASTEI03220	aga-miR-2944b	0.8	0.0500435	0.191508	1.30065
ASTEI03220	aga-miR-307	0.6	0.141645	0.301953	0.8488
ASTEI03220	aga-miR-309	0.8	0.0500435	0.191508	1.30065
ASTEI03220	as-mir10	-0.6	0.141645	0.301953	0.8488
ASTEI03220	as-mir16	-0.6	0.141645	0.301953	0.8488
ASTEI03220	as-mir17	-0.4	0.327187	0.478694	0.485204
ASTEI09499	aga-miR-286b	0.527046	0.206507	0.435613	0.685065
ASTEI09499	aga-miR-2944a	0.527046	0.206507	0.435613	0.685065
ASTEI09499	aga-miR-2944b	0.527046	0.206507	0.435613	0.685065
ASTEI09499	aga-miR-307	0.316228	0.448489	0.648832	0.348248
ASTEI09499	aga-miR-309	0.527046	0.206507	0.435613	0.685065
ASTEI09499	as-mir10	-0.316228	0.448489	0.648832	0.348248
ASTEI09499	as-mir16	-0.316228	0.448489	0.648832	0.348248
ASTEI09499	as-mir17	-0.105409	0.800542	0.882886	0.0966158
ASTEI11501	aga-miR-286b	-0.8	0.0500435	0.191508	1.30065
ASTEI11501	aga-miR-2944a	-0.8	0.0500435	0.191508	1.30065
ASTEI11501	aga-miR-2944b	-0.8	0.0500435	0.191508	1.30065
ASTEI11501	aga-miR-307	-0.6	0.141645	0.301953	0.8488
ASTEI11501	aga-miR-309	-0.8	0.0500435	0.191508	1.30065
ASTEI11501	as-mir10	0.6	0.141645	0.301953	0.8488
ASTEI11501	as-mir16	0.6	0.141645	0.301953	0.8488
ASTEI11501	as-mir17	0.4	0.327187	0.478694	0.485204
ASTEI11379	aga-miR-286b	-0.4	0.327187	0.478694	0.485204
ASTEI11379	aga-miR-2944a	-0.4	0.327187	0.478694	0.485204
ASTEI11379	aga-miR-2944b	-0.4	0.327187	0.478694	0.485204
ASTEI11379	aga-miR-307	-0.6	0.141645	0.301953	0.8488
ASTEI11379	aga-miR-309	-0.4	0.327187	0.478694	0.485204
ASTEI11379	as-mir10	0.6	0.141645	0.301953	0.8488
ASTEI11379	as-mir16	0.6	0.141645	0.301953	0.8488
ASTEI11379	as-mir17	0.8	0.0500435	0.191508	1.30065
ASTEI07424	aga-miR-286b	1	0.0143059	0.191508	1.84449
ASTEI07424	aga-miR-2944a	1	0.0143059	0.191508	1.84449
ASTEI07424	aga-miR-2944b	1	0.0143059	0.191508	1.84449
ASTEI07424	aga-miR-307	0.8	0.0500435	0.191508	1.30065
ASTEI07424	aga-miR-309	1	0.0143059	0.191508	1.84449
ASTEI07424	as-mir10	-0.8	0.0500435	0.191508	1.30065
ASTEI07424	as-mir16	-0.8	0.0500435	0.191508	1.30065
ASTEI07424	as-mir17	-0.6	0.141645	0.301953	0.8488
ASTEI07430	aga-miR-286b	-0.2	0.624206	0.69754	0.204672
ASTEI07430	aga-miR-2944a	-0.2	0.624206	0.69754	0.204672
ASTEI07430	aga-miR-2944b	-0.2	0.624206	0.69754	0.204672
ASTEI07430	aga-miR-307	0	1	1	0
ASTEI07430	aga-miR-309	-0.2	0.624206	0.69754	0.204672
ASTEI07430	as-mir10	0	1	1	0
ASTEI07430	as-mir16	0	1	1	0
ASTEI07430	as-mir17	-0.2	0.624206	0.69754	0.204672
ASTEI07466	aga-miR-286b	0.8	0.0500435	0.191508	1.30065
ASTEI07466	aga-miR-2944a	0.8	0.0500435	0.191508	1.30065
ASTEI07466	aga-miR-2944b	0.8	0.0500435	0.191508	1.30065
ASTEI07466	aga-miR-307	0.6	0.141645	0.301953	0.8488
ASTEI07466	aga-miR-309	0.8	0.0500435	0.191508	1.30065
ASTEI07466	as-mir10	-0.6	0.141645	0.301953	0.8488
ASTEI07466	as-mir16	-0.6	0.141645	0.301953	0.8488
ASTEI07466	as-mir17	-0.4	0.327187	0.478694	0.485204
ASTEI10121	aga-miR-286b	1	0.0143059	0.191508	1.84449
ASTEI10121	aga-miR-2944a	1	0.0143059	0.191508	1.84449
ASTEI10121	aga-miR-2944b	1	0.0143059	0.191508	1.84449
ASTEI10121	aga-miR-307	0.8	0.0500435	0.191508	1.30065
ASTEI10121	aga-miR-309	1	0.0143059	0.191508	1.84449
ASTEI10121	as-mir10	-0.8	0.0500435	0.191508	1.30065
ASTEI10121	as-mir16	-0.8	0.0500435	0.191508	1.30065
ASTEI10121	as-mir17	-0.6	0.141645	0.301953	0.8488
ASTEI03559	aga-miR-286b	0.4	0.327187	0.478694	0.485204
ASTEI03559	aga-miR-2944a	0.4	0.327187	0.478694	0.485204
ASTEI03559	aga-miR-2944b	0.4	0.327187	0.478694	0.485204
ASTEI03559	aga-miR-307	0.6	0.141645	0.301953	0.8488
ASTEI03559	aga-miR-309	0.4	0.327187	0.478694	0.485204
ASTEI03559	as-mir10	-0.6	0.141645	0.301953	0.8488
ASTEI03559	as-mir16	-0.6	0.141645	0.301953	0.8488
ASTEI03559	as-mir17	-0.8	0.0500435	0.191508	1.30065
ASTEI03590	aga-miR-286b	0.8	0.0500435	0.191508	1.30065
ASTEI03590	aga-miR-2944a	0.8	0.0500435	0.191508	1.30065
ASTEI03590	aga-miR-2944b	0.8	0.0500435	0.191508	1.30065
ASTEI03590	aga-miR-307	0.6	0.141645	0.301953	0.8488
ASTEI03590	aga-miR-309	0.8	0.0500435	0.191508	1.30065
ASTEI03590	as-mir10	-0.6	0.141645	0.301953	0.8488
ASTEI03590	as-mir16	-0.6	0.141645	0.301953	0.8488
ASTEI03590	as-mir17	-0.4	0.327187	0.478694	0.485204
ASTEI05917	aga-miR-286b	0.6	0.141645	0.301953	0.8488
ASTEI05917	aga-miR-2944a	0.6	0.141645	0.301953	0.8488
ASTEI05917	aga-miR-2944b	0.6	0.141645	0.301953	0.8488
ASTEI05917	aga-miR-307	0.4	0.327187	0.478694	0.485204
ASTEI05917	aga-miR-309	0.6	0.141645	0.301953	0.8488
ASTEI05917	as-mir10	-0.4	0.327187	0.478694	0.485204
ASTEI05917	as-mir16	-0.4	0.327187	0.478694	0.485204
ASTEI05917	as-mir17	-0.2	0.624206	0.69754	0.204672
ASTEI05927	aga-miR-286b	0.6	0.141645	0.301953	0.8488
ASTEI05927	aga-miR-2944a	0.6	0.141645	0.301953	0.8488
ASTEI05927	aga-miR-2944b	0.6	0.141645	0.301953	0.8488
ASTEI05927	aga-miR-307	0.8	0.0500435	0.191508	1.30065
ASTEI05927	aga-miR-309	0.6	0.141645	0.301953	0.8488
ASTEI05927	as-mir10	-0.8	0.0500435	0.191508	1.30065
ASTEI05927	as-mir16	-0.8	0.0500435	0.191508	1.30065
ASTEI05927	as-mir17	-1	0.0143059	0.191508	1.84449
ASTEI05931	aga-miR-286b	0.6	0.141645	0.301953	0.8488
ASTEI05931	aga-miR-2944a	0.6	0.141645	0.301953	0.8488
ASTEI05931	aga-miR-2944b	0.6	0.141645	0.301953	0.8488
ASTEI05931	aga-miR-307	0.8	0.0500435	0.191508	1.30065
ASTEI05931	aga-miR-309	0.6	0.141645	0.301953	0.8488
ASTEI05931	as-mir10	-0.8	0.0500435	0.191508	1.30065
ASTEI05931	as-mir16	-0.8	0.0500435	0.191508	1.30065
ASTEI05931	as-mir17	-1	0.0143059	0.191508	1.84449
ASTEI05945	aga-miR-286b	1	0.0143059	0.191508	1.84449
ASTEI05945	aga-miR-2944a	1	0.0143059	0.191508	1.84449
ASTEI05945	aga-miR-2944b	1	0.0143059	0.191508	1.84449
ASTEI05945	aga-miR-307	0.8	0.0500435	0.191508	1.30065
ASTEI05945	aga-miR-309	1	0.0143059	0.191508	1.84449
ASTEI05945	as-mir10	-0.8	0.0500435	0.191508	1.30065
ASTEI05945	as-mir16	-0.8	0.0500435	0.191508	1.30065
ASTEI05945	as-mir17	-0.6	0.141645	0.301953	0.8488
ASTEI05997	aga-miR-286b	0.6	0.141645	0.301953	0.8488
ASTEI05997	aga-miR-2944a	0.6	0.141645	0.301953	0.8488
ASTEI05997	aga-miR-2944b	0.6	0.141645	0.301953	0.8488
ASTEI05997	aga-miR-307	0.4	0.327187	0.478694	0.485204
ASTEI05997	aga-miR-309	0.6	0.141645	0.301953	0.8488
ASTEI05997	as-mir10	-0.4	0.327187	0.478694	0.485204
ASTEI05997	as-mir16	-0.4	0.327187	0.478694	0.485204
ASTEI05997	as-mir17	-0.2	0.624206	0.69754	0.204672
ASTEI06007	aga-miR-286b	1	0.0143059	0.191508	1.84449
ASTEI06007	aga-miR-2944a	1	0.0143059	0.191508	1.84449
ASTEI06007	aga-miR-2944b	1	0.0143059	0.191508	1.84449
ASTEI06007	aga-miR-307	0.8	0.0500435	0.191508	1.30065
ASTEI06007	aga-miR-309	1	0.0143059	0.191508	1.84449
ASTEI06007	as-mir10	-0.8	0.0500435	0.191508	1.30065
ASTEI06007	as-mir16	-0.8	0.0500435	0.191508	1.30065
ASTEI06007	as-mir17	-0.6	0.141645	0.301953	0.8488
ASTEI06020	aga-miR-286b	0.6	0.141645	0.301953	0.8488
ASTEI06020	aga-miR-2944a	0.6	0.141645	0.301953	0.8488
ASTEI06020	aga-miR-2944b	0.6	0.141645	0.301953	0.8488
ASTEI06020	aga-miR-307	0.8	0.0500435	0.191508	1.30065
ASTEI06020	aga-miR-309	0.6	0.141645	0.301953	0.8488
ASTEI06020	as-mir10	-0.8	0.0500435	0.191508	1.30065
ASTEI06020	as-mir16	-0.8	0.0500435	0.191508	1.30065
ASTEI06020	as-mir17	-1	0.0143059	0.191508	1.84449
ASTEI07006	aga-miR-286b	0.4	0.327187	0.478694	0.485204
ASTEI07006	aga-miR-2944a	0.4	0.327187	0.478694	0.485204
ASTEI07006	aga-miR-2944b	0.4	0.327187	0.478694	0.485204
ASTEI07006	aga-miR-307	0.6	0.141645	0.301953	0.8488
ASTEI07006	aga-miR-309	0.4	0.327187	0.478694	0.485204
ASTEI07006	as-mir10	-0.6	0.141645	0.301953	0.8488
ASTEI07006	as-mir16	-0.6	0.141645	0.301953	0.8488
ASTEI07006	as-mir17	-0.8	0.0500435	0.191508	1.30065
ASTEI07014	aga-miR-286b	0.4	0.327187	0.478694	0.485204
ASTEI07014	aga-miR-2944a	0.4	0.327187	0.478694	0.485204
ASTEI07014	aga-miR-2944b	0.4	0.327187	0.478694	0.485204
ASTEI07014	aga-miR-307	0.2	0.624206	0.69754	0.204672
ASTEI07014	aga-miR-309	0.4	0.327187	0.478694	0.485204
ASTEI07014	as-mir10	-0.2	0.624206	0.69754	0.204672
ASTEI07014	as-mir16	-0.2	0.624206	0.69754	0.204672
ASTEI07014	as-mir17	0	1	1	0
ASTEI07048	aga-miR-286b	0	1	1	0
ASTEI07048	aga-miR-2944a	0	1	1	0
ASTEI07048	aga-miR-2944b	0	1	1	0
ASTEI07048	aga-miR-307	-0.2	0.624206	0.69754	0.204672
ASTEI07048	aga-miR-309	0	1	1	0
ASTEI07048	as-mir10	0.2	0.624206	0.69754	0.204672
ASTEI07048	as-mir16	0.2	0.624206	0.69754	0.204672
ASTEI07048	as-mir17	0.4	0.327187	0.478694	0.485204
ASTEI10871	aga-miR-286b	-0.8	0.0500435	0.191508	1.30065
ASTEI10871	aga-miR-2944a	-0.8	0.0500435	0.191508	1.30065
ASTEI10871	aga-miR-2944b	-0.8	0.0500435	0.191508	1.30065
ASTEI10871	aga-miR-307	-0.6	0.141645	0.301953	0.8488
ASTEI10871	aga-miR-309	-0.8	0.0500435	0.191508	1.30065
ASTEI10871	as-mir10	0.6	0.141645	0.301953	0.8488
ASTEI10871	as-mir16	0.6	0.141645	0.301953	0.8488
ASTEI10871	as-mir17	0.4	0.327187	0.478694	0.485204
ASTEI10874	aga-miR-286b	-0.4	0.327187	0.478694	0.485204
ASTEI10874	aga-miR-2944a	-0.4	0.327187	0.478694	0.485204
ASTEI10874	aga-miR-2944b	-0.4	0.327187	0.478694	0.485204
ASTEI10874	aga-miR-307	-0.6	0.141645	0.301953	0.8488
ASTEI10874	aga-miR-309	-0.4	0.327187	0.478694	0.485204
ASTEI10874	as-mir10	0.6	0.141645	0.301953	0.8488
ASTEI10874	as-mir16	0.6	0.141645	0.301953	0.8488
ASTEI10874	as-mir17	0.4	0.327187	0.478694	0.485204
ASTEI08182	aga-miR-286b	1	0.0143059	0.191508	1.84449
ASTEI08182	aga-miR-2944a	1	0.0143059	0.191508	1.84449
ASTEI08182	aga-miR-2944b	1	0.0143059	0.191508	1.84449
ASTEI08182	aga-miR-307	0.8	0.0500435	0.191508	1.30065
ASTEI08182	aga-miR-309	1	0.0143059	0.191508	1.84449
ASTEI08182	as-mir10	-0.8	0.0500435	0.191508	1.30065
ASTEI08182	as-mir16	-0.8	0.0500435	0.191508	1.30065
ASTEI08182	as-mir17	-0.6	0.141645	0.301953	0.8488
ASTEI08229	aga-miR-286b	-0.105409	0.800542	0.882886	0.0966158
ASTEI08229	aga-miR-2944a	-0.105409	0.800542	0.882886	0.0966158
ASTEI08229	aga-miR-2944b	-0.105409	0.800542	0.882886	0.0966158
ASTEI08229	aga-miR-307	0.105409	0.800542	0.882886	0.0966158
ASTEI08229	aga-miR-309	-0.105409	0.800542	0.882886	0.0966158
ASTEI08229	as-mir10	-0.105409	0.800542	0.882886	0.0966158
ASTEI08229	as-mir16	-0.105409	0.800542	0.882886	0.0966158
ASTEI08229	as-mir17	-0.316228	0.448489	0.648832	0.348248
ASTEI05303	aga-miR-286b	0.4	0.327187	0.478694	0.485204
ASTEI05303	aga-miR-2944a	0.4	0.327187	0.478694	0.485204
ASTEI05303	aga-miR-2944b	0.4	0.327187	0.478694	0.485204
ASTEI05303	aga-miR-307	0.6	0.141645	0.301953	0.8488
ASTEI05303	aga-miR-309	0.4	0.327187	0.478694	0.485204
ASTEI05303	as-mir10	-0.6	0.141645	0.301953	0.8488
ASTEI05303	as-mir16	-0.6	0.141645	0.301953	0.8488
ASTEI05303	as-mir17	-0.8	0.0500435	0.191508	1.30065
ASTEI05333	aga-miR-286b	0.8	0.0500435	0.191508	1.30065
ASTEI05333	aga-miR-2944a	0.8	0.0500435	0.191508	1.30065
ASTEI05333	aga-miR-2944b	0.8	0.0500435	0.191508	1.30065
ASTEI05333	aga-miR-307	0.6	0.141645	0.301953	0.8488
ASTEI05333	aga-miR-309	0.8	0.0500435	0.191508	1.30065
ASTEI05333	as-mir10	-0.6	0.141645	0.301953	0.8488
ASTEI05333	as-mir16	-0.6	0.141645	0.301953	0.8488
ASTEI05333	as-mir17	-0.4	0.327187	0.478694	0.485204
ASTEI05349	aga-miR-286b	0.6	0.141645	0.301953	0.8488
ASTEI05349	aga-miR-2944a	0.6	0.141645	0.301953	0.8488
ASTEI05349	aga-miR-2944b	0.6	0.141645	0.301953	0.8488
ASTEI05349	aga-miR-307	0.8	0.0500435	0.191508	1.30065
ASTEI05349	aga-miR-309	0.6	0.141645	0.301953	0.8488
ASTEI05349	as-mir10	-0.8	0.0500435	0.191508	1.30065
ASTEI05349	as-mir16	-0.8	0.0500435	0.191508	1.30065
ASTEI05349	as-mir17	-1	0.0143059	0.191508	1.84449
ASTEI05371	aga-miR-286b	0.6	0.141645	0.301953	0.8488
ASTEI05371	aga-miR-2944a	0.6	0.141645	0.301953	0.8488
ASTEI05371	aga-miR-2944b	0.6	0.141645	0.301953	0.8488
ASTEI05371	aga-miR-307	0.8	0.0500435	0.191508	1.30065
ASTEI05371	aga-miR-309	0.6	0.141645	0.301953	0.8488
ASTEI05371	as-mir10	-0.8	0.0500435	0.191508	1.30065
ASTEI05371	as-mir16	-0.8	0.0500435	0.191508	1.30065
ASTEI05371	as-mir17	-1	0.0143059	0.191508	1.84449
ASTEI10098	aga-miR-286b	0.2	0.624206	0.69754	0.204672
ASTEI10098	aga-miR-2944a	0.2	0.624206	0.69754	0.204672
ASTEI10098	aga-miR-2944b	0.2	0.624206	0.69754	0.204672
ASTEI10098	aga-miR-307	0.4	0.327187	0.478694	0.485204
ASTEI10098	aga-miR-309	0.2	0.624206	0.69754	0.204672
ASTEI10098	as-mir10	-0.4	0.327187	0.478694	0.485204
ASTEI10098	as-mir16	-0.4	0.327187	0.478694	0.485204
ASTEI10098	as-mir17	-0.6	0.141645	0.301953	0.8488
ASTEI10115	aga-miR-286b	0.4	0.327187	0.478694	0.485204
ASTEI10115	aga-miR-2944a	0.4	0.327187	0.478694	0.485204
ASTEI10115	aga-miR-2944b	0.4	0.327187	0.478694	0.485204
ASTEI10115	aga-miR-307	0.6	0.141645	0.301953	0.8488
ASTEI10115	aga-miR-309	0.4	0.327187	0.478694	0.485204
ASTEI10115	as-mir10	-0.6	0.141645	0.301953	0.8488
ASTEI10115	as-mir16	-0.6	0.141645	0.301953	0.8488
ASTEI10115	as-mir17	-0.8	0.0500435	0.191508	1.30065
ASTEI08709	aga-miR-286b	0.8	0.0500435	0.191508	1.30065
ASTEI08709	aga-miR-2944a	0.8	0.0500435	0.191508	1.30065
ASTEI08709	aga-miR-2944b	0.8	0.0500435	0.191508	1.30065
ASTEI08709	aga-miR-307	1	0.0143059	0.191508	1.84449
ASTEI08709	aga-miR-309	0.8	0.0500435	0.191508	1.30065
ASTEI08709	as-mir10	-1	0.0143059	0.191508	1.84449
ASTEI08709	as-mir16	-1	0.0143059	0.191508	1.84449
[truncated: 1,625 more rows]
